# Supplementary material for: TMPRSS2-mediated coronavirus spike activation and inhibition
Source: Nat Struct Mol Biol. 2026 Apr 28;33(5):810–23. doi: 10.1038/s41594-026-01801-y (PMC13186702; doi:10.1038/s41594-026-01801-y)
Supplement: Supplementary file 5 — BLI data. [file 41594_2026_1801_MOESM5_ESM.xlsx]

## Sheet: Figure 2a
Time (s)	IBV	PDCoV	HCoV-OC43	HCoV-HKU1	CCoV-HuPn-2018	PDF-2180	MERS-CoV	SARS-CoV	HCoV-NL63	HCoV-229E	SARS-CoV 2
0	-0.0026869	0.00042515	0.00011652	0.00120935	-0.0002213	-0.0014395	0.0003878	0.00284728	0.00169141	0.00064345	0.00032027
0.2	0.0174451	0.0440273	0.0205486	-4.294e-05	0.0180376	0.00703259	0.0105912	0.0209947	0.0514881	0.0477142	0.0143001
0.4	0.0291083	0.0847296	0.0265963	0.00413564	0.0344076	0.00917031	0.0248017	0.0396688	0.104624	0.111948	0.0218696
0.6	0.0444176	0.122605	0.0403057	0.00865612	0.0493034	0.0143224	0.030403	0.0507818	0.155766	0.157395	0.0302735
0.8	0.051272	0.152521	0.0534247	0.00945846	0.0534231	0.0175243	0.0328949	0.0555925	0.205317	0.208972	0.0400243
1	0.0623072	0.183106	0.0569448	0.00976357	0.0594899	0.0201413	0.0388786	0.0594132	0.249373	0.246628	0.0438539
1.2	0.0612794	0.203859	0.0567552	0.0062351	0.0680083	0.0190684	0.0415184	0.0628522	0.295295	0.290785	0.0409729
1.4	0.0702943	0.226244	0.0607063	0.00569425	0.0757493	0.0208904	0.0455225	0.066418	0.332627	0.323392	0.041105
1.6	0.0683532	0.24035	0.0562403	0.0100857	0.0802792	0.0217004	0.0433639	0.0708019	0.37617	0.354671	0.0447399
1.8	0.0718532	0.253473	0.0596758	0.0072929	0.0848077	0.0211129	0.047372	0.0676206	0.410307	0.377572	0.0438784
2	0.0710081	0.264381	0.0627254	0.0104519	0.0818529	0.0204806	0.0456163	0.0703697	0.442081	0.401235	0.048738
2.2	0.0700924	0.276352	0.0599649	0.0136356	0.0816443	0.0208486	0.0425711	0.0723201	0.47676	0.424949	0.0471482
2.4	0.0710379	0.278571	0.0607425	0.00921307	0.0903753	0.025452	0.0475463	0.068437	0.504674	0.445784	0.0488621
2.6	0.0718479	0.285094	0.0648883	0.0126322	0.091591	0.0229909	0.0466717	0.0712653	0.527864	0.456997	0.0489585
2.8	0.0738054	0.294546	0.0610211	0.0116636	0.090585	0.0192214	0.0518783	0.0733779	0.553323	0.476089	0.0506271
3	0.0745789	0.29909	0.0611604	0.0098475	0.0937042	0.0200336	0.0468289	0.0693166	0.575059	0.491735	0.0516114
3.2	0.0744324	0.302736	0.0624217	0.0158007	0.0979354	0.0216953	0.0482379	0.0724889	0.596991	0.498074	0.0463374
3.4	0.07688	0.304745	0.0660772	0.0121612	0.097447	0.021391	0.0480756	0.0724893	0.61419	0.509821	0.045423
3.6	0.0736451	0.306893	0.0645135	0.0101041	0.0931327	0.0285474	0.0502828	0.0715636	0.632338	0.518932	0.0471698
3.8	0.0740321	0.310768	0.0587635	0.00989715	0.0930455	0.0252993	0.0452405	0.0730921	0.648221	0.525483	0.0522528
4	0.0794889	0.311643	0.0619528	0.00974599	0.0968214	0.0232969	0.0524248	0.0725089	0.665305	0.536298	0.0479007
4.2	0.0727987	0.312334	0.0626826	0.0126673	0.0933164	0.0221754	0.0522228	0.0732028	0.682844	0.53928	0.0506923
4.4	0.07599	0.316927	0.0632559	0.0164257	0.0953886	0.0235765	0.0480932	0.0724266	0.692248	0.544951	0.0505229
4.6	0.0802321	0.318492	0.0705526	0.0164857	0.0989926	0.0276435	0.0540376	0.0738409	0.704901	0.553465	0.0487523
4.8	0.0744463	0.318302	0.0659336	0.0137049	0.0994183	0.0235334	0.0455349	0.0705981	0.718325	0.553488	0.0521565
5	0.0743469	0.320843	0.0674391	0.0124863	0.0981507	0.0200475	0.0495542	0.069558	0.731051	0.560778	0.0477089
5.2	0.0793342	0.322949	0.06452	0.0111263	0.0965903	0.023709	0.0474587	0.0757251	0.735194	0.562366	0.0526861
5.4	0.0794	0.323891	0.0668774	0.0123699	0.0952806	0.0266198	0.0475755	0.074186	0.746231	0.565997	0.0487738
5.6	0.0784424	0.322698	0.0657843	0.0159842	0.099252	0.0275877	0.0517227	0.0717489	0.756234	0.566855	0.0514565
5.8	0.0776628	0.323051	0.0684609	0.0139664	0.0969199	0.0228296	0.0485314	0.071688	0.76307	0.574258	0.0499303
6	0.0790657	0.321832	0.0673017	0.0144636	0.0960652	0.0225125	0.0492525	0.0764336	0.766545	0.573945	0.0490557
6.2	0.0787348	0.325	0.0664237	0.012635	0.0968165	0.0267816	0.0539098	0.0758488	0.777422	0.575081	0.0545597
6.4	0.0750911	0.326534	0.0671597	0.0140282	0.0967729	0.0245068	0.0501578	0.0767952	0.781788	0.573897	0.0485299
6.6	0.0791788	0.322656	0.0642204	0.018826	0.101921	0.0263741	0.0502929	0.0734517	0.787905	0.578482	0.052774
6.8	0.077421	0.322985	0.0650806	0.0120525	0.0958774	0.0274374	0.0487425	0.0758721	0.796374	0.580259	0.0509166
7	0.0803305	0.327911	0.0638173	0.011558	0.0987265	0.0271702	0.0504679	0.0745419	0.801642	0.581126	0.053981
7.2	0.0800582	0.32673	0.064948	0.0133125	0.0978655	0.0220065	0.0554592	0.0771575	0.805513	0.582753	0.0541977
7.4	0.0829239	0.327902	0.0712975	0.0142979	0.0994214	0.0301836	0.0509698	0.073108	0.805841	0.58409	0.0498042
7.6	0.0781753	0.326441	0.0686208	0.0141819	0.104556	0.0243838	0.0509946	0.0764625	0.813456	0.583388	0.0534851
7.8	0.0810511	0.32655	0.068137	0.0155288	0.0989039	0.0249884	0.0553159	0.0761021	0.819166	0.585713	0.0495345
8	0.0788394	0.333102	0.0708226	0.0193497	0.104683	0.0234333	0.0487101	0.0767014	0.817463	0.590267	0.0525941
8.2	0.0860669	0.331685	0.0648052	0.017798	0.103302	0.0226328	0.0501518	0.0751002	0.819933	0.589841	0.0559198
8.4	0.0795539	0.329697	0.0679017	0.0175739	0.101956	0.0241569	0.0540644	0.0761294	0.832708	0.589012	0.0533086
8.6	0.0811836	0.330264	0.0652848	0.0180735	0.0989011	0.0229727	0.045472	0.0760597	0.828694	0.593762	0.0546403
8.8	0.0818931	0.329836	0.0669569	0.0192485	0.101426	0.0218191	0.0516202	0.0778319	0.834678	0.594017	0.0545296
9	0.0818456	0.331352	0.0693182	0.0204496	0.100728	0.0232221	0.0526539	0.0773564	0.837072	0.589418	0.0531862
9.2	0.0813047	0.3323	0.0682039	0.0175507	0.101946	0.0277873	0.0542603	0.0745676	0.83763	0.593132	0.0480235
9.4	0.0824609	0.32807	0.067922	0.0162956	0.101734	0.0232828	0.055552	0.0794924	0.840829	0.59904	0.0529264
9.6	0.0804272	0.331466	0.0689661	0.0182548	0.103386	0.0261856	0.0524491	0.0767102	0.843957	0.597641	0.0538826
9.8	0.0793281	0.329224	0.068583	0.0124159	0.105187	0.0294083	0.0558061	0.0769888	0.847116	0.593559	0.0578891
10	0.0788781	0.328209	0.0691459	0.0189909	0.104291	0.0229981	0.0505521	0.0763995	0.845573	0.593159	0.0524994
10.2	0.0840046	0.330382	0.0700951	0.0202242	0.103487	0.0262388	0.0534646	0.0798465	0.846432	0.595505	0.0565006
10.4	0.0811909	0.329841	0.0643895	0.0161106	0.103893	0.0274802	0.0568773	0.0756436	0.851173	0.594729	0.0511152
10.6	0.0824713	0.332165	0.0682477	0.0164109	0.105346	0.0239049	0.0550179	0.0782446	0.851445	0.593062	0.0554479
10.8	0.0825855	0.330754	0.0719824	0.0210652	0.103237	0.0240405	0.053741	0.0782223	0.852936	0.594557	0.0495925
11	0.0810291	0.326979	0.0721083	0.0186733	0.105298	0.0257912	0.0532233	0.0778444	0.858161	0.592218	0.0516564
11.2	0.0804138	0.331238	0.069858	0.0209225	0.104748	0.0256108	0.0507165	0.0801763	0.857761	0.595449	0.0521503
11.4	0.0819702	0.332255	0.0699479	0.0155462	0.107353	0.0252988	0.0574218	0.0760551	0.859597	0.592852	0.0500614
11.6	0.0803975	0.332666	0.067877	0.0185929	0.103544	0.0284979	0.0562311	0.0777675	0.859451	0.596044	0.0557703
11.8	0.0837304	0.334274	0.0666174	0.0179336	0.10517	0.0246815	0.0575093	0.0785998	0.863992	0.597546	0.0531594
12	0.0828242	0.33039	0.06968	0.0154016	0.106142	0.022862	0.0539389	0.0781945	0.865191	0.595112	0.0555814
12.2	0.0835615	0.33196	0.0651714	0.018218	0.105568	0.0263874	0.0558395	0.0778003	0.858793	0.594985	0.0513836
12.4	0.0827422	0.333907	0.0673848	0.019658	0.106944	0.0290024	0.050619	0.0743838	0.867577	0.5969	0.0523223
12.6	0.0846129	0.333521	0.0659959	0.0162653	0.103111	0.0250901	0.0544552	0.0811253	0.86479	0.597572	0.0574148
12.8	0.0837355	0.331613	0.0704522	0.0193473	0.108219	0.0278159	0.054658	0.0800048	0.864995	0.595615	0.0556254
13	0.0803507	0.332456	0.0711319	0.019904	0.105762	0.0281788	0.0569148	0.0799937	0.864365	0.595232	0.0555248
13.2	0.0795403	0.32957	0.0737389	0.0183653	0.102533	0.0269737	0.0556362	0.0797624	0.870023	0.601613	0.0555206
13.4	0.0863495	0.33618	0.0701918	0.0162142	0.104924	0.0260912	0.0540806	0.0824278	0.872088	0.599728	0.0574798
13.6	0.0855674	0.333696	0.0693126	0.0210473	0.0991701	0.0270962	0.0534726	0.0781799	0.871223	0.597377	0.054903
13.8	0.0814714	0.332257	0.0683041	0.0200299	0.105008	0.0253515	0.0510479	0.0789526	0.866713	0.597195	0.0544048
14	0.0830461	0.334217	0.070361	0.0185504	0.0994096	0.030612	0.0502992	0.0811277	0.872692	0.597752	0.050542
14.2	0.0823721	0.3367	0.0744529	0.0163259	0.104932	0.0246655	0.0571572	0.0783832	0.873155	0.596693	0.0537055
14.4	0.0843332	0.335609	0.0700327	0.0222667	0.107989	0.0265483	0.0590403	0.0773818	0.871685	0.598261	0.0560665
14.6	0.0798117	0.333158	0.0662764	0.0150358	0.103743	0.0294966	0.0542448	0.0805739	0.874781	0.597372	0.0538855
14.8	0.0826415	0.334401	0.0705705	0.0163796	0.107438	0.0248013	0.0524942	0.07869	0.875974	0.599291	0.054721
15	0.0811484	0.338955	0.0713869	0.0182865	0.104943	0.0262594	0.0538236	0.0788016	0.877748	0.598527	0.056482
15.2	0.0793454	0.335486	0.0719665	0.0194404	0.108149	0.0299232	0.0616566	0.077093	0.878081	0.601239	0.0572183
15.4	0.0861823	0.334987	0.0714403	0.0193288	0.11009	0.0282874	0.054284	0.0793298	0.872414	0.600063	0.0545552
15.6	0.0826614	0.336047	0.0740784	0.0212369	0.104088	0.0261818	0.0587512	0.0788667	0.875058	0.597478	0.058736
15.8	0.0841687	0.331721	0.0722041	0.0194956	0.102681	0.0291449	0.0533505	0.0795947	0.876657	0.602735	0.0573906
16	0.0831154	0.337863	0.0691852	0.0161055	0.112346	0.0224964	0.0537157	0.0815641	0.874751	0.601783	0.0572908
16.2	0.0849905	0.333486	0.0720193	0.0230906	0.105711	0.0330897	0.0560542	0.0785133	0.882768	0.596537	0.0580734
16.4	0.0869292	0.335482	0.0698287	0.0156139	0.105897	0.0281084	0.0561867	0.078101	0.874984	0.602946	0.0579376
16.6	0.0840232	0.339941	0.0727655	0.0197386	0.10658	0.028307	0.0557685	0.0825033	0.873224	0.599963	0.0531732
16.8	0.0859997	0.333106	0.0706182	0.0187017	0.1057	0.0300411	0.0553107	0.0819915	0.878092	0.599767	0.0554627
17	0.0861114	0.332257	0.0689871	0.0173084	0.103182	0.0286322	0.0530644	0.0812941	0.878673	0.598904	0.0571686
17.2	0.0825298	0.335514	0.0696966	0.0230256	0.106303	0.0281137	0.0549467	0.078285	0.88003	0.599768	0.0583242
17.4	0.0846978	0.338696	0.070911	0.0217313	0.107941	0.0273061	0.0552087	0.078147	0.87969	0.601106	0.0570913
17.6	0.0834373	0.337077	0.0735921	0.0212523	0.104233	0.0283313	0.0520383	0.0787919	0.875117	0.598175	0.055417
17.8	0.0878053	0.335977	0.0739155	0.0209237	0.106044	0.0266312	0.0581839	0.0819631	0.882129	0.603183	0.056825
18	0.0822631	0.336136	0.0745367	0.0188795	0.106806	0.0279942	0.0542871	0.0811247	0.881033	0.604052	0.0587346
18.2	0.0826097	0.33701	0.0724069	0.0194838	0.108209	0.028185	0.0571033	0.0823756	0.883168	0.602032	0.0555745
18.4	0.0856323	0.339023	0.069377	0.0221651	0.105295	0.0253412	0.0575172	0.082659	0.878604	0.601519	0.0546257
18.6	0.0805483	0.335507	0.069306	0.0186251	0.106498	0.030911	0.0610842	0.0801031	0.886991	0.60288	0.0552108
18.8	0.0862988	0.336726	0.0713791	0.0202408	0.105814	0.0249775	0.0546885	0.0820274	0.88235	0.604938	0.0561475
19	0.0860435	0.339138	0.0664186	0.0219847	0.110794	0.0312169	0.052899	0.0785261	0.885186	0.605038	0.0549517
19.2	0.0866836	0.334536	0.0722569	0.0204376	0.107528	0.0250649	0.0619837	0.0773664	0.882676	0.600426	0.0574979
19.4	0.0825859	0.333557	0.0705791	0.0192024	0.107848	0.0265275	0.0542958	0.076935	0.887804	0.602898	0.0576528
19.6	0.0894634	0.338654	0.0706758	0.0245315	0.108949	0.0321875	0.0574461	0.0795313	0.883365	0.598313	0.0580939
19.8	0.0840465	0.337294	0.0697961	0.0222641	0.10956	0.0296853	0.0527117	0.0841217	0.883695	0.601302	0.0624977
20	0.0870793	0.335829	0.0722961	0.0178753	0.105334	0.029198	0.0551381	0.0812903	0.882261	0.603181	0.0560056
20.2	0.0831604	0.337737	0.0751088	0.0217122	0.107696	0.0272936	0.0556958	0.0810727	0.882248	0.600952	0.0553759
20.4	0.0885468	0.336309	0.0727265	0.0193219	0.109455	0.0259456	0.0589485	0.0810872	0.883104	0.604293	0.0548493
20.6	0.0814389	0.335228	0.0757883	0.0214721	0.106969	0.0297634	0.0596377	0.0824212	0.884314	0.604484	0.0600436
20.8	0.0865667	0.336056	0.0716138	0.0228857	0.110889	0.0308652	0.0583656	0.083902	0.888699	0.603684	0.054205
21	0.090445	0.339618	0.0738908	0.0221619	0.10813	0.0252573	0.056366	0.0810147	0.884868	0.606659	0.0528927
21.2	0.0875271	0.336135	0.0694256	0.0214501	0.112373	0.0266552	0.0582137	0.0803502	0.882079	0.603652	0.0556159
21.4	0.0874804	0.341203	0.0723303	0.0210259	0.10614	0.0279719	0.0572895	0.0805062	0.884968	0.603007	0.0533352
21.6	0.0857944	0.331003	0.0717283	0.0222316	0.108497	0.0312874	0.0590813	0.0840445	0.883125	0.603419	0.0605508
21.8	0.0821474	0.339385	0.0674946	0.0217747	0.105881	0.0323172	0.0574569	0.0829474	0.886588	0.602861	0.0594635
22	0.0839464	0.333934	0.0725978	0.0220805	0.106834	0.0290903	0.0599294	0.0791295	0.883174	0.603018	0.0578593
22.2	0.0885581	0.333535	0.0728251	0.0184225	0.107338	0.0257418	0.0534742	0.0798818	0.882724	0.607458	0.0542894
22.4	0.0858711	0.337492	0.0722468	0.0210976	0.105269	0.0297757	0.0581157	0.0779669	0.887467	0.602081	0.056527
22.6	0.088385	0.340498	0.0718832	0.0230837	0.11069	0.0301892	0.0609186	0.0825361	0.890527	0.602032	0.0554063
22.8	0.0847433	0.336481	0.0699458	0.021589	0.107101	0.0289799	0.058373	0.0790533	0.886434	0.603998	0.0571985
23	0.0885435	0.340853	0.0693866	0.0248311	0.109648	0.0322147	0.0568804	0.0789695	0.885512	0.604345	0.0564399
23.2	0.0896197	0.336897	0.07495	0.0233993	0.111026	0.0305212	0.0569282	0.0835947	0.886341	0.608738	0.0598859
23.4	0.0898371	0.337748	0.0720137	0.0188676	0.105851	0.0315797	0.0586296	0.0788164	0.887793	0.60526	0.0580847
23.6	0.0881024	0.33738	0.0727111	0.0224941	0.105859	0.0318484	0.0597016	0.0768138	0.888894	0.605042	0.05866
23.8	0.0867931	0.337396	0.0736221	0.0209739	0.112456	0.0300703	0.0598225	0.0850058	0.885135	0.602971	0.0574918
24	0.0872493	0.336115	0.0732443	0.019462	0.109535	0.0286044	0.0581376	0.0840423	0.888217	0.603855	0.0592703
24.2	0.0848737	0.342192	0.0673172	0.025618	0.109801	0.0316482	0.0594229	0.0852093	0.883713	0.607061	0.0585001
24.4	0.0887062	0.33516	0.0688906	0.0237593	0.108147	0.0281807	0.0578549	0.0819359	0.890368	0.605972	0.0614479
24.6	0.0937595	0.341027	0.0766751	0.0215946	0.112482	0.0286001	0.0582804	0.0794744	0.887829	0.60619	0.0598887
24.8	0.0854051	0.338506	0.0743567	0.0269296	0.110478	0.0281477	0.0548737	0.0824714	0.888671	0.603847	0.0565939
25	0.0872959	0.336291	0.0717649	0.0204379	0.109561	0.0318648	0.0578977	0.0832777	0.889999	0.609326	0.055994
25.2	0.089731	0.339811	0.0702732	0.0195212	0.113242	0.0266903	0.0604301	0.079617	0.888921	0.606469	0.0556821
25.4	0.0846953	0.33764	0.0695247	0.0181058	0.107588	0.0301049	0.0597582	0.0831284	0.88617	0.606691	0.05847
25.6	0.0913837	0.337018	0.0713745	0.0203011	0.109888	0.0292481	0.0554502	0.0804948	0.889635	0.603033	0.0572092
25.8	0.0845985	0.338662	0.0748351	0.0256036	0.113034	0.0283117	0.0590581	0.0792733	0.89439	0.605128	0.0577582
26	0.0890242	0.340041	0.0755257	0.0211628	0.108389	0.0326828	0.0615488	0.0823226	0.889558	0.606558	0.0584097
26.2	0.0871462	0.338854	0.0719725	0.0193139	0.107829	0.0288151	0.0608069	0.0829152	0.890879	0.609247	0.0587049
26.4	0.0874678	0.337163	0.0732771	0.0220428	0.112586	0.030961	0.0628353	0.0847032	0.892452	0.608655	0.0570008
26.6	0.0877827	0.342234	0.0706935	0.0265914	0.113118	0.0282393	0.0609499	0.0827299	0.892656	0.603697	0.0569185
26.8	0.0860847	0.338378	0.0748063	0.0205905	0.113095	0.026389	0.0619979	0.084857	0.892603	0.605527	0.0629241
27	0.0869945	0.337225	0.0721339	0.0226478	0.109567	0.0290564	0.0596982	0.0843638	0.892678	0.603951	0.0572584
27.2	0.0887341	0.338863	0.071398	0.0260561	0.113458	0.0292863	0.0607772	0.0854969	0.890122	0.60485	0.0596004
27.4	0.0922846	0.338805	0.0751145	0.0220647	0.113689	0.0267375	0.0591093	0.0832824	0.887322	0.604508	0.0576608
27.6	0.0876842	0.336802	0.0788705	0.0178295	0.11529	0.0267523	0.0597223	0.0866692	0.890778	0.606302	0.0580748
27.8	0.0900211	0.337175	0.072304	0.0242013	0.109615	0.0322498	0.0628365	0.0833581	0.893133	0.60603	0.0602181
28	0.0858961	0.34156	0.072425	0.0232705	0.111147	0.0248113	0.0610393	0.0850684	0.89471	0.603621	0.0593758
28.2	0.0874763	0.337319	0.070335	0.0202764	0.111388	0.0273425	0.0604824	0.0835896	0.894347	0.602092	0.0614859
28.4	0.0891587	0.33987	0.0717279	0.0241251	0.112501	0.0283376	0.0605216	0.0836341	0.889635	0.606707	0.0571509
28.6	0.08956	0.341558	0.0713786	0.0270775	0.109812	0.0304447	0.0598881	0.0843214	0.893362	0.608336	0.0599075
28.8	0.0917136	0.339649	0.0758501	0.0246124	0.111761	0.0309302	0.0571217	0.0837216	0.887703	0.603335	0.0623235
29	0.0875757	0.334815	0.0734221	0.0212221	0.110663	0.0323369	0.0610327	0.084198	0.892088	0.605078	0.0585496
29.2	0.0885687	0.338243	0.0716232	0.0245856	0.113515	0.0277394	0.0577501	0.0852121	0.89013	0.607035	0.056864
29.4	0.0851202	0.341597	0.0700574	0.0243441	0.113558	0.0288455	0.056183	0.08546	0.892736	0.605394	0.056707
29.6	0.0863566	0.336516	0.0684803	0.0243652	0.118051	0.0279898	0.0598998	0.0844322	0.895956	0.606126	0.0557661
29.8	0.0875015	0.335471	0.0735855	0.0220778	0.113327	0.0290113	0.0609314	0.0810947	0.891393	0.609906	0.0521068
30	0.0848673	0.341863	0.0734733	0.018533	0.1117	0.0314173	0.0612831	0.0847197	0.895648	0.605809	0.0599883
30.2	0.0879276	0.337457	0.0729667	0.0216353	0.112819	0.0304493	0.0611344	0.0855845	0.892024	0.611175	0.0649359
30.4	0.0932718	0.339678	0.0760384	0.0207684	0.11625	0.028972	0.0592968	0.0815276	0.890682	0.604507	0.0574287
30.6	0.0880896	0.339002	0.0765442	0.0235188	0.110008	0.0297963	0.0611731	0.0820818	0.894451	0.604296	0.0594506
30.8	0.0890667	0.33994	0.0761902	0.0254513	0.112703	0.032888	0.0596485	0.0824561	0.895552	0.611417	0.0601612
31	0.0858911	0.335406	0.0725686	0.0249233	0.113168	0.031421	0.0636672	0.0836729	0.892905	0.606394	0.0594682
31.2	0.089071	0.34049	0.0737408	0.0243837	0.111935	0.030343	0.0637183	0.0859393	0.894336	0.605362	0.0615203
31.4	0.0892234	0.340771	0.0720851	0.0234647	0.111742	0.0256906	0.0621287	0.082943	0.889731	0.612714	0.0566494
31.6	0.0896646	0.336763	0.0731822	0.0249704	0.113872	0.031032	0.0636878	0.0858717	0.893589	0.609317	0.0573128
31.8	0.0848888	0.339107	0.0716978	0.0260734	0.112852	0.0261892	0.0626486	0.0828568	0.896249	0.609843	0.059481
32	0.089654	0.336866	0.0711214	0.022778	0.113086	0.0307228	0.0593526	0.0850412	0.894167	0.608519	0.0618507
32.2	0.0895238	0.339048	0.0760382	0.0286943	0.112753	0.0271616	0.0617837	0.0830449	0.892996	0.611816	0.0573943
32.4	0.0898371	0.340186	0.0736648	0.0253302	0.112074	0.0313242	0.0624573	0.0852748	0.896302	0.609239	0.0608106
32.6	0.0942122	0.339581	0.0746872	0.0228095	0.114308	0.0320089	0.0631125	0.0852286	0.894071	0.607454	0.0567329
32.8	0.0893443	0.337294	0.0744383	0.0223577	0.113567	0.0288652	0.058679	0.0885921	0.894976	0.613953	0.0635705
33	0.0913438	0.341491	0.0746752	0.0201697	0.11325	0.0294436	0.0638428	0.086273	0.896625	0.611818	0.0617836
33.2	0.0898533	0.343184	0.0738218	0.0214721	0.116456	0.0263114	0.0604399	0.0862481	0.893875	0.609794	0.0578448
33.4	0.0931142	0.339622	0.0750207	0.0244339	0.114927	0.0301129	0.0584506	0.0869902	0.89324	0.610547	0.06091
33.6	0.0880146	0.339236	0.0708321	0.0219368	0.112578	0.0283386	0.0612159	0.0848334	0.892502	0.610834	0.0596619
33.8	0.0933531	0.342544	0.0710603	0.0234706	0.112927	0.0300494	0.059047	0.0868758	0.89672	0.610648	0.0597549
34	0.0918336	0.339098	0.0744861	0.0269363	0.115686	0.0280651	0.0606872	0.0877986	0.896495	0.610901	0.0619137
34.2	0.0916504	0.343208	0.0752249	0.0216408	0.114332	0.0342345	0.0643559	0.0851632	0.894645	0.609698	0.0616949
34.4	0.0899249	0.338785	0.0718577	0.0258423	0.113866	0.0305562	0.0631937	0.0838392	0.897548	0.605988	0.0599491
34.6	0.0918626	0.343154	0.074614	0.0263449	0.114849	0.0280063	0.0613018	0.0854394	0.896459	0.610433	0.059611
34.8	0.0890738	0.343781	0.0746287	0.0271249	0.113036	0.0284561	0.0664699	0.087836	0.894809	0.60851	0.0602048
35	0.0897338	0.340781	0.0739222	0.0233185	0.115375	0.0317459	0.060058	0.0856699	0.897164	0.616622	0.0618251
35.2	0.0884561	0.343994	0.0739899	0.0234001	0.114376	0.0318107	0.0641599	0.0857178	0.895949	0.610496	0.0608667
35.4	0.0865703	0.340632	0.0744229	0.0264975	0.112517	0.0300915	0.0581809	0.0891845	0.893158	0.611248	0.0623295
35.6	0.0936649	0.339713	0.0720846	0.0243489	0.113956	0.0305014	0.064925	0.080585	0.89354	0.607494	0.0570105
35.8	0.0914426	0.344012	0.0738813	0.0228077	0.118814	0.0319208	0.0634296	0.0847653	0.894184	0.610775	0.0601807
36	0.0902555	0.339224	0.0750176	0.0222999	0.114621	0.031047	0.0643706	0.0853124	0.893351	0.608457	0.0620261
36.2	0.0930468	0.34138	0.0792193	0.0211762	0.113781	0.0316708	0.0627189	0.0860312	0.891814	0.608033	0.0622193
36.4	0.0918966	0.342394	0.0749116	0.0210683	0.115941	0.0300393	0.0622161	0.0860272	0.894714	0.610852	0.0622585
36.6	0.0899147	0.34086	0.0777076	0.0267139	0.11432	0.0289998	0.0622897	0.0839293	0.895297	0.606936	0.0622495
36.8	0.0900622	0.337605	0.0736611	0.0253452	0.113952	0.0303806	0.0630455	0.0881284	0.896181	0.610979	0.0568847
37	0.0883546	0.342166	0.0738797	0.0222832	0.118334	0.0302071	0.0646563	0.086106	0.898115	0.60885	0.0552783
37.2	0.09168	0.342679	0.0707815	0.0248208	0.116643	0.0293389	0.0653597	0.0866532	0.896987	0.613351	0.0592413
37.4	0.0906146	0.338053	0.0704147	0.0246627	0.114417	0.0280005	0.064083	0.0815798	0.899478	0.605187	0.0595557
37.6	0.0896841	0.342096	0.0739199	0.0262627	0.113775	0.0301545	0.0640699	0.0852784	0.896018	0.611641	0.062604
37.8	0.0916834	0.343822	0.0765452	0.0224341	0.117511	0.0333182	0.0648315	0.0879262	0.893683	0.609994	0.0595077
38	0.0890237	0.341278	0.0741297	0.0202794	0.116293	0.0307181	0.0626899	0.0866824	0.89722	0.611961	0.0551521
38.2	0.0889629	0.342442	0.0752207	0.0252808	0.11542	0.0316653	0.0621556	0.0832873	0.894022	0.611137	0.0625884
38.4	0.0942249	0.341504	0.0727152	0.0208066	0.116571	0.0334935	0.0614517	0.0835702	0.893366	0.610897	0.0637937
38.6	0.0950616	0.348696	0.0768753	0.0220718	0.116606	0.030543	0.061324	0.0880077	0.898665	0.606232	0.058718
38.8	0.088911	0.338053	0.0746719	0.0237252	0.11716	0.0278693	0.059676	0.0862908	0.893187	0.611612	0.0622937
39	0.0915686	0.34094	0.0735094	0.0228399	0.117559	0.0290721	0.0657414	0.0857374	0.895751	0.612046	0.062323
39.2	0.0923495	0.338656	0.0786124	0.0267812	0.117671	0.0336754	0.0620204	0.0872509	0.89872	0.614699	0.0615193
39.4	0.0912756	0.343829	0.0751502	0.0272951	0.11878	0.0309945	0.0659365	0.0891241	0.896585	0.610049	0.0598635
39.6	0.0949881	0.342338	0.0739335	0.0257138	0.116768	0.0314181	0.0669932	0.085854	0.893795	0.609146	0.0583711
39.8	0.0949056	0.342228	0.0776794	0.0254841	0.116386	0.0270182	0.0653565	0.0903009	0.898	0.612391	0.0582208
40	0.0918352	0.341957	0.0760402	0.0194169	0.117884	0.0331926	0.0644853	0.0841301	0.89735	0.606578	0.0656123
40.2	0.091304	0.343024	0.0731446	0.0260665	0.113493	0.0302393	0.0663833	0.0896142	0.897089	0.609336	0.0582859
40.4	0.0896464	0.341759	0.077151	0.0294742	0.113891	0.0306355	0.065297	0.0889844	0.899894	0.608727	0.0633599
40.6	0.0905751	0.341345	0.0735116	0.026611	0.122128	0.0312352	0.0653705	0.0875141	0.894766	0.611673	0.0613459
40.8	0.0922322	0.345256	0.0775983	0.0281445	0.118498	0.031071	0.0671722	0.0847215	0.900203	0.615095	0.0634355
41	0.0903527	0.342965	0.0722853	0.0245332	0.116435	0.0308648	0.0685125	0.0850422	0.899865	0.611275	0.0617733
41.2	0.0898979	0.342959	0.0752123	0.0270786	0.115962	0.0313149	0.0623501	0.0871886	0.897029	0.61727	0.0614443
41.4	0.0945967	0.342248	0.0762501	0.0226267	0.120307	0.0308122	0.0644452	0.0852475	0.898437	0.607964	0.0648433
41.6	0.0944555	0.343242	0.0723311	0.0242545	0.118466	0.0312349	0.0641436	0.085623	0.895246	0.610444	0.0645637
41.8	0.0931435	0.342784	0.0743472	0.0234349	0.118472	0.0280197	0.0643889	0.0859225	0.895496	0.613397	0.0610666
42	0.0934713	0.341523	0.075164	0.0283905	0.113526	0.0316726	0.0659391	0.0891567	0.894663	0.608951	0.0632788
42.2	0.0937701	0.341502	0.0730101	0.0261689	0.117453	0.0308892	0.0693005	0.0846147	0.895817	0.612949	0.0627682
42.4	0.0930286	0.338641	0.0772779	0.0265389	0.119787	0.0317607	0.0661848	0.0893367	0.897581	0.614009	0.0641351
42.6	0.0921582	0.341734	0.0731074	0.025831	0.12024	0.0328467	0.067014	0.08762	0.900927	0.612686	0.061593
42.8	0.09485	0.345065	0.0761888	0.0267798	0.114315	0.0327277	0.063564	0.0896279	0.901943	0.611004	0.0602316
43	0.0970576	0.347434	0.0749409	0.0284959	0.117373	0.0290442	0.0643775	0.0851547	0.897403	0.610129	0.0626154
43.2	0.094356	0.345897	0.0737736	0.0260816	0.117521	0.0305926	0.0650847	0.0936913	0.896089	0.61271	0.0601511
43.4	0.0916704	0.338324	0.0755871	0.0251213	0.116892	0.0349548	0.0658287	0.0892914	0.898094	0.612809	0.0658563
43.6	0.0926854	0.343532	0.0726606	0.0289455	0.119481	0.0284037	0.0663053	0.0885182	0.897957	0.616737	0.0596222
43.8	0.0936028	0.344163	0.0735257	0.0289291	0.119694	0.0297072	0.0672069	0.083693	0.900569	0.612565	0.0611163
44	0.0970758	0.344653	0.078091	0.0245745	0.119132	0.0312098	0.0653893	0.0861667	0.900628	0.612521	0.0647683
44.2	0.0903081	0.344263	0.0794192	0.0236837	0.118754	0.033169	0.0657706	0.0825185	0.900167	0.614065	0.0634902
44.4	0.092295	0.339865	0.0778462	0.0297807	0.120617	0.0326609	0.0699935	0.0896254	0.901507	0.612192	0.0627995
44.6	0.0915187	0.343974	0.0749253	0.0264728	0.119002	0.0311756	0.0667777	0.0873738	0.896387	0.609987	0.065925
44.8	0.0907013	0.346296	0.0726462	0.026696	0.117062	0.0296845	0.0640362	0.0867062	0.897811	0.610931	0.0670734
45	0.0931027	0.346702	0.0735845	0.0248716	0.117291	0.0285778	0.0640674	0.0880388	0.902237	0.613346	0.0661889
45.2	0.0890694	0.348688	0.0708719	0.0284936	0.116136	0.0304267	0.0614831	0.0902821	0.897717	0.612465	0.0631257
45.4	0.0949556	0.346984	0.077272	0.0261424	0.119031	0.0288106	0.0641245	0.0867424	0.897581	0.611107	0.0636094
45.6	0.0922309	0.342328	0.0777399	0.0279602	0.118457	0.0297291	0.0643587	0.0880199	0.901552	0.6104	0.0608678
45.8	0.0878379	0.343472	0.0742183	0.0273296	0.120535	0.0308649	0.0649231	0.086163	0.896914	0.61205	0.0626736
46	0.0940344	0.348006	0.0808281	0.0275242	0.118536	0.0299898	0.0672842	0.0867093	0.900078	0.613685	0.0607558
46.2	0.0947776	0.34987	0.0708324	0.0255121	0.118194	0.0328178	0.0634163	0.089262	0.899145	0.612259	0.0612149
46.4	0.0895802	0.345233	0.0739095	0.0288872	0.118087	0.0272381	0.0659781	0.0859838	0.894636	0.614504	0.0643175
46.6	0.0936862	0.348866	0.0751891	0.0285537	0.115745	0.030382	0.0636034	0.0908476	0.901599	0.613695	0.0614442
46.8	0.0987678	0.343851	0.0745221	0.0286744	0.118703	0.0314274	0.064817	0.0913429	0.902122	0.615262	0.0614752
47	0.0933584	0.345821	0.0754252	0.0248637	0.118181	0.0256941	0.0649505	0.0875697	0.896702	0.614086	0.0636764
47.2	0.0987955	0.339684	0.0757388	0.0314065	0.115972	0.0301349	0.0703845	0.089674	0.90286	0.612464	0.0637655
47.4	0.0930757	0.343683	0.0764191	0.0265195	0.113353	0.0289296	0.0644943	0.0843563	0.898476	0.616321	0.0642246
47.6	0.0935764	0.341583	0.0752956	0.0280927	0.11649	0.0313697	0.0674921	0.0885416	0.899243	0.610155	0.061713
47.8	0.0935386	0.345983	0.0750903	0.0280865	0.116958	0.0323216	0.0668185	0.0909809	0.903315	0.61231	0.062846
48	0.0931513	0.344005	0.0757186	0.0280411	0.11635	0.0299468	0.0656549	0.0869456	0.900189	0.613748	0.0637205
48.2	0.0927888	0.344744	0.0760825	0.0279844	0.119827	0.0324331	0.0624543	0.0937203	0.903219	0.611087	0.062005
48.4	0.0941291	0.346397	0.0768704	0.0297469	0.114827	0.0294506	0.0665108	0.0898163	0.900772	0.615036	0.0637618
48.6	0.0959141	0.345862	0.0705926	0.0254904	0.122567	0.0322168	0.0665704	0.0837362	0.900341	0.612963	0.0672703
48.8	0.0963332	0.344534	0.0745261	0.0234945	0.117416	0.0317438	0.0696176	0.0883416	0.900333	0.614528	0.0662409
49	0.0949239	0.345252	0.0783405	0.026764	0.122552	0.031064	0.0681221	0.0895014	0.900615	0.61764	0.0603056
49.2	0.0949827	0.349871	0.0760708	0.0278576	0.119669	0.0324522	0.0653345	0.090945	0.901325	0.614533	0.0640904
49.4	0.0922041	0.345135	0.0754074	0.0277799	0.117755	0.0310397	0.0692882	0.0907656	0.899655	0.614094	0.064729
49.6	0.093004	0.342057	0.0778561	0.0244048	0.11903	0.0332495	0.0679352	0.086176	0.90237	0.611437	0.0654402
49.8	0.0925631	0.344398	0.0762862	0.0251463	0.11999	0.0326019	0.0651818	0.0907287	0.900027	0.615267	0.0672811
50	0.0925231	0.346853	0.0729469	0.0262666	0.120257	0.0342834	0.0633553	0.0849494	0.899399	0.614426	0.0629677
50.2	0.0944259	0.347679	0.0753735	0.0252067	0.118438	0.0335363	0.0686768	0.0872169	0.897772	0.614459	0.0644589
50.4	0.0941802	0.342817	0.0789653	0.0291119	0.117466	0.034208	0.069084	0.0866326	0.899908	0.608982	0.064839
50.6	0.0968046	0.346349	0.0739488	0.0282957	0.120577	0.032699	0.0716391	0.0896315	0.901356	0.615313	0.0688322
50.8	0.0972582	0.345699	0.0758408	0.0247576	0.118121	0.0308555	0.0634138	0.0858506	0.896905	0.617539	0.0652552
51	0.0950312	0.347627	0.0777194	0.0254767	0.118257	0.0320209	0.0677263	0.0890277	0.905096	0.615954	0.0670902
51.2	0.0966563	0.349282	0.0746683	0.0251694	0.120944	0.0323575	0.0694155	0.0875827	0.899424	0.614056	0.0630971
51.4	0.092101	0.343294	0.0715255	0.0311622	0.121455	0.0316389	0.0712247	0.0895291	0.901249	0.617471	0.0625546
51.6	0.0941631	0.342526	0.0783436	0.0267938	0.117384	0.0322144	0.0685074	0.0874961	0.89827	0.613417	0.0653266
51.8	0.0980522	0.343131	0.0764541	0.0281434	0.119485	0.0310255	0.072628	0.0869062	0.901977	0.617324	0.0646825
52	0.0952317	0.342095	0.0790495	0.0261948	0.122431	0.0310049	0.0690089	0.0907914	0.900513	0.613487	0.0676671
52.2	0.0961662	0.341737	0.0763665	0.0307825	0.120033	0.0292636	0.0668677	0.0919572	0.904741	0.61482	0.0654552
52.4	0.0933888	0.346161	0.0753379	0.0283968	0.120989	0.0308687	0.0686931	0.0895875	0.901499	0.614863	0.0640975
52.6	0.089121	0.343434	0.076476	0.0268123	0.120726	0.0320559	0.0699787	0.090343	0.901339	0.618126	0.060741
52.8	0.0938962	0.342658	0.0792245	0.0258782	0.119634	0.0323851	0.0641463	0.0895438	0.903084	0.615861	0.065329
53	0.0950999	0.344156	0.0789507	0.0246107	0.118894	0.0314407	0.0696937	0.0864036	0.898216	0.613146	0.0625122
53.2	0.0926861	0.343043	0.0719311	0.0226773	0.119563	0.0325066	0.0713466	0.0916511	0.900967	0.618751	0.0619051
53.4	0.093493	0.346247	0.0766823	0.0259242	0.119427	0.0338594	0.0699387	0.0886147	0.901443	0.619885	0.0636451
53.6	0.095593	0.346947	0.0746859	0.0276837	0.117326	0.0355304	0.0680326	0.0898607	0.896642	0.617899	0.0654261
53.8	0.095815	0.342852	0.0805396	0.0255344	0.121057	0.0324274	0.0702108	0.0890916	0.901865	0.615683	0.0672629
54	0.0919915	0.346532	0.0724555	0.0291519	0.119212	0.0282544	0.069705	0.0935737	0.900235	0.613698	0.0639544
54.2	0.0990049	0.346546	0.0770214	0.0221187	0.118156	0.0338069	0.0663184	0.0889309	0.898424	0.614887	0.0657002
54.4	0.0942497	0.342946	0.077939	0.0268597	0.120142	0.032409	0.065434	0.091833	0.902026	0.615797	0.0672307
54.6	0.0952789	0.346447	0.0769442	0.0289194	0.121019	0.0315083	0.0635166	0.0905521	0.898652	0.616261	0.0648628
54.8	0.0963168	0.348076	0.0748645	0.0277264	0.114865	0.0279833	0.0639764	0.0883223	0.90223	0.616213	0.0655908
55	0.0925623	0.344901	0.0758335	0.0312866	0.118362	0.0321865	0.0693597	0.0894616	0.900008	0.616713	0.0643684
55.2	0.0922405	0.348547	0.0762211	0.0211427	0.115171	0.0295964	0.0691863	0.0923665	0.905295	0.618163	0.0694291
55.4	0.0973517	0.347706	0.0774059	0.0311406	0.118823	0.0352773	0.0707295	0.0926488	0.902059	0.617381	0.0644533
55.6	0.0922798	0.345418	0.076053	0.032666	0.125888	0.0317704	0.0661948	0.0936631	0.903877	0.614764	0.0685963
55.8	0.0916448	0.346294	0.0735092	0.0277355	0.119679	0.0308616	0.0711779	0.0886558	0.902791	0.611932	0.0654096
56	0.094012	0.348942	0.0743444	0.0278238	0.121854	0.0286496	0.068849	0.090142	0.900636	0.615747	0.0658471
56.2	0.0950301	0.342336	0.0768444	0.0265182	0.117699	0.0328157	0.0692912	0.093426	0.898769	0.613535	0.0698534
56.4	0.0965382	0.349921	0.0784904	0.0257236	0.121242	0.0331219	0.071591	0.0870996	0.906729	0.62031	0.0656169
56.6	0.0941117	0.344991	0.0749234	0.024419	0.118589	0.031315	0.0684329	0.091082	0.903183	0.617297	0.0669088
56.8	0.0967183	0.348327	0.0766148	0.0253068	0.118321	0.0323528	0.0668875	0.0895082	0.903329	0.618436	0.067646
57	0.0993084	0.347807	0.0776956	0.025989	0.120194	0.0302767	0.0698959	0.0887326	0.899697	0.615769	0.065688
57.2	0.093229	0.346687	0.0802092	0.0216009	0.119541	0.0347057	0.0695295	0.0874352	0.904959	0.613741	0.0674145
57.4	0.0960378	0.346667	0.0788658	0.0256065	0.121303	0.0303477	0.0680816	0.0934379	0.902924	0.613533	0.0626934
57.6	0.0953018	0.347401	0.0726916	0.0307703	0.116368	0.0297501	0.0685825	0.0917137	0.901142	0.614287	0.0635663
57.8	0.0921332	0.350243	0.0745419	0.0245761	0.120614	0.0324577	0.072455	0.0900369	0.900494	0.614276	0.0671914
58	0.0956777	0.34493	0.0751386	0.0291276	0.120839	0.031971	0.0647575	0.0923382	0.904077	0.619203	0.0642083
58.2	0.0927275	0.350246	0.0787054	0.0270844	0.118053	0.0337613	0.0748141	0.0898402	0.90553	0.614984	0.0649918
58.4	0.0935286	0.346099	0.0796217	0.0279261	0.118408	0.031197	0.0654379	0.089567	0.904989	0.617825	0.0656413
58.6	0.0976865	0.347164	0.0770047	0.024989	0.11947	0.0324382	0.0687167	0.0916934	0.902776	0.617399	0.0661065
58.8	0.0971977	0.348936	0.0794765	0.0269727	0.122548	0.0333806	0.07135	0.0907313	0.904474	0.617138	0.0657706
59	0.0953516	0.348597	0.0816051	0.0285344	0.119228	0.0337733	0.0696664	0.0936771	0.905331	0.619078	0.0671634
59.2	0.0946982	0.347821	0.076612	0.0283975	0.121448	0.0328364	0.0703463	0.0927347	0.901159	0.619585	0.0658582
59.4	0.093451	0.346149	0.0780405	0.0272823	0.120039	0.0342873	0.0719366	0.0879893	0.900823	0.616912	0.0656151
59.6	0.0936238	0.345286	0.0801617	0.0263645	0.118143	0.0351287	0.06727	0.0941356	0.900676	0.616348	0.0654276
59.8	0.0986664	0.346579	0.0763759	0.0285534	0.121917	0.0303966	0.0690777	0.0914257	0.903478	0.620193	0.0637224
60	0.0973948	0.351042	0.0793739	0.0305208	0.119547	0.0297908	0.0718605	0.0908308	0.902588	0.616299	0.0704482
60.2	0.0959372	0.351134	0.0801269	0.0251825	0.118663	0.0319069	0.0705599	0.0936943	0.899578	0.616224	0.0660473
60.4	0.0959064	0.348678	0.0774147	0.027311	0.114796	0.0262293	0.0708029	0.0895825	0.905613	0.618135	0.068036
60.6	0.0947959	0.349497	0.0782979	0.0284815	0.120732	0.0354183	0.072035	0.088402	0.903453	0.618302	0.0680913
60.8	0.0940246	0.349962	0.0814532	0.0251022	0.118781	0.0271492	0.0694044	0.0929876	0.903081	0.618499	0.0699122
61	0.0995294	0.344719	0.0761223	0.0283509	0.118843	0.0339181	0.0678862	0.0917935	0.901968	0.622533	0.0713245
61.2	0.0971998	0.347924	0.0782981	0.0311878	0.125471	0.0342778	0.0751463	0.0954582	0.906598	0.620921	0.0689635
61.4	0.0947502	0.349763	0.0757773	0.0275404	0.119353	0.0316888	0.0731673	0.0904042	0.906521	0.618458	0.0603466
61.6	0.0961326	0.349005	0.0753824	0.0246914	0.122965	0.0282222	0.0698408	0.086572	0.904502	0.617756	0.0650346
61.8	0.0963424	0.347475	0.0784743	0.0273935	0.12162	0.0341618	0.0696741	0.0916835	0.904479	0.616466	0.0689486
62	0.0964708	0.347691	0.0801769	0.0299439	0.117841	0.028626	0.0695177	0.0942052	0.905242	0.616139	0.0671915
62.2	0.0989591	0.346196	0.0772727	0.026124	0.121151	0.0252357	0.072681	0.0953008	0.901789	0.616797	0.0655469
62.4	0.0995188	0.349714	0.0757958	0.0280997	0.117699	0.0289858	0.0695486	0.0913951	0.902459	0.617433	0.0670486
62.6	0.0986875	0.348415	0.0781003	0.0280878	0.124963	0.028063	0.0704752	0.0896381	0.903391	0.619001	0.0685782
62.8	0.0962189	0.348216	0.0793374	0.0244537	0.120776	0.0282501	0.0696252	0.0932145	0.904975	0.614969	0.0645892
63	0.100316	0.347671	0.074106	0.0302229	0.122493	0.0312966	0.0714232	0.0923085	0.910221	0.619882	0.0678117
63.2	0.100998	0.349467	0.0799126	0.023941	0.117789	0.0340299	0.0728627	0.095385	0.904617	0.615544	0.0672405
63.4	0.0930089	0.347154	0.0778683	0.0294179	0.118687	0.0306702	0.0731167	0.0959987	0.907115	0.612638	0.0649287
63.6	0.0976952	0.349082	0.0764856	0.0273046	0.119543	0.0292979	0.0720195	0.0903563	0.910027	0.617016	0.0701812
63.8	0.0985138	0.346369	0.0782269	0.0310036	0.120636	0.0318679	0.0643025	0.096068	0.907556	0.619628	0.0676636
64	0.0955706	0.346557	0.0787483	0.0261757	0.118816	0.0339297	0.0694432	0.0927518	0.906624	0.613065	0.067904
64.2	0.097608	0.345797	0.0790771	0.0290249	0.119335	0.0307675	0.0677152	0.088404	0.904879	0.620571	0.0661621
64.4	0.0992615	0.35129	0.0780278	0.0248963	0.116932	0.0323455	0.0709725	0.0928476	0.904893	0.617654	0.0680288
64.6	0.0995708	0.346817	0.0734997	0.0294135	0.123758	0.035219	0.071478	0.0889108	0.904302	0.617439	0.0675897
64.8	0.0966268	0.345979	0.0788707	0.0295698	0.122878	0.0323189	0.0700831	0.0919071	0.902878	0.618789	0.0710396
65	0.0963154	0.347805	0.0783674	0.0266714	0.11972	0.0346486	0.0708221	0.0926926	0.903021	0.613786	0.0653145
65.2	0.0963373	0.349216	0.0772542	0.0228217	0.122894	0.0303141	0.0722815	0.0903718	0.904703	0.622015	0.0697164
65.4	0.100503	0.348829	0.0797246	0.029991	0.122197	0.0334448	0.0707315	0.0883568	0.903135	0.620913	0.0673899
65.6	0.0984949	0.354181	0.0787797	0.0261988	0.120028	0.0304203	0.0700029	0.0975207	0.907088	0.619199	0.06742
65.8	0.0991018	0.353181	0.0804694	0.0304331	0.120688	0.0331279	0.0694508	0.092956	0.906556	0.619408	0.0673918
66	0.0972713	0.351917	0.0772692	0.0298228	0.125124	0.0349375	0.0740219	0.0916483	0.907234	0.617597	0.0719833
66.2	0.100646	0.348422	0.0826778	0.0235461	0.118905	0.0292394	0.0731391	0.0902665	0.906099	0.620056	0.0704229
66.4	0.101052	0.346545	0.0803915	0.0283166	0.120239	0.0337653	0.072338	0.0913706	0.906848	0.618571	0.0666628
66.6	0.0970533	0.352918	0.0779616	0.0273208	0.123053	0.0329062	0.0682229	0.0952534	0.902915	0.613713	0.0675516
66.8	0.100615	0.353127	0.0812291	0.0297127	0.118843	0.0285371	0.0739445	0.0933529	0.90951	0.619282	0.0662801
67	0.100213	0.347506	0.0780329	0.0278109	0.124366	0.0312876	0.0715137	0.0946388	0.905368	0.622258	0.0663377
67.2	0.0980716	0.346875	0.0768794	0.0280106	0.122466	0.0325814	0.0709398	0.0927342	0.907006	0.619656	0.0680373
67.4	0.0995888	0.354144	0.0751135	0.0286297	0.124697	0.0310937	0.074669	0.0945163	0.902329	0.621111	0.0681659
67.6	0.0961468	0.346737	0.0754302	0.025301	0.121787	0.0297565	0.0731528	0.094042	0.904061	0.617443	0.0697395
67.8	0.0990417	0.349623	0.0755817	0.0294591	0.119464	0.0293772	0.0720049	0.0933698	0.906662	0.622126	0.0693743
68	0.0981204	0.348779	0.0782638	0.0290824	0.123938	0.0353756	0.0712959	0.0941184	0.905746	0.618315	0.0669326
68.2	0.0989558	0.348543	0.0798541	0.0292134	0.122987	0.0352436	0.0737873	0.093634	0.905778	0.621754	0.070843
68.4	0.0956975	0.348108	0.0790997	0.0322298	0.124074	0.0321922	0.0714936	0.0931294	0.905383	0.618903	0.0685883
68.6	0.0987515	0.351193	0.0805842	0.0309934	0.121898	0.0350443	0.0721789	0.0930049	0.908093	0.621554	0.066715
68.8	0.100184	0.353861	0.081116	0.0318436	0.119088	0.0319637	0.0712386	0.0904867	0.907743	0.617923	0.0664098
69	0.103036	0.351872	0.0756674	0.0323967	0.12163	0.0314636	0.0735762	0.0932812	0.902064	0.616206	0.0719053
69.2	0.0950293	0.3509	0.0748416	0.0298588	0.125434	0.029766	0.0744287	0.0980928	0.904389	0.620364	0.0681272
69.4	0.0982272	0.348661	0.0808917	0.0350529	0.121291	0.0329767	0.0708259	0.0890744	0.907417	0.617097	0.0676202
69.6	0.0992892	0.346534	0.0736274	0.03126	0.124745	0.0364242	0.0732395	0.0936595	0.906688	0.617648	0.0706965
69.8	0.097757	0.352014	0.0805923	0.0295797	0.121748	0.0300374	0.0728758	0.0926318	0.905857	0.617883	0.0691077
70	0.0984377	0.349401	0.0823708	0.0298001	0.122591	0.0299469	0.0716107	0.0936985	0.905957	0.623179	0.0678726
70.2	0.0993699	0.350034	0.0764833	0.0310803	0.125218	0.0355266	0.0732434	0.0901414	0.899351	0.616198	0.0669824
70.4	0.0976803	0.353634	0.0821603	0.0325815	0.123893	0.0292909	0.0731246	0.0967528	0.901284	0.620388	0.0685673
70.6	0.0993562	0.351571	0.0813444	0.0331071	0.122896	0.0305156	0.0698087	0.0968291	0.905856	0.619375	0.0699849
70.8	0.101189	0.352894	0.077513	0.0305167	0.122963	0.0339824	0.0755353	0.0908178	0.903357	0.618766	0.0689995
71	0.0976182	0.348171	0.0772213	0.031153	0.123359	0.0271473	0.0742176	0.0944082	0.906322	0.615736	0.0656979
71.2	0.104068	0.353019	0.0810758	0.0299508	0.123696	0.0321695	0.0713049	0.0954989	0.911111	0.622132	0.0691685
71.4	0.104195	0.348372	0.0808669	0.0309149	0.122768	0.0317975	0.0738762	0.0902	0.904662	0.618032	0.0712345
71.6	0.100118	0.351743	0.0787209	0.0309854	0.120302	0.0304677	0.0755707	0.0920975	0.907741	0.622077	0.0685679
71.8	0.102431	0.350133	0.0796882	0.0302124	0.12316	0.0306446	0.0735147	0.0961147	0.909996	0.61982	0.0724797
72	0.0981517	0.353175	0.0784582	0.029041	0.126853	0.0305085	0.0729485	0.090863	0.905941	0.618669	0.0689885
72.2	0.0990003	0.353935	0.0786436	0.0296223	0.123551	0.030538	0.0736588	0.0967406	0.906158	0.620162	0.0709723
72.4	0.098384	0.355245	0.0767692	0.030344	0.120048	0.0334231	0.0772428	0.0924765	0.903221	0.617702	0.0697326
72.6	0.0988209	0.352935	0.0778818	0.0353274	0.128023	0.0320167	0.0763657	0.0963633	0.905668	0.619812	0.0726058
72.8	0.0972028	0.346685	0.0796813	0.0308152	0.123695	0.0327991	0.0686179	0.093594	0.908411	0.619812	0.0678032
73	0.100598	0.349426	0.0792459	0.028607	0.126828	0.0308081	0.0719248	0.0930984	0.901725	0.618965	0.0683074
73.2	0.100422	0.350941	0.0791807	0.0318262	0.122804	0.0314741	0.0752785	0.0939983	0.90269	0.622852	0.0677664
73.4	0.0979651	0.349668	0.079677	0.0323548	0.122111	0.0324287	0.0748025	0.092205	0.904252	0.619552	0.0697721
73.6	0.100809	0.347887	0.0794348	0.0329967	0.124576	0.0299742	0.0748446	0.0968051	0.904426	0.617557	0.0695871
73.8	0.0986763	0.35271	0.0819538	0.0309955	0.123955	0.0284924	0.0717829	0.0917489	0.906416	0.617474	0.069862
74	0.101391	0.353235	0.0816273	0.0294207	0.12225	0.0313462	0.0744277	0.0931854	0.907222	0.619191	0.0677719
74.2	0.098919	0.353576	0.0829245	0.0317601	0.119231	0.0303535	0.0721223	0.0956695	0.907275	0.619809	0.0701933
74.4	0.103088	0.349039	0.074426	0.0348199	0.123566	0.0330425	0.0741336	0.0929615	0.911932	0.618959	0.0695269
74.6	0.103444	0.352462	0.0757356	0.0291925	0.125254	0.0315273	0.0740486	0.0953914	0.905683	0.619124	0.069917
74.8	0.102597	0.348404	0.080797	0.031248	0.122882	0.0325304	0.071144	0.0896193	0.909047	0.621405	0.0729668
75	0.0990782	0.354586	0.0811981	0.030456	0.127134	0.0337584	0.0750089	0.0970925	0.906105	0.620505	0.0681272
75.2	0.0988144	0.351307	0.0770794	0.0302318	0.12622	0.0315302	0.0761913	0.098064	0.907176	0.620504	0.0672
75.4	0.103551	0.350025	0.0786136	0.0314325	0.123863	0.0308165	0.0732483	0.0940794	0.910114	0.620752	0.0693767
75.6	0.0979268	0.349285	0.0819343	0.0302496	0.122141	0.0353977	0.0729483	0.0940921	0.906284	0.620823	0.0710822
75.8	0.101384	0.352245	0.0780917	0.0282696	0.123126	0.0296162	0.0767553	0.0968806	0.907436	0.624004	0.0658093
76	0.103607	0.352815	0.0759751	0.0288549	0.125308	0.0337608	0.0727708	0.0913641	0.909191	0.621699	0.0710514
76.2	0.0992978	0.350574	0.0771775	0.0260979	0.123437	0.0324281	0.0733138	0.0973749	0.906922	0.62027	0.066698
76.4	0.101176	0.35041	0.0810524	0.0296124	0.123658	0.0346954	0.0742595	0.0961618	0.910789	0.617917	0.0715214
76.6	0.103007	0.351442	0.0802875	0.031364	0.124666	0.0297834	0.0743356	0.0961786	0.90458	0.615677	0.0718552
76.8	0.0986361	0.352419	0.0773629	0.031364	0.121626	0.0298517	0.0710757	0.0956541	0.904431	0.617129	0.0683071
77	0.100534	0.353354	0.0786822	0.0307856	0.12753	0.0293512	0.0744321	0.0945424	0.908658	0.624546	0.0698598
77.2	0.0980012	0.349665	0.0819091	0.0321998	0.121961	0.0316055	0.075978	0.0973797	0.905624	0.621311	0.0714614
77.4	0.0986273	0.351978	0.0810847	0.0295946	0.126049	0.0292722	0.0751863	0.096265	0.90881	0.61986	0.0688362
77.6	0.0984347	0.351098	0.079798	0.0341248	0.128607	0.0333916	0.073889	0.0958109	0.910278	0.620918	0.0741756
77.8	0.0990396	0.350841	0.0789656	0.029301	0.12578	0.0293377	0.0776703	0.0972501	0.907263	0.622406	0.0695948
78	0.0950454	0.351535	0.0791864	0.0311786	0.125836	0.0285645	0.0755262	0.0966426	0.907911	0.618748	0.0718702
78.2	0.103328	0.353222	0.0754251	0.0303963	0.121597	0.0356462	0.0755517	0.0972922	0.906497	0.623859	0.0731828
78.4	0.101114	0.351671	0.0789806	0.0310698	0.126214	0.0318452	0.071768	0.0943878	0.908667	0.621664	0.0697017
78.6	0.0974011	0.353115	0.0811963	0.029271	0.125769	0.032931	0.0743423	0.098638	0.90886	0.617669	0.0692673
78.8	0.0988488	0.349254	0.0783471	0.0322299	0.125557	0.0307602	0.0716375	0.0968429	0.908615	0.622742	0.0758618
79	0.101183	0.3472	0.0831291	0.0314979	0.124329	0.0328913	0.0746785	0.094805	0.906731	0.620809	0.0700103
79.2	0.100036	0.351809	0.0818979	0.0282111	0.125858	0.029952	0.0733873	0.0956139	0.911258	0.624417	0.0716741
79.4	0.105302	0.351074	0.0781909	0.0296817	0.124936	0.0283922	0.0754961	0.0968808	0.909373	0.618754	0.0711506
79.6	0.0983315	0.353698	0.0789888	0.0331184	0.125844	0.0330401	0.0770189	0.0938906	0.907695	0.620934	0.0712455
79.8	0.101472	0.35061	0.083759	0.0313791	0.128259	0.0337726	0.0727032	0.0914785	0.909835	0.623864	0.0696954
80	0.0989541	0.352363	0.0802819	0.0331094	0.126112	0.0303776	0.0758787	0.0990873	0.907116	0.622066	0.0674586
80.2	0.100251	0.357034	0.0812912	0.0317572	0.129117	0.0320292	0.0770996	0.0939647	0.911465	0.618339	0.0701767
80.4	0.0978268	0.353275	0.0814986	0.0298095	0.124687	0.0323287	0.0759851	0.0922626	0.90925	0.616198	0.0685411
80.6	0.100247	0.349175	0.078192	0.0352257	0.1269	0.0331909	0.0765559	0.09115	0.910371	0.621953	0.0675747
80.8	0.0988408	0.354386	0.07925	0.0315119	0.126771	0.0308031	0.0719157	0.0940771	0.907986	0.624496	0.0684804
81	0.10347	0.351745	0.0783889	0.0305149	0.128138	0.0313717	0.0706517	0.0975467	0.908244	0.617561	0.0696455
81.2	0.101932	0.352553	0.0833048	0.0320566	0.126374	0.0337754	0.0770744	0.0980589	0.905195	0.622175	0.0722336
81.4	0.101537	0.352115	0.079507	0.0311874	0.130832	0.0306066	0.0758976	0.0984451	0.90936	0.619829	0.0728973
81.6	0.101501	0.354786	0.0790763	0.0276505	0.12599	0.0314509	0.0750377	0.0950898	0.906944	0.621448	0.0686917
81.8	0.101213	0.352953	0.0813335	0.028636	0.128854	0.0333756	0.0735853	0.0948338	0.908092	0.62285	0.0710318
82	0.101903	0.353732	0.080081	0.0291764	0.128596	0.0343372	0.0786082	0.0948356	0.907787	0.622071	0.0703661
82.2	0.103796	0.353228	0.0783444	0.0300674	0.12373	0.0325311	0.0745632	0.0958771	0.910193	0.619602	0.0713449
82.4	0.102689	0.351215	0.0781187	0.0305627	0.128592	0.0355816	0.0761806	0.0943119	0.91144	0.619822	0.0728855
82.6	0.10221	0.352859	0.083373	0.033633	0.122761	0.0322061	0.0774099	0.0978384	0.913341	0.622677	0.0700072
82.8	0.102999	0.351863	0.0788107	0.0284478	0.12847	0.0347975	0.0746827	0.0960157	0.909646	0.623609	0.0699139
83	0.100194	0.349292	0.0777809	0.0310883	0.127597	0.0295283	0.0746844	0.0984046	0.907942	0.618166	0.0734624
83.2	0.101086	0.349723	0.0810614	0.032752	0.125815	0.0315367	0.0718686	0.0985934	0.908781	0.621839	0.0716965
83.4	0.099138	0.352962	0.0819414	0.031859	0.128132	0.0295777	0.07243	0.0994637	0.908228	0.621824	0.0685535
83.6	0.0994611	0.352714	0.0820488	0.0295202	0.126349	0.03288	0.0735322	0.0972426	0.914187	0.620578	0.0696001
83.8	0.101466	0.351441	0.0792778	0.0306058	0.124625	0.0337163	0.0739735	0.0979281	0.910441	0.620991	0.0716742
84	0.098327	0.352331	0.0836219	0.0285667	0.122933	0.0286739	0.0780701	0.0989104	0.911441	0.624486	0.0738166
84.2	0.103247	0.353159	0.080354	0.0301618	0.127602	0.0297231	0.0747969	0.10294	0.905487	0.622116	0.0726652
84.4	0.100762	0.354385	0.0809705	0.029841	0.131154	0.0333889	0.0726505	0.0957282	0.913061	0.621449	0.0719506
84.6	0.101963	0.352428	0.0812613	0.0327252	0.127062	0.0335031	0.0774971	0.0985049	0.911256	0.620516	0.0730087
84.8	0.10044	0.354309	0.08176	0.0303387	0.126141	0.037819	0.0734245	0.100078	0.909914	0.622307	0.0695448
85	0.102816	0.350236	0.0830244	0.0332392	0.128003	0.0281682	0.0762546	0.0965597	0.911528	0.621786	0.0722975
85.2	0.0979182	0.35493	0.0841898	0.0329625	0.128895	0.0344183	0.073632	0.0972546	0.911897	0.624012	0.0704942
85.4	0.10084	0.353629	0.0835098	0.0297579	0.124343	0.0308916	0.0773603	0.100254	0.909941	0.620645	0.0710933
85.6	0.103049	0.354984	0.082178	0.0326794	0.129588	0.0308255	0.0742453	0.0957325	0.911657	0.622279	0.0715845
85.8	0.100769	0.35402	0.0806664	0.0314676	0.125558	0.0368266	0.0727536	0.0955311	0.91498	0.625199	0.07415
86	0.106171	0.356381	0.0804519	0.034949	0.126595	0.0321883	0.073967	0.0960609	0.91076	0.623801	0.0698372
86.2	0.100419	0.354083	0.0801183	0.0295923	0.126476	0.0325177	0.0717339	0.093263	0.908545	0.623078	0.0747335
86.4	0.0975865	0.353786	0.0799785	0.0330628	0.12807	0.0308745	0.076258	0.0987437	0.907063	0.619512	0.0707717
86.6	0.101133	0.355275	0.0752536	0.0322166	0.130896	0.0302997	0.0754687	0.101657	0.909248	0.6215	0.0699608
86.8	0.103105	0.352468	0.0802034	0.0337277	0.126541	0.0293982	0.0774033	0.0931115	0.911168	0.621917	0.0700224
87	0.0996064	0.35172	0.084048	0.0318886	0.12915	0.0324583	0.0776911	0.0984213	0.908661	0.623175	0.0733866
87.2	0.0999715	0.3551	0.0785583	0.0340369	0.127667	0.0354068	0.0757932	0.0967072	0.910496	0.622484	0.0742579
87.4	0.0990303	0.352005	0.0800792	0.0330804	0.127368	0.0284646	0.0822697	0.0979581	0.911692	0.624508	0.0722995
87.6	0.103313	0.354294	0.0834329	0.0324786	0.126898	0.0349078	0.0772816	0.0972623	0.910781	0.62232	0.0714652
87.8	0.101121	0.354922	0.0852456	0.0337449	0.125567	0.0327565	0.0768021	0.099493	0.911	0.624083	0.072295
88	0.100414	0.353632	0.0846859	0.0304343	0.1269	0.0382198	0.0782722	0.0938076	0.911795	0.624252	0.0746767
88.2	0.10631	0.357275	0.0822351	0.0278017	0.126376	0.0297449	0.0761591	0.09635	0.9111	0.626132	0.0704407
88.4	0.10438	0.352255	0.0788831	0.0317114	0.129445	0.0298826	0.078988	0.0963005	0.910932	0.624222	0.0706091
88.6	0.102078	0.351038	0.0772217	0.0318892	0.129504	0.031615	0.0779085	0.0934469	0.910825	0.624146	0.0736715
88.8	0.101083	0.354897	0.0782724	0.0291584	0.129374	0.0341481	0.0760662	0.0958166	0.910447	0.621688	0.0719482
89	0.100563	0.35599	0.0836841	0.0342184	0.128859	0.0340206	0.0730656	0.0950527	0.908752	0.623939	0.0732145
89.2	0.105199	0.356536	0.0799072	0.035034	0.129203	0.0313213	0.0765776	0.10115	0.912933	0.627317	0.071849
89.4	0.102876	0.359052	0.0817966	0.0313846	0.126716	0.0314061	0.0777257	0.0973677	0.911263	0.623598	0.0735137
89.6	0.100574	0.354153	0.0801989	0.0353148	0.128695	0.0323118	0.0760455	0.0989405	0.911429	0.624246	0.0721914
89.8	0.10235	0.353982	0.0757045	0.0347455	0.130445	0.0350023	0.0776238	0.097409	0.91014	0.623353	0.0761257
90	0.104455	0.355264	0.0811778	0.0363824	0.129431	0.0348979	0.0735602	0.0966776	0.907085	0.627009	0.0675733
90.2	0.102944	0.352439	0.0835475	0.0356192	0.130158	0.0336057	0.0793026	0.0988028	0.909224	0.622995	0.0719453
90.4	0.104979	0.354192	0.077591	0.0269613	0.130654	0.0317182	0.0790423	0.0965035	0.909392	0.623298	0.0699412
90.6	0.106296	0.356765	0.0831506	0.0339411	0.13145	0.0305353	0.0800167	0.0960508	0.911203	0.621873	0.0729072
90.8	0.103182	0.354772	0.0786629	0.0340683	0.128497	0.0341444	0.0801538	0.0997809	0.912217	0.625773	0.0678238
91	0.101831	0.350838	0.0786873	0.0337537	0.128094	0.0323544	0.0759809	0.0979182	0.909894	0.623812	0.0710529
91.2	0.102012	0.354554	0.0823085	0.0285107	0.129959	0.0329734	0.0762569	0.0989623	0.915279	0.621157	0.0716545
91.4	0.100805	0.353538	0.0792984	0.032371	0.130484	0.0332987	0.0785323	0.103744	0.908158	0.624256	0.0724358
91.6	0.0999983	0.35531	0.0859947	0.03338	0.129832	0.0313813	0.0777867	0.0976406	0.916832	0.624706	0.0696964
91.8	0.107196	0.355757	0.0801778	0.0310615	0.129164	0.033487	0.0770816	0.0979028	0.909679	0.619721	0.0718802
92	0.104514	0.353068	0.0842728	0.0330085	0.12922	0.0333269	0.0748842	0.09397	0.911981	0.621643	0.072676
92.2	0.105086	0.353665	0.0786639	0.0308639	0.127963	0.0372099	0.0738374	0.0979501	0.913153	0.625966	0.0674281
92.4	0.106977	0.353895	0.0793756	0.030842	0.127486	0.0386932	0.0746963	0.100547	0.912975	0.624427	0.0708997
92.6	0.103383	0.356356	0.0760835	0.0319265	0.12985	0.0338543	0.0784944	0.0961013	0.911426	0.621032	0.0725658
92.8	0.104911	0.355418	0.0801871	0.0349734	0.128708	0.0354226	0.0769938	0.0967074	0.910042	0.627768	0.072197
93	0.105326	0.355676	0.0783381	0.0359469	0.129049	0.0376551	0.079197	0.0989942	0.916292	0.619772	0.068343
93.2	0.101935	0.350847	0.0828775	0.0312295	0.132613	0.0319955	0.0794197	0.0989048	0.914009	0.624061	0.0707374
93.4	0.105099	0.351057	0.0825816	0.0297427	0.130538	0.0283416	0.0802236	0.100894	0.910436	0.627833	0.0725513
93.6	0.102493	0.352321	0.0869422	0.0323546	0.128523	0.027045	0.079387	0.0969008	0.911885	0.625021	0.0717527
93.8	0.102758	0.353007	0.0824149	0.0346206	0.12946	0.0342858	0.0786967	0.0943892	0.91288	0.621555	0.0765067
94	0.102778	0.354783	0.080348	0.032607	0.132197	0.0320837	0.0763815	0.096931	0.911479	0.626589	0.0759618
94.2	0.0997364	0.354308	0.0819368	0.03243	0.132146	0.0364772	0.0765072	0.0941404	0.910453	0.628048	0.0734545
94.4	0.10206	0.354945	0.0832946	0.035933	0.1343	0.0350019	0.0845276	0.10098	0.911833	0.626311	0.0735042
94.6	0.102729	0.355878	0.0770421	0.0293501	0.128786	0.0329473	0.0773497	0.0991872	0.909244	0.623714	0.0779472
94.8	0.104599	0.355026	0.0801886	0.0308522	0.13278	0.0334978	0.0770492	0.099948	0.909368	0.622417	0.071801
95	0.10328	0.357982	0.0785745	0.0311362	0.126428	0.0320567	0.078666	0.101358	0.908734	0.621053	0.0733237
95.2	0.0993219	0.35488	0.0820616	0.0294156	0.130067	0.0334484	0.0814397	0.0984368	0.915998	0.620941	0.0714774
95.4	0.102111	0.355138	0.0790855	0.0326167	0.131173	0.0334799	0.0795342	0.0969991	0.914145	0.627916	0.0760387
95.6	0.0998927	0.356839	0.079357	0.0308018	0.131163	0.0305021	0.0798016	0.10082	0.912034	0.619667	0.0751851
95.8	0.107079	0.354335	0.0815283	0.0337567	0.127957	0.0285562	0.0783503	0.096072	0.914895	0.625638	0.0747461
96	0.103104	0.357326	0.0793148	0.0343246	0.126277	0.029598	0.08077	0.0977114	0.909684	0.624409	0.0709674
96.2	0.100157	0.356481	0.0794206	0.0361274	0.129385	0.0327918	0.0747764	0.100485	0.915049	0.626994	0.0697397
96.4	0.100331	0.353102	0.0778841	0.0329793	0.130564	0.0286662	0.0808962	0.100095	0.91311	0.624133	0.0708964
96.6	0.102156	0.352402	0.0813596	0.0353406	0.127483	0.0380272	0.0759777	0.0992637	0.911782	0.625633	0.0714194
96.8	0.105785	0.352655	0.0781919	0.0316722	0.135336	0.0328034	0.0758301	0.0987025	0.914433	0.624891	0.0740464
97	0.101298	0.356758	0.0800634	0.0339195	0.133217	0.0334576	0.0806388	0.0992895	0.911245	0.623246	0.0690437
97.2	0.10471	0.352129	0.0839332	0.0361808	0.133075	0.032614	0.073275	0.0971943	0.914285	0.622392	0.0751042
97.4	0.101145	0.358721	0.0778049	0.0333898	0.132419	0.0286878	0.0775489	0.0971306	0.910894	0.623713	0.0758764
97.6	0.10332	0.353909	0.0822444	0.0320079	0.131145	0.0330082	0.0759622	0.0986347	0.917571	0.624127	0.0715447
97.8	0.104271	0.351722	0.0820244	0.0357222	0.130249	0.0326411	0.0755944	0.0990504	0.912219	0.624204	0.0730626
98	0.104898	0.358669	0.0801608	0.0343243	0.129386	0.0310459	0.0798916	0.0945715	0.911644	0.62487	0.0723065
98.2	0.0999899	0.35579	0.0809305	0.0313828	0.13431	0.0325346	0.0785384	0.09985	0.914005	0.623523	0.0729268
98.4	0.10349	0.356036	0.0776845	0.0346463	0.125732	0.0337931	0.0780821	0.0953558	0.909596	0.625123	0.0731057
98.6	0.106628	0.353639	0.0816272	0.0292051	0.125536	0.032414	0.0800749	0.0971309	0.913963	0.624509	0.0716864
98.8	0.10539	0.354898	0.0797037	0.0384297	0.133088	0.03135	0.0776101	0.0973827	0.913293	0.627854	0.0729037
99	0.107355	0.356577	0.0830912	0.0327899	0.133573	0.0327774	0.0763684	0.0988246	0.910785	0.622689	0.0770626
99.2	0.107114	0.356828	0.08315	0.0353001	0.131958	0.0356626	0.0771877	0.100669	0.914235	0.627605	0.0692825
99.4	0.106146	0.358074	0.0789845	0.034108	0.125717	0.035998	0.07863	0.0970282	0.912863	0.623662	0.072728
99.6	0.101834	0.35251	0.0802403	0.0314884	0.134733	0.0324746	0.0824126	0.0972814	0.913421	0.623968	0.0677005
99.8	0.102143	0.355567	0.0830784	0.028723	0.133602	0.0316988	0.0792176	0.100187	0.91424	0.620628	0.0757369
100	0.104316	0.355504	0.0843285	0.0395303	0.127395	0.0346359	0.0799605	0.101916	0.912248	0.622171	0.0722958
100.2	0.104539	0.356904	0.0822763	0.0302862	0.130714	0.0341487	0.0782221	0.0965789	0.914503	0.628045	0.0701519
100.4	0.102713	0.355705	0.0828804	0.0302037	0.131803	0.0290541	0.0827573	0.0996958	0.908238	0.628035	0.0699337
100.6	0.106909	0.356121	0.0803007	0.0343366	0.130254	0.0342306	0.0807332	0.101624	0.912278	0.626273	0.0748506
100.8	0.105351	0.356273	0.0802719	0.0345075	0.128993	0.0351222	0.0775485	0.0956391	0.913433	0.626513	0.0726037
101	0.103735	0.354223	0.0805657	0.032558	0.132833	0.030657	0.0782017	0.100385	0.916128	0.624101	0.0721965
101.2	0.106731	0.356007	0.0807015	0.0332559	0.133878	0.0337903	0.0807321	0.0992599	0.91158	0.625407	0.0718906
101.4	0.10573	0.359084	0.0803568	0.0338461	0.134333	0.0301416	0.075762	0.099917	0.917219	0.627516	0.0701286
101.6	0.105962	0.354973	0.0812023	0.0323401	0.132601	0.0318392	0.0821559	0.0967294	0.91346	0.619843	0.073657
101.8	0.106894	0.356267	0.0900707	0.0344715	0.134479	0.0337582	0.082993	0.0940494	0.913981	0.62439	0.0753591
102	0.103728	0.356567	0.0772859	0.0372991	0.131863	0.0343176	0.0781791	0.0988044	0.912519	0.627427	0.0722036
102.2	0.108383	0.361492	0.0796396	0.0324834	0.131159	0.0311617	0.079825	0.0971762	0.911696	0.625243	0.0739287
102.4	0.106014	0.358157	0.0791213	0.03231	0.13357	0.032757	0.0800664	0.10064	0.909414	0.630639	0.0727699
102.6	0.106872	0.356982	0.0812255	0.0327756	0.132151	0.0335111	0.0800031	0.0979507	0.91648	0.629114	0.0751412
102.8	0.106831	0.355902	0.0804272	0.0340028	0.132351	0.0335686	0.0788972	0.101865	0.91561	0.620264	0.0739594
103	0.107073	0.35723	0.0815412	0.0348154	0.131873	0.0328258	0.0818315	0.0969081	0.914015	0.628138	0.0752245
103.2	0.105291	0.35474	0.0808375	0.031643	0.129476	0.0326904	0.0762504	0.100128	0.915806	0.621161	0.0727085
103.4	0.108378	0.354203	0.0808113	0.0333299	0.132397	0.0355823	0.0817191	0.101021	0.912288	0.632642	0.0711705
103.6	0.105351	0.359548	0.0821007	0.0337243	0.134198	0.0296322	0.0760476	0.0962287	0.91529	0.622474	0.0743744
103.8	0.103332	0.357953	0.0810644	0.0344047	0.134463	0.0340852	0.0830987	0.100289	0.911334	0.627216	0.0738548
104	0.106669	0.35445	0.0814797	0.0318888	0.132523	0.030515	0.0793045	0.100315	0.912075	0.625513	0.0762444
104.2	0.101896	0.355591	0.0827705	0.0341933	0.135894	0.0321394	0.073307	0.0988131	0.916642	0.62769	0.0768951
104.4	0.107715	0.35306	0.0812188	0.0331049	0.133612	0.0326317	0.0809057	0.100922	0.915584	0.624669	0.0744511
104.6	0.107149	0.359126	0.0814965	0.0323302	0.13077	0.0294338	0.0825413	0.101211	0.91707	0.624843	0.0755612
104.8	0.10693	0.360507	0.0813577	0.03463	0.130926	0.0344582	0.0809364	0.101204	0.91296	0.62556	0.0775582
105	0.106113	0.357599	0.080234	0.038825	0.131313	0.0304036	0.0782811	0.0982898	0.915252	0.628153	0.0757331
105.2	0.103881	0.358545	0.0834723	0.0343805	0.134483	0.0341315	0.0817467	0.102649	0.916417	0.621994	0.0737537
105.4	0.104454	0.363253	0.0813241	0.0329404	0.129992	0.0305845	0.0811646	0.100861	0.915545	0.626494	0.0737348
105.6	0.107779	0.356158	0.0833816	0.032877	0.132587	0.0344046	0.077907	0.0980977	0.913018	0.630564	0.073703
105.8	0.104089	0.359232	0.0786701	0.0360714	0.132445	0.0332109	0.0775587	0.0968996	0.915132	0.626776	0.0768211
106	0.105459	0.353856	0.0817404	0.0359668	0.132712	0.0280667	0.0820316	0.100512	0.915187	0.628863	0.0744721
106.2	0.107929	0.357924	0.0848943	0.0364229	0.135619	0.0326499	0.0821295	0.0989176	0.91176	0.625686	0.0775284
106.4	0.106333	0.358235	0.0824937	0.0342154	0.133894	0.0305163	0.0775533	0.0993099	0.912817	0.625892	0.0750718
106.6	0.106941	0.36082	0.0835204	0.0265832	0.129751	0.0279811	0.0803087	0.101104	0.913045	0.624818	0.0744425
106.8	0.10353	0.356963	0.0836401	0.0340173	0.133336	0.0369493	0.0780352	0.10095	0.912546	0.624772	0.0741431
107	0.108756	0.354109	0.0826128	0.0335525	0.132002	0.0321893	0.0791261	0.101638	0.917538	0.626816	0.0715906
107.2	0.108411	0.357463	0.083973	0.0369352	0.134114	0.0301757	0.0785135	0.103162	0.914947	0.627066	0.0715883
107.4	0.10868	0.358454	0.0849983	0.0334287	0.133982	0.0332929	0.0775249	0.10036	0.911904	0.628208	0.0764453
107.6	0.107349	0.35656	0.0790653	0.0301725	0.131019	0.0283057	0.0768278	0.0974906	0.916485	0.628227	0.0763272
107.8	0.107685	0.354879	0.0810496	0.033431	0.132635	0.033689	0.0803886	0.103088	0.917969	0.629615	0.0755276
108	0.107792	0.357419	0.0842319	0.0348456	0.134104	0.0320807	0.0807667	0.0994672	0.914749	0.627793	0.077417
108.2	0.104402	0.353043	0.0800018	0.0355959	0.135766	0.0329478	0.0784215	0.0989644	0.913736	0.62673	0.0744588
108.4	0.111072	0.35642	0.0831343	0.0336352	0.133705	0.0333333	0.0807083	0.0986982	0.914851	0.628008	0.0738747
108.6	0.107707	0.360789	0.0827879	0.0304287	0.137177	0.031888	0.0802949	0.0993927	0.915451	0.625778	0.0739374
108.8	0.104551	0.358509	0.0798866	0.0378962	0.133159	0.0362154	0.082057	0.0982217	0.912076	0.628975	0.0747638
109	0.107664	0.357931	0.0835758	0.0329221	0.134012	0.0335043	0.0827722	0.100143	0.909888	0.622904	0.0766435
109.2	0.108863	0.355093	0.078727	0.0324451	0.138077	0.0359591	0.0781323	0.100571	0.916557	0.625219	0.0760704
109.4	0.108366	0.356369	0.0820039	0.0366062	0.134748	0.0334294	0.0832002	0.100089	0.918927	0.631141	0.0750018
109.6	0.102646	0.35623	0.0795364	0.0292235	0.132509	0.0335835	0.077229	0.105092	0.912487	0.626209	0.0719004
109.8	0.109061	0.357087	0.0802901	0.0338639	0.134415	0.0333342	0.0793901	0.100409	0.916377	0.628293	0.0752908
110	0.108379	0.355417	0.0821847	0.0364264	0.134385	0.0341648	0.0795903	0.101567	0.912452	0.621842	0.0772848
110.2	0.105756	0.356748	0.0773595	0.0346484	0.13779	0.0285244	0.0799823	0.0987296	0.917599	0.627574	0.0738299
110.4	0.105463	0.359014	0.0804822	0.0363839	0.135454	0.0341106	0.0810395	0.0995497	0.918297	0.629164	0.0746431
110.6	0.105991	0.357859	0.0833697	0.0361337	0.13338	0.0335438	0.0812941	0.0981678	0.912378	0.627594	0.0784427
110.8	0.106821	0.357653	0.0805192	0.0350551	0.133879	0.036117	0.0789155	0.104002	0.915944	0.62824	0.0766755
111	0.10729	0.358541	0.0845777	0.0369808	0.132938	0.0361184	0.0803694	0.0991905	0.916105	0.629078	0.077466
111.2	0.105826	0.357813	0.0826381	0.033197	0.138533	0.0315489	0.0800246	0.10199	0.914997	0.629984	0.0735328
111.4	0.10681	0.356514	0.083884	0.0292599	0.135404	0.0370681	0.0787759	0.103305	0.916109	0.628086	0.0733127
111.6	0.109395	0.354659	0.0823815	0.0331685	0.132702	0.0318288	0.0797982	0.101906	0.915506	0.627378	0.0784072
111.8	0.106331	0.356528	0.0830185	0.0381702	0.134696	0.0357407	0.079073	0.101065	0.917071	0.625621	0.0757701
112	0.11215	0.358073	0.0810344	0.0356568	0.135321	0.0318876	0.0808907	0.103477	0.916791	0.627832	0.0782463
112.2	0.106312	0.35912	0.0808694	0.033328	0.135187	0.0310552	0.0817408	0.105679	0.915718	0.624592	0.0748574
112.4	0.106379	0.355592	0.08007	0.0365088	0.13351	0.0366456	0.0785272	0.105791	0.913346	0.629713	0.0753569
112.6	0.106759	0.358232	0.0787806	0.034012	0.140728	0.0346052	0.0797977	0.102422	0.912791	0.627875	0.0774822
112.8	0.106385	0.359539	0.0831806	0.035352	0.132074	0.0319571	0.0830448	0.100573	0.914483	0.628738	0.0730319
113	0.110932	0.356894	0.0822723	0.035801	0.136253	0.0303672	0.0802449	0.100919	0.912998	0.624035	0.0766168
113.2	0.109513	0.357868	0.080242	0.0377958	0.135076	0.0292095	0.0803407	0.102597	0.917161	0.62339	0.0728174
113.4	0.106832	0.358388	0.0804264	0.033651	0.131765	0.0337147	0.0803068	0.103615	0.914352	0.624028	0.0749853
113.6	0.100762	0.359194	0.0862322	0.034752	0.133735	0.0353496	0.0805619	0.103018	0.917081	0.627534	0.0751121
113.8	0.107795	0.35778	0.0805331	0.0354329	0.13774	0.0323935	0.0801745	0.100966	0.913517	0.624313	0.0728236
114	0.105226	0.357621	0.0824459	0.0330792	0.130398	0.0316051	0.0842413	0.100027	0.919383	0.627402	0.0758901
114.2	0.106878	0.355168	0.0805823	0.037365	0.135989	0.0323081	0.0764229	0.100184	0.912404	0.626591	0.0792071
114.4	0.106178	0.361614	0.0814808	0.030971	0.138561	0.0287079	0.0800706	0.104174	0.913952	0.629421	0.0735833
114.6	0.107572	0.356919	0.0841986	0.0332368	0.136403	0.0324735	0.0799423	0.10257	0.917803	0.627723	0.075374
114.8	0.111287	0.35775	0.0813734	0.0314845	0.137899	0.0336734	0.0805619	0.102657	0.9166	0.627288	0.0727951
115	0.107366	0.357083	0.0810356	0.0359772	0.136037	0.0340622	0.084252	0.103037	0.914879	0.636437	0.074953
115.2	0.106256	0.356033	0.0822275	0.0349312	0.137077	0.0319088	0.0811251	0.103411	0.918176	0.632948	0.0779661
115.4	0.108322	0.355235	0.0810536	0.0335197	0.136099	0.0383842	0.0831264	0.106572	0.917491	0.630693	0.0780692
115.6	0.10805	0.356832	0.0797843	0.0379111	0.135587	0.0328437	0.0783994	0.105397	0.915835	0.627943	0.0750957
115.8	0.104652	0.354728	0.083293	0.0319006	0.137142	0.0340392	0.080936	0.105292	0.912957	0.625375	0.0762468
116	0.109644	0.359762	0.0823134	0.0321138	0.136612	0.0311853	0.0800791	0.100211	0.914363	0.627819	0.0780825
116.2	0.108706	0.360051	0.0839782	0.0361151	0.136165	0.0347682	0.0839587	0.104617	0.912258	0.627634	0.0762758
116.4	0.107884	0.355512	0.0849516	0.0348249	0.136435	0.0333918	0.0827193	0.104818	0.91432	0.625305	0.0783661
116.6	0.107056	0.350443	0.0802072	0.0365616	0.135135	0.036637	0.0830464	0.10555	0.916474	0.626134	0.0769716
116.8	0.110704	0.357924	0.081934	0.0392143	0.135887	0.0343579	0.0836427	0.10473	0.916005	0.625765	0.0753353
117	0.107573	0.361594	0.0826238	0.034131	0.138574	0.0361554	0.0807798	0.102234	0.914227	0.628938	0.0746007
117.2	0.112625	0.360238	0.0837605	0.035567	0.136411	0.0362491	0.0798478	0.10166	0.918145	0.628859	0.0767626
117.4	0.110199	0.354705	0.0831587	0.0328018	0.136398	0.0352652	0.0818007	0.0996878	0.920523	0.625867	0.0752948
117.6	0.10945	0.359039	0.0821225	0.0372248	0.13768	0.0344571	0.0823902	0.105029	0.916602	0.63068	0.074943
117.8	0.108798	0.358659	0.0788522	0.0344568	0.13891	0.0310395	0.0812776	0.103952	0.914212	0.633088	0.0749995
118	0.107888	0.362128	0.0817755	0.0364853	0.13684	0.0338171	0.0818437	0.100134	0.918013	0.628923	0.0723446
118.2	0.109852	0.35994	0.0824497	0.03155	0.13929	0.0332263	0.0815604	0.104381	0.917811	0.62866	0.0755616
118.4	0.108561	0.357822	0.0789053	0.0346601	0.135459	0.0351921	0.0827501	0.103119	0.916701	0.62763	0.0776841
118.6	0.106354	0.357783	0.0807731	0.0317309	0.135885	0.0328233	0.0805578	0.106559	0.920025	0.627862	0.0775073
118.8	0.106678	0.360912	0.0810746	0.0348905	0.138178	0.0355207	0.085319	0.105237	0.915754	0.631865	0.0779724
119	0.107561	0.359578	0.0828848	0.031981	0.137293	0.0355085	0.0819548	0.107596	0.912443	0.631988	0.0795201
119.2	0.107217	0.360795	0.079139	0.0324859	0.138104	0.0354296	0.084562	0.10559	0.91613	0.628552	0.0719171
119.4	0.108253	0.357621	0.0843146	0.0356459	0.135457	0.0386009	0.0783377	0.106252	0.915988	0.627221	0.0740292
119.6	0.105775	0.359069	0.0828805	0.0326527	0.137646	0.0328747	0.082617	0.101158	0.917253	0.623134	0.0791128
119.8	0.109628	0.363087	0.0870521	0.0350397	0.13466	0.0305104	0.0817939	0.10678	0.915752	0.62749	0.0791963
120	0.108773	0.361273	0.0809013	0.0366635	0.140088	0.0323364	0.0829156	0.100422	0.915973	0.630785	0.0775218
120.2	0.106961	0.3606	0.0823461	0.0355584	0.142566	0.0334556	0.0850452	0.104486	0.919376	0.633179	0.0779851
120.4	0.107494	0.355826	0.0799202	0.0349954	0.140746	0.031491	0.0862039	0.101787	0.916261	0.63129	0.0803354
120.6	0.108502	0.359975	0.0845313	0.0332969	0.138009	0.0331636	0.0834144	0.10677	0.920047	0.630253	0.0773639
120.8	0.113254	0.360273	0.0838456	0.0333332	0.136265	0.0358399	0.0858549	0.10507	0.917261	0.62939	0.079406
121	0.107011	0.357383	0.0847047	0.0313977	0.140533	0.0348147	0.0819553	0.101211	0.918069	0.629231	0.0720499
121.2	0.106039	0.361825	0.0829818	0.0413586	0.137863	0.0316087	0.0809225	0.103713	0.917444	0.62956	0.0811769
121.4	0.10558	0.35667	0.0848907	0.0342246	0.139136	0.0363436	0.0801118	0.102668	0.915562	0.63042	0.0731767
121.6	0.108724	0.356823	0.0833406	0.0365678	0.139349	0.0334754	0.0797956	0.106462	0.915323	0.628008	0.0780884
121.8	0.107935	0.35567	0.0804996	0.0353641	0.141311	0.0356795	0.0800152	0.107228	0.922004	0.629058	0.0774067
122	0.107948	0.360918	0.0835416	0.0342602	0.137414	0.0317351	0.0838056	0.101436	0.918655	0.628008	0.0767875
122.2	0.110282	0.358141	0.0802286	0.0377451	0.137088	0.0332499	0.0835188	0.104193	0.915466	0.631929	0.0733718
122.4	0.109722	0.356432	0.0852333	0.0363555	0.138668	0.032562	0.0808129	0.101148	0.920677	0.629022	0.0759356
122.6	0.109284	0.354776	0.0859988	0.0379591	0.140954	0.0328833	0.0832715	0.104229	0.916252	0.630718	0.0782169
122.8	0.107184	0.36047	0.0840183	0.0361862	0.137997	0.031754	0.0834836	0.103325	0.915792	0.627645	0.0775738
123	0.105784	0.362307	0.0810736	0.0370299	0.138474	0.03265	0.082104	0.10076	0.917972	0.629403	0.0786439
123.2	0.112444	0.362446	0.0824169	0.0344402	0.140524	0.034667	0.08304	0.0992233	0.915372	0.627374	0.0734085
123.4	0.109099	0.3619	0.0837304	0.0380675	0.137595	0.0331789	0.0813344	0.100954	0.917856	0.628381	0.0781192
123.6	0.109584	0.358965	0.0858298	0.0328587	0.135285	0.0343722	0.083081	0.100185	0.917535	0.632565	0.076983
123.8	0.110399	0.357133	0.0851197	0.0416149	0.137403	0.0378829	0.0808916	0.106639	0.917542	0.629433	0.0762429
124	0.104854	0.356562	0.0829071	0.0317713	0.138207	0.036825	0.0842625	0.10436	0.915741	0.631986	0.0748067
124.2	0.111763	0.358915	0.0826845	0.0382589	0.137233	0.0339324	0.08576	0.100427	0.916111	0.63074	0.0780295
124.4	0.10464	0.359422	0.0811581	0.0347892	0.139965	0.0352298	0.0819109	0.104527	0.913395	0.628823	0.0779705
124.6	0.10871	0.357548	0.081995	0.0339963	0.133072	0.0313969	0.0819293	0.107976	0.91422	0.629229	0.078914
124.8	0.111631	0.360528	0.0812592	0.0381525	0.137427	0.034558	0.0828369	0.102612	0.919097	0.631461	0.077728
125	0.108466	0.358981	0.0801069	0.0382541	0.135268	0.036247	0.0850933	0.102843	0.91722	0.628046	0.0763722
125.2	0.109256	0.359484	0.081741	0.0324669	0.141645	0.0321562	0.0822473	0.10446	0.919717	0.630708	0.0783284
125.4	0.111603	0.361852	0.0781454	0.0341795	0.141824	0.034009	0.0843226	0.104053	0.921219	0.629742	0.0766529
125.6	0.109941	0.35836	0.0833029	0.0365529	0.13479	0.037658	0.0836672	0.104227	0.916276	0.630962	0.0800132
125.8	0.108866	0.359964	0.0793722	0.0379584	0.142971	0.0344018	0.0872707	0.101325	0.918795	0.631396	0.0775462
126	0.105471	0.361181	0.084708	0.0355273	0.138871	0.0327286	0.0841215	0.106342	0.918023	0.630186	0.0765742
126.2	0.107365	0.361792	0.0867	0.0392041	0.136909	0.0342859	0.0841601	0.104608	0.915579	0.63363	0.0823648
126.4	0.108516	0.359725	0.0826454	0.0381743	0.141444	0.0345287	0.0828994	0.105591	0.916997	0.627548	0.0819069
126.6	0.10965	0.36079	0.0819723	0.0353071	0.141887	0.035106	0.0842312	0.106802	0.914809	0.629238	0.0821173
126.8	0.109465	0.362679	0.0814718	0.0343542	0.140382	0.0373819	0.0852798	0.103544	0.924236	0.629223	0.0774857
127	0.109757	0.357034	0.0816198	0.0391474	0.138165	0.0309179	0.083568	0.10627	0.920143	0.627105	0.079539
127.2	0.109502	0.361775	0.0835043	0.0406803	0.140657	0.0289392	0.0836506	0.103641	0.917578	0.628694	0.0801047
127.4	0.112134	0.358373	0.0832761	0.0393504	0.13936	0.0351428	0.0838509	0.104109	0.917071	0.628777	0.0735638
127.6	0.107993	0.36154	0.0805868	0.0367145	0.14159	0.0315398	0.0855078	0.107486	0.919305	0.630925	0.077189
127.8	0.108399	0.362123	0.086352	0.0362483	0.140466	0.032525	0.0796394	0.103022	0.915696	0.630185	0.0807775
128	0.109179	0.360489	0.0849193	0.0338543	0.138045	0.0332282	0.0845285	0.105824	0.914946	0.630794	0.0770682
128.2	0.110478	0.359813	0.0837178	0.0357757	0.142702	0.0338634	0.0823741	0.103498	0.915377	0.63084	0.0765364
128.4	0.108972	0.360917	0.0812522	0.0326652	0.138413	0.0327673	0.083899	0.104694	0.917644	0.630881	0.0801676
128.6	0.111679	0.358687	0.0807708	0.036054	0.137632	0.0350152	0.081065	0.104472	0.921481	0.632355	0.0811691
128.8	0.111749	0.360228	0.0845748	0.0377418	0.139829	0.0334448	0.0847223	0.103684	0.919399	0.629391	0.0817464
129	0.108654	0.363006	0.0824572	0.0347692	0.140095	0.0341569	0.0862525	0.10801	0.920727	0.630197	0.0755251
129.2	0.11067	0.361913	0.0838461	0.0359283	0.141399	0.0303784	0.081624	0.10161	0.92034	0.630828	0.0764857
129.4	0.109087	0.363652	0.0832438	0.038016	0.13991	0.0378177	0.0885838	0.102826	0.918781	0.632455	0.0800299
129.6	0.108305	0.359717	0.0854416	0.038414	0.137699	0.033582	0.082509	0.107655	0.918831	0.633565	0.0763592
129.8	0.111171	0.360705	0.085524	0.0324991	0.136905	0.0350851	0.0874669	0.100812	0.920101	0.631913	0.0780197
130	0.110935	0.359713	0.0830695	0.0347793	0.140904	0.031155	0.082217	0.102922	0.911724	0.631622	0.0781319
130.2	0.114846	0.365343	0.0858806	0.0331926	0.142236	0.0351519	0.0829235	0.104978	0.913527	0.630443	0.0799332
130.4	0.112578	0.356862	0.081643	0.0352047	0.139249	0.0344223	0.0813988	0.100676	0.917955	0.631089	0.0800945
130.6	0.114226	0.363105	0.080414	0.0351088	0.140354	0.0319951	0.0869613	0.103413	0.919873	0.6271	0.0785012
130.8	0.110556	0.359923	0.0827088	0.0374526	0.141544	0.0360017	0.0866127	0.103554	0.916962	0.631691	0.078015
131	0.109598	0.363622	0.0854995	0.0390345	0.141077	0.0317832	0.0851372	0.105578	0.918351	0.628405	0.0781908
131.2	0.112891	0.360184	0.0826147	0.0361803	0.141498	0.0339045	0.0856618	0.107737	0.913633	0.63423	0.0766778
131.4	0.111305	0.361733	0.0799643	0.0356539	0.140355	0.0311892	0.0816975	0.105249	0.915012	0.632711	0.0776351
131.6	0.113003	0.358317	0.0817146	0.0350932	0.142538	0.0320138	0.0831649	0.105787	0.919696	0.629716	0.0741387
131.8	0.109764	0.360682	0.0787402	0.0342428	0.138786	0.0304696	0.0837969	0.106096	0.920794	0.628833	0.0763797
132	0.107212	0.359793	0.0819465	0.0335402	0.137198	0.0325551	0.0832095	0.105044	0.920481	0.632869	0.0786448
132.2	0.111604	0.364459	0.0831439	0.0360429	0.14169	0.0353806	0.0861542	0.10524	0.918199	0.628076	0.0805225
132.4	0.108972	0.361434	0.0831058	0.0375306	0.143647	0.0334037	0.084787	0.103753	0.918604	0.632269	0.0773187
132.6	0.114696	0.362287	0.082757	0.0359894	0.13932	0.0333957	0.0807105	0.106859	0.920617	0.626473	0.0805206
132.8	0.114006	0.359844	0.08056	0.0378185	0.139959	0.0322809	0.0849877	0.107029	0.914183	0.630246	0.0777908
133	0.11161	0.355628	0.0857038	0.0348543	0.140107	0.0361905	0.08492	0.102392	0.919524	0.63195	0.0787786
133.2	0.112143	0.360146	0.0815064	0.0402419	0.140785	0.0393726	0.0843537	0.102026	0.922731	0.629621	0.0821147
133.4	0.114238	0.36114	0.083481	0.0358582	0.141582	0.0334103	0.0838348	0.105258	0.917505	0.631746	0.0798357
133.6	0.109551	0.360697	0.0832351	0.0384939	0.13823	0.030718	0.0832104	0.100595	0.919161	0.627837	0.0804964
133.8	0.114548	0.360249	0.0842503	0.0368948	0.143038	0.0354328	0.0820648	0.109395	0.91973	0.630483	0.0801976
134	0.113283	0.360441	0.0836344	0.036603	0.141105	0.0343469	0.0838117	0.105337	0.917658	0.628951	0.0761587
134.2	0.111724	0.359899	0.0839668	0.0378414	0.13954	0.0356332	0.0859931	0.106722	0.914949	0.6331	0.075451
134.4	0.111484	0.357277	0.0822644	0.0401878	0.139954	0.0331369	0.0814809	0.103288	0.918197	0.63444	0.0767723
134.6	0.111388	0.359401	0.0825209	0.0350234	0.142186	0.0336126	0.0812217	0.109894	0.92231	0.629043	0.0813313
134.8	0.112553	0.360914	0.0837507	0.0420413	0.13581	0.0335972	0.0831189	0.101779	0.92035	0.633207	0.0779324
135	0.112111	0.36062	0.0823326	0.0379545	0.139447	0.0327189	0.0862049	0.104415	0.919774	0.632481	0.0774399
135.2	0.111701	0.362194	0.0822917	0.0350562	0.136759	0.0326623	0.0842914	0.108809	0.917706	0.633621	0.0781438
135.4	0.112547	0.361909	0.085798	0.0310286	0.140027	0.0361558	0.0840259	0.107522	0.921954	0.629847	0.0790348
135.6	0.113786	0.359488	0.0819166	0.0330522	0.142843	0.0329957	0.0826645	0.108204	0.920906	0.630495	0.0803894
135.8	0.112242	0.360168	0.0804727	0.03561	0.139494	0.0337138	0.0864788	0.105962	0.914482	0.630421	0.0784666
136	0.11025	0.362346	0.0845883	0.0350939	0.143579	0.0379345	0.0875002	0.106181	0.918182	0.628578	0.0780065
136.2	0.113941	0.360867	0.0839326	0.0350448	0.146761	0.0349942	0.084679	0.108228	0.917839	0.627988	0.0779145
136.4	0.113026	0.359956	0.0855624	0.0344067	0.141884	0.0376092	0.0865557	0.105798	0.920045	0.63096	0.0831942
136.6	0.110598	0.365693	0.0819295	0.0331203	0.139868	0.0333938	0.0895839	0.104406	0.914464	0.632621	0.0817415
136.8	0.109592	0.361802	0.0830209	0.0346018	0.14351	0.0340208	0.083198	0.10131	0.921967	0.631899	0.077227
137	0.113876	0.358153	0.085362	0.0371688	0.138033	0.0323647	0.0872537	0.10477	0.920601	0.633908	0.0803601
137.2	0.112764	0.360591	0.081227	0.0382179	0.142541	0.0348803	0.084418	0.106183	0.919028	0.631317	0.0793622
137.4	0.111157	0.361701	0.0835313	0.036831	0.139603	0.0302993	0.0838177	0.105753	0.916977	0.635061	0.0818428
137.6	0.11405	0.361195	0.0863808	0.0385318	0.145583	0.0328049	0.0827796	0.107641	0.919229	0.632858	0.0798643
137.8	0.114922	0.362198	0.0832643	0.0368291	0.142227	0.0350077	0.0874553	0.111803	0.915856	0.63185	0.0798965
138	0.110145	0.363595	0.0833135	0.0363357	0.144779	0.0348057	0.0880889	0.108855	0.919453	0.629248	0.0765011
138.2	0.112816	0.361032	0.0820519	0.0383806	0.14692	0.0284581	0.0851491	0.105694	0.919186	0.633993	0.0807275
138.4	0.109151	0.364333	0.0799525	0.040465	0.138694	0.0346435	0.0907237	0.106488	0.918266	0.629125	0.0834413
138.6	0.109962	0.359823	0.0822404	0.0390829	0.142859	0.0311737	0.083548	0.105849	0.920998	0.631448	0.0770528
138.8	0.114098	0.364981	0.0842994	0.0370038	0.14352	0.0326816	0.0828792	0.104858	0.916669	0.631551	0.0833073
139	0.11349	0.36481	0.0857168	0.0366963	0.137257	0.0268469	0.0848057	0.103818	0.920077	0.631532	0.0799096
139.2	0.110917	0.362632	0.0849551	0.0345274	0.14174	0.0332662	0.0861442	0.102917	0.91734	0.631623	0.0794118
139.4	0.111919	0.362977	0.0889173	0.0365157	0.140501	0.0350694	0.0876694	0.106853	0.9206	0.631177	0.0783915
139.6	0.110567	0.35752	0.0804943	0.0390715	0.140361	0.0320288	0.0854808	0.106494	0.918726	0.635583	0.0777282
139.8	0.111722	0.361467	0.082715	0.0377725	0.141873	0.035112	0.0872867	0.104241	0.919634	0.630766	0.0801082
140	0.112708	0.360834	0.07897	0.0359654	0.141027	0.0309115	0.0855977	0.112114	0.919841	0.637384	0.0823372
140.2	0.112224	0.361505	0.0830597	0.0366034	0.143762	0.0338837	0.0837136	0.106563	0.91987	0.629325	0.0801184
140.4	0.114404	0.358796	0.0841076	0.0405315	0.141055	0.0347715	0.0879812	0.106721	0.918606	0.629496	0.0826358
140.6	0.113006	0.360219	0.080248	0.0368455	0.140089	0.0319599	0.0853464	0.105749	0.921481	0.631426	0.0787766
140.8	0.115928	0.360607	0.0841759	0.0392191	0.14502	0.0347818	0.0863871	0.108802	0.917762	0.630368	0.0827869
141	0.114749	0.361795	0.0854258	0.0340141	0.139567	0.0349137	0.0881197	0.106921	0.918219	0.631494	0.0786009
141.2	0.110519	0.361107	0.0819759	0.0428099	0.142511	0.0340001	0.0855087	0.108098	0.918089	0.631252	0.0833137
141.4	0.1128	0.36238	0.0853307	0.0361057	0.144834	0.0325265	0.0872272	0.106363	0.921831	0.627324	0.0782768
141.6	0.111339	0.363303	0.0866352	0.0343198	0.141086	0.0341258	0.0880849	0.107117	0.918799	0.630307	0.0851787
141.8	0.111694	0.355514	0.0852584	0.0392926	0.145394	0.0334698	0.0867584	0.107306	0.921957	0.629418	0.079106
142	0.114857	0.362359	0.0811723	0.0357639	0.143387	0.0357095	0.0852932	0.108183	0.920718	0.631689	0.0810522
142.2	0.111014	0.361058	0.0811084	0.0402707	0.142655	0.031692	0.0894674	0.107991	0.915328	0.630408	0.0781685
142.4	0.110007	0.361269	0.0826634	0.0374408	0.142833	0.0337565	0.0874945	0.105969	0.920537	0.632559	0.0804085
142.6	0.109702	0.364157	0.0849701	0.0378776	0.138698	0.0351812	0.0896065	0.1082	0.921229	0.630079	0.0811825
142.8	0.11321	0.362031	0.0850797	0.0389487	0.145109	0.0292644	0.0856279	0.110237	0.921638	0.634678	0.0830845
143	0.114381	0.358816	0.0812985	0.0358991	0.143499	0.0328468	0.0863198	0.103955	0.916686	0.629592	0.0785551
143.2	0.112196	0.359038	0.0832431	0.0351153	0.141035	0.0331608	0.0866907	0.108322	0.918596	0.635593	0.0798625
143.4	0.111179	0.362036	0.0874364	0.037081	0.142942	0.0336648	0.0897138	0.109487	0.920059	0.635488	0.0812782
143.6	0.1132	0.362198	0.0847563	0.0382874	0.141953	0.0320994	0.0905442	0.107861	0.918951	0.633692	0.0848186
143.8	0.114219	0.364159	0.0831309	0.0385408	0.139706	0.0332599	0.0874113	0.107735	0.91943	0.632568	0.0844431
144	0.110149	0.360631	0.0843876	0.0383863	0.149163	0.0309068	0.0862322	0.104598	0.92424	0.632279	0.081119
144.2	0.111168	0.362286	0.0838414	0.0397752	0.138987	0.0311581	0.0894671	0.105875	0.918535	0.631025	0.0815608
144.4	0.112795	0.363602	0.0848702	0.0414479	0.143362	0.0330668	0.0854067	0.106622	0.920825	0.627908	0.0784354
144.6	0.11311	0.365326	0.0870733	0.0352439	0.14602	0.0361354	0.0872379	0.107182	0.919677	0.630768	0.0781235
144.8	0.112365	0.362006	0.0854207	0.0381787	0.139667	0.0339745	0.0896927	0.110601	0.919827	0.634888	0.080167
145	0.111576	0.363813	0.0834035	0.0373829	0.147645	0.0332804	0.0877144	0.112797	0.922847	0.633135	0.0781552
145.2	0.111855	0.362807	0.0854452	0.0399479	0.137935	0.0358677	0.0854603	0.106374	0.918036	0.63567	0.0792194
145.4	0.115703	0.364423	0.0863146	0.035522	0.141672	0.0372782	0.0872766	0.105991	0.919123	0.63255	0.0832237
145.6	0.108384	0.364223	0.0853007	0.0389173	0.142609	0.0343214	0.0860271	0.108566	0.926603	0.636656	0.0844302
145.8	0.108685	0.365213	0.0831091	0.0388343	0.141194	0.0357799	0.0832688	0.10929	0.920227	0.630028	0.0785608
146	0.112517	0.364376	0.0808963	0.0387351	0.138751	0.0317526	0.085683	0.111817	0.918599	0.63363	0.083792
146.2	0.112348	0.366432	0.0812694	0.0403121	0.144196	0.0326824	0.0888131	0.108818	0.920027	0.635074	0.0829079
146.4	0.109714	0.360134	0.085243	0.0420546	0.139818	0.0302021	0.0873725	0.10818	0.920663	0.63322	0.0791953
146.6	0.116695	0.362322	0.0827575	0.0344943	0.143493	0.038042	0.0878115	0.106801	0.918053	0.633982	0.0788387
146.8	0.112466	0.36179	0.0852513	0.0369579	0.143233	0.0327537	0.0881731	0.108297	0.922868	0.631718	0.083919
147	0.113213	0.36036	0.0851443	0.0356051	0.145256	0.0283405	0.0859209	0.105685	0.918967	0.634687	0.0849002
147.2	0.112304	0.363463	0.0815422	0.0377911	0.14023	0.0300637	0.0850611	0.108317	0.925778	0.634522	0.0818228
147.4	0.112195	0.366576	0.0805849	0.0371839	0.143265	0.038656	0.0863853	0.107718	0.919629	0.633358	0.0833156
147.6	0.11258	0.363282	0.0840037	0.0403775	0.141896	0.0338127	0.0846065	0.107567	0.919874	0.633182	0.0808237
147.8	0.111582	0.358651	0.0847823	0.0376516	0.145379	0.0397373	0.0893068	0.110358	0.913743	0.635257	0.0811402
148	0.113754	0.364178	0.0850366	0.0348307	0.141534	0.0317113	0.0828781	0.107324	0.92044	0.631473	0.0836259
148.2	0.113438	0.362925	0.0873049	0.0368777	0.14437	0.0387815	0.0853289	0.108106	0.925101	0.636361	0.0800045
148.4	0.112806	0.360427	0.0836437	0.0407004	0.143884	0.0330289	0.0892257	0.106322	0.921757	0.634151	0.0825873
148.6	0.113747	0.361638	0.0806909	0.0427331	0.144008	0.0380665	0.089955	0.106943	0.922921	0.634313	0.0808136
148.8	0.114	0.357452	0.0791322	0.0384818	0.144345	0.0369563	0.0879863	0.108152	0.919276	0.632181	0.0818047
149	0.114753	0.362141	0.0834455	0.0396232	0.143016	0.0294847	0.0890502	0.108097	0.92093	0.631725	0.0852238
149.2	0.114467	0.366037	0.0861207	0.0403092	0.142875	0.0335808	0.0905084	0.106277	0.921882	0.633356	0.0817631
149.4	0.112667	0.363972	0.0833511	0.0427304	0.14383	0.0340542	0.0840614	0.104599	0.922279	0.635658	0.0833764
149.6	0.112182	0.363783	0.0835143	0.0365717	0.146185	0.0320015	0.0895129	0.111362	0.918379	0.634346	0.0822078
149.8	0.113043	0.362098	0.0848979	0.0409273	0.145586	0.0366885	0.0856447	0.107039	0.9174	0.63092	0.0800809
150	0.117718	0.363653	0.0830908	0.0399866	0.142003	0.0314969	0.0900044	0.111538	0.923366	0.633489	0.0816159
150.2	0.114093	0.362149	0.0861552	0.036177	0.145014	0.0304767	0.0886153	0.110577	0.918875	0.630528	0.0793738
150.4	0.111231	0.361385	0.0828596	0.0420743	0.142315	0.0326654	0.0827433	0.110002	0.918506	0.63153	0.0817246
150.6	0.111834	0.364494	0.0846943	0.0407435	0.141939	0.0308511	0.0868515	0.110293	0.92317	0.633339	0.0819457
150.8	0.110722	0.365564	0.084631	0.034012	0.141116	0.0368144	0.093028	0.110461	0.922711	0.637454	0.0792103
151	0.111796	0.366255	0.0821808	0.040712	0.146085	0.0350037	0.0916439	0.111667	0.917113	0.635402	0.082803
151.2	0.112437	0.363344	0.0832321	0.0374003	0.147356	0.0330275	0.0893512	0.111962	0.921029	0.635257	0.0853132
151.4	0.111992	0.363067	0.0793165	0.0376485	0.144201	0.0326417	0.0893743	0.110137	0.920528	0.630667	0.0811271
151.6	0.115933	0.363659	0.0850849	0.0374743	0.147398	0.0347848	0.090209	0.10824	0.922168	0.6279	0.0824651
151.8	0.114576	0.361185	0.0800166	0.0367466	0.144598	0.0347325	0.091378	0.107451	0.918457	0.637018	0.0843294
152	0.116167	0.36457	0.0838308	0.0398225	0.143881	0.0364028	0.0897877	0.111168	0.920398	0.631781	0.0795007
152.2	0.115046	0.363093	0.0842222	0.0409919	0.143322	0.0333665	0.0868342	0.110389	0.918602	0.633554	0.0822333
152.4	0.111303	0.362362	0.0861335	0.0352252	0.141383	0.033087	0.0888504	0.112218	0.921605	0.630806	0.0813793
152.6	0.110111	0.363971	0.0823986	0.0358792	0.142711	0.0367073	0.0876938	0.110005	0.918851	0.635946	0.0823568
152.8	0.111308	0.364536	0.0835374	0.0363138	0.143283	0.0371741	0.0862503	0.10802	0.923832	0.632768	0.0816804
153	0.112341	0.36547	0.0839134	0.0407171	0.149823	0.0328187	0.0913772	0.111342	0.91948	0.634838	0.0782995
153.2	0.114552	0.363521	0.0831766	0.0392915	0.145371	0.0341175	0.0900248	0.107649	0.922719	0.629619	0.0819643
153.4	0.116258	0.365166	0.0832564	0.0394382	0.14882	0.033196	0.0872656	0.107906	0.922097	0.635121	0.0840613
153.6	0.114468	0.360992	0.0867268	0.03815	0.147384	0.0357073	0.0871576	0.10772	0.921092	0.631119	0.082261
153.8	0.110852	0.360643	0.084517	0.0395077	0.147999	0.0324283	0.091409	0.11061	0.921028	0.633374	0.0819255
154	0.114035	0.363469	0.0871649	0.0370214	0.145977	0.0364499	0.0908951	0.111993	0.925189	0.633761	0.0840365
154.2	0.112809	0.366883	0.0844842	0.0378055	0.146026	0.0322781	0.0871867	0.109067	0.922143	0.627456	0.0856525
154.4	0.113267	0.363155	0.0788396	0.0353788	0.140898	0.0347355	0.0917392	0.106135	0.922758	0.636963	0.0863074
154.6	0.110288	0.363999	0.0839448	0.0386479	0.144561	0.0340449	0.0907101	0.109857	0.921281	0.63138	0.0808104
154.8	0.114631	0.361322	0.0845377	0.0361072	0.141703	0.0337578	0.0890306	0.108302	0.924044	0.632903	0.0850174
155	0.118232	0.369132	0.0848812	0.0362687	0.146377	0.0312425	0.0891338	0.10808	0.92257	0.635747	0.0782499
155.2	0.113982	0.361946	0.0878685	0.0369351	0.146041	0.0379584	0.0893411	0.10977	0.920561	0.631576	0.0824226
155.4	0.116587	0.3638	0.0858979	0.0384862	0.147594	0.0321668	0.0904506	0.105599	0.921065	0.634356	0.0823897
155.6	0.111917	0.363488	0.0848234	0.0364958	0.142392	0.0341068	0.0901976	0.108632	0.917917	0.633942	0.0831199
155.8	0.112829	0.364267	0.0888832	0.0382229	0.147085	0.0320323	0.0900955	0.112577	0.920189	0.633424	0.0817892
156	0.116122	0.362754	0.0837185	0.0390218	0.142968	0.0307594	0.0926478	0.106477	0.919795	0.63322	0.0804368
156.2	0.114765	0.363964	0.0829382	0.0390481	0.143011	0.033804	0.0867941	0.10764	0.920805	0.633723	0.0829643
156.4	0.114536	0.361379	0.0870301	0.039743	0.149031	0.0308002	0.0869634	0.108302	0.921588	0.634064	0.0836179
156.6	0.112879	0.363267	0.0837366	0.04138	0.143996	0.0316495	0.0898549	0.112511	0.92077	0.629431	0.0814338
156.8	0.11139	0.361611	0.0844811	0.0420423	0.143589	0.0346798	0.0869752	0.107309	0.920164	0.632975	0.0811682
157	0.119274	0.362654	0.0851275	0.0405881	0.146263	0.0326112	0.0909834	0.112815	0.924424	0.637868	0.0782406
157.2	0.116465	0.365168	0.0824888	0.0414107	0.148378	0.0323312	0.0929746	0.107063	0.925986	0.632381	0.0864703
157.4	0.114797	0.367002	0.0862979	0.0366302	0.147068	0.0342204	0.0892704	0.109079	0.920964	0.633478	0.0838592
157.6	0.112226	0.364118	0.086945	0.0408427	0.147081	0.0325809	0.0893455	0.110539	0.918487	0.638659	0.0811359
157.8	0.112353	0.366552	0.0869064	0.0409592	0.148389	0.0338046	0.0920052	0.109124	0.923374	0.636075	0.0804335
158	0.113688	0.360593	0.0853132	0.0373666	0.146508	0.0317793	0.0893083	0.108895	0.922418	0.632644	0.0822023
158.2	0.11673	0.36581	0.0841836	0.0387618	0.147841	0.0313998	0.0925564	0.108678	0.921357	0.633701	0.0827978
158.4	0.115939	0.365361	0.0848151	0.0372509	0.140883	0.0343218	0.0889795	0.111737	0.918845	0.632217	0.0825981
158.6	0.113901	0.367459	0.0887256	0.0370987	0.14469	0.0407718	0.0922845	0.109258	0.924026	0.632182	0.0832356
158.8	0.116482	0.367273	0.0878714	0.0380443	0.145299	0.0358483	0.0893641	0.107758	0.92203	0.635403	0.082217
159	0.11321	0.364825	0.085682	0.035203	0.150151	0.0346605	0.0894616	0.110227	0.921253	0.635035	0.0807926
159.2	0.113304	0.362572	0.0826148	0.0408586	0.149587	0.0339953	0.0924614	0.107882	0.925086	0.634533	0.0808477
159.4	0.116035	0.36618	0.0866122	0.0421633	0.144347	0.0374273	0.0953492	0.104751	0.925633	0.63502	0.0841772
159.6	0.112778	0.364392	0.0838354	0.0400072	0.147337	0.0355211	0.0903518	0.110441	0.924172	0.629375	0.0783282
159.8	0.108452	0.362481	0.0856113	0.0401142	0.144894	0.0360519	0.0912846	0.109522	0.92363	0.635128	0.0844094
160	0.11542	0.36551	0.0846249	0.036281	0.14561	0.0315714	0.0920535	0.107967	0.924587	0.635548	0.0870241
160.2	0.115254	0.36145	0.0841132	0.0403712	0.141682	0.0382452	0.0870459	0.11378	0.919145	0.635351	0.0827648
160.4	0.113342	0.368146	0.083111	0.0392579	0.145825	0.0370548	0.0947167	0.11174	0.923959	0.638295	0.0837888
160.6	0.117605	0.365771	0.0855045	0.0367397	0.143323	0.03284	0.0907162	0.109918	0.92198	0.635329	0.0809133
160.8	0.114247	0.365611	0.0818399	0.0393436	0.144414	0.0332186	0.0930486	0.107303	0.924311	0.629558	0.0840126
161	0.116288	0.367162	0.0843059	0.0413593	0.145301	0.0345643	0.0903391	0.104837	0.921336	0.633404	0.0836319
161.2	0.113161	0.36271	0.0825242	0.0393631	0.146085	0.0386467	0.092736	0.109832	0.924434	0.635384	0.084171
161.4	0.113421	0.369057	0.0841032	0.0371579	0.148177	0.0351356	0.0929281	0.110256	0.925032	0.631525	0.0847182
161.6	0.116512	0.366051	0.08621	0.0390877	0.148515	0.0332494	0.0923758	0.107803	0.928608	0.637496	0.0839813
161.8	0.115038	0.36398	0.0862281	0.0390919	0.147152	0.0355694	0.0923735	0.108346	0.920709	0.636203	0.0822755
162	0.117684	0.362335	0.0841247	0.0374616	0.146312	0.0337908	0.0949492	0.108708	0.921133	0.635372	0.0831395
162.2	0.116407	0.362863	0.0836589	0.0411818	0.147539	0.0370531	0.0926605	0.106624	0.922907	0.635225	0.086166
162.4	0.116705	0.369457	0.0886005	0.0434922	0.148054	0.0339852	0.0912613	0.106195	0.923039	0.635032	0.0841077
162.6	0.117282	0.364324	0.0843007	0.0393411	0.148673	0.031382	0.0925011	0.111232	0.918482	0.63299	0.0800648
162.8	0.113385	0.36392	0.0855893	0.0412385	0.14651	0.0353812	0.0926721	0.112667	0.924647	0.637184	0.0837601
163	0.115432	0.36548	0.0866321	0.0423783	0.149937	0.0357548	0.096234	0.110231	0.926878	0.635769	0.0830125
163.2	0.119101	0.360803	0.0842152	0.0413094	0.145149	0.0336747	0.0922545	0.110273	0.922807	0.632414	0.0803082
163.4	0.1166	0.368704	0.0882161	0.0378947	0.147167	0.0358433	0.0940417	0.109894	0.921196	0.63904	0.0797117
163.6	0.117313	0.360967	0.0862665	0.0411282	0.145858	0.0366903	0.0916887	0.109524	0.927589	0.631601	0.0849793
163.8	0.118924	0.361323	0.0838969	0.0384438	0.14788	0.0390672	0.0918795	0.107357	0.922594	0.633657	0.0830852
164	0.114799	0.365631	0.0889081	0.0395266	0.148908	0.0349108	0.0912904	0.105802	0.923057	0.635053	0.0814796
164.2	0.116443	0.364381	0.0880111	0.0379127	0.144888	0.0357684	0.0885715	0.109744	0.918307	0.637843	0.0857436
164.4	0.11519	0.362969	0.084043	0.0363005	0.151299	0.0356362	0.0894794	0.109621	0.923447	0.6362	0.0835382
164.6	0.116256	0.366303	0.0820029	0.0425387	0.147539	0.0362184	0.0943702	0.109948	0.920281	0.637041	0.0856753
164.8	0.114794	0.363851	0.0863367	0.0398814	0.149047	0.0315956	0.0927902	0.107634	0.923291	0.635745	0.0789583
165	0.118119	0.364033	0.0852732	0.0389342	0.146357	0.0343614	0.0916852	0.106787	0.922622	0.635158	0.0824132
165.2	0.115876	0.367465	0.0868862	0.0423233	0.152815	0.0340472	0.092291	0.108274	0.92134	0.63725	0.0798173
165.4	0.117156	0.365739	0.085346	0.0412455	0.148959	0.0375423	0.0901387	0.1137	0.922257	0.635856	0.083502
165.6	0.117917	0.366608	0.0863641	0.0448203	0.149708	0.0363668	0.089058	0.110303	0.927098	0.634674	0.0803853
165.8	0.115375	0.363242	0.0842387	0.0354067	0.149564	0.0396866	0.090739	0.108304	0.921406	0.631577	0.0827861
166	0.115976	0.364138	0.0870389	0.0435323	0.14716	0.0357796	0.0966241	0.109325	0.922851	0.636729	0.08042
166.2	0.115171	0.368252	0.0861897	0.0379428	0.14715	0.033782	0.0925793	0.112988	0.923536	0.636794	0.0817855
166.4	0.117469	0.36473	0.0852841	0.0399184	0.145016	0.0311143	0.091655	0.106593	0.925435	0.636365	0.0833727
166.6	0.111233	0.364011	0.086441	0.0428407	0.14937	0.0320362	0.0914726	0.113368	0.919984	0.632784	0.0829739
166.8	0.120818	0.362871	0.0841681	0.0374473	0.144197	0.0310591	0.0926393	0.111726	0.926259	0.63483	0.0866548
167	0.112231	0.366743	0.0870311	0.0401513	0.149462	0.03867	0.0973864	0.112705	0.925746	0.633027	0.0856541
167.2	0.116128	0.363143	0.0846971	0.0383541	0.144687	0.0330547	0.0907214	0.112986	0.920053	0.634852	0.0834888
167.4	0.118617	0.365015	0.086752	0.0370224	0.14407	0.0331073	0.0900773	0.110942	0.9257	0.632683	0.0856981
167.6	0.118569	0.364682	0.0825729	0.0411704	0.147569	0.0375189	0.0923144	0.11095	0.921205	0.636467	0.0834849
167.8	0.115741	0.362682	0.0848849	0.0443798	0.146416	0.0322847	0.0966177	0.115418	0.923861	0.63691	0.0812457
168	0.119213	0.368344	0.0809935	0.0417141	0.149089	0.037927	0.0948584	0.112591	0.921105	0.634204	0.0827558
168.2	0.113196	0.365121	0.0860802	0.0379025	0.14655	0.0362599	0.0907636	0.108053	0.920904	0.635093	0.0839048
168.4	0.114325	0.365162	0.0842819	0.0404123	0.145391	0.0342515	0.0945243	0.111477	0.924049	0.635577	0.0819699
168.6	0.11664	0.367372	0.0872328	0.040928	0.14658	0.0346498	0.0936554	0.107979	0.923737	0.637409	0.0832788
168.8	0.119358	0.366798	0.0901556	0.0438254	0.148496	0.0342026	0.0943574	0.112092	0.921427	0.63923	0.0830406
169	0.116803	0.365397	0.0846143	0.0392734	0.146818	0.0379319	0.093952	0.108445	0.925199	0.637239	0.088379
169.2	0.116454	0.368446	0.0843943	0.0418719	0.148316	0.0366728	0.0937026	0.112787	0.923353	0.634074	0.0825449
169.4	0.113413	0.367563	0.0862641	0.0402884	0.144879	0.0361523	0.0912935	0.112232	0.924301	0.636952	0.0874237
169.6	0.116835	0.364266	0.0885447	0.0395196	0.147487	0.0377476	0.0933077	0.114656	0.920112	0.635876	0.0868899
169.8	0.115776	0.365165	0.0847509	0.0403125	0.147439	0.0342786	0.0918536	0.110533	0.923684	0.635646	0.0846632
170	0.119071	0.365002	0.0872219	0.0411572	0.148897	0.0348736	0.0887511	0.110179	0.919016	0.637572	0.0840444
170.2	0.117598	0.365411	0.083975	0.0416465	0.151202	0.0385311	0.0940073	0.115358	0.926064	0.635463	0.0826495
170.4	0.113737	0.367385	0.088715	0.039543	0.151173	0.0342393	0.0956263	0.106607	0.921639	0.641875	0.0850533
170.6	0.118234	0.368758	0.0856417	0.0371188	0.146365	0.0359591	0.0943895	0.112323	0.922706	0.633275	0.0840723
170.8	0.115186	0.366407	0.0823772	0.0416965	0.148957	0.0375743	0.0925047	0.115163	0.925696	0.635962	0.0861977
171	0.11931	0.371686	0.0879291	0.0383724	0.147349	0.0343968	0.0914984	0.113185	0.922809	0.636859	0.0829724
171.2	0.11793	0.370069	0.0886971	0.0438558	0.149387	0.0363176	0.0931519	0.107848	0.920284	0.635416	0.0812483
171.4	0.11781	0.363724	0.0875907	0.0412749	0.148751	0.0374622	0.0919269	0.108861	0.922655	0.636519	0.0863669
171.6	0.114939	0.367621	0.0874782	0.0394261	0.145491	0.0384805	0.0901345	0.1151	0.92318	0.637169	0.0847505
171.8	0.115904	0.366759	0.0850011	0.038712	0.148056	0.0336167	0.0922369	0.112244	0.926432	0.636409	0.0854075
172	0.117145	0.369328	0.0846863	0.0419717	0.145958	0.0352481	0.0928013	0.113003	0.922443	0.633884	0.0864716
172.2	0.120278	0.366693	0.0864653	0.0383374	0.147283	0.0344092	0.0914448	0.113978	0.922207	0.63938	0.0863119
172.4	0.120037	0.369189	0.0858136	0.0389159	0.146405	0.0347325	0.0962395	0.111479	0.923374	0.637285	0.0859147
172.6	0.116032	0.368812	0.08279	0.042103	0.151534	0.0369932	0.0927485	0.114763	0.923354	0.636705	0.0812168
172.8	0.115331	0.364979	0.0883178	0.0408862	0.149389	0.036709	0.0888038	0.112915	0.923847	0.637464	0.0841661
173	0.116989	0.370423	0.0891086	0.0395437	0.150154	0.0362984	0.0902571	0.109049	0.92346	0.636147	0.0852623
173.2	0.118162	0.366586	0.0893129	0.0412705	0.150442	0.0326416	0.0961375	0.112103	0.921969	0.633962	0.0799596
173.4	0.121884	0.370799	0.0810282	0.040797	0.148045	0.0338156	0.0927546	0.112909	0.922391	0.634494	0.0818142
173.6	0.120469	0.366265	0.0871785	0.0398575	0.15085	0.0339177	0.0934065	0.111049	0.91931	0.634205	0.0831936
173.8	0.113185	0.363885	0.0855506	0.038794	0.150542	0.0364735	0.094977	0.112211	0.923932	0.639203	0.08532
174	0.116572	0.368912	0.0865637	0.0435801	0.145109	0.0350853	0.0906197	0.110221	0.92507	0.634664	0.0851332
174.2	0.118149	0.365905	0.088607	0.0395163	0.151794	0.0348359	0.0930442	0.117359	0.921258	0.639983	0.0827251
174.4	0.116103	0.367245	0.0851084	0.0410364	0.14854	0.0363287	0.0897764	0.109106	0.924272	0.633163	0.0851661
174.6	0.115611	0.366907	0.0826532	0.0448013	0.150153	0.0342196	0.0902889	0.111925	0.922595	0.638111	0.0864312
174.8	0.118118	0.366016	0.084068	0.0402804	0.146513	0.0364864	0.0923373	0.111326	0.926859	0.632065	0.0844045
175	0.119512	0.36855	0.0874913	0.0358543	0.151388	0.0318001	0.093026	0.111486	0.927675	0.640479	0.0883956
175.2	0.117664	0.366774	0.0845093	0.0405645	0.148124	0.0322099	0.0947036	0.110376	0.922511	0.636677	0.0809418
175.4	0.117609	0.366709	0.086598	0.0409595	0.149661	0.0349202	0.0887544	0.110218	0.922022	0.636478	0.0813429
175.6	0.116839	0.369001	0.0909727	0.043298	0.150818	0.03212	0.0965146	0.111981	0.925354	0.637282	0.0856776
175.8	0.116431	0.366194	0.0858814	0.043419	0.149225	0.0357138	0.093882	0.112429	0.923705	0.635175	0.0849941
176	0.118764	0.365893	0.0879206	0.0431097	0.149751	0.0381894	0.0975983	0.110239	0.923818	0.640126	0.0868083
176.2	0.116516	0.367436	0.08726	0.0408894	0.152806	0.0312318	0.0941854	0.113353	0.924114	0.63356	0.0857004
176.4	0.119244	0.366033	0.089684	0.038738	0.150857	0.0346627	0.0955107	0.111304	0.924475	0.637949	0.0864039
176.6	0.122681	0.366312	0.0841958	0.0405872	0.152543	0.0360861	0.0931712	0.117728	0.924266	0.638036	0.0809049
176.8	0.119679	0.368706	0.0882298	0.0427607	0.147753	0.0369509	0.0979254	0.11081	0.926484	0.635367	0.0832019
177	0.115089	0.366601	0.0853027	0.0375892	0.149091	0.0366732	0.0973339	0.11617	0.922751	0.634558	0.0838767
177.2	0.119267	0.366363	0.0913862	0.0432271	0.149881	0.0340814	0.0959593	0.114165	0.923744	0.635578	0.0868033
177.4	0.117705	0.370947	0.0863039	0.041843	0.150444	0.0331987	0.0935587	0.108461	0.929785	0.636821	0.0859107
177.6	0.12275	0.36525	0.085538	0.0435391	0.149266	0.0338696	0.0943434	0.111531	0.922285	0.637956	0.0848401
177.8	0.1175	0.363032	0.0829961	0.0395122	0.150987	0.0384398	0.0953743	0.111155	0.922851	0.63795	0.0845149
178	0.114829	0.366616	0.0847704	0.044245	0.149821	0.0381795	0.0947577	0.115864	0.923304	0.632833	0.0851849
178.2	0.11829	0.368182	0.0867392	0.0433941	0.150746	0.0315316	0.0932081	0.114117	0.927217	0.635971	0.084871
178.4	0.112639	0.365949	0.0859751	0.0371328	0.149883	0.0360158	0.0909096	0.108016	0.921576	0.6417	0.0850763
178.6	0.116405	0.369681	0.0907629	0.0403509	0.150479	0.0376855	0.0939851	0.109525	0.92056	0.636291	0.0870919
178.8	0.125789	0.366033	0.0889897	0.0398197	0.146478	0.0354273	0.0992927	0.111468	0.928408	0.640534	0.0830443
179	0.11781	0.368405	0.088091	0.0435285	0.150579	0.0307694	0.0922486	0.111805	0.92381	0.6373	0.0849635
179.2	0.117206	0.363155	0.0877641	0.042457	0.149487	0.0374441	0.0997341	0.112651	0.925645	0.637145	0.0834954
179.4	0.117208	0.369865	0.0886137	0.0474603	0.147129	0.0363917	0.0932488	0.112768	0.917105	0.638216	0.0868118
179.6	0.119373	0.368199	0.0868184	0.0372256	0.151873	0.0326373	0.0919929	0.110561	0.927219	0.640385	0.0833155
179.8	0.116338	0.367412	0.0867588	0.0356341	0.148869	0.0341868	0.0926131	0.111525	0.924809	0.640043	0.0889511
180	0.113489	0.369776	0.0923924	0.0421872	0.150322	0.0321747	0.0933185	0.111789	0.925094	0.63669	0.0846453
180.2	0.118546	0.369243	0.0907643	0.0396537	0.150691	0.0364348	0.0953688	0.116856	0.924582	0.636799	0.0889353
180.4	0.11168	0.365437	0.0859891	0.0399843	0.1557	0.0333666	0.0956123	0.112596	0.92455	0.635889	0.0886393
180.6	0.117783	0.365696	0.0869483	0.0437673	0.150224	0.0321148	0.0934264	0.116233	0.928179	0.636376	0.0845332
180.8	0.119285	0.372308	0.0881361	0.0408362	0.147595	0.0354152	0.0912126	0.1111	0.926153	0.639562	0.0901807
181	0.116841	0.369565	0.0895727	0.0394116	0.148504	0.0320617	0.0960085	0.114107	0.928055	0.635608	0.0825175
181.2	0.115759	0.367728	0.0854288	0.0380405	0.157965	0.036114	0.0903228	0.109442	0.922058	0.638212	0.0875694
181.4	0.119404	0.371264	0.0900126	0.0406925	0.149598	0.0335782	0.0928952	0.10983	0.930037	0.640891	0.0831472
181.6	0.113886	0.367188	0.0832561	0.0420682	0.150658	0.0349341	0.0925145	0.112745	0.923827	0.641588	0.0868392
181.8	0.118949	0.368113	0.0889719	0.0427724	0.149545	0.034155	0.0975999	0.114226	0.925091	0.642249	0.0852986
182	0.119472	0.370841	0.0855187	0.0409984	0.148937	0.0309962	0.0945081	0.112728	0.925369	0.63912	0.0834258
182.2	0.119643	0.366303	0.0911633	0.0417957	0.146936	0.0314081	0.0924062	0.109804	0.926916	0.636344	0.0833319
182.4	0.119951	0.363269	0.0874705	0.044702	0.145898	0.029672	0.0976172	0.115374	0.928479	0.640285	0.0906372
182.6	0.113911	0.368843	0.0880932	0.0396006	0.146252	0.0336448	0.0949967	0.111524	0.92323	0.633635	0.0875343
182.8	0.120216	0.366118	0.0874089	0.0434578	0.149496	0.0321895	0.0955881	0.111626	0.925774	0.637821	0.0897403
183	0.115228	0.368429	0.0869133	0.0411643	0.148913	0.0331627	0.0939607	0.111635	0.923294	0.640259	0.0866864
183.2	0.121155	0.367717	0.0867931	0.0429882	0.154319	0.0362712	0.0954393	0.114001	0.925228	0.633718	0.0830549
183.4	0.1211	0.36799	0.0917052	0.0396826	0.150909	0.0384226	0.0949654	0.113804	0.925614	0.635807	0.0865328
183.6	0.121668	0.367638	0.087556	0.043449	0.15036	0.0400459	0.0966027	0.114477	0.925018	0.642075	0.085098
183.8	0.11947	0.368067	0.090307	0.041979	0.150635	0.0331774	0.0953416	0.113545	0.925497	0.637769	0.0853069
184	0.119674	0.373203	0.0847515	0.0441907	0.151915	0.0349252	0.093047	0.115374	0.924295	0.638201	0.0858283
184.2	0.115907	0.368056	0.0868613	0.0420442	0.152832	0.0355171	0.0929302	0.114125	0.924284	0.63595	0.0878049
184.4	0.120436	0.36981	0.0824586	0.0463723	0.155287	0.0351081	0.0966411	0.110427	0.92385	0.636936	0.0874775
184.6	0.120123	0.370402	0.087801	0.0412623	0.147282	0.0334655	0.095877	0.113361	0.92335	0.636342	0.0878372
184.8	0.119961	0.368528	0.0886453	0.0442807	0.152353	0.0323696	0.094832	0.113622	0.924095	0.638148	0.0881289
185	0.120754	0.36884	0.0903889	0.0410085	0.147517	0.0310396	0.0939313	0.109012	0.925053	0.63837	0.0868691
185.2	0.12166	0.366454	0.0889859	0.0458748	0.152609	0.0348206	0.0929314	0.109661	0.927346	0.638743	0.0847004
185.4	0.121054	0.369569	0.0875972	0.0439265	0.149772	0.0327581	0.0919627	0.11393	0.929611	0.637953	0.086645
185.6	0.117756	0.371141	0.083625	0.0401901	0.151851	0.0340388	0.0953177	0.112949	0.925679	0.638439	0.0847075
185.8	0.117614	0.369617	0.0836502	0.0438549	0.151134	0.0380926	0.090243	0.108541	0.927211	0.637494	0.0847731
186	0.116591	0.371377	0.083143	0.0416186	0.151309	0.0366782	0.0961527	0.116407	0.928088	0.640128	0.0843224
186.2	0.121937	0.368537	0.0893168	0.0378619	0.147617	0.028638	0.0943665	0.116602	0.922711	0.637522	0.0873945
186.4	0.121734	0.370297	0.0897951	0.0397972	0.149824	0.0368122	0.0949935	0.111944	0.928344	0.635736	0.0851957
186.6	0.123488	0.367223	0.0902606	0.0419351	0.149771	0.0368874	0.09131	0.115104	0.924584	0.635919	0.0847252
186.8	0.122468	0.370702	0.0849607	0.0411957	0.147172	0.0323708	0.0941669	0.112821	0.924788	0.640094	0.0843556
187	0.123157	0.369445	0.0875662	0.0403802	0.152522	0.0343334	0.0950635	0.111984	0.925838	0.639879	0.0877826
187.2	0.11863	0.368978	0.0849491	0.0435864	0.153576	0.0336795	0.0903631	0.116476	0.928935	0.639212	0.0860559
187.4	0.115556	0.36707	0.0859046	0.0419674	0.150775	0.0301541	0.09764	0.111718	0.928719	0.640556	0.0865424
187.6	0.116671	0.367479	0.0893688	0.0400592	0.148621	0.0333936	0.0936861	0.110883	0.924896	0.641027	0.0875001
187.8	0.115968	0.372572	0.0883407	0.0462145	0.152863	0.0321528	0.0946534	0.111588	0.923904	0.641214	0.0824189
188	0.120254	0.366894	0.086034	0.0418667	0.153897	0.0353593	0.0924478	0.114435	0.927613	0.640679	0.0900973
188.2	0.122414	0.369549	0.0896914	0.0422578	0.152049	0.0341075	0.0921189	0.111424	0.921718	0.63746	0.0863998
188.4	0.120508	0.372732	0.0859269	0.0387205	0.152473	0.0357909	0.0939948	0.115314	0.919641	0.637387	0.0862059
188.6	0.12027	0.369563	0.0909409	0.0455385	0.155901	0.0367821	0.0965795	0.112919	0.924426	0.639952	0.0853167
188.8	0.119487	0.36848	0.0897328	0.043194	0.152665	0.0335216	0.0948358	0.11378	0.923417	0.63638	0.0827631
189	0.121299	0.368909	0.0886996	0.0451327	0.149635	0.0329142	0.0962529	0.113059	0.923455	0.638162	0.0848459
189.2	0.120311	0.369721	0.086251	0.0407612	0.149764	0.0359198	0.0934072	0.112427	0.924731	0.638574	0.087518
189.4	0.116224	0.368778	0.0878488	0.0449948	0.150449	0.0297551	0.0979045	0.114181	0.926611	0.637787	0.0860001
189.6	0.121319	0.373384	0.0887801	0.0429612	0.150603	0.0364787	0.0960332	0.118135	0.926909	0.642031	0.084274
189.8	0.118895	0.369756	0.0896848	0.0427201	0.154476	0.0336958	0.0969114	0.115749	0.922807	0.639917	0.0911725
190	0.119105	0.370858	0.0869732	0.0423024	0.152639	0.0368987	0.093491	0.116583	0.92697	0.639195	0.0860561
190.2	0.120792	0.369192	0.0881555	0.0405811	0.152123	0.0356871	0.0973694	0.113133	0.923502	0.641615	0.0862694
190.4	0.121719	0.369684	0.09117	0.0426761	0.1513	0.0328607	0.0957058	0.114721	0.923871	0.640978	0.0872304
190.6	0.122594	0.371339	0.089457	0.0420858	0.154123	0.0296302	0.0953652	0.112746	0.926553	0.636322	0.0865603
190.8	0.120406	0.36912	0.0871437	0.0452091	0.150486	0.0376254	0.096467	0.116444	0.922802	0.63924	0.0855129
191	0.121882	0.369935	0.0869207	0.0432655	0.151852	0.036459	0.0971326	0.112676	0.925837	0.638155	0.0887516
191.2	0.120484	0.369927	0.0845904	0.0435476	0.148943	0.0352994	0.0911044	0.111434	0.927148	0.642718	0.0871939
191.4	0.121398	0.371949	0.0864717	0.0403298	0.149961	0.0329561	0.0960446	0.116402	0.927221	0.640589	0.0831993
191.6	0.126595	0.37079	0.0858437	0.0439491	0.155033	0.0354635	0.0956407	0.11442	0.923529	0.637484	0.0886307
191.8	0.119342	0.370517	0.0874837	0.0406214	0.14842	0.0298571	0.0972456	0.11653	0.927375	0.64143	0.0914401
192	0.120689	0.37372	0.0854578	0.0403428	0.149384	0.0316783	0.0940015	0.115804	0.922185	0.640347	0.0879598
192.2	0.11874	0.367237	0.0866683	0.046038	0.157067	0.0321034	0.0954713	0.112963	0.921292	0.64086	0.0876683
192.4	0.121525	0.370515	0.0872768	0.0429693	0.148249	0.0320159	0.0928601	0.111328	0.927322	0.63862	0.0854622
192.6	0.121	0.372469	0.0900178	0.0473453	0.15137	0.028875	0.0955822	0.11651	0.930483	0.63859	0.086523
192.8	0.119021	0.369051	0.0840703	0.0442763	0.149074	0.0338285	0.0980231	0.111721	0.924714	0.638508	0.0897983
193	0.119676	0.369538	0.091795	0.0470388	0.153754	0.0354426	0.0993098	0.114289	0.920959	0.636608	0.0882347
193.2	0.117183	0.368459	0.0857958	0.0436451	0.153613	0.0366857	0.0954289	0.112335	0.92602	0.636337	0.0878999
193.4	0.121371	0.373391	0.088135	0.0426413	0.156031	0.035554	0.0969549	0.11016	0.927473	0.638939	0.0880418
193.6	0.118637	0.370901	0.0856094	0.0425216	0.152808	0.0338197	0.0957907	0.114938	0.926905	0.63944	0.0876598
193.8	0.120248	0.368441	0.0861063	0.0425733	0.151799	0.0329145	0.100672	0.116211	0.924001	0.637776	0.0889412
194	0.121886	0.367201	0.0862195	0.0405521	0.153675	0.0331868	0.0956133	0.114165	0.926527	0.638709	0.0882933
194.2	0.122307	0.369247	0.0876015	0.0430988	0.153693	0.0360836	0.0945839	0.118195	0.9265	0.638687	0.084121
194.4	0.120348	0.372994	0.0864305	0.0421266	0.151542	0.0350273	0.0987751	0.112475	0.931823	0.637824	0.0858821
194.6	0.121665	0.370989	0.0856963	0.0455255	0.150719	0.0345286	0.0981454	0.11141	0.925275	0.644695	0.0875947
194.8	0.120381	0.367761	0.0881269	0.0401547	0.148917	0.034509	0.0954313	0.116497	0.926981	0.638806	0.0876389
195	0.118301	0.369583	0.091269	0.0457012	0.15633	0.0320673	0.0973761	0.115161	0.925742	0.638095	0.0877626
195.2	0.121235	0.375006	0.0881404	0.0435765	0.153365	0.0342114	0.0985343	0.116581	0.930978	0.641848	0.0868335
195.4	0.121343	0.369291	0.0869054	0.0437415	0.152676	0.0364412	0.0971096	0.112147	0.930356	0.637353	0.0875572
195.6	0.12167	0.375021	0.0863952	0.0448004	0.151804	0.0338525	0.0985348	0.113356	0.926925	0.637751	0.0863378
195.8	0.12001	0.368822	0.085198	0.0448548	0.155038	0.0356002	0.101324	0.112306	0.927999	0.637379	0.0853022
196	0.121885	0.368433	0.0877877	0.0431595	0.156185	0.0331631	0.099789	0.116635	0.925034	0.638294	0.0879699
196.2	0.12214	0.368958	0.0932989	0.0403862	0.153159	0.0374169	0.0945485	0.114309	0.926751	0.642697	0.0878909
196.4	0.125611	0.373239	0.0902332	0.0437069	0.156454	0.0346532	0.0956031	0.115374	0.926924	0.635137	0.0866803
196.6	0.121674	0.368878	0.0893865	0.0459397	0.150203	0.0366317	0.0992668	0.110384	0.925705	0.640659	0.0897349
196.8	0.12756	0.36899	0.0860903	0.0455223	0.154662	0.0359997	0.0979567	0.113865	0.928555	0.641282	0.0849205
197	0.119705	0.368146	0.0877202	0.0470217	0.152744	0.0335511	0.0962152	0.116436	0.922189	0.640071	0.0861366
197.2	0.119787	0.37239	0.087892	0.0427001	0.151269	0.0385478	0.095396	0.114768	0.923437	0.63864	0.0870152
197.4	0.124955	0.370065	0.0869558	0.0430529	0.151447	0.0332518	0.0986276	0.117076	0.92421	0.642492	0.0883567
197.6	0.121153	0.373645	0.0848308	0.0450319	0.155101	0.0365909	0.100727	0.117627	0.92807	0.637059	0.0885415
197.8	0.123282	0.37006	0.0866413	0.045687	0.15448	0.0374032	0.096162	0.116495	0.926424	0.640272	0.0883074
198	0.123218	0.369557	0.0853874	0.0422895	0.150511	0.0382725	0.0953051	0.11518	0.926483	0.637985	0.0874758
198.2	0.124704	0.375957	0.0900943	0.0447945	0.154035	0.0337486	0.0962802	0.113786	0.925732	0.640623	0.0858811
198.4	0.121008	0.367577	0.0890975	0.0420835	0.154946	0.0390076	0.0958162	0.115881	0.924182	0.639978	0.0880565
198.6	0.126563	0.372153	0.0880442	0.0482822	0.151152	0.0302207	0.0948433	0.111414	0.926924	0.640209	0.0887166
198.8	0.119673	0.368301	0.0904885	0.0419211	0.153824	0.0365085	0.096147	0.115805	0.927344	0.639248	0.0874589
199	0.119114	0.370688	0.0887859	0.0403651	0.154673	0.0339674	0.0942984	0.114363	0.925811	0.640008	0.0917801
199.2	0.121759	0.375114	0.087184	0.0424347	0.155032	0.0379666	0.0990442	0.112668	0.925188	0.638623	0.0899803
199.4	0.122471	0.371326	0.0872244	0.0437081	0.153811	0.0361609	0.0989739	0.115014	0.928077	0.642101	0.0923017
199.6	0.123806	0.369657	0.0886088	0.0475307	0.154281	0.0366376	0.0992286	0.113093	0.923265	0.642284	0.0876992
199.8	0.123329	0.374272	0.0870561	0.0483618	0.153558	0.0371059	0.094668	0.11296	0.925938	0.64143	0.0894657
200	0.121442	0.374641	0.0863557	0.0488097	0.157872	0.0340282	0.0988598	0.112991	0.926956	0.640957	0.0895236
200.2	0.119647	0.367334	0.0898517	0.0491531	0.153131	0.0334557	0.0978114	0.118564	0.926565	0.640547	0.0895032
200.4	0.124049	0.374608	0.090416	0.0491954	0.157709	0.0359071	0.0982933	0.119587	0.926984	0.638432	0.0883144
200.6	0.119315	0.369896	0.0880889	0.0429461	0.152117	0.0353356	0.0973166	0.116883	0.931517	0.642101	0.0869844
200.8	0.120579	0.372136	0.089028	0.0434075	0.155522	0.0338889	0.0992543	0.115364	0.925695	0.637019	0.09014
201	0.120473	0.372003	0.087434	0.0457514	0.15436	0.037577	0.0994274	0.115216	0.926464	0.639286	0.0840414
201.2	0.122317	0.372469	0.0910483	0.0456724	0.154092	0.03464	0.100129	0.11864	0.927204	0.640127	0.0867834
201.4	0.121761	0.372665	0.0902086	0.0446689	0.155935	0.0351221	0.102025	0.114589	0.928202	0.642	0.0898624
201.6	0.120072	0.371333	0.088861	0.0457134	0.153087	0.0355128	0.100669	0.115337	0.923645	0.639898	0.0890209
201.8	0.123972	0.37274	0.0879179	0.0462243	0.152503	0.0368071	0.0982643	0.119223	0.923952	0.638066	0.08409
202	0.118899	0.373477	0.0915204	0.045758	0.156131	0.03091	0.0981436	0.117621	0.92879	0.639475	0.0860407
202.2	0.123488	0.372635	0.0904587	0.0430153	0.154468	0.0363057	0.100717	0.117586	0.929966	0.641931	0.0889105
202.4	0.123084	0.370133	0.08863	0.0442046	0.157979	0.0337855	0.0960152	0.112325	0.925143	0.63657	0.0894833
202.6	0.121871	0.372091	0.0843355	0.0449011	0.159571	0.0354467	0.0976001	0.113377	0.928158	0.64169	0.0901082
202.8	0.121593	0.372531	0.0900122	0.0449171	0.15629	0.0321206	0.100207	0.114305	0.923712	0.638637	0.088045
203	0.121356	0.376375	0.0888775	0.0449059	0.153768	0.0327165	0.095938	0.116785	0.927899	0.639217	0.090066
203.2	0.120685	0.373068	0.0884543	0.0446286	0.156003	0.0355875	0.0975723	0.111973	0.931033	0.645195	0.0914703
203.4	0.122336	0.37411	0.086437	0.0442256	0.154467	0.0357593	0.0973925	0.115207	0.927524	0.637861	0.088555
203.6	0.125255	0.370773	0.0858638	0.0443715	0.155744	0.0342397	0.0950047	0.118635	0.927291	0.637347	0.0878272
203.8	0.125722	0.374378	0.0886394	0.047297	0.154706	0.036482	0.0965288	0.114563	0.925853	0.637064	0.0880441
204	0.121895	0.373412	0.089144	0.0471199	0.157447	0.0351471	0.0970124	0.115778	0.928201	0.637366	0.0873019
204.2	0.124895	0.369706	0.0868812	0.0424332	0.156966	0.0344982	0.101824	0.116686	0.925661	0.643629	0.0878898
204.4	0.120394	0.372424	0.090554	0.044617	0.153163	0.0367401	0.0969221	0.119075	0.92752	0.639895	0.0900563
204.6	0.123962	0.371701	0.0887561	0.0410924	0.156405	0.0368719	0.097539	0.1132	0.930009	0.644235	0.0895313
204.8	0.130211	0.371163	0.0896022	0.0406687	0.154879	0.0353995	0.100412	0.114927	0.924246	0.640125	0.0929115
205	0.120613	0.369426	0.0868489	0.0464552	0.158526	0.0347667	0.098444	0.114909	0.928103	0.641915	0.0911711
205.2	0.125323	0.372367	0.0861163	0.0410428	0.152882	0.0361283	0.099096	0.11813	0.928629	0.641752	0.0878297
205.4	0.123454	0.372401	0.0921547	0.0463326	0.155732	0.0333829	0.0985637	0.119345	0.92485	0.640347	0.0920246
205.6	0.121825	0.368839	0.0870119	0.0431133	0.1558	0.032275	0.0983949	0.115632	0.925554	0.643618	0.0929496
205.8	0.116515	0.373142	0.0833501	0.0482159	0.157137	0.0334237	0.0962138	0.111641	0.928536	0.642193	0.0890842
206	0.122275	0.372066	0.0855228	0.0425563	0.153525	0.0357759	0.0972499	0.11422	0.927495	0.642144	0.090032
206.2	0.124464	0.37261	0.0884648	0.0432157	0.153788	0.0336779	0.101463	0.111313	0.928849	0.646151	0.0896768
206.4	0.120452	0.37499	0.0882668	0.0393153	0.15933	0.0356454	0.10046	0.116956	0.929553	0.638277	0.0924733
206.6	0.120467	0.370725	0.0846546	0.0453543	0.154717	0.0361266	0.101255	0.119299	0.925243	0.639256	0.0885934
206.8	0.122846	0.37083	0.0881349	0.0440934	0.157782	0.0356748	0.100158	0.116589	0.926899	0.641554	0.0941733
207	0.120643	0.37213	0.08959	0.0441852	0.156168	0.0330094	0.0994015	0.118432	0.928236	0.639137	0.0869395
207.2	0.12213	0.36956	0.0879836	0.0441937	0.160018	0.0351764	0.0996895	0.118478	0.930659	0.638302	0.09166
207.4	0.122393	0.373829	0.0883445	0.0440921	0.15725	0.0370406	0.100021	0.115604	0.925109	0.638503	0.0890495
207.6	0.12283	0.374309	0.0914597	0.043807	0.158469	0.0373355	0.101599	0.114545	0.927449	0.640641	0.0910302
207.8	0.12532	0.372744	0.0906863	0.0432842	0.154018	0.0363821	0.0980021	0.114925	0.924917	0.643303	0.0906484
208	0.1225	0.376046	0.0892868	0.0450639	0.154933	0.0392496	0.0980311	0.116449	0.929633	0.64074	0.0899806
208.2	0.122655	0.373763	0.0863494	0.0451922	0.152942	0.0384615	0.0971676	0.116769	0.928423	0.643727	0.0882122
208.4	0.120251	0.369701	0.0887022	0.0410788	0.154858	0.0361166	0.104066	0.117647	0.928696	0.641226	0.0923967
208.6	0.126625	0.376595	0.0814533	0.0445926	0.159598	0.0376844	0.0953439	0.114965	0.925975	0.638362	0.0951918
208.8	0.125612	0.375768	0.0926436	0.0482925	0.15493	0.034859	0.0992653	0.112521	0.928447	0.641812	0.0893575
209	0.123323	0.374103	0.0907534	0.0449873	0.158276	0.0345702	0.0984408	0.116595	0.927535	0.639835	0.093662
209.2	0.123028	0.375936	0.0873943	0.0447602	0.155542	0.0364025	0.0999419	0.115046	0.928171	0.64282	0.0887693
209.4	0.121726	0.373351	0.0903848	0.0424005	0.161901	0.0343303	0.0973528	0.116901	0.928746	0.641705	0.0883818
209.6	0.124248	0.371651	0.0868951	0.0455746	0.15728	0.0370531	0.0967611	0.11664	0.92848	0.637983	0.0948188
209.8	0.11883	0.371805	0.0887966	0.0427799	0.157942	0.0344612	0.100231	0.115494	0.92861	0.639072	0.0910801
210	0.118914	0.370828	0.0888515	0.0444016	0.152047	0.0365287	0.10226	0.117465	0.928456	0.643392	0.094127
210.2	0.122657	0.375775	0.0891026	0.0430183	0.157844	0.0375053	0.100664	0.11643	0.927821	0.640704	0.0900675
210.4	0.120709	0.370129	0.089074	0.0445355	0.155352	0.0328192	0.101023	0.116609	0.924307	0.641598	0.0899785
210.6	0.124375	0.372414	0.0893199	0.0458535	0.157859	0.037613	0.100112	0.112286	0.926862	0.640102	0.087562
210.8	0.126693	0.374178	0.0869947	0.0444762	0.156445	0.037316	0.102327	0.120662	0.929492	0.639573	0.0873197
211	0.121719	0.373843	0.0890045	0.045955	0.156984	0.0318839	0.0959193	0.115946	0.933397	0.641039	0.0889684
211.2	0.12782	0.370043	0.089288	0.0448247	0.154888	0.0365801	0.0984731	0.11695	0.927664	0.642924	0.0912752
211.4	0.124188	0.374921	0.0882474	0.0461231	0.157719	0.0340886	0.0983472	0.115506	0.927696	0.644139	0.0896995
211.6	0.122597	0.372098	0.088855	0.0431151	0.159068	0.039567	0.100918	0.115657	0.931309	0.639939	0.0918055
211.8	0.122702	0.373433	0.0860323	0.0453787	0.159252	0.0319216	0.0970833	0.116507	0.928142	0.643355	0.0926543
212	0.122862	0.372137	0.0900078	0.0454379	0.156165	0.0395373	0.097311	0.11322	0.927639	0.644071	0.092774
212.2	0.124597	0.373465	0.088915	0.0455496	0.159532	0.0343667	0.100653	0.118102	0.92372	0.641762	0.091639
212.4	0.126803	0.371497	0.0903671	0.048773	0.158546	0.036322	0.0994682	0.116506	0.927703	0.639786	0.0918017
212.6	0.119562	0.367973	0.0873381	0.0450321	0.154885	0.0348046	0.100095	0.116408	0.928568	0.642692	0.0899961
212.8	0.125322	0.372264	0.0868611	0.0455534	0.157281	0.0378758	0.098178	0.114807	0.926329	0.647257	0.0895415
213	0.124113	0.377537	0.0930219	0.0456137	0.159806	0.0359777	0.0971097	0.119358	0.926387	0.641732	0.0951786
213.2	0.123142	0.374931	0.0884595	0.0471939	0.155029	0.03607	0.099097	0.11498	0.924073	0.640182	0.091714
213.4	0.123437	0.372407	0.0877226	0.0471427	0.156992	0.0370228	0.0953411	0.116268	0.928593	0.640041	0.0893583
213.6	0.123663	0.370778	0.0935401	0.0432782	0.158414	0.0391277	0.0985764	0.1173	0.926944	0.637707	0.0952233
213.8	0.123551	0.373228	0.0868239	0.0438858	0.157797	0.0356555	0.0986356	0.113516	0.930693	0.641117	0.0934158
214	0.119841	0.373099	0.0901286	0.0452217	0.155463	0.0366651	0.102678	0.117282	0.929547	0.639843	0.092963
214.2	0.12185	0.37248	0.0872927	0.0450566	0.157341	0.0389767	0.0998084	0.117729	0.927813	0.641222	0.090208
214.4	0.124813	0.368431	0.086361	0.0463481	0.157114	0.037058	0.10059	0.116143	0.930058	0.639878	0.0893462
214.6	0.12444	0.373522	0.0885977	0.0448821	0.153928	0.0364902	0.0992227	0.117542	0.928076	0.641324	0.0908974
214.8	0.125488	0.372228	0.0871667	0.0444261	0.15924	0.0390421	0.0984112	0.112063	0.930066	0.639523	0.0893642
215	0.119591	0.372992	0.0862628	0.0439124	0.156379	0.0401006	0.0969897	0.114512	0.92845	0.644246	0.0921675
215.2	0.125302	0.373156	0.0890198	0.0434812	0.154913	0.0369072	0.0967497	0.115699	0.928509	0.643647	0.0896663
215.4	0.12263	0.374389	0.0891408	0.0468492	0.158793	0.0363798	0.101396	0.114567	0.930477	0.637823	0.0934058
215.6	0.127322	0.370075	0.090506	0.0430451	0.162267	0.038379	0.100103	0.11229	0.931354	0.642078	0.0927852
215.8	0.120397	0.374584	0.08917	0.0459994	0.159065	0.0366678	0.100529	0.120085	0.926587	0.640448	0.0926863
216	0.122195	0.372545	0.0915532	0.0468924	0.156159	0.0390647	0.103062	0.113823	0.931412	0.644003	0.0917926
216.2	0.120701	0.37023	0.0871284	0.0477351	0.160292	0.0360655	0.0981698	0.120104	0.929299	0.641597	0.0891957
216.4	0.123758	0.372486	0.0883019	0.0461167	0.159512	0.036258	0.106747	0.118796	0.927813	0.645507	0.0900334
216.6	0.125246	0.377731	0.0911427	0.0479374	0.159913	0.0359802	0.102529	0.121261	0.926278	0.640374	0.0906308
216.8	0.123862	0.373959	0.0900142	0.0437603	0.159096	0.0350672	0.101356	0.116433	0.927038	0.64128	0.09315
217	0.118841	0.373427	0.0875433	0.0446153	0.158692	0.0345591	0.0984174	0.116774	0.927522	0.64215	0.0900365
217.2	0.122191	0.373862	0.0863088	0.0462141	0.158979	0.0347939	0.0958009	0.117038	0.925164	0.642407	0.090303
217.4	0.125105	0.374487	0.0929481	0.0499508	0.158794	0.0364869	0.102573	0.118497	0.928133	0.646664	0.0935667
217.6	0.1267	0.372614	0.089167	0.0458786	0.159845	0.0364378	0.0994098	0.113313	0.927786	0.639081	0.0898423
217.8	0.120129	0.371701	0.0869495	0.0406886	0.159186	0.0389694	0.0986058	0.114247	0.932228	0.641809	0.0917074
218	0.124055	0.372226	0.0885064	0.0470512	0.155046	0.0363253	0.10176	0.118757	0.929999	0.637553	0.0918621
218.2	0.124044	0.371438	0.0896411	0.0407566	0.160776	0.0359791	0.104927	0.114869	0.92782	0.641008	0.0919985
218.4	0.12143	0.372413	0.0857739	0.0444003	0.159824	0.0305684	0.0966518	0.120526	0.931782	0.645997	0.0936415
218.6	0.126292	0.37385	0.0844136	0.0430622	0.157191	0.0368952	0.1006	0.122271	0.927337	0.64112	0.0929251
218.8	0.12375	0.371664	0.0922374	0.0481358	0.160028	0.036472	0.099091	0.115639	0.927002	0.641023	0.0927195
219	0.123265	0.374158	0.0877382	0.0442548	0.156462	0.0365825	0.095062	0.116604	0.930059	0.64376	0.0961788
219.2	0.125216	0.372247	0.0911814	0.0462245	0.15824	0.0406778	0.100088	0.117313	0.927675	0.644163	0.0945527
219.4	0.124439	0.37406	0.08818	0.0450889	0.158657	0.0368624	0.101634	0.115118	0.930233	0.64179	0.0897542
219.6	0.123784	0.373547	0.0864435	0.0454244	0.155689	0.0329921	0.0981037	0.118419	0.934227	0.646544	0.0946276
219.8	0.124149	0.375137	0.0876523	0.0474872	0.157208	0.0345401	0.0998303	0.117758	0.931597	0.64245	0.0920409
220	0.125448	0.374119	0.0864086	0.0429417	0.157411	0.0376011	0.104058	0.120024	0.922964	0.640548	0.0903794
220.2	0.124232	0.378738	0.0895573	0.0466159	0.159285	0.0373464	0.0983924	0.118248	0.928761	0.647446	0.0934997
220.4	0.122275	0.376787	0.0881929	0.046233	0.15373	0.0342139	0.10085	0.121229	0.930482	0.643498	0.0908057
220.6	0.123877	0.375105	0.0884216	0.0439492	0.158932	0.0348085	0.101839	0.119617	0.929752	0.638753	0.0896131
220.8	0.124024	0.372353	0.0893437	0.0486605	0.156271	0.0354822	0.0990057	0.119448	0.930301	0.643194	0.0911086
221	0.121083	0.374486	0.0896395	0.0423827	0.155845	0.0315865	0.103357	0.117104	0.93069	0.642713	0.0904834
221.2	0.124157	0.373987	0.0884034	0.0430126	0.159554	0.0332762	0.102656	0.118097	0.927611	0.645159	0.0920622
221.4	0.121345	0.373112	0.090854	0.0490504	0.159159	0.0367229	0.0978347	0.11563	0.927291	0.643444	0.0887021
221.6	0.126573	0.373741	0.0872192	0.0417418	0.158616	0.0408854	0.103522	0.119222	0.932248	0.638408	0.0918566
221.8	0.123594	0.373726	0.0877683	0.0424592	0.157179	0.0404334	0.104165	0.114846	0.929314	0.640623	0.0899838
222	0.124263	0.374054	0.0835227	0.0474943	0.157106	0.0371746	0.100678	0.118399	0.927725	0.644261	0.0915279
222.2	0.122303	0.375233	0.0900349	0.0420803	0.159457	0.0378825	0.104934	0.121419	0.927162	0.64189	0.0919674
222.4	0.123005	0.378484	0.08605	0.0453129	0.160526	0.033041	0.101574	0.118666	0.930376	0.642758	0.0921125
222.6	0.125021	0.37153	0.0893536	0.0448031	0.159742	0.0323169	0.101844	0.114549	0.92749	0.640973	0.0920604
222.8	0.128566	0.375943	0.0898099	0.0433604	0.159998	0.0360204	0.103235	0.119159	0.932565	0.643604	0.0888974
223	0.129012	0.376596	0.0899198	0.0435951	0.160384	0.0326663	0.0986472	0.117532	0.930387	0.644248	0.0948458
223.2	0.123145	0.373021	0.0850932	0.0415202	0.160487	0.0359209	0.101242	0.11622	0.92642	0.642925	0.0934091
223.4	0.120549	0.370815	0.0883694	0.0479184	0.154067	0.0362059	0.101399	0.113412	0.932376	0.643828	0.0887813
223.6	0.127764	0.371406	0.0895722	0.0460898	0.163627	0.0370147	0.100926	0.11609	0.931139	0.641598	0.0954608
223.8	0.128396	0.372709	0.085069	0.0440522	0.159599	0.0343405	0.104618	0.119078	0.92399	0.641951	0.0901989
224	0.126289	0.375283	0.0909796	0.0429032	0.158477	0.0373791	0.104521	0.117024	0.928866	0.641664	0.0953348
224.2	0.122829	0.372711	0.0860018	0.0492229	0.159912	0.03311	0.103964	0.120396	0.931014	0.644867	0.0930015
224.4	0.123163	0.372837	0.0866877	0.0405466	0.154151	0.0358355	0.101047	0.117087	0.931876	0.644429	0.0903372
224.6	0.125284	0.371592	0.0866242	0.0468636	0.162694	0.0363605	0.101288	0.117533	0.931084	0.642146	0.0943964
224.8	0.131146	0.370732	0.091512	0.0445599	0.158775	0.0359136	0.104197	0.116971	0.929938	0.643236	0.0958138
225	0.122588	0.378295	0.089319	0.0449492	0.160989	0.0348788	0.103353	0.117061	0.932105	0.644639	0.0929948
225.2	0.125458	0.372519	0.0876759	0.0430955	0.162198	0.0380359	0.101338	0.117919	0.927512	0.642442	0.0940493
225.4	0.125664	0.371775	0.088576	0.0464712	0.162363	0.0312612	0.0989013	0.12009	0.929227	0.6461	0.0887184
225.6	0.128063	0.372076	0.0891354	0.0447878	0.164277	0.0336415	0.10351	0.120699	0.928954	0.6462	0.0916962
225.8	0.122662	0.37192	0.0860029	0.0442283	0.161529	0.0411636	0.101555	0.11818	0.929945	0.644945	0.0904409
226	0.128519	0.377252	0.0851111	0.0453616	0.161385	0.0339764	0.100822	0.119647	0.932243	0.64082	0.0931848
226.2	0.126643	0.373917	0.0908567	0.0423234	0.16218	0.0355833	0.104342	0.120128	0.927729	0.644723	0.0924226
226.4	0.12315	0.371527	0.0898643	0.0453791	0.15848	0.0327611	0.0986177	0.115362	0.930943	0.642116	0.091795
226.6	0.11871	0.373771	0.0881348	0.0438239	0.161992	0.0389955	0.104271	0.119869	0.92826	0.64521	0.0924324
226.8	0.127152	0.373203	0.09089	0.0476906	0.156362	0.0379298	0.102227	0.119068	0.930174	0.645896	0.0878788
227	0.128203	0.372642	0.0879779	0.0470499	0.161813	0.0384213	0.101102	0.117444	0.927706	0.639674	0.0909021
227.2	0.126613	0.372749	0.0913996	0.0446605	0.163205	0.0349145	0.102641	0.118045	0.930968	0.645413	0.0908574
227.4	0.123797	0.374138	0.0900197	0.0479579	0.156445	0.0369075	0.102361	0.118752	0.922752	0.646258	0.0938356
227.6	0.124714	0.376298	0.0899342	0.0454401	0.160318	0.0401985	0.103807	0.118736	0.930185	0.643025	0.0943748
227.8	0.119461	0.373301	0.0875102	0.0462544	0.15876	0.0348031	0.101099	0.118542	0.928213	0.644501	0.0870236
228	0.124341	0.373605	0.0911117	0.0460083	0.166212	0.0368171	0.0993919	0.120327	0.934205	0.641381	0.0919171
228.2	0.12477	0.376779	0.0891832	0.0447188	0.16141	0.0338964	0.100816	0.120984	0.926629	0.642717	0.092691
228.4	0.128984	0.378138	0.0888894	0.0417909	0.161514	0.0363859	0.101142	0.119869	0.930065	0.641365	0.0951361
228.6	0.121563	0.375307	0.0888386	0.0469272	0.160175	0.0349651	0.102784	0.117807	0.926906	0.645141	0.0960532
228.8	0.126192	0.374306	0.0876028	0.0448219	0.157947	0.0338372	0.10168	0.117271	0.929557	0.643328	0.0915612
229	0.123126	0.37246	0.0896312	0.0430636	0.158232	0.0412066	0.101044	0.117352	0.926868	0.639031	0.0881028
229.2	0.123821	0.375855	0.0911571	0.0462805	0.16386	0.0366986	0.102104	0.117724	0.927222	0.645631	0.0927506
229.4	0.125059	0.374065	0.0841107	0.045065	0.160616	0.0328039	0.102564	0.123876	0.928821	0.642402	0.0903187
229.6	0.122826	0.373324	0.0883496	0.0469835	0.162466	0.036154	0.103182	0.119878	0.933077	0.63823	0.0934624
229.8	0.123043	0.373568	0.0907537	0.045441	0.160777	0.0361386	0.100057	0.118405	0.930312	0.639979	0.090973
230	0.127714	0.369487	0.0887511	0.047402	0.163087	0.0326368	0.101398	0.117415	0.928095	0.640663	0.0917679
230.2	0.125744	0.375632	0.0913175	0.0441565	0.1599	0.0356606	0.0991291	0.117783	0.924038	0.646293	0.0912543
230.4	0.12409	0.372595	0.0873427	0.0453137	0.161196	0.039734	0.099113	0.116603	0.928138	0.6397	0.092715
230.6	0.126288	0.371953	0.0911728	0.045131	0.162788	0.0351976	0.108832	0.121333	0.927985	0.645457	0.0911648
230.8	0.128344	0.371748	0.0857267	0.0459519	0.161779	0.033633	0.102492	0.12127	0.92848	0.640181	0.0928925
231	0.124785	0.375957	0.0897921	0.0474927	0.1608	0.033447	0.104342	0.119461	0.934066	0.643278	0.0921788
231.2	0.125313	0.372192	0.0887467	0.048667	0.160954	0.0356407	0.101726	0.1184	0.927105	0.643677	0.0934803
231.4	0.124981	0.375631	0.0883658	0.041164	0.159265	0.0341923	0.100937	0.119516	0.929901	0.642716	0.0931956
231.6	0.12398	0.375889	0.0896895	0.0476312	0.156682	0.034642	0.102369	0.11669	0.927961	0.641581	0.0936065
231.8	0.124604	0.371643	0.0884205	0.0463627	0.161911	0.0351466	0.10137	0.120765	0.936824	0.641129	0.0923172
232	0.126236	0.373425	0.0867558	0.0450778	0.156477	0.0364273	0.0986775	0.114458	0.931113	0.640073	0.0941954
232.2	0.127354	0.375395	0.0869617	0.0490228	0.160559	0.036971	0.0982856	0.116486	0.930538	0.64569	0.0932702
232.4	0.12678	0.375594	0.0910327	0.0488956	0.159128	0.034725	0.101018	0.117382	0.934248	0.64123	0.0934535
232.6	0.123897	0.378922	0.0881451	0.0507641	0.159339	0.0395969	0.0989518	0.117442	0.928336	0.643951	0.0927635
232.8	0.128402	0.377	0.091491	0.0448902	0.16025	0.0369892	0.102925	0.116743	0.931268	0.647884	0.0976382
233	0.125145	0.375203	0.0912601	0.0489595	0.158821	0.0380976	0.0994673	0.121771	0.933251	0.64571	0.0945112
233.2	0.125658	0.376688	0.0897832	0.0487717	0.164493	0.0373384	0.101884	0.113579	0.929796	0.642144	0.096083
233.4	0.13037	0.374983	0.0889978	0.0482158	0.162265	0.0322181	0.100955	0.118906	0.928474	0.648031	0.0951757
233.6	0.125596	0.374773	0.0925004	0.0421303	0.162565	0.0406979	0.100021	0.118362	0.929031	0.643782	0.093019
233.8	0.124043	0.378668	0.0917367	0.0464663	0.161326	0.0365489	0.100974	0.117242	0.931911	0.646401	0.0947977
234	0.12623	0.373876	0.0910431	0.0463826	0.163351	0.0348491	0.102416	0.120232	0.930717	0.64084	0.0927096
234.2	0.126372	0.374973	0.0864285	0.0471143	0.160332	0.0349974	0.101902	0.121771	0.926686	0.648052	0.0937652
234.4	0.127615	0.374128	0.0889254	0.044465	0.160362	0.0345727	0.105364	0.119827	0.929476	0.644671	0.0927054
234.6	0.125424	0.374695	0.0823677	0.0435503	0.161389	0.0398454	0.103627	0.118774	0.929622	0.640297	0.0918139
234.8	0.127896	0.370676	0.0873321	0.042669	0.159729	0.0412583	0.0981358	0.120696	0.930016	0.642782	0.097438
235	0.123446	0.371985	0.0867309	0.0483589	0.156841	0.0381124	0.107858	0.119342	0.930333	0.64338	0.092776
235.2	0.128233	0.374086	0.0938953	0.0434181	0.160503	0.0339096	0.10428	0.121131	0.931222	0.644357	0.0971354
235.4	0.122026	0.373775	0.0933467	0.0397681	0.161911	0.0382885	0.0974051	0.118422	0.931396	0.646683	0.0934022
235.6	0.129722	0.37832	0.088922	0.0477721	0.161081	0.0369052	0.101918	0.117564	0.932531	0.643662	0.0951581
235.8	0.125628	0.37633	0.0883968	0.0406779	0.158852	0.0356882	0.102808	0.120103	0.92963	0.639446	0.0913065
236	0.128157	0.375246	0.0915769	0.0461123	0.159734	0.0337981	0.104675	0.120756	0.930849	0.641963	0.0949095
236.2	0.124625	0.377922	0.0879043	0.044247	0.165256	0.0360664	0.102373	0.120559	0.928957	0.645627	0.0967884
236.4	0.122954	0.373822	0.0883559	0.0439571	0.158004	0.0361263	0.102985	0.117921	0.930666	0.644883	0.0909178
236.6	0.12469	0.375016	0.0906253	0.0517483	0.157647	0.0370871	0.103965	0.119673	0.929682	0.644347	0.0944171
236.8	0.127939	0.373688	0.0878159	0.0423389	0.163163	0.0369691	0.104933	0.120877	0.933296	0.643638	0.0956587
237	0.129808	0.376589	0.088932	0.0425346	0.16403	0.0358406	0.102187	0.117573	0.930416	0.645141	0.0976195
237.2	0.129585	0.37282	0.0906829	0.0473672	0.160753	0.0382029	0.101326	0.120105	0.931176	0.644105	0.0948937
237.4	0.127675	0.37381	0.0895014	0.049058	0.162751	0.0342956	0.101688	0.119935	0.931878	0.648553	0.0928261
237.6	0.127746	0.371751	0.0878554	0.0444169	0.16086	0.037123	0.103798	0.119356	0.926909	0.643241	0.093503
237.8	0.124108	0.373347	0.0871047	0.0459476	0.15586	0.0321136	0.100673	0.116696	0.93732	0.643302	0.0990957
238	0.123991	0.378141	0.0892777	0.0437627	0.164464	0.0353116	0.106307	0.121372	0.928757	0.645723	0.0926247
238.2	0.12681	0.377746	0.094266	0.0428209	0.163978	0.0359437	0.103016	0.118068	0.928874	0.639737	0.0965545
238.4	0.126444	0.372991	0.0876467	0.0472494	0.156863	0.0383662	0.103098	0.118789	0.932918	0.645845	0.0941073
238.6	0.126092	0.376255	0.0895438	0.0462336	0.161112	0.0364633	0.102531	0.119196	0.93647	0.644063	0.0937066
238.8	0.130391	0.374987	0.0888244	0.0455311	0.158992	0.0333272	0.106562	0.116735	0.931209	0.642508	0.0916822
239	0.125753	0.374987	0.0878553	0.04448	0.162412	0.0336238	0.104674	0.120825	0.925929	0.644897	0.0922842
239.2	0.127682	0.380747	0.0912017	0.0439656	0.161372	0.0336842	0.102852	0.120416	0.929573	0.644745	0.0935948
239.4	0.129803	0.374701	0.0870377	0.0438349	0.161396	0.0385438	0.101901	0.116119	0.93186	0.644879	0.0918716
239.6	0.125165	0.377254	0.0930827	0.0442352	0.161532	0.0324036	0.102325	0.118229	0.93494	0.646562	0.0966419
239.8	0.128532	0.371443	0.0868183	0.046991	0.161801	0.0330311	0.102889	0.120468	0.931632	0.645826	0.0903067
240	0.125856	0.376066	0.0893484	0.0461228	0.162604	0.0363567	0.104089	0.122202	0.931042	0.647199	0.0986337
240.2	0.125085	0.377663	0.0885958	0.0487355	0.159803	0.0344359	0.107479	0.119249	0.929586	0.646002	0.0938655
240.4	0.127109	0.378217	0.0887744	0.0445585	0.160769	0.0348808	0.102179	0.119867	0.928291	0.645685	0.0930494
240.6	0.126894	0.373626	0.0866123	0.0452473	0.160216	0.0343449	0.109491	0.122326	0.92888	0.645945	0.0971732
240.8	0.126825	0.37439	0.0938206	0.0452849	0.164472	0.0350791	0.105188	0.11952	0.932801	0.644931	0.0955418
241	0.129078	0.373223	0.0901746	0.0447724	0.160691	0.0370598	0.105916	0.119355	0.931213	0.643678	0.0920475
241.2	0.127459	0.373945	0.0879718	0.0473477	0.161424	0.0381819	0.10306	0.122274	0.931133	0.6493	0.0949538
241.4	0.131763	0.376984	0.0903025	0.0466658	0.162724	0.0325496	0.102861	0.117604	0.930189	0.642747	0.0955487
241.6	0.12683	0.375923	0.0895417	0.0468663	0.161326	0.0339342	0.0995877	0.116179	0.925178	0.645854	0.0936255
241.8	0.128559	0.376088	0.0870639	0.0476536	0.15836	0.0365077	0.104853	0.121696	0.929963	0.643429	0.0949622
242	0.127646	0.380172	0.0916983	0.0432661	0.166634	0.0370367	0.102347	0.120941	0.92859	0.644227	0.0941837
242.2	0.131476	0.372549	0.0905836	0.0447656	0.158784	0.0365933	0.103804	0.119878	0.928509	0.644055	0.0934752
242.4	0.128076	0.376424	0.091413	0.0423256	0.162316	0.0352154	0.108011	0.120325	0.9332	0.648052	0.0924652
242.6	0.127266	0.374234	0.0870322	0.0460916	0.164876	0.0361254	0.105115	0.124421	0.930599	0.644148	0.0944056
242.8	0.126032	0.372052	0.0855127	0.0407047	0.159959	0.0372797	0.103043	0.122231	0.932002	0.64264	0.0975628
243	0.129809	0.377039	0.0894235	0.0478809	0.159071	0.0404179	0.105486	0.117797	0.9295	0.644896	0.0926819
243.2	0.126274	0.37599	0.0875977	0.045456	0.16584	0.0354071	0.106141	0.122904	0.931207	0.642109	0.0983769
243.4	0.130479	0.373454	0.0885723	0.0476539	0.160253	0.0378489	0.104605	0.118138	0.93112	0.649013	0.0950528
243.6	0.127971	0.372846	0.0903059	0.0440787	0.165742	0.0349909	0.0965118	0.11751	0.935515	0.646461	0.0958862
243.8	0.128781	0.37504	0.0869242	0.0460012	0.164249	0.0359857	0.110011	0.11866	0.924265	0.643643	0.0954279
244	0.127706	0.380086	0.0878052	0.0467869	0.161634	0.0352536	0.103001	0.116195	0.931825	0.643334	0.0957927
244.2	0.128582	0.372009	0.0933337	0.0465614	0.163543	0.037858	0.107864	0.125238	0.929316	0.645853	0.0964713
244.4	0.130763	0.372549	0.0888784	0.044793	0.161069	0.0371042	0.101218	0.117669	0.927843	0.646564	0.0943373
244.6	0.125753	0.372179	0.0928495	0.0438904	0.160216	0.0350889	0.103103	0.117891	0.932857	0.646969	0.0942823
244.8	0.127151	0.374026	0.0874066	0.0431471	0.164194	0.0307824	0.104495	0.121888	0.932941	0.646358	0.0958661
245	0.126641	0.376456	0.0865346	0.0480573	0.164224	0.0396983	0.106888	0.120549	0.93231	0.646226	0.097376
245.2	0.125687	0.379951	0.0904689	0.0468352	0.167417	0.0365508	0.104603	0.116867	0.929325	0.650126	0.0927116
245.4	0.12807	0.375902	0.0922729	0.0459162	0.158536	0.0374357	0.108277	0.119727	0.932739	0.645906	0.0973088
245.6	0.129802	0.374771	0.0942572	0.047057	0.162909	0.0378392	0.106606	0.122988	0.932187	0.644292	0.0983867
245.8	0.127006	0.373828	0.0917439	0.0430761	0.16775	0.0371229	0.103148	0.120384	0.932999	0.644467	0.094678
246	0.128046	0.377543	0.0914044	0.0442227	0.165347	0.0367604	0.103768	0.118656	0.929922	0.644433	0.0925304
246.2	0.128393	0.370972	0.0881805	0.04364	0.162779	0.0317245	0.106613	0.12105	0.932304	0.648395	0.0971971
246.4	0.127971	0.375525	0.0889696	0.0458872	0.166262	0.0382695	0.10393	0.121116	0.926422	0.644852	0.095441
246.6	0.129285	0.375388	0.0908444	0.0468561	0.162363	0.0397578	0.102145	0.117912	0.93607	0.642448	0.0940449
246.8	0.123859	0.374157	0.0869329	0.0454386	0.156061	0.0333848	0.10403	0.119859	0.930858	0.641902	0.0937386
247	0.125725	0.377799	0.0938116	0.0423857	0.165914	0.0362121	0.107357	0.124607	0.93195	0.643709	0.0935199
247.2	0.126379	0.378887	0.0930597	0.0422321	0.160752	0.0385537	0.106459	0.123306	0.93199	0.643027	0.095605
247.4	0.1247	0.376688	0.0878062	0.0462975	0.16586	0.0368967	0.104239	0.117214	0.931294	0.646265	0.0956438
247.6	0.126977	0.376261	0.0914301	0.0477259	0.164136	0.0366198	0.103073	0.121398	0.932827	0.643569	0.093716
247.8	0.126819	0.376029	0.0885966	0.043983	0.165476	0.0344587	0.104566	0.117927	0.93075	0.647781	0.0934636
248	0.128875	0.378376	0.0880757	0.0435895	0.164342	0.0347694	0.108396	0.122539	0.930175	0.648518	0.0935981
248.2	0.129284	0.376705	0.0861908	0.0454532	0.167551	0.0363778	0.104765	0.12172	0.932168	0.644327	0.096446
248.4	0.129783	0.372199	0.0900318	0.042069	0.163876	0.0370455	0.104154	0.120463	0.930537	0.644254	0.0970152
248.6	0.12918	0.378534	0.0884695	0.0459653	0.161073	0.0336372	0.10812	0.124239	0.92993	0.65131	0.0961316
248.8	0.126043	0.376913	0.0876601	0.0506041	0.162772	0.0381114	0.104669	0.123884	0.927014	0.642289	0.0965411
249	0.128418	0.373801	0.0886837	0.0456102	0.166881	0.0327837	0.107167	0.119695	0.928842	0.64869	0.0975055
249.2	0.125445	0.376599	0.0929313	0.0453351	0.162783	0.0397723	0.104276	0.12358	0.933169	0.643586	0.0954114
249.4	0.127216	0.371082	0.0928268	0.0444941	0.163866	0.0356574	0.106702	0.119818	0.931209	0.646934	0.0946931
249.6	0.12413	0.377574	0.0912039	0.0446239	0.167231	0.0345652	0.105319	0.120999	0.931346	0.650263	0.0970818
249.8	0.129484	0.375692	0.0922279	0.0443138	0.161672	0.0381376	0.107101	0.124522	0.93055	0.646325	0.0952249
250	0.129081	0.374844	0.0856062	0.0415232	0.165543	0.0405728	0.103579	0.120685	0.932281	0.639907	0.0950291
250.2	0.127959	0.377834	0.0878972	0.0438412	0.164605	0.0325915	0.104129	0.125068	0.932984	0.643372	0.0966079
250.4	0.128143	0.378557	0.0922515	0.046426	0.165944	0.0365473	0.104477	0.123181	0.931392	0.642694	0.0944811
250.6	0.128125	0.375403	0.0876445	0.0432111	0.167081	0.0363595	0.106085	0.121054	0.936141	0.644894	0.0950665
250.8	0.128247	0.377283	0.0891651	0.0447321	0.164212	0.0356838	0.107354	0.124173	0.937595	0.646524	0.0968421
251	0.128615	0.379206	0.0903331	0.0457847	0.165252	0.0377762	0.107244	0.120474	0.933831	0.649468	0.0966989
251.2	0.129133	0.3718	0.0875802	0.0442024	0.165636	0.0306941	0.106483	0.122272	0.934964	0.646673	0.0913783
251.4	0.12621	0.376712	0.0850993	0.0455187	0.164487	0.035731	0.106408	0.122174	0.932797	0.641192	0.0956645
251.6	0.126906	0.377016	0.0892634	0.0425567	0.16506	0.0375261	0.103879	0.118772	0.929614	0.647115	0.0956978
251.8	0.129346	0.374959	0.088595	0.044347	0.165575	0.0375586	0.104192	0.122174	0.934987	0.644348	0.0977666
252	0.130611	0.380925	0.0887448	0.0488895	0.168936	0.0382637	0.105827	0.121585	0.932733	0.643014	0.0950821
252.2	0.126527	0.379672	0.0913699	0.0441892	0.16868	0.0355005	0.107242	0.120973	0.934217	0.646707	0.0913566
252.4	0.127141	0.372963	0.0897373	0.04833	0.165539	0.0387254	0.103262	0.123441	0.930134	0.653446	0.0909346
252.6	0.127365	0.37636	0.0877675	0.0422905	0.165174	0.0359592	0.10269	0.124531	0.932831	0.649082	0.0988883
252.8	0.131814	0.372626	0.0936186	0.0461226	0.166331	0.035972	0.104718	0.121023	0.934621	0.648223	0.0961501
253	0.12497	0.371784	0.0893103	0.0530471	0.165409	0.0336353	0.102311	0.121446	0.93355	0.644849	0.0951011
253.2	0.130054	0.379754	0.0860445	0.0441818	0.166536	0.0313016	0.105891	0.124561	0.935598	0.647818	0.09513
253.4	0.128635	0.374385	0.0869777	0.0465747	0.167516	0.0359926	0.108864	0.121616	0.934246	0.648408	0.0982616
253.6	0.127905	0.377057	0.091518	0.0481781	0.166419	0.0348157	0.1034	0.123709	0.933326	0.648163	0.0939083
253.8	0.129767	0.37903	0.0907438	0.0463424	0.168302	0.0342237	0.108404	0.123681	0.934381	0.647235	0.0979577
254	0.129899	0.378019	0.0854395	0.0482844	0.167701	0.0406748	0.105182	0.122077	0.932175	0.647976	0.0957675
254.2	0.129542	0.375498	0.0891363	0.0479955	0.167312	0.0386271	0.110441	0.122802	0.932013	0.650208	0.0929154
254.4	0.127745	0.379347	0.0901552	0.0454111	0.167649	0.0363573	0.107353	0.123014	0.932453	0.646187	0.0966348
254.6	0.12868	0.378587	0.0929556	0.0436111	0.164757	0.0397623	0.106011	0.117015	0.931619	0.643151	0.0998228
254.8	0.128363	0.380262	0.0946112	0.0458032	0.166859	0.0390972	0.105899	0.121505	0.933364	0.648532	0.0972464
255	0.129581	0.375854	0.0919287	0.0466822	0.162475	0.037706	0.104697	0.121595	0.927658	0.646363	0.095206
255.2	0.129494	0.378454	0.0908565	0.045195	0.166292	0.0345621	0.104248	0.119195	0.932621	0.647411	0.0955935
255.4	0.12668	0.377495	0.0877647	0.0454565	0.165274	0.0366723	0.10749	0.120481	0.931222	0.646216	0.0989825
255.6	0.1279	0.379405	0.0891192	0.0443506	0.164697	0.0377988	0.105634	0.122025	0.932443	0.646455	0.0963928
255.8	0.130629	0.382001	0.0901874	0.044492	0.165107	0.0369885	0.107416	0.11975	0.934178	0.646075	0.0993655
256	0.132567	0.378175	0.0877626	0.0433253	0.164904	0.0357887	0.104988	0.121689	0.928218	0.648464	0.0986299
256.2	0.131706	0.372413	0.089153	0.0442318	0.163351	0.0365885	0.106798	0.121027	0.937616	0.647437	0.0966523
256.4	0.131513	0.373545	0.0887031	0.047553	0.166857	0.0361206	0.107996	0.122796	0.932151	0.649501	0.0999116
256.6	0.131113	0.381937	0.0904465	0.0472252	0.166611	0.0353854	0.108086	0.120511	0.932941	0.648589	0.0942289
256.8	0.131578	0.378419	0.0873889	0.0476439	0.166301	0.0352175	0.109488	0.123267	0.931974	0.645463	0.0963407
257	0.129376	0.379135	0.0899003	0.0464941	0.167486	0.0356195	0.108943	0.118216	0.935102	0.64448	0.096733
257.2	0.123427	0.377634	0.0904974	0.0470912	0.163805	0.0357722	0.107046	0.124074	0.938383	0.647804	0.0975977
257.4	0.132612	0.376034	0.0900409	0.047742	0.16544	0.0367756	0.101887	0.123964	0.934527	0.646932	0.0998067
257.6	0.129673	0.377505	0.0893702	0.0466362	0.166031	0.0377401	0.106652	0.122836	0.93669	0.642999	0.0978228
257.8	0.132553	0.377888	0.0919344	0.0508516	0.165577	0.0373129	0.105708	0.123555	0.934679	0.648287	0.0983269
258	0.129022	0.380114	0.0916099	0.0446555	0.166583	0.0384854	0.109382	0.1214	0.935349	0.647905	0.0973066
258.2	0.12968	0.377923	0.0934737	0.0466777	0.167293	0.0350493	0.107565	0.125296	0.93117	0.648103	0.100364
258.4	0.131295	0.380755	0.0933851	0.0487604	0.170477	0.0330074	0.103402	0.122423	0.933162	0.6473	0.0938254
258.6	0.127975	0.377459	0.0901722	0.0469527	0.17149	0.0333206	0.105562	0.121854	0.933369	0.649183	0.0968032
258.8	0.132101	0.380067	0.0871202	0.0500215	0.167074	0.0368517	0.104729	0.124077	0.932677	0.645856	0.0954404
259	0.130996	0.382305	0.088387	0.0464995	0.167097	0.0384535	0.102964	0.122429	0.935567	0.646191	0.0962044
259.2	0.131482	0.379031	0.0900862	0.0494049	0.165587	0.0359216	0.106439	0.124521	0.92925	0.644153	0.0981571
259.4	0.129828	0.379248	0.0920183	0.0427985	0.163119	0.0371534	0.106777	0.121649	0.935093	0.646882	0.0956652
259.6	0.132218	0.374282	0.0895377	0.049666	0.163941	0.0365493	0.107737	0.120472	0.932483	0.647534	0.0962792
259.8	0.132514	0.375762	0.089181	0.0435875	0.168276	0.0353559	0.106485	0.120066	0.93194	0.643488	0.0974649
260	0.131641	0.379704	0.0924392	0.0474575	0.166421	0.0364908	0.106202	0.12251	0.931725	0.647344	0.0983644
260.2	0.129838	0.379648	0.0890956	0.0480489	0.168362	0.0365481	0.104597	0.124974	0.936054	0.646484	0.0959705
260.4	0.129989	0.37669	0.0932611	0.0449528	0.165276	0.0391767	0.111162	0.123416	0.934078	0.64916	0.098013
260.6	0.131911	0.379577	0.0878505	0.0441601	0.166416	0.0332293	0.103728	0.123849	0.937545	0.651451	0.0979213
260.8	0.130967	0.378756	0.0902949	0.0498339	0.164713	0.0357894	0.104204	0.125946	0.930646	0.64949	0.0953242
261	0.129539	0.375952	0.0902207	0.0498947	0.169721	0.0380826	0.107015	0.123998	0.935552	0.645293	0.0977278
261.2	0.131813	0.37567	0.094366	0.0459119	0.166797	0.0350752	0.103149	0.121989	0.934189	0.648082	0.0934345
261.4	0.134834	0.378429	0.0878503	0.0473797	0.166011	0.0352785	0.107708	0.116364	0.932811	0.646566	0.0974626
261.6	0.13213	0.375487	0.0921937	0.0451123	0.169321	0.0356644	0.10583	0.119376	0.931811	0.648907	0.0935353
261.8	0.131552	0.377042	0.0893194	0.0454658	0.166455	0.0385431	0.106969	0.121705	0.935266	0.645485	0.0984069
262	0.131264	0.378363	0.0883304	0.0488646	0.167567	0.0400638	0.108126	0.124481	0.930572	0.646476	0.0948419
262.2	0.130742	0.377622	0.0895656	0.0473242	0.165878	0.0391004	0.105591	0.117297	0.930139	0.643369	0.104091
262.4	0.130348	0.3765	0.0904614	0.0455367	0.166684	0.042069	0.10881	0.123407	0.937264	0.64643	0.095684
262.6	0.12794	0.378341	0.0900109	0.0445391	0.167395	0.0367825	0.110098	0.122477	0.933124	0.646295	0.102159
262.8	0.12742	0.376364	0.0921223	0.0487255	0.165026	0.0406518	0.10938	0.123266	0.936327	0.647924	0.0974422
263	0.126112	0.376371	0.0923666	0.0437998	0.165046	0.0373591	0.11143	0.122543	0.936632	0.647229	0.0946228
263.2	0.132538	0.375824	0.0856968	0.0464376	0.168286	0.0378778	0.104901	0.124831	0.938882	0.643505	0.100433
263.4	0.130202	0.377534	0.0920392	0.0436321	0.169661	0.037196	0.107509	0.122064	0.932386	0.648815	0.0994956
263.6	0.132932	0.378606	0.0896785	0.0491118	0.169142	0.0365045	0.106305	0.124091	0.930855	0.650284	0.0997589
263.8	0.13285	0.373882	0.0896612	0.0441085	0.168902	0.0369911	0.103269	0.125818	0.932395	0.64693	0.098549
264	0.133227	0.38266	0.0916752	0.0460275	0.169393	0.038703	0.106135	0.123203	0.931667	0.648851	0.0983099
264.2	0.132074	0.376351	0.0870077	0.0483857	0.167604	0.0361758	0.106679	0.126521	0.937088	0.649667	0.101145
264.4	0.126136	0.377701	0.0905585	0.0446914	0.16818	0.0361418	0.105807	0.122414	0.935316	0.645501	0.0967854
264.6	0.129891	0.379572	0.0883432	0.0481571	0.164487	0.0390613	0.10825	0.124238	0.936035	0.649794	0.0956519
264.8	0.129997	0.376676	0.0869609	0.0489228	0.165457	0.0392476	0.110496	0.122122	0.938156	0.648637	0.0981846
265	0.12941	0.379014	0.0891865	0.0471529	0.163876	0.0382907	0.107754	0.121763	0.938098	0.645152	0.0978251
265.2	0.129591	0.376122	0.0887279	0.0461422	0.166855	0.0348203	0.105474	0.122185	0.938564	0.645845	0.0993619
265.4	0.133283	0.37972	0.0920019	0.0491387	0.169786	0.0342416	0.111956	0.12057	0.932861	0.650214	0.096991
265.6	0.127224	0.37777	0.0919029	0.0469651	0.167841	0.0369127	0.113413	0.127217	0.93215	0.645769	0.0988935
265.8	0.128989	0.377794	0.0920231	0.0486844	0.16942	0.0393773	0.107884	0.126199	0.934076	0.647386	0.0963231
266	0.132317	0.378057	0.0937908	0.0483326	0.168844	0.0394743	0.108375	0.122051	0.935424	0.648642	0.0995474
266.2	0.130422	0.377132	0.090715	0.0525345	0.166157	0.0368675	0.109568	0.124978	0.937599	0.648597	0.0986673
266.4	0.130767	0.376638	0.0948785	0.0465255	0.167514	0.0366455	0.10777	0.122631	0.935343	0.644623	0.0959253
266.6	0.129851	0.382933	0.0913873	0.050192	0.173117	0.0371397	0.107749	0.123087	0.938962	0.645672	0.100134
266.8	0.131891	0.380469	0.0876422	0.051932	0.16391	0.0365607	0.107728	0.124906	0.932643	0.64568	0.0996222
267	0.130777	0.378588	0.0897668	0.0449478	0.165895	0.0369351	0.109678	0.123975	0.936185	0.648294	0.101824
267.2	0.130488	0.37621	0.0907285	0.0505632	0.166243	0.0380834	0.106987	0.118933	0.935948	0.646493	0.0957542
267.4	0.131713	0.373981	0.0913325	0.0488361	0.170149	0.0351792	0.112098	0.123841	0.934903	0.647148	0.0979115
267.6	0.130692	0.37571	0.0910796	0.046697	0.167015	0.0343253	0.105602	0.124287	0.93987	0.651245	0.102292
267.8	0.130591	0.377398	0.0912366	0.0516393	0.167195	0.0413513	0.109132	0.122944	0.933621	0.649746	0.0952297
268	0.131758	0.379601	0.0912892	0.0487976	0.168337	0.034944	0.112875	0.124332	0.935143	0.647655	0.0966612
268.2	0.132958	0.377919	0.0911739	0.0513735	0.171435	0.0378835	0.10584	0.121531	0.933694	0.646676	0.0987044
268.4	0.13142	0.379953	0.0886201	0.0488538	0.16716	0.0340668	0.103385	0.126808	0.932145	0.651143	0.102065
268.6	0.132014	0.380865	0.0929194	0.0477606	0.169608	0.0344601	0.109875	0.123956	0.93151	0.645541	0.0995263
268.8	0.129985	0.37651	0.0884518	0.050133	0.170833	0.0355782	0.10583	0.122638	0.938609	0.649609	0.0956034
269	0.130709	0.380938	0.0879915	0.0504347	0.169829	0.0359032	0.109679	0.123228	0.935687	0.647852	0.0989436
269.2	0.132598	0.375988	0.0951951	0.048067	0.168831	0.0342052	0.109571	0.12477	0.935089	0.647038	0.102369
269.4	0.131318	0.378316	0.0892657	0.0504095	0.169851	0.0328198	0.107203	0.119489	0.935794	0.652599	0.0973199
269.6	0.131745	0.378408	0.0896338	0.0480885	0.165609	0.0402147	0.10779	0.123282	0.933816	0.647958	0.10213
269.8	0.130619	0.377608	0.0874764	0.0485767	0.167057	0.0384351	0.108875	0.125763	0.936454	0.64759	0.097845
270	0.131694	0.380744	0.0904598	0.0495559	0.166823	0.0376551	0.1107	0.126322	0.931142	0.652233	0.0966431
270.2	0.130784	0.379014	0.0908332	0.0541718	0.173286	0.0332595	0.10842	0.123481	0.930149	0.647589	0.0987525
270.4	0.130249	0.377136	0.0910433	0.0528389	0.173189	0.0362357	0.107894	0.123069	0.934355	0.647678	0.096014
270.6	0.128422	0.379637	0.0876755	0.047098	0.167395	0.0387754	0.108862	0.122782	0.93482	0.648286	0.0983125
270.8	0.12923	0.38022	0.0910103	0.0513004	0.168535	0.0406156	0.105749	0.125727	0.935073	0.64858	0.102466
271	0.12719	0.374861	0.0888972	0.0508849	0.164763	0.0380085	0.106642	0.123267	0.934062	0.651993	0.101033
271.2	0.12824	0.378986	0.0887453	0.0447021	0.166424	0.0386934	0.105846	0.121745	0.93391	0.647544	0.100747
271.4	0.132216	0.378712	0.0944524	0.0512247	0.166935	0.0378674	0.108628	0.12395	0.935398	0.648625	0.099662
271.6	0.132517	0.377206	0.0933965	0.0496499	0.169066	0.041041	0.112066	0.123822	0.935972	0.649834	0.0975562
271.8	0.133346	0.380435	0.0935538	0.0462904	0.171766	0.0377975	0.108809	0.124378	0.936297	0.648136	0.0978062
272	0.136109	0.380746	0.0858009	0.0470912	0.168262	0.0375276	0.108001	0.123377	0.934075	0.646023	0.101053
272.2	0.127554	0.380077	0.091133	0.0520513	0.164529	0.0375845	0.113771	0.125743	0.936347	0.646908	0.0988397
272.4	0.130446	0.378778	0.0921662	0.0485511	0.168337	0.038326	0.104089	0.126288	0.938749	0.647164	0.0972818
272.6	0.130007	0.379557	0.093501	0.0484199	0.162959	0.0359878	0.105689	0.122581	0.936795	0.650733	0.0993895
272.8	0.130844	0.379604	0.0908171	0.0505572	0.168212	0.0346926	0.109277	0.122818	0.936066	0.649564	0.0979684
273	0.13065	0.379337	0.0938568	0.048144	0.170075	0.0374263	0.110927	0.124624	0.935702	0.650963	0.0961654
273.2	0.131217	0.382589	0.0930384	0.0502521	0.16933	0.0371286	0.110986	0.123707	0.936382	0.649549	0.101795
273.4	0.130323	0.37861	0.0918102	0.0512098	0.168215	0.040086	0.105537	0.122166	0.936281	0.651836	0.0986678
273.6	0.134252	0.378435	0.0910767	0.0498373	0.168759	0.0383449	0.10753	0.128873	0.934123	0.647215	0.099716
273.8	0.13129	0.38055	0.0898465	0.0467366	0.168534	0.0373056	0.108147	0.126816	0.933194	0.646537	0.0967345
274	0.13181	0.378759	0.0888271	0.0475635	0.168761	0.0378105	0.109344	0.124586	0.932337	0.650599	0.100771
274.2	0.129587	0.378847	0.0909001	0.0514936	0.168099	0.0396366	0.111443	0.123352	0.936281	0.646002	0.10203
274.4	0.132919	0.379095	0.0898961	0.0541432	0.167985	0.0344023	0.110421	0.121592	0.93784	0.652707	0.0988953
274.6	0.133814	0.381376	0.0914512	0.0499971	0.16724	0.0378691	0.109238	0.126188	0.938084	0.646953	0.0969448
274.8	0.133013	0.381788	0.0942236	0.0476224	0.168657	0.0367417	0.104262	0.121288	0.933144	0.647392	0.101831
275	0.130933	0.381034	0.0907745	0.0493	0.167006	0.0407565	0.111893	0.124783	0.932959	0.649047	0.0928652
275.2	0.12851	0.380308	0.0940622	0.0508928	0.166172	0.0376374	0.108081	0.123514	0.934781	0.647941	0.100118
275.4	0.127423	0.380797	0.09238	0.0516157	0.1704	0.0361149	0.111754	0.122419	0.9383	0.649912	0.0992798
275.6	0.131567	0.379024	0.0904865	0.0481146	0.167193	0.0368885	0.111584	0.122128	0.93479	0.646491	0.0948987
275.8	0.128903	0.382616	0.0941319	0.0475219	0.168758	0.0358126	0.109225	0.118606	0.936948	0.646138	0.100204
276	0.129782	0.380952	0.0908197	0.0497601	0.169333	0.0375344	0.110873	0.122678	0.934317	0.646884	0.0980234
276.2	0.132586	0.378421	0.09058	0.0498624	0.171474	0.039904	0.108581	0.124752	0.933338	0.650283	0.0974533
276.4	0.127244	0.379558	0.0920014	0.0490898	0.170853	0.0342209	0.106837	0.120654	0.930763	0.65036	0.0970905
276.6	0.130565	0.382275	0.0941412	0.0512885	0.172171	0.0352212	0.108508	0.124915	0.936685	0.650722	0.100493
276.8	0.128797	0.380119	0.0935673	0.0469362	0.169066	0.0382912	0.108749	0.123333	0.932904	0.646401	0.0979089
277	0.131394	0.378917	0.0895845	0.0483814	0.167535	0.0348402	0.11274	0.126876	0.936849	0.64415	0.0958565
277.2	0.129669	0.380487	0.0906061	0.0513422	0.166525	0.036777	0.108401	0.126762	0.934974	0.64741	0.0986066
277.4	0.129565	0.3769	0.0898879	0.0485955	0.169671	0.0402923	0.106842	0.128	0.935046	0.652414	0.0996005
277.6	0.129404	0.37863	0.0900731	0.0466435	0.169181	0.0365328	0.112289	0.125018	0.938172	0.649098	0.10158
277.8	0.131799	0.379248	0.0931435	0.0499404	0.167216	0.0334792	0.115739	0.128134	0.937044	0.651385	0.0956653
278	0.132031	0.381117	0.0949392	0.0489343	0.168297	0.0381845	0.111383	0.121398	0.937644	0.650095	0.0986865
278.2	0.130979	0.378635	0.0924535	0.0496785	0.170724	0.0367165	0.110315	0.122675	0.936335	0.648114	0.0972417
278.4	0.131688	0.382368	0.0913202	0.0519894	0.165485	0.0382273	0.110734	0.121479	0.938488	0.650986	0.0997067
278.6	0.12974	0.38018	0.0979667	0.0452184	0.167103	0.0346352	0.109571	0.123306	0.939615	0.651246	0.098483
278.8	0.131765	0.380454	0.0910804	0.0512801	0.169612	0.0391058	0.107099	0.125663	0.934914	0.646976	0.0975761
279	0.13351	0.380115	0.0897687	0.0474873	0.169766	0.0340231	0.11357	0.124998	0.936229	0.647721	0.0961693
279.2	0.133719	0.37746	0.088519	0.0480016	0.169222	0.0393397	0.10929	0.124401	0.933956	0.651808	0.097979
279.4	0.129478	0.380652	0.0953238	0.051169	0.173031	0.0366132	0.11047	0.122338	0.935269	0.649495	0.102669
279.6	0.13121	0.376917	0.092541	0.0495994	0.167455	0.0401702	0.111576	0.127485	0.937	0.647037	0.0995309
279.8	0.132418	0.381237	0.0963817	0.0441945	0.169266	0.0375553	0.112159	0.125384	0.934766	0.650555	0.0981338
280	0.132405	0.381933	0.0913975	0.0503956	0.172715	0.0349785	0.108355	0.123859	0.938451	0.648784	0.0962426
280.2	0.131752	0.376011	0.0876983	0.0454922	0.17003	0.0366802	0.109216	0.125751	0.936496	0.64942	0.097432
280.4	0.131715	0.379648	0.0916368	0.0483306	0.170712	0.0348319	0.109802	0.125153	0.938508	0.649376	0.0982464
280.6	0.129938	0.375227	0.0936217	0.0483017	0.169305	0.0333213	0.113201	0.122494	0.931997	0.647844	0.0952628
280.8	0.133462	0.381414	0.0909455	0.0456819	0.165978	0.0391966	0.109935	0.12462	0.935743	0.649329	0.0997938
281	0.130452	0.380258	0.0917501	0.0446844	0.170599	0.0413702	0.10809	0.12622	0.937813	0.652035	0.0970202
281.2	0.130457	0.379427	0.0935815	0.049722	0.170367	0.0353708	0.111718	0.125942	0.935587	0.646466	0.100378
281.4	0.134034	0.379833	0.0906259	0.0532645	0.167827	0.035943	0.108196	0.12496	0.932534	0.649061	0.0994468
281.6	0.134565	0.382021	0.0921257	0.0474004	0.170335	0.0360987	0.109004	0.12205	0.937395	0.648798	0.0992301
281.8	0.134932	0.378558	0.0943429	0.0532492	0.168179	0.0350271	0.107969	0.122893	0.935153	0.646937	0.0992627
282	0.127967	0.382151	0.0887293	0.049283	0.167063	0.0379498	0.113712	0.124312	0.936505	0.650837	0.0987679
282.2	0.137819	0.376907	0.0937056	0.0510476	0.16846	0.0401509	0.108431	0.12871	0.93771	0.648725	0.0954497
282.4	0.135223	0.379554	0.0906675	0.0506881	0.16949	0.0337343	0.114913	0.124444	0.929162	0.64548	0.100257
282.6	0.130772	0.374803	0.0934727	0.0447348	0.167848	0.0352887	0.111435	0.124283	0.932649	0.646196	0.0986864
282.8	0.129026	0.380864	0.0912188	0.0469829	0.171308	0.0357142	0.110757	0.128361	0.939375	0.651809	0.100629
283	0.133269	0.37843	0.0935442	0.049914	0.168945	0.0352723	0.108996	0.12571	0.936921	0.647759	0.0980324
283.2	0.133892	0.377648	0.0905315	0.0519777	0.171439	0.0402745	0.111213	0.125429	0.933375	0.649637	0.097758
283.4	0.130105	0.383764	0.0910228	0.0490666	0.168874	0.0387513	0.108631	0.127952	0.939673	0.648016	0.0994393
283.6	0.127386	0.378487	0.0921519	0.0521834	0.168809	0.0337677	0.111968	0.124714	0.935795	0.647	0.101447
283.8	0.13251	0.379301	0.096185	0.0470834	0.168849	0.0371325	0.113485	0.125532	0.934043	0.648488	0.0977798
284	0.132149	0.380547	0.0929816	0.0464306	0.169143	0.034472	0.110094	0.126181	0.937812	0.650588	0.0990666
284.2	0.132877	0.377928	0.0922218	0.0502305	0.164547	0.0376963	0.11147	0.123753	0.93644	0.650703	0.0991649
284.4	0.131954	0.382659	0.0913524	0.0500724	0.168317	0.0326034	0.110556	0.125953	0.93414	0.650974	0.100302
284.6	0.134732	0.378445	0.0942824	0.0498575	0.170706	0.0377333	0.114291	0.123989	0.936457	0.648295	0.097845
284.8	0.134474	0.381963	0.0915058	0.0515268	0.167337	0.03749	0.112565	0.124595	0.938776	0.651556	0.0988474
285	0.13236	0.37728	0.0922649	0.0528122	0.170117	0.0363081	0.110494	0.1229	0.938155	0.649767	0.102115
285.2	0.133265	0.384029	0.0899823	0.050839	0.168483	0.0307306	0.11101	0.126121	0.936973	0.654939	0.0972482
285.4	0.1329	0.380209	0.0909076	0.0482697	0.172329	0.0359723	0.10985	0.12487	0.938927	0.653333	0.100946
285.6	0.131753	0.379647	0.0888174	0.04903	0.171224	0.0361685	0.111359	0.122233	0.940081	0.650974	0.100002
285.8	0.132593	0.381203	0.0942985	0.0511625	0.170245	0.0397949	0.110684	0.124696	0.937457	0.647692	0.101078
286	0.13379	0.379575	0.0916457	0.0519268	0.170081	0.0351303	0.109382	0.125776	0.932836	0.650258	0.101037
286.2	0.130526	0.380671	0.088672	0.051636	0.171581	0.0376455	0.108372	0.125118	0.943163	0.646918	0.105013
286.4	0.129856	0.378194	0.0916068	0.0511197	0.166839	0.0376441	0.112587	0.12451	0.937255	0.652511	0.0959188
286.6	0.131248	0.380191	0.0893876	0.0518938	0.170409	0.0344878	0.111935	0.12711	0.937471	0.650991	0.10714
286.8	0.132286	0.374509	0.0912419	0.0469779	0.167999	0.0380567	0.108927	0.123488	0.93703	0.648591	0.0993272
287	0.131846	0.377348	0.0950799	0.0497967	0.172668	0.0384019	0.111764	0.125795	0.942018	0.647639	0.099548
287.2	0.134135	0.380624	0.0907858	0.046671	0.169628	0.0333077	0.110655	0.127702	0.937904	0.650501	0.100996
287.4	0.133726	0.379653	0.0919314	0.0524912	0.168947	0.0351591	0.11108	0.1239	0.936382	0.649865	0.0975116
287.6	0.136259	0.382897	0.0895064	0.0477221	0.168535	0.0349959	0.111202	0.127082	0.942741	0.648592	0.100825
287.8	0.133781	0.38137	0.0924603	0.0538072	0.171499	0.0324472	0.111372	0.126281	0.933496	0.654334	0.106554
288	0.133529	0.376568	0.0930328	0.0521089	0.170748	0.0359742	0.109973	0.125792	0.938351	0.649613	0.10505
288.2	0.136369	0.384179	0.0928999	0.0531953	0.172571	0.0365299	0.118231	0.121199	0.938168	0.649364	0.100669
288.4	0.138383	0.387584	0.0901971	0.0466845	0.172848	0.037034	0.110998	0.126359	0.93588	0.652229	0.0968941
288.6	0.131697	0.379584	0.0928003	0.0516523	0.169395	0.0356115	0.114526	0.128642	0.93445	0.652033	0.0994865
288.8	0.135885	0.381966	0.0930787	0.0505641	0.170934	0.0361573	0.110474	0.124027	0.936918	0.652154	0.0995056
289	0.130735	0.386101	0.0922286	0.0492819	0.171177	0.0345093	0.105996	0.123194	0.938114	0.649105	0.100801
289.2	0.132737	0.383968	0.0919234	0.0518065	0.169778	0.0378059	0.113315	0.123359	0.936518	0.64856	0.0969807
289.4	0.132848	0.383733	0.0923225	0.0488221	0.172335	0.0366174	0.110809	0.125965	0.93864	0.649497	0.100812
289.6	0.138809	0.379014	0.09034	0.0511926	0.169263	0.0342366	0.108338	0.125889	0.933368	0.65007	0.10081
289.8	0.129485	0.38272	0.0932587	0.051138	0.17155	0.0385719	0.113583	0.12433	0.934915	0.648188	0.104471
290	0.133424	0.379562	0.0943282	0.0511501	0.173978	0.0385532	0.110141	0.12511	0.938152	0.648206	0.0992838
290.2	0.134012	0.379464	0.0900007	0.049222	0.169249	0.035942	0.109581	0.127772	0.936739	0.647185	0.101681
290.4	0.136789	0.376979	0.0936103	0.0499566	0.170772	0.0367605	0.111071	0.124496	0.9398	0.648856	0.10243
290.6	0.134483	0.380759	0.0927201	0.0477401	0.17064	0.0366118	0.113976	0.125854	0.933862	0.64936	0.101117
290.8	0.134532	0.378461	0.0946436	0.0496087	0.171986	0.0381424	0.11249	0.122166	0.939807	0.654986	0.105729
291	0.135465	0.379891	0.0887938	0.0516856	0.174677	0.0371703	0.112152	0.126227	0.936257	0.648741	0.100501
291.2	0.131593	0.381641	0.0948027	0.0516963	0.168388	0.0327038	0.109845	0.1275	0.939967	0.649199	0.0988463
291.4	0.135202	0.381471	0.0899068	0.0519286	0.171253	0.0400292	0.11086	0.126741	0.934946	0.65121	0.101564
291.6	0.13221	0.380748	0.0906182	0.0476865	0.170062	0.0367611	0.113069	0.128477	0.934001	0.649286	0.102148
291.8	0.135414	0.381446	0.0962791	0.0512759	0.170326	0.0349278	0.107599	0.129434	0.936106	0.649312	0.100351
292	0.133632	0.381366	0.0927641	0.0531859	0.170159	0.0391276	0.107814	0.124967	0.93583	0.652358	0.101652
292.2	0.134938	0.37871	0.0918856	0.0501314	0.169996	0.0325449	0.111764	0.124423	0.93855	0.651452	0.102232
292.4	0.134367	0.381383	0.0944162	0.0534158	0.168547	0.0370877	0.109429	0.124531	0.936836	0.653395	0.101091
292.6	0.138554	0.381455	0.0943863	0.0492532	0.171022	0.0409978	0.111226	0.125343	0.938239	0.65326	0.0985285
292.8	0.130351	0.382065	0.0928459	0.0554087	0.175777	0.0359748	0.111659	0.12886	0.937111	0.651009	0.104926
293	0.132802	0.377247	0.0908447	0.0516535	0.173687	0.0360801	0.110725	0.128992	0.935934	0.653578	0.10104
293.2	0.134923	0.380314	0.0896429	0.0480854	0.174418	0.0351948	0.110653	0.124442	0.941236	0.651385	0.101665
293.4	0.132026	0.383082	0.0892014	0.0513542	0.173164	0.0381963	0.108691	0.126294	0.935705	0.651429	0.103326
293.6	0.135967	0.38342	0.0940154	0.0525517	0.170075	0.0373116	0.113641	0.125745	0.937384	0.651463	0.102791
293.8	0.131914	0.378311	0.0907385	0.0515363	0.173375	0.0371974	0.114064	0.119366	0.936405	0.647076	0.102703
294	0.135257	0.38227	0.095262	0.050053	0.172644	0.0349444	0.111449	0.130338	0.936453	0.649441	0.100942
294.2	0.134655	0.382891	0.0914583	0.0520729	0.174766	0.0346271	0.113664	0.125119	0.942616	0.647798	0.101312
294.4	0.134264	0.381279	0.0937331	0.0483823	0.174933	0.0363629	0.112133	0.125857	0.937058	0.650796	0.0978745
294.6	0.131404	0.380506	0.0924202	0.0514591	0.169485	0.0360348	0.109283	0.124619	0.940526	0.654192	0.100462
294.8	0.134557	0.378782	0.0923788	0.0447795	0.172255	0.0358325	0.112272	0.12664	0.9377	0.649635	0.102052
295	0.134508	0.383212	0.0925195	0.0533275	0.172082	0.0374807	0.111595	0.128012	0.936189	0.652705	0.103355
295.2	0.135083	0.381326	0.0924935	0.0491284	0.169822	0.0394113	0.112975	0.123802	0.93504	0.652574	0.103482
295.4	0.129723	0.382231	0.0910138	0.0507707	0.170553	0.0329132	0.113011	0.126365	0.937789	0.653	0.103787
295.6	0.133803	0.379717	0.0914694	0.0521407	0.175066	0.0376135	0.111945	0.130586	0.935274	0.650765	0.101209
295.8	0.133405	0.382804	0.0916135	0.0491633	0.17452	0.0340883	0.110269	0.127864	0.936264	0.649841	0.096826
296	0.1361	0.382662	0.0904356	0.0527679	0.170833	0.0401442	0.115114	0.128864	0.935731	0.654868	0.100493
296.2	0.135127	0.381251	0.097533	0.0516732	0.178526	0.0361337	0.113843	0.129237	0.939089	0.652549	0.0980622
296.4	0.133967	0.381693	0.0935326	0.0505739	0.174493	0.0310334	0.114746	0.127687	0.936652	0.650681	0.107123
296.6	0.133604	0.381427	0.0917519	0.0531345	0.171403	0.0386646	0.11709	0.122583	0.935605	0.649111	0.0982315
296.8	0.131759	0.380236	0.0914769	0.0515797	0.173017	0.0340654	0.11249	0.127653	0.936489	0.651711	0.104084
297	0.134379	0.384447	0.0905328	0.0495111	0.171651	0.0402974	0.112485	0.127076	0.936271	0.652132	0.0979855
297.2	0.132608	0.381158	0.0942428	0.0505303	0.168784	0.0325738	0.110463	0.12724	0.942022	0.651352	0.102062
297.4	0.132129	0.37946	0.0925992	0.0511253	0.167178	0.0373767	0.111601	0.125961	0.938457	0.650931	0.100564
297.6	0.133121	0.380516	0.0932198	0.0514591	0.172424	0.0384314	0.111019	0.123771	0.937007	0.65123	0.10108
297.8	0.1334	0.382094	0.0897546	0.0541625	0.168051	0.0378754	0.111518	0.123166	0.933748	0.650726	0.103233
298	0.132592	0.382533	0.0939175	0.0486608	0.170122	0.0392253	0.111052	0.129063	0.937652	0.652209	0.100385
298.2	0.131298	0.379011	0.0942901	0.0530913	0.172	0.0359898	0.112557	0.123309	0.93609	0.650103	0.103764
298.4	0.134814	0.380566	0.0929353	0.0499652	0.171363	0.0372169	0.116626	0.130246	0.937978	0.652589	0.101794
298.6	0.133928	0.379725	0.0914609	0.0495408	0.169869	0.0391837	0.110006	0.128482	0.94211	0.65216	0.105892
298.8	0.133851	0.382217	0.0941968	0.0505004	0.171885	0.0415773	0.112873	0.128577	0.936836	0.653699	0.101108
299	0.135723	0.381862	0.0914234	0.0549207	0.169802	0.0357666	0.110869	0.122951	0.939416	0.65381	0.103973
299.2	0.135323	0.384613	0.0928243	0.0479508	0.174797	0.0391965	0.112275	0.125249	0.936213	0.651261	0.101391
299.4	0.132019	0.386861	0.0942947	0.0527158	0.173278	0.0351121	0.113422	0.128513	0.937428	0.65079	0.103222
299.6	0.131947	0.380806	0.0912492	0.0542962	0.172288	0.0330856	0.113112	0.122732	0.936241	0.652799	0.103075
299.8	0.136195	0.384367	0.0930665	0.0518151	0.170962	0.0395216	0.11223	0.128991	0.938689	0.651927	0.102607
300	0.136195	0.384367	0.0930665	0.0518151	0.170962	0.0395216	0.11223	0.128991	0.938689	0.651927	0.102607
300.2	0.12966	0.347556	0.0785923	0.0529518	0.158754	0.0310262	0.0962236	0.111175	0.90518	0.612121	0.0953596
300.4	0.112437	0.316532	0.0675121	0.0518029	0.146009	0.0246601	0.0836629	0.102157	0.879209	0.573295	0.0819433
300.6	0.113338	0.292498	0.0631534	0.0482108	0.132096	0.0251374	0.08127	0.0963757	0.846321	0.529156	0.0834749
300.8	0.104138	0.259994	0.0624423	0.0534698	0.123498	0.0225867	0.077833	0.0912183	0.819004	0.50179	0.0810142
301	0.100152	0.244391	0.0577512	0.0498672	0.117726	0.0235322	0.0772013	0.0893445	0.788715	0.470082	0.076964
301.2	0.0928723	0.22671	0.0567754	0.0514884	0.117409	0.0227627	0.0729448	0.0828893	0.763287	0.443206	0.0763256
301.4	0.0950334	0.210241	0.0583019	0.0532136	0.111835	0.0215539	0.0701909	0.0889039	0.737224	0.419061	0.0772689
301.6	0.0890347	0.201028	0.0517716	0.050317	0.108581	0.0174803	0.0729716	0.0867068	0.718929	0.395158	0.0758718
301.8	0.0892446	0.183912	0.0570636	0.0522708	0.10324	0.0241007	0.072458	0.0834986	0.697366	0.376016	0.0750491
302	0.0918836	0.174717	0.0590909	0.0524367	0.101132	0.020543	0.0751624	0.0804774	0.6721	0.354773	0.0776559
302.2	0.0899978	0.166146	0.056439	0.053326	0.100246	0.0161298	0.0734936	0.0806966	0.655092	0.343544	0.0830413
302.4	0.0827001	0.15889	0.0539762	0.0537097	0.100463	0.02428	0.0736283	0.0822586	0.641041	0.329054	0.0744826
302.6	0.0889145	0.154496	0.0542581	0.0576098	0.0958336	0.0229215	0.0712947	0.0852055	0.621056	0.313329	0.0765511
302.8	0.0869794	0.144317	0.0495877	0.0567649	0.0962675	0.0212028	0.0744249	0.0865335	0.60374	0.297798	0.0757454
303	0.0880567	0.138438	0.0471495	0.0562345	0.0971235	0.0232979	0.0727475	0.083941	0.584883	0.285538	0.0758686
303.2	0.0897927	0.132068	0.0522628	0.0553348	0.0951165	0.022982	0.0716852	0.0858831	0.5719	0.271911	0.0782352
303.4	0.0818482	0.125204	0.0534105	0.0565862	0.0926235	0.0266303	0.0765492	0.0842226	0.555954	0.264259	0.0799337
303.6	0.0910984	0.125499	0.0523249	0.0545757	0.0914616	0.0220903	0.0673074	0.0833401	0.542353	0.255763	0.0781349
303.8	0.085993	0.120591	0.0526366	0.0563758	0.0941934	0.0242708	0.0736741	0.0854799	0.53248	0.247364	0.0784688
304	0.0861528	0.119945	0.0589163	0.0570957	0.0913282	0.0265605	0.0709397	0.0828457	0.516977	0.238062	0.0755372
304.2	0.0862611	0.116775	0.0548133	0.0538559	0.0925983	0.0192846	0.0739477	0.0840836	0.50575	0.231475	0.0800833
304.4	0.0875899	0.113839	0.0559393	0.0538732	0.0914151	0.0272383	0.0758858	0.0837302	0.491729	0.226306	0.0794531
304.6	0.0846924	0.106894	0.0543003	0.0525313	0.0948333	0.0244921	0.0744058	0.0825431	0.481155	0.218998	0.0810954
304.8	0.0880517	0.108137	0.0490431	0.0516136	0.0901313	0.0184106	0.0739304	0.0868074	0.474747	0.211177	0.0782372
305	0.0858424	0.109443	0.0515942	0.0523638	0.0883902	0.021153	0.0742651	0.0854886	0.459752	0.206581	0.0743842
305.2	0.0852981	0.102533	0.0578816	0.0528434	0.089212	0.0214757	0.073191	0.0842119	0.448543	0.203403	0.0757284
305.4	0.0865184	0.105532	0.0502749	0.053881	0.0892658	0.0245118	0.0711641	0.0874068	0.439603	0.196741	0.0798217
305.6	0.0865672	0.0979481	0.0501213	0.0517244	0.0937405	0.0217127	0.0700477	0.0863831	0.427884	0.192835	0.0799891
305.8	0.0878246	0.103415	0.055537	0.0561875	0.0893358	0.020006	0.0764844	0.0858415	0.426342	0.187967	0.0758062
306	0.0851822	0.0992805	0.0527227	0.0570684	0.0906977	0.0202642	0.0743607	0.0865339	0.419767	0.184504	0.0760548
306.2	0.0886463	0.0982842	0.0558973	0.0539823	0.0883746	0.0224367	0.071852	0.0796451	0.406953	0.181982	0.0822381
306.4	0.0828426	0.0946159	0.0532218	0.0556253	0.089284	0.0192021	0.074644	0.0848044	0.398525	0.175163	0.0769772
306.6	0.0874501	0.0975125	0.0542845	0.0569622	0.088346	0.0215027	0.0745387	0.0835141	0.391661	0.174883	0.0802258
306.8	0.0889212	0.098415	0.0532753	0.0509078	0.0916872	0.0217539	0.0715243	0.0877949	0.384467	0.173531	0.0775666
307	0.0880657	0.095422	0.0530825	0.0518914	0.0895865	0.0214062	0.0725753	0.0838492	0.381988	0.168616	0.0794526
307.2	0.0816429	0.0952386	0.052628	0.052431	0.088524	0.023078	0.0714767	0.0840961	0.367131	0.17004	0.0779994
307.4	0.0861489	0.0911155	0.05359	0.054046	0.0877796	0.0222274	0.0705337	0.0845972	0.359158	0.162493	0.0771442
307.6	0.0846686	0.0898407	0.0541488	0.0572309	0.0909348	0.0236177	0.0698802	0.0860539	0.354409	0.162287	0.0783682
307.8	0.0855048	0.0958102	0.0512574	0.0573415	0.0915828	0.0221641	0.0737508	0.0891495	0.346679	0.159887	0.0774651
308	0.0871745	0.0901813	0.0541279	0.0517162	0.0887645	0.0211956	0.0753901	0.0836099	0.344331	0.157597	0.0801668
308.2	0.0844386	0.0884369	0.0512866	0.0510294	0.0861047	0.0213397	0.0744986	0.0840383	0.337818	0.153662	0.0788497
308.4	0.0891266	0.0911581	0.0519241	0.0516355	0.0894681	0.0224222	0.0762133	0.0816975	0.328557	0.15183	0.0765186
308.6	0.0840651	0.0888096	0.0523479	0.0561192	0.0897271	0.0212083	0.0727479	0.0835164	0.323402	0.146538	0.0765385
308.8	0.084308	0.0888724	0.0527732	0.0534462	0.0894991	0.0198031	0.0717399	0.0880408	0.323029	0.145451	0.0774696
309	0.0917435	0.0893941	0.04668	0.0535031	0.0918439	0.0229852	0.072835	0.0875251	0.317956	0.147341	0.0776486
309.2	0.0857652	0.0879273	0.0505108	0.0533145	0.0869718	0.0198654	0.0740035	0.083545	0.314333	0.147683	0.079259
309.4	0.0838186	0.0888092	0.0504885	0.0539717	0.0878935	0.0208692	0.074923	0.0831118	0.307655	0.142263	0.0771759
309.6	0.0844851	0.0913898	0.0496252	0.0555002	0.0905278	0.0225088	0.0709885	0.0831467	0.297755	0.142805	0.0754649
309.8	0.0859492	0.0868037	0.0520262	0.0541553	0.0880267	0.0240022	0.0730223	0.0842805	0.297037	0.141035	0.0771561
310	0.0842621	0.0880631	0.0515515	0.0525682	0.090473	0.0231301	0.071178	0.086187	0.29006	0.139783	0.0832825
310.2	0.0841836	0.08667	0.0550002	0.0524462	0.0884623	0.0180666	0.0716269	0.081518	0.287976	0.140933	0.0774542
310.4	0.0860913	0.0881011	0.051729	0.0557281	0.0918709	0.0194069	0.0721251	0.0797845	0.277742	0.135728	0.0763772
310.6	0.0901718	0.0890294	0.0516573	0.0559561	0.0868367	0.0213475	0.0730491	0.0809399	0.281457	0.135772	0.0773617
310.8	0.0867845	0.0850998	0.0511865	0.0545779	0.0875119	0.0212687	0.0745993	0.084865	0.270226	0.133027	0.0786466
311	0.0849867	0.0864692	0.0519983	0.0509548	0.0866949	0.0251675	0.0737642	0.0831319	0.268054	0.132344	0.0778194
311.2	0.0843789	0.0884163	0.0525731	0.0574884	0.090552	0.0195728	0.072577	0.0832213	0.265542	0.132222	0.0785728
311.4	0.0873871	0.0857926	0.0488254	0.0482024	0.0906166	0.020722	0.0755174	0.084032	0.264799	0.132363	0.0799751
311.6	0.0839144	0.088245	0.0490897	0.0523811	0.0880255	0.0190777	0.074867	0.0922463	0.258663	0.12953	0.0795544
311.8	0.0853885	0.0887077	0.0485168	0.0537501	0.089451	0.0185223	0.0750434	0.0842318	0.253818	0.129945	0.0789342
312	0.0904149	0.0865283	0.0496882	0.0502991	0.0869281	0.0251519	0.0713687	0.0851677	0.250752	0.129659	0.0760717
312.2	0.0867815	0.0864278	0.0537608	0.0533362	0.0914295	0.0240726	0.0770411	0.0863893	0.251356	0.132708	0.0768743
312.4	0.0831171	0.0837539	0.051753	0.0516673	0.0905075	0.0210564	0.0748288	0.082404	0.246315	0.129116	0.0770688
312.6	0.086962	0.0843558	0.0506611	0.0487289	0.0894655	0.0187239	0.0733	0.0872504	0.243541	0.126478	0.0823612
312.8	0.0894207	0.0903605	0.0521307	0.0499059	0.0884768	0.0216044	0.0710114	0.0849728	0.241266	0.126719	0.079685
313	0.0851992	0.0864332	0.0520213	0.0527534	0.0875222	0.0199769	0.0761959	0.0814715	0.235631	0.124529	0.0802978
313.2	0.0871507	0.0881011	0.050692	0.0583272	0.0888751	0.0182521	0.0728307	0.0839603	0.232114	0.125548	0.0803523
313.4	0.0865781	0.0872105	0.0533115	0.0551976	0.0878441	0.0222932	0.0736066	0.0848126	0.229268	0.127227	0.0781556
313.6	0.0835129	0.0826691	0.0510931	0.0546208	0.0888626	0.0227973	0.0758772	0.0847052	0.227973	0.125279	0.0762049
313.8	0.08739	0.0857287	0.0515007	0.0473332	0.0886915	0.0189663	0.0746742	0.0842287	0.226232	0.130603	0.0801446
314	0.0875463	0.0872251	0.0505658	0.0542522	0.0887115	0.0235264	0.0729917	0.0849261	0.221525	0.126235	0.0759989
314.2	0.0890676	0.0851763	0.0472085	0.0501097	0.0861166	0.0184415	0.0727189	0.0869329	0.220754	0.127916	0.0785544
314.4	0.0815402	0.083756	0.0527043	0.0533994	0.0874779	0.0245282	0.0751884	0.0836066	0.218319	0.124396	0.0765389
314.6	0.0844593	0.0859622	0.0522006	0.0540992	0.0883791	0.021326	0.074434	0.0853384	0.214917	0.126492	0.0767492
314.8	0.0808619	0.0815833	0.0544729	0.0517681	0.088137	0.0223398	0.0708783	0.0844705	0.211251	0.119505	0.0790415
315	0.0837906	0.0847788	0.0493215	0.0519324	0.0887594	0.0217831	0.075182	0.0811202	0.209558	0.123081	0.0791342
315.2	0.0827315	0.0834641	0.0525283	0.0527528	0.0886117	0.0236526	0.0725155	0.0874078	0.209851	0.123253	0.0758486
315.4	0.0840079	0.0813935	0.0494609	0.052199	0.0843023	0.0206962	0.0747905	0.0861943	0.205507	0.123877	0.077924
315.6	0.0861303	0.083742	0.0466754	0.0496441	0.0860547	0.0228104	0.0780698	0.0855025	0.203271	0.125739	0.0767583
315.8	0.0849068	0.0830043	0.0539482	0.0527029	0.0881935	0.0237144	0.0739558	0.085121	0.2009	0.123801	0.0787706
316	0.0863643	0.0872574	0.0507073	0.0533701	0.0856785	0.0223256	0.0741876	0.0835675	0.202174	0.124442	0.0779231
316.2	0.082405	0.0869936	0.0519351	0.0507924	0.0849739	0.0196344	0.070309	0.0809715	0.194833	0.120589	0.0779407
316.4	0.0829293	0.0840917	0.0534842	0.0519813	0.0892014	0.0212606	0.0731293	0.0842036	0.195626	0.122453	0.0772906
316.6	0.088234	0.0862366	0.0492025	0.0525185	0.0846258	0.0228052	0.0739361	0.0829424	0.195288	0.124476	0.0771179
316.8	0.0855144	0.082092	0.047572	0.0498095	0.0896573	0.0226333	0.072402	0.0844718	0.194951	0.121387	0.0766139
317	0.0839909	0.0839206	0.0518141	0.0554946	0.0862009	0.0233975	0.0711517	0.0852718	0.187782	0.117915	0.0799313
317.2	0.0836887	0.0836932	0.0554572	0.0506128	0.0850759	0.0191045	0.0777521	0.0842013	0.187297	0.11669	0.0806858
317.4	0.08649	0.0812263	0.0523168	0.0526688	0.0870979	0.0154963	0.0739899	0.0850481	0.184564	0.12369	0.0749073
317.6	0.0884617	0.0854677	0.0538634	0.0528457	0.0864118	0.0217917	0.070466	0.0864612	0.183495	0.121698	0.082487
317.8	0.0845213	0.0801592	0.0509524	0.0529934	0.0853334	0.0174714	0.0764954	0.0843547	0.186111	0.117776	0.0807019
318	0.0844556	0.0824117	0.0496909	0.0564554	0.0879659	0.0243283	0.0727892	0.086228	0.178312	0.119555	0.0789256
318.2	0.0832959	0.0817119	0.0518086	0.0535452	0.0872172	0.022947	0.0730811	0.0842908	0.178141	0.117049	0.0777127
318.4	0.0871068	0.0858581	0.0486319	0.0482231	0.0865287	0.0246767	0.0741404	0.0815035	0.173659	0.123185	0.0801831
318.6	0.0862174	0.0856753	0.0477376	0.0537131	0.0862668	0.0198055	0.0697845	0.0846866	0.180469	0.117575	0.0795239
318.8	0.0860869	0.0817143	0.0483818	0.0534896	0.0849812	0.0199078	0.0755438	0.0857589	0.176022	0.118654	0.0802447
319	0.084421	0.0839412	0.0486584	0.0546406	0.0870633	0.0191282	0.0725731	0.0872337	0.170881	0.117517	0.0764161
319.2	0.0871608	0.0871477	0.0497537	0.0489877	0.0864879	0.0217427	0.0719096	0.083516	0.170587	0.114399	0.0765605
319.4	0.0860435	0.0836431	0.0480579	0.0546269	0.0861949	0.0254365	0.0707992	0.0834578	0.171271	0.119408	0.0824358
319.6	0.0841059	0.0855736	0.0510507	0.0504916	0.0874658	0.0242582	0.0790316	0.0793684	0.169413	0.117498	0.0786584
319.8	0.0842237	0.0845122	0.0495866	0.0486447	0.0870675	0.0202955	0.0774105	0.0827436	0.167536	0.116353	0.0810418
320	0.0883153	0.0831581	0.047417	0.0512223	0.0821375	0.0198704	0.0787203	0.0851135	0.170004	0.114217	0.0780134
320.2	0.0851363	0.0823468	0.0475283	0.051712	0.0899466	0.0191185	0.0785785	0.0830357	0.168043	0.11502	0.0800492
320.4	0.086342	0.081693	0.0480382	0.0534057	0.0905177	0.0210959	0.0734651	0.0841077	0.162403	0.117914	0.0805914
320.6	0.0870197	0.0852832	0.0503593	0.0480634	0.0861099	0.0199507	0.0743929	0.0826432	0.161686	0.119147	0.0818344
320.8	0.0869151	0.0842823	0.0524452	0.0502209	0.084102	0.018202	0.0736442	0.0820133	0.165114	0.116395	0.0817661
321	0.0822256	0.082993	0.0466399	0.053268	0.0862908	0.0173074	0.0739133	0.0847546	0.160246	0.118099	0.0751828
321.2	0.0866578	0.0824313	0.0495657	0.0557413	0.0880617	0.0227402	0.0729431	0.085712	0.163351	0.114051	0.0795748
321.4	0.0869299	0.0798313	0.0474914	0.0530466	0.0859338	0.0213226	0.074337	0.0821651	0.156423	0.117995	0.0813232
321.6	0.085151	0.0846366	0.046485	0.0531524	0.0842016	0.0171055	0.0784861	0.0850172	0.16086	0.115009	0.0818394
321.8	0.0858018	0.0821718	0.0483025	0.0520242	0.0873029	0.0192555	0.0720644	0.081659	0.153132	0.113405	0.078486
322	0.0871403	0.0845008	0.0489414	0.0489	0.0861998	0.0172334	0.0777218	0.0834208	0.152375	0.114246	0.0785142
322.2	0.0851016	0.0802534	0.0478606	0.0505205	0.0866793	0.0175842	0.0741441	0.083075	0.150624	0.116975	0.0791078
322.4	0.0849183	0.0835803	0.0465477	0.0507839	0.0841247	0.0185589	0.0778295	0.0817063	0.15711	0.112217	0.0777884
322.6	0.0822545	0.0852051	0.0490083	0.051434	0.0875543	0.0189559	0.0740455	0.0845356	0.155875	0.113863	0.0787495
322.8	0.0852607	0.0831659	0.0517231	0.0550052	0.084943	0.021483	0.0758722	0.083129	0.147468	0.112323	0.0785723
323	0.0850607	0.0801985	0.0481	0.0511987	0.0816377	0.0156635	0.0753987	0.0814643	0.15047	0.113993	0.0778691
323.2	0.0874015	0.0838023	0.049895	0.0526781	0.0814497	0.0203014	0.0703627	0.0835521	0.149068	0.11422	0.0818918
323.4	0.0838091	0.0825952	0.0445975	0.0537202	0.0886212	0.0229376	0.0720186	0.0794856	0.15148	0.112604	0.0790305
323.6	0.0868301	0.0814707	0.0489885	0.0490841	0.0817077	0.0187229	0.074093	0.0866387	0.144844	0.116392	0.0772593
323.8	0.0869955	0.0834427	0.0473769	0.0536676	0.0878029	0.0207986	0.0760663	0.0902837	0.143755	0.114999	0.079205
324	0.086226	0.0825772	0.0527276	0.0523166	0.0852978	0.018833	0.0791466	0.0831322	0.145488	0.118892	0.0780146
324.2	0.0824519	0.0800855	0.0493276	0.0510464	0.0863117	0.0197597	0.0750045	0.0861534	0.140884	0.113335	0.0793159
324.4	0.0830685	0.0809882	0.051176	0.0529601	0.0873375	0.022579	0.0749584	0.0849459	0.138228	0.113166	0.0790304
324.6	0.0813686	0.0780544	0.0454004	0.0545292	0.0825472	0.0210294	0.0729075	0.0819072	0.1399	0.11757	0.0788416
324.8	0.0823805	0.079703	0.0504198	0.0539521	0.0877689	0.0193582	0.0729692	0.084193	0.140896	0.114144	0.0790809
325	0.0874236	0.0880266	0.0497002	0.0530099	0.0845375	0.0192351	0.0739979	0.0829549	0.140394	0.114386	0.0793198
325.2	0.0854072	0.0830279	0.0496982	0.057878	0.0858964	0.0195577	0.072152	0.0839441	0.142825	0.11395	0.0775294
325.4	0.081587	0.0812317	0.0492104	0.0544215	0.0845923	0.0172408	0.0760265	0.0873199	0.141561	0.113892	0.0781996
325.6	0.0840328	0.0842762	0.0500487	0.0523253	0.0865401	0.0244973	0.0724286	0.0863203	0.135238	0.111132	0.0827349
325.8	0.0842194	0.0831066	0.0500246	0.0520971	0.088967	0.0196797	0.0761346	0.0815284	0.139596	0.111342	0.0767843
326	0.0808151	0.0813425	0.0478719	0.0514372	0.0887662	0.01854	0.0735418	0.0829615	0.134637	0.115912	0.0766149
326.2	0.0849792	0.0822301	0.0488449	0.0536195	0.0867339	0.0163732	0.0699749	0.0836028	0.136825	0.115035	0.0810092
326.4	0.083704	0.076603	0.0490015	0.0534544	0.0850537	0.017893	0.0710567	0.0818925	0.134606	0.110308	0.079853
326.6	0.0867281	0.0790667	0.0497636	0.0529329	0.083838	0.0196615	0.0715366	0.083557	0.132995	0.116291	0.0789763
326.8	0.0836487	0.083359	0.0480763	0.0525953	0.0903789	0.0172611	0.07665	0.0842962	0.133258	0.114629	0.0779339
327	0.082754	0.0811692	0.0456357	0.0481362	0.0835154	0.0221563	0.0772869	0.0850783	0.133013	0.113571	0.0758705
327.2	0.0839823	0.0824806	0.0463975	0.0489706	0.0854991	0.0198428	0.0726911	0.0825708	0.134697	0.11059	0.0838579
327.4	0.0857065	0.0805885	0.0502756	0.0524828	0.0865456	0.0241492	0.0748994	0.0863977	0.129396	0.114662	0.0761908
327.6	0.0834467	0.0823638	0.0445257	0.0478605	0.0853957	0.0206446	0.0751653	0.0832552	0.128782	0.113985	0.0762564
327.8	0.0831976	0.0816612	0.0519361	0.0499887	0.0843075	0.0181183	0.0703319	0.0806985	0.132539	0.11373	0.0799834
328	0.0862793	0.0762766	0.0482244	0.0498057	0.0855947	0.0169893	0.0730205	0.0834207	0.128814	0.114678	0.0766432
328.2	0.0852643	0.0809349	0.0497873	0.0531689	0.0873286	0.0233655	0.0771493	0.0868862	0.12702	0.116313	0.0794682
328.4	0.0838599	0.0835559	0.0490669	0.0494346	0.085968	0.0195561	0.0752281	0.082969	0.127433	0.112034	0.0768957
328.6	0.0857063	0.0834791	0.0476672	0.0496083	0.0828045	0.0178817	0.072543	0.0836639	0.12562	0.109824	0.0772852
328.8	0.0885712	0.0813311	0.0484332	0.051953	0.0851482	0.0141853	0.0764848	0.0822287	0.122827	0.114186	0.0802129
329	0.0845249	0.0838695	0.0486541	0.054048	0.0875398	0.0196799	0.0685932	0.0788631	0.12497	0.110468	0.0785986
329.2	0.0866867	0.0809241	0.0454739	0.0511527	0.0860417	0.0186914	0.0708478	0.0857733	0.127342	0.112707	0.0770478
329.4	0.0835768	0.0839428	0.0476614	0.0519789	0.0844028	0.0190964	0.0721197	0.0808571	0.123061	0.114167	0.0791593
329.6	0.0855374	0.0835657	0.0478636	0.0473558	0.0876834	0.0178499	0.0723031	0.0774758	0.125283	0.113651	0.0807021
329.8	0.0855882	0.084019	0.0490908	0.0523538	0.0845464	0.0221627	0.074378	0.0830616	0.123727	0.111407	0.0782905
330	0.0858126	0.0805776	0.0490548	0.0511666	0.0856878	0.0169196	0.0745292	0.0825759	0.123995	0.10955	0.081268
330.2	0.0845621	0.0824682	0.0515677	0.0507275	0.0822365	0.0184408	0.073629	0.0799201	0.125631	0.112904	0.0805444
330.4	0.0868165	0.0810951	0.0450541	0.0524916	0.0829365	0.0165682	0.0722489	0.0836386	0.122895	0.112369	0.0776297
330.6	0.0842425	0.083222	0.0507193	0.0523374	0.0875571	0.0141634	0.0760579	0.0829184	0.122422	0.110602	0.078114
330.8	0.0865068	0.0796845	0.0479671	0.0497312	0.0847002	0.0206549	0.0762388	0.0862698	0.121106	0.113934	0.0800622
331	0.0830392	0.0806123	0.0433624	0.0539743	0.0850442	0.017914	0.0752241	0.083853	0.120801	0.109778	0.0784109
331.2	0.0813807	0.081881	0.0478145	0.0509996	0.0819837	0.0204152	0.075789	0.0846235	0.127898	0.115006	0.0797455
331.4	0.083948	0.081184	0.044085	0.050768	0.0878558	0.0173288	0.0766182	0.0836441	0.121426	0.108915	0.0793811
331.6	0.0843012	0.0818291	0.0476016	0.0542633	0.0831371	0.0173354	0.0715823	0.0822848	0.118724	0.11244	0.0804017
331.8	0.0864354	0.080279	0.0477997	0.0520484	0.0848946	0.0159111	0.0760474	0.0812074	0.117432	0.113529	0.0790006
332	0.0796625	0.0822159	0.0472447	0.0500357	0.0837409	0.0225965	0.0766575	0.0835099	0.118788	0.108656	0.0776397
332.2	0.0858595	0.080309	0.0459036	0.0507205	0.0845383	0.018046	0.0745763	0.0812141	0.117445	0.108588	0.078192
332.4	0.0870714	0.0814482	0.0467999	0.0509618	0.08284	0.015895	0.0694839	0.0867592	0.119685	0.114656	0.0812845
332.6	0.0881843	0.0786986	0.0461782	0.0524859	0.0808227	0.019484	0.0745276	0.0835443	0.117388	0.110262	0.0769257
332.8	0.0841011	0.0812772	0.0501879	0.0541522	0.0849284	0.0167072	0.0698945	0.0852891	0.115909	0.107843	0.0797252
333	0.0850016	0.0811341	0.0469404	0.0526497	0.0842691	0.0170837	0.0747637	0.0817671	0.116371	0.113117	0.0800921
333.2	0.0841864	0.0824743	0.0456188	0.0541133	0.0884163	0.0157586	0.072938	0.0835321	0.115722	0.108704	0.0796287
333.4	0.0835906	0.0775025	0.0500396	0.0518618	0.0838644	0.0224449	0.0695187	0.0828267	0.115499	0.110339	0.0799836
333.6	0.0844568	0.0823325	0.0456544	0.0526396	0.0843179	0.0164086	0.0742481	0.0856765	0.119804	0.107776	0.0787372
333.8	0.0851861	0.0814388	0.0488029	0.052698	0.0820498	0.0142936	0.0699448	0.0832296	0.116658	0.108002	0.0784222
334	0.0836469	0.0812763	0.0502446	0.0551341	0.0861339	0.01376	0.0722153	0.0840233	0.117234	0.112902	0.0799795
334.2	0.0873724	0.0826921	0.0497103	0.0504652	0.0827225	0.0165863	0.0738301	0.0833337	0.117851	0.109623	0.0774057
334.4	0.0812122	0.0763137	0.0454427	0.0508237	0.0846692	0.0198803	0.0737436	0.0796224	0.117289	0.11392	0.0781846
334.6	0.0846866	0.0836303	0.0479877	0.0492748	0.0812588	0.0133634	0.0719013	0.0824003	0.111863	0.108044	0.0777339
334.8	0.0842363	0.0778609	0.0452212	0.048822	0.0841064	0.0188015	0.0740559	0.0820807	0.112063	0.113856	0.0781939
335	0.0801335	0.0804081	0.0481951	0.051588	0.0828607	0.0160391	0.0712149	0.0824481	0.112898	0.110003	0.0769575
335.2	0.0862612	0.0813771	0.0484772	0.0495628	0.0831871	0.0214268	0.0735536	0.0865301	0.11216	0.108499	0.0805649
335.4	0.0824257	0.0802079	0.0423736	0.052331	0.0883863	0.0185825	0.0730695	0.0837477	0.112796	0.108241	0.0827843
335.6	0.0873186	0.08278	0.0487215	0.0541678	0.0852883	0.0204441	0.0735503	0.0808886	0.110052	0.109562	0.0814207
335.8	0.0842061	0.0822731	0.0431436	0.0537022	0.0882004	0.0179035	0.0719338	0.0874512	0.110483	0.112003	0.0786278
336	0.0823514	0.079738	0.0477829	0.0486972	0.0872591	0.0189279	0.072053	0.0821032	0.111997	0.112838	0.0764307
336.2	0.0841987	0.0821024	0.0483154	0.0530404	0.0863335	0.0169432	0.0730666	0.0876923	0.110736	0.11017	0.0759454
336.4	0.0854589	0.0816018	0.0434726	0.05315	0.0812228	0.0164822	0.0714242	0.0845113	0.111421	0.111568	0.0816599
336.6	0.0826529	0.0819754	0.04631	0.0524892	0.0848981	0.0140026	0.0708657	0.083848	0.108863	0.108615	0.0754504
336.8	0.081267	0.0808796	0.0458163	0.0504805	0.0867567	0.0170773	0.072285	0.0807535	0.11381	0.112338	0.0804467
337	0.0830905	0.0819581	0.0487115	0.0524596	0.0829716	0.0151485	0.0759114	0.0839212	0.110947	0.109085	0.0813188
337.2	0.0818254	0.0793681	0.0454153	0.0529646	0.0869945	0.0216705	0.0747417	0.0878538	0.102237	0.110879	0.0810651
337.4	0.0841276	0.080807	0.0485593	0.0528466	0.0828554	0.0191378	0.0743638	0.0817994	0.113346	0.112071	0.0806847
337.6	0.0818817	0.0789331	0.0433821	0.0506696	0.084487	0.0174906	0.0737027	0.0846387	0.111005	0.111888	0.0782084
337.8	0.0836165	0.0813792	0.0459345	0.0537605	0.0844796	0.0187425	0.0696157	0.0822732	0.113815	0.106948	0.0815515
338	0.0817342	0.0800072	0.0435497	0.0541444	0.0840139	0.0160696	0.074339	0.0807057	0.108487	0.111589	0.0771619
338.2	0.0839739	0.08159	0.0471634	0.0545296	0.0851318	0.0169749	0.0746834	0.0815355	0.11232	0.108087	0.0812268
338.4	0.0799938	0.0797867	0.04834	0.054958	0.0850967	0.0203289	0.074189	0.0826222	0.107119	0.110332	0.0780892
338.6	0.0817937	0.0796353	0.0449718	0.0488314	0.0831017	0.018162	0.0717691	0.0862053	0.10675	0.111449	0.0794172
338.8	0.0828693	0.0814929	0.0462759	0.047397	0.0829947	0.0190792	0.0703175	0.0814796	0.108325	0.115183	0.0779705
339	0.0812342	0.079085	0.0525532	0.0485317	0.0829601	0.017116	0.0713301	0.082592	0.104631	0.11275	0.0789404
339.2	0.0806832	0.0812823	0.0465816	0.0479418	0.0873302	0.0199533	0.0757845	0.083123	0.107178	0.108127	0.0798965
339.4	0.0885998	0.0764553	0.0452797	0.0506755	0.0866888	0.0153582	0.0717515	0.0855263	0.109682	0.111615	0.0787853
339.6	0.0804961	0.0802457	0.0442237	0.0479483	0.0867987	0.0151729	0.0741694	0.0826081	0.105169	0.112986	0.075935
339.8	0.0841407	0.0798901	0.0477835	0.050037	0.0809538	0.0175429	0.0710459	0.0788071	0.103075	0.111952	0.0774189
340	0.0831919	0.0790266	0.0430913	0.0491226	0.0872023	0.0184515	0.0720593	0.0822276	0.10595	0.114423	0.0791981
340.2	0.0848691	0.0814588	0.0460938	0.049203	0.0857288	0.0211116	0.0738879	0.0816859	0.104672	0.111882	0.0819795
340.4	0.0803465	0.0766538	0.0462494	0.048348	0.0839739	0.0153153	0.0776018	0.0822393	0.104197	0.107046	0.075589
340.6	0.0818803	0.0795024	0.0498128	0.050494	0.084488	0.0178901	0.0712867	0.0869103	0.104221	0.109595	0.0808551
340.8	0.0848572	0.0798443	0.0437658	0.0507765	0.08606	0.0160678	0.0735545	0.0815006	0.105234	0.109294	0.0834185
341	0.0811211	0.0804968	0.0442734	0.0504102	0.0840893	0.0171113	0.070731	0.0834117	0.106524	0.109221	0.0802972
341.2	0.0842433	0.0792594	0.0507015	0.0506719	0.0843501	0.0159166	0.0734789	0.0835378	0.102073	0.110575	0.0793534
341.4	0.0861253	0.0800106	0.0473585	0.0532783	0.0862388	0.0105472	0.0721753	0.0813995	0.103033	0.109234	0.0801133
341.6	0.0872069	0.0748911	0.0445526	0.049276	0.0829327	0.0178229	0.0729335	0.0830669	0.103915	0.111625	0.0793613
341.8	0.0823572	0.0806166	0.0468268	0.0489178	0.0827135	0.0164508	0.0680107	0.082169	0.103581	0.109617	0.0793251
342	0.0839758	0.0789918	0.0448593	0.0494064	0.0848495	0.0162109	0.0696912	0.0827481	0.104045	0.111839	0.0784339
342.2	0.085391	0.0788875	0.0475491	0.0520309	0.0848863	0.0216035	0.0744864	0.0817463	0.106462	0.111543	0.0797257
342.4	0.0850227	0.0799315	0.0453403	0.0502876	0.0847006	0.0165078	0.0758656	0.08352	0.103269	0.108539	0.0753131
342.6	0.0870226	0.0837012	0.0489227	0.0535233	0.0823158	0.0140649	0.0730164	0.0799542	0.10417	0.109676	0.0778325
342.8	0.0850493	0.0818331	0.0442759	0.0494778	0.0853228	0.0184266	0.0702637	0.0850319	0.106449	0.113084	0.0797335
343	0.0843817	0.0771057	0.0452582	0.0499265	0.0813549	0.0154968	0.0711477	0.0806795	0.103442	0.114179	0.0772946
343.2	0.0833366	0.077577	0.0492413	0.05405	0.0801927	0.0156414	0.0708585	0.0832191	0.102713	0.111761	0.0784985
343.4	0.0858056	0.0794164	0.045342	0.0514866	0.0823524	0.0136035	0.0735195	0.085148	0.10188	0.11306	0.0829234
343.6	0.0840521	0.0810472	0.0481573	0.0498306	0.0847158	0.0175022	0.0725747	0.0854466	0.102798	0.112169	0.0833256
343.8	0.0846017	0.0778634	0.0445908	0.046463	0.0828985	0.0128675	0.0757151	0.0834068	0.106321	0.112218	0.0825444
344	0.0884946	0.0797391	0.0458495	0.052235	0.0833423	0.0189342	0.0743404	0.083068	0.104775	0.111203	0.0789423
344.2	0.0860999	0.0795954	0.0412295	0.0502172	0.0813713	0.0153387	0.0714952	0.08461	0.103828	0.11153	0.0750548
344.4	0.082548	0.0811441	0.04803	0.0529602	0.0819661	0.0176636	0.0727962	0.0834283	0.106114	0.112974	0.0792043
344.6	0.084589	0.0819672	0.0431623	0.0537588	0.0838291	0.0139	0.073576	0.0836677	0.0998185	0.112576	0.0770575
344.8	0.0830056	0.079384	0.0490871	0.0463984	0.0898128	0.0154928	0.0733366	0.0827066	0.0953025	0.108683	0.0804065
345	0.082608	0.0828841	0.0424986	0.0518981	0.081983	0.0166825	0.0744509	0.081639	0.0991842	0.109779	0.0787101
345.2	0.0856098	0.0803717	0.0456792	0.0480426	0.082982	0.01381	0.0722963	0.0852351	0.102736	0.113293	0.0792072
345.4	0.0851214	0.0814971	0.0446808	0.0521525	0.0811988	0.0199776	0.0735088	0.0832162	0.100097	0.108718	0.0788482
345.6	0.0853416	0.0792532	0.0439991	0.0532188	0.083116	0.0144709	0.0729015	0.0809797	0.0993535	0.111112	0.0785406
345.8	0.0880173	0.0797241	0.0457844	0.0485639	0.0827347	0.0161361	0.0698379	0.0841143	0.103555	0.117629	0.080574
346	0.0816216	0.0798166	0.0457712	0.051652	0.0806244	0.0128222	0.0742432	0.0810614	0.0975079	0.109021	0.0852432
346.2	0.0818975	0.0782678	0.0441654	0.0496223	0.0812007	0.0148828	0.0694319	0.0843668	0.0973768	0.112873	0.0761135
346.4	0.0883944	0.0788778	0.0448413	0.0520226	0.0869938	0.0151024	0.0733813	0.0861266	0.105042	0.11198	0.0761188
346.6	0.0838122	0.076962	0.0449633	0.0459875	0.0815063	0.017288	0.0750198	0.0839808	0.101264	0.110218	0.0781189
346.8	0.082871	0.0793055	0.044039	0.0506074	0.0812439	0.0120185	0.0747364	0.0831176	0.0984826	0.110314	0.0793789
347	0.0847657	0.0780309	0.0463882	0.0534744	0.0850392	0.0145757	0.0732508	0.0832278	0.0994033	0.111156	0.0803717
347.2	0.0892909	0.0820572	0.0491818	0.0512663	0.0849242	0.0147299	0.0712586	0.0860585	0.0976045	0.112548	0.0792868
347.4	0.0825284	0.0804254	0.0450013	0.0514378	0.0848313	0.0159857	0.0700619	0.0848307	0.0988024	0.112125	0.0807814
347.6	0.0883307	0.0780915	0.0442434	0.048561	0.0822431	0.0110623	0.0754104	0.0845476	0.0990733	0.112461	0.0811571
347.8	0.0826894	0.0776456	0.0467962	0.0514077	0.0850695	0.0186462	0.07358	0.0853322	0.101186	0.11287	0.0785043
348	0.0831851	0.0774813	0.0487887	0.0526488	0.0832832	0.0158175	0.0722877	0.0836253	0.0953897	0.114687	0.0787616
348.2	0.0870753	0.082092	0.0444704	0.0515733	0.0816694	0.0166465	0.0759665	0.078641	0.10089	0.113944	0.0765571
348.4	0.0835307	0.0781165	0.0412661	0.0514223	0.084818	0.0169384	0.0697422	0.0841612	0.0993566	0.110796	0.0775839
348.6	0.0855795	0.0746674	0.0421392	0.0535462	0.0850974	0.012986	0.0757219	0.0809379	0.0978624	0.106889	0.0760772
348.8	0.0889598	0.0747886	0.0471784	0.0517121	0.0862596	0.0173183	0.0716189	0.0827609	0.102117	0.108749	0.0789685
349	0.0795043	0.0783068	0.045273	0.0515725	0.0816978	0.0143175	0.0712755	0.085226	0.0985618	0.112898	0.0826938
349.2	0.0838476	0.0808623	0.0471234	0.0504844	0.0844912	0.0126672	0.0743896	0.082946	0.0968065	0.113621	0.0771982
349.4	0.0846541	0.0768833	0.0427217	0.0469963	0.0844787	0.014044	0.0703574	0.0830341	0.103031	0.110172	0.0773268
349.6	0.0847166	0.0796243	0.0472822	0.0475591	0.0827159	0.0135265	0.0699344	0.0819552	0.100886	0.111221	0.0818866
349.8	0.0878027	0.0773618	0.0464325	0.0505569	0.0815081	0.0187575	0.0723736	0.0823164	0.0964248	0.110024	0.0801212
350	0.0846969	0.0765378	0.0468027	0.0514452	0.0838277	0.0167437	0.0719756	0.0841388	0.0949742	0.1115	0.077031
350.2	0.084904	0.0749748	0.0425083	0.0502802	0.0883555	0.0151791	0.0711859	0.0815799	0.0996783	0.112446	0.0729473
350.4	0.0847033	0.0768981	0.0435886	0.0506153	0.0852111	0.0174317	0.0727571	0.082855	0.0983312	0.11002	0.07811
350.6	0.0871136	0.0778404	0.0471299	0.0474946	0.0811952	0.0187358	0.0694587	0.0834613	0.0992492	0.111037	0.0786979
350.8	0.0851905	0.0806975	0.0450952	0.0510765	0.0883529	0.0141932	0.0685685	0.0811407	0.0965555	0.108907	0.0760775
351	0.0864625	0.08087	0.047658	0.0502621	0.0846923	0.0126808	0.0734817	0.0814279	0.0959567	0.107985	0.0758472
351.2	0.0836705	0.0805072	0.0436853	0.0492937	0.0845346	0.0138076	0.0675536	0.0842225	0.101355	0.111533	0.0810165
351.4	0.0858073	0.0784562	0.0425751	0.0515608	0.0851188	0.0160681	0.0742734	0.0833964	0.0947329	0.10707	0.077963
351.6	0.0838076	0.0748673	0.0451087	0.0470695	0.0824454	0.0125823	0.0716084	0.0825941	0.0964316	0.11042	0.0794934
351.8	0.085373	0.0819281	0.047718	0.0525733	0.0839486	0.0188334	0.0755513	0.0849068	0.0993837	0.107368	0.0752632
352	0.0861884	0.077	0.042371	0.0458029	0.0844285	0.0149286	0.07257	0.0779676	0.0980495	0.109617	0.0790813
352.2	0.0883055	0.0790457	0.0446136	0.050982	0.0820595	0.0163579	0.0730413	0.085007	0.0993785	0.110953	0.0789923
352.4	0.0835159	0.0784924	0.0472473	0.0522986	0.0855981	0.0144751	0.0714917	0.0844842	0.0923895	0.10779	0.0807093
352.6	0.0849588	0.076858	0.0462248	0.0509378	0.0818646	0.018476	0.0698946	0.0841288	0.0967974	0.110307	0.0748592
352.8	0.0846218	0.0795189	0.042692	0.05149	0.0817819	0.0138236	0.0750724	0.0826936	0.0969929	0.108492	0.0778016
353	0.0827433	0.0819821	0.0436888	0.047301	0.0890793	0.0118917	0.0716792	0.0798232	0.095331	0.111825	0.0816003
353.2	0.0864278	0.0837066	0.0457073	0.0485799	0.0834043	0.0157737	0.0710379	0.0777133	0.0961575	0.112614	0.0735244
353.4	0.0870162	0.0783886	0.0476329	0.0532049	0.0829551	0.0146823	0.0716262	0.0875556	0.0913243	0.11393	0.0825117
353.6	0.083688	0.0782805	0.0438321	0.0494541	0.0854768	0.0107845	0.0733167	0.0827815	0.101228	0.108942	0.0775421
353.8	0.0832873	0.0773615	0.0438518	0.0490519	0.0864474	0.0171778	0.0696542	0.0821142	0.0947932	0.112392	0.0758574
354	0.0873029	0.0784271	0.0433987	0.051707	0.0876785	0.0170596	0.0719497	0.0832718	0.0938583	0.109225	0.0793281
354.2	0.0831302	0.081197	0.0482815	0.0521485	0.0847698	0.0115819	0.0710952	0.0848496	0.0958725	0.112492	0.0750626
354.4	0.0814239	0.0776667	0.0441049	0.0477307	0.0827501	0.0137874	0.0688686	0.0805917	0.0950836	0.110111	0.0774444
354.6	0.0844742	0.0803987	0.0453037	0.0494142	0.0846234	0.0162529	0.0706323	0.0821559	0.0950131	0.112768	0.0767635
354.8	0.0825533	0.0776192	0.0464244	0.0481765	0.0845218	0.0127126	0.0705751	0.0831218	0.0961227	0.112302	0.0790538
355	0.0861735	0.0799639	0.0418403	0.0481726	0.0849665	0.0164305	0.0750571	0.0840556	0.0936017	0.10659	0.0750105
355.2	0.0861307	0.079856	0.0451031	0.0470718	0.0823684	0.0175392	0.0708404	0.0860129	0.0954634	0.106954	0.0751543
355.4	0.0852951	0.0769212	0.046471	0.0479269	0.0808514	0.0172337	0.0718589	0.0839028	0.0931555	0.113224	0.0762726
355.6	0.0826331	0.0749158	0.0434756	0.0499136	0.0773895	0.0162224	0.0740301	0.080265	0.0939713	0.108351	0.0791875
355.8	0.0862834	0.0771058	0.0461361	0.0476223	0.084144	0.0158702	0.0724348	0.0835846	0.097242	0.10923	0.0784789
356	0.0785163	0.0781379	0.0448493	0.0494183	0.08562	0.0125714	0.0729986	0.0822442	0.093957	0.111891	0.0765385
356.2	0.0825225	0.0771147	0.0430021	0.0491325	0.0830402	0.0159073	0.0726811	0.0842052	0.0961947	0.109306	0.0769016
356.4	0.0841946	0.0827112	0.0501475	0.0497735	0.0828662	0.0143362	0.0708541	0.0825508	0.0948399	0.113684	0.07738
356.6	0.0839391	0.0751617	0.0456537	0.0553873	0.082407	0.0172049	0.0732434	0.0813225	0.0934148	0.113227	0.078557
356.8	0.0856175	0.0783694	0.0446826	0.047026	0.0840322	0.0132855	0.0671165	0.0836383	0.0967393	0.108782	0.0790293
357	0.084057	0.0789576	0.0433412	0.0495754	0.0849318	0.0126192	0.0704716	0.0785396	0.0949113	0.108502	0.0792257
357.2	0.0827194	0.0774062	0.0450501	0.051798	0.0822931	0.00989958	0.0729877	0.0813116	0.0925941	0.110996	0.0767002
357.4	0.0820931	0.0798681	0.0425742	0.0501551	0.0828613	0.0130323	0.0714828	0.0795555	0.0955172	0.106293	0.078831
357.6	0.0821063	0.0772094	0.044555	0.0496837	0.0810799	0.0172767	0.0721498	0.0805572	0.0939509	0.113028	0.0820052
357.8	0.0834866	0.0789414	0.0478067	0.0473693	0.0824618	0.0118481	0.069769	0.0831098	0.093913	0.107614	0.0759497
358	0.0820609	0.0796623	0.0423201	0.0513231	0.0804111	0.0158148	0.0714922	0.0837401	0.0983521	0.109411	0.0787869
358.2	0.0811041	0.0775825	0.0423971	0.0497794	0.0814401	0.0161231	0.0718703	0.0838334	0.0949433	0.110954	0.0780276
358.4	0.0856775	0.0787722	0.0473185	0.0494194	0.0792759	0.0158205	0.0705118	0.0811492	0.092157	0.105849	0.0825248
358.6	0.0816755	0.0771196	0.0456805	0.0499229	0.0834052	0.0149464	0.0721521	0.0816179	0.0903508	0.112215	0.0767524
358.8	0.088358	0.0768883	0.0429975	0.0504461	0.0787891	0.0136658	0.0692383	0.0816654	0.091764	0.106287	0.0776374
359	0.0818056	0.0757007	0.0431122	0.0493035	0.0846811	0.0162122	0.0728083	0.0821706	0.0981869	0.108254	0.0808165
359.2	0.0860221	0.0790644	0.0460086	0.0521465	0.0832725	0.0151437	0.0760347	0.0826135	0.0947397	0.108154	0.0789005
359.4	0.0810614	0.0782368	0.0435361	0.0476532	0.0806327	0.009061	0.0730762	0.0817671	0.0930665	0.107564	0.0743829
359.6	0.0831863	0.0807596	0.0441365	0.0495668	0.0849872	0.0121539	0.0724599	0.0793258	0.0932465	0.110199	0.0811467
359.8	0.0835192	0.0765521	0.0463285	0.0502626	0.0840227	0.0111177	0.0734705	0.0818286	0.0958459	0.110325	0.0770506
360	0.0841346	0.0790162	0.0445888	0.0533427	0.0808639	0.0153871	0.0704302	0.082532	0.0927338	0.110378	0.083148
360.2	0.0855705	0.0776873	0.045716	0.0497458	0.0816012	0.0149794	0.0717757	0.0823036	0.0919002	0.108723	0.0798702
360.4	0.0822431	0.0749909	0.0410568	0.0500099	0.082747	0.0120219	0.0703163	0.0807441	0.0932681	0.107748	0.0767987
360.6	0.0826752	0.078839	0.0426714	0.0501152	0.0825119	0.0123952	0.0707176	0.0819165	0.0892374	0.111824	0.0800105
360.8	0.0826288	0.0776853	0.0424425	0.0482676	0.0810855	0.0148278	0.0732467	0.0834488	0.0879874	0.109702	0.0763155
361	0.0805007	0.0756574	0.0435877	0.050373	0.0816653	0.0134795	0.0736921	0.0817386	0.0937225	0.116945	0.0768774
361.2	0.0872299	0.0754459	0.0438887	0.0480846	0.0827089	0.0157854	0.070962	0.0845589	0.0873177	0.10972	0.078289
361.4	0.0889044	0.0805861	0.042687	0.0469034	0.0785464	0.014048	0.0720719	0.0791997	0.0945432	0.109	0.0779481
361.6	0.0836459	0.0766829	0.0409402	0.0496113	0.0832537	0.0152017	0.0703752	0.0837927	0.0988172	0.108484	0.0782506
361.8	0.0837164	0.0811954	0.0433299	0.0499479	0.0846327	0.0137853	0.0727568	0.0811764	0.0937686	0.111043	0.0796393
362	0.085717	0.0785581	0.0432345	0.050171	0.0832135	0.0150536	0.0738953	0.0773878	0.0933215	0.105221	0.0734787
362.2	0.0859284	0.0771448	0.0425528	0.0470833	0.082324	0.0154736	0.0736368	0.0823484	0.0951218	0.112199	0.0777075
362.4	0.083196	0.0751485	0.0425877	0.052732	0.0815365	0.0156657	0.0747321	0.0818622	0.0909771	0.113103	0.0791111
362.6	0.0827975	0.0827266	0.045901	0.0516299	0.0857602	0.00978782	0.0717438	0.0833613	0.0951339	0.109202	0.0785504
362.8	0.0838413	0.0747806	0.040442	0.049937	0.0813635	0.0137229	0.0716035	0.0849131	0.0977602	0.108376	0.0781751
363	0.0797753	0.0786151	0.0413702	0.0454166	0.082238	0.0141394	0.0756204	0.0814615	0.0946442	0.10933	0.0783668
363.2	0.0825595	0.0766362	0.0438083	0.0502444	0.0810539	0.00896855	0.0700037	0.0809453	0.0908629	0.107852	0.0758192
363.4	0.0808552	0.0752817	0.0439625	0.0477708	0.0795093	0.0149907	0.0694649	0.0836682	0.0930609	0.10895	0.0763592
363.6	0.0875444	0.0757041	0.0485365	0.050295	0.0764562	0.0144113	0.0740944	0.0842099	0.0926908	0.11138	0.0833195
363.8	0.0825313	0.0764968	0.0439934	0.0467096	0.0795548	0.0120718	0.0710038	0.0819907	0.0902507	0.107938	0.075807
364	0.0842911	0.0798189	0.0396679	0.0502771	0.078833	0.0160652	0.0718923	0.0790969	0.0884177	0.111867	0.0765336
364.2	0.0856029	0.0757522	0.0441521	0.0493456	0.0833595	0.0134567	0.0700536	0.0817157	0.0888276	0.102124	0.0755984
364.4	0.0831063	0.0759789	0.0429627	0.0474532	0.0849189	0.0127415	0.0705486	0.0835572	0.0891924	0.105791	0.077092
364.6	0.0893355	0.0794558	0.0417625	0.0486322	0.0807746	0.0125187	0.0674042	0.0827191	0.09377	0.109481	0.0774092
364.8	0.0864745	0.0792136	0.046082	0.0510434	0.0864146	0.017006	0.0725788	0.0820638	0.0937715	0.107175	0.0797952
365	0.0824401	0.0795137	0.0410173	0.0480738	0.0826737	0.012626	0.0717234	0.0787249	0.0901479	0.109934	0.0774438
365.2	0.0820222	0.0796009	0.0453962	0.048057	0.0802541	0.0127205	0.0732498	0.0847221	0.0886046	0.107674	0.0756508
365.4	0.0861847	0.0758801	0.0446452	0.0506363	0.0813151	0.0149626	0.0713183	0.0810071	0.0920807	0.111887	0.07407
365.6	0.0845433	0.0787654	0.0429396	0.0498028	0.0820463	0.0140721	0.074873	0.0822145	0.0909199	0.108445	0.0789347
365.8	0.0845667	0.0763376	0.0429258	0.047615	0.079209	0.0148401	0.0714854	0.0833393	0.0915529	0.113646	0.0761502
366	0.0850857	0.074364	0.0444437	0.0476165	0.0817127	0.0172374	0.071164	0.0798624	0.0952254	0.110608	0.0782144
366.2	0.0822995	0.0740733	0.0395521	0.0502148	0.0793264	0.0113332	0.0735915	0.0812567	0.0849043	0.106451	0.0779759
366.4	0.0826516	0.0782376	0.0434898	0.0505355	0.0805154	0.0143751	0.0718558	0.0829007	0.0926007	0.109352	0.078944
366.6	0.0830868	0.0768014	0.0469582	0.0482685	0.0775136	0.0117151	0.073135	0.0868169	0.0914428	0.109052	0.075747
366.8	0.0860118	0.0736436	0.0408727	0.0501075	0.0842247	0.0155335	0.0710556	0.082386	0.0891658	0.108087	0.0781248
367	0.0799741	0.0754124	0.0415809	0.0529952	0.0823749	0.012688	0.0676585	0.0799948	0.0894374	0.108239	0.0787654
367.2	0.0787826	0.075908	0.0441891	0.04853	0.0812556	0.0148885	0.0700506	0.0799481	0.0900149	0.109355	0.0793387
367.4	0.0861963	0.0782617	0.0414897	0.0500475	0.0786244	0.0120453	0.0743406	0.0842014	0.0900284	0.106106	0.075789
367.6	0.0866344	0.0810691	0.0425261	0.0483814	0.0828557	0.0141329	0.0756171	0.0815434	0.0874754	0.106091	0.0771745
367.8	0.0854552	0.0795951	0.0425212	0.0473657	0.0831539	0.0125235	0.0710964	0.0809133	0.0889407	0.104748	0.0757477
368	0.0849634	0.0801033	0.043784	0.0494677	0.0837245	0.0125962	0.0718468	0.0803866	0.0872307	0.10532	0.0772845
368.2	0.0839354	0.0782691	0.0423562	0.0521031	0.0831613	0.0125517	0.072555	0.0820266	0.0897954	0.106962	0.0775805
368.4	0.0881495	0.0770334	0.0453238	0.0490039	0.0854488	0.0134258	0.0708727	0.0791479	0.0909761	0.104945	0.0764282
368.6	0.0839153	0.0743313	0.042199	0.046595	0.086288	0.0116555	0.0733029	0.0822019	0.0937192	0.110015	0.0820539
368.8	0.0814933	0.0746782	0.041912	0.0519775	0.0803695	0.015111	0.06865	0.081181	0.0910633	0.109203	0.0762537
369	0.0830947	0.0732159	0.0403686	0.0439166	0.0821494	0.0133888	0.0718106	0.0811265	0.0879131	0.105251	0.0776882
369.2	0.0852074	0.0779951	0.0415579	0.0475219	0.0820669	0.0118605	0.0719283	0.0815402	0.0898967	0.106527	0.0797667
369.4	0.0843271	0.0724228	0.0420532	0.0520841	0.088183	0.0159025	0.0690498	0.0819883	0.0881293	0.10899	0.0800532
369.6	0.0831407	0.075881	0.0441568	0.0501401	0.0833992	0.0135195	0.0735776	0.0844081	0.0877974	0.110728	0.0810129
369.8	0.0808812	0.0789178	0.0432474	0.0501971	0.0846703	0.0140868	0.0721306	0.0807407	0.0878119	0.111204	0.0791446
370	0.0847283	0.0778904	0.0402998	0.0483434	0.0853987	0.0161801	0.0743933	0.082797	0.0891153	0.107987	0.0814426
370.2	0.0825595	0.0788159	0.0459931	0.0468143	0.0819804	0.00827696	0.0725549	0.0806424	0.089878	0.10624	0.0798747
370.4	0.0855572	0.0795489	0.0477237	0.052805	0.084042	0.0139834	0.0760545	0.0808481	0.0867378	0.105879	0.0800427
370.6	0.0847505	0.0760498	0.0437685	0.0500335	0.0836124	0.0126207	0.0774186	0.0798738	0.083406	0.109119	0.0769897
370.8	0.0829265	0.0761501	0.0444738	0.0482084	0.0838231	0.0106566	0.0727763	0.0808602	0.0910627	0.106821	0.0815085
371	0.0866443	0.07789	0.0439368	0.0470689	0.0825687	0.0133491	0.0694314	0.0799228	0.0890113	0.105157	0.0784133
371.2	0.0817912	0.0780998	0.0423127	0.0469947	0.0817514	0.0112487	0.0706433	0.083287	0.0899759	0.106488	0.079976
371.4	0.0833823	0.0773277	0.0430478	0.047495	0.0827723	0.011907	0.0739819	0.0867158	0.0887896	0.105644	0.0784922
371.6	0.0849627	0.0725055	0.0426297	0.0463119	0.08371	0.0157187	0.0734099	0.0844291	0.0900721	0.109063	0.0799871
371.8	0.0825575	0.0744343	0.0446117	0.0502221	0.0823512	0.0156076	0.0694692	0.0819763	0.0908424	0.111363	0.079249
372	0.0800307	0.0766454	0.0376771	0.0473906	0.0843128	0.0132689	0.0711582	0.0797757	0.0879996	0.106948	0.0785658
372.2	0.0811909	0.0818157	0.0435088	0.0491093	0.0833018	0.0138868	0.0718137	0.0835315	0.0873377	0.106115	0.0781536
372.4	0.0829998	0.0733176	0.042148	0.0485621	0.0803681	0.0151314	0.0748462	0.0849681	0.0920507	0.107625	0.0792805
372.6	0.0838791	0.0751679	0.0392752	0.0446837	0.0831699	0.0156229	0.0717842	0.0855581	0.0926635	0.103403	0.0759103
372.8	0.0798933	0.0786613	0.0409853	0.04612	0.0824911	0.0126803	0.0744885	0.0809328	0.0873786	0.104213	0.0792714
373	0.0850763	0.0779686	0.0443125	0.0481915	0.0850946	0.011785	0.071115	0.0838961	0.0895229	0.105778	0.0788116
373.2	0.0817358	0.0754562	0.0399746	0.0508839	0.0840872	0.0159574	0.0727568	0.0839676	0.0900271	0.106972	0.0814375
373.4	0.0857111	0.078316	0.0404927	0.0500152	0.0832372	0.0141585	0.0718318	0.0842741	0.0926702	0.104516	0.0792081
373.6	0.0832229	0.0779857	0.0422438	0.0480445	0.0860289	0.0160204	0.070886	0.0804285	0.0846631	0.104059	0.0790108
373.8	0.082136	0.0742091	0.0404532	0.0476587	0.0820722	0.0112729	0.0720713	0.0840656	0.0863475	0.105054	0.0775822
374	0.0855687	0.0767756	0.0438452	0.0477113	0.0795102	0.0124823	0.0735038	0.0832506	0.087444	0.10665	0.0796231
374.2	0.083901	0.0741877	0.0428489	0.0454148	0.0836283	0.00683262	0.0698624	0.0810395	0.0885534	0.105496	0.0794978
374.4	0.0817489	0.0795114	0.04458	0.0461575	0.0828787	0.0141914	0.0706048	0.080414	0.0887912	0.106642	0.0768671
374.6	0.0830635	0.0782023	0.0424559	0.048182	0.0863267	0.0114065	0.0750076	0.0841367	0.0861906	0.104703	0.0818147
374.8	0.0842439	0.0739402	0.0421905	0.0491023	0.0835749	0.0128861	0.0691705	0.0825547	0.086943	0.109973	0.0807523
375	0.0869495	0.0807984	0.0434276	0.0476271	0.0823915	0.00959076	0.0753433	0.0859493	0.0877035	0.105631	0.0773964
375.2	0.0867567	0.0752	0.0460861	0.0471869	0.0823082	0.013613	0.0755196	0.0851562	0.0851354	0.11124	0.0781465
375.4	0.0858091	0.075556	0.0427526	0.0490115	0.0859974	0.0125019	0.0720399	0.0854225	0.0865092	0.10917	0.0787977
375.6	0.0837915	0.0792157	0.0380954	0.0485995	0.0819639	0.0142434	0.0755726	0.0843301	0.0931713	0.109705	0.0755969
375.8	0.079143	0.0766238	0.0425229	0.0453481	0.08164	0.012543	0.0734891	0.0828063	0.0875989	0.1029	0.0810676
376	0.0812692	0.0750534	0.0403166	0.0480985	0.0850289	0.0126719	0.0716435	0.0866838	0.0905464	0.106384	0.0796507
376.2	0.082427	0.0790934	0.0425572	0.0497714	0.0814738	0.0153808	0.0760347	0.0809728	0.0839245	0.105372	0.0790572
376.4	0.0858259	0.0789564	0.0426991	0.0480421	0.0831173	0.0147659	0.0723495	0.0801152	0.089405	0.108859	0.0779445
376.6	0.0804826	0.0757613	0.0427959	0.0532781	0.0819551	0.0111817	0.0654189	0.0847005	0.0891934	0.106778	0.0777382
376.8	0.0817787	0.0776327	0.0443342	0.043477	0.0840537	0.0141967	0.0735707	0.0847752	0.0868652	0.107676	0.0777264
377	0.0841964	0.0714077	0.044652	0.0484431	0.0843446	0.0145	0.0739949	0.0831518	0.0899056	0.10569	0.0784526
377.2	0.0834057	0.0733573	0.0427646	0.0496397	0.0813703	0.00704803	0.071518	0.0797265	0.090374	0.106822	0.0787695
377.4	0.0863899	0.0805406	0.0437549	0.0479101	0.080041	0.0136329	0.0728095	0.0824315	0.0867598	0.111614	0.0793381
377.6	0.0849913	0.0753962	0.0397252	0.0484851	0.0851386	0.012405	0.0712143	0.0833252	0.0885839	0.108831	0.079446
377.8	0.0843353	0.0736836	0.0422497	0.0484417	0.0817556	0.00962438	0.0735338	0.0825683	0.0872058	0.110139	0.0803934
378	0.0863246	0.07587	0.0392527	0.0475421	0.0807678	0.0122003	0.0726926	0.0814271	0.0912691	0.105944	0.0779193
378.2	0.0792726	0.0779393	0.0410647	0.0484159	0.0801828	0.0134111	0.0694374	0.0813675	0.0891137	0.106607	0.0787226
378.4	0.0843764	0.0757804	0.0434541	0.0480442	0.0870133	0.014163	0.0718278	0.0811932	0.0912369	0.101561	0.0790397
378.6	0.0856057	0.0771669	0.043526	0.0475669	0.0827668	0.00675269	0.0698972	0.0840438	0.0850576	0.109176	0.0776901
378.8	0.0849756	0.0743804	0.0408087	0.0474676	0.0820552	0.0127893	0.0721711	0.0820118	0.0910962	0.107049	0.0785219
379	0.0863853	0.0776548	0.0425141	0.0491154	0.0811494	0.0190442	0.0719825	0.0856468	0.0850091	0.108104	0.0787001
379.2	0.0833013	0.0733185	0.0412962	0.0486263	0.0822335	0.0122505	0.0669583	0.083575	0.0889222	0.107575	0.0830789
379.4	0.0831801	0.0758815	0.0396473	0.049461	0.0827827	0.0127048	0.0730557	0.0790254	0.085251	0.106238	0.0775447
379.6	0.0785579	0.0720411	0.0444927	0.0511635	0.0815239	0.0109325	0.0762425	0.0769999	0.0885592	0.110744	0.0769386
379.8	0.0807562	0.0766567	0.0414842	0.04956	0.0850572	0.011822	0.0705392	0.0823388	0.0857822	0.104219	0.0787767
380	0.0836081	0.0765993	0.0421829	0.051062	0.0865844	0.0142381	0.0746778	0.0822677	0.0846337	0.107181	0.0726658
380.2	0.0835553	0.0748096	0.0401738	0.0521666	0.082783	0.0118436	0.07231	0.0843194	0.0883553	0.110095	0.0810237
380.4	0.0848544	0.0777823	0.0431728	0.0500982	0.086097	0.0118905	0.0717181	0.0847238	0.0854711	0.105322	0.0788188
380.6	0.0848568	0.0779005	0.0422779	0.0511359	0.0801353	0.0121529	0.0695336	0.0832559	0.0857717	0.107829	0.0826107
380.8	0.0843644	0.0742396	0.039429	0.0417372	0.0858661	0.0109721	0.0741771	0.0809738	0.089962	0.108369	0.0792911
381	0.0865614	0.073945	0.0459218	0.0510203	0.0822685	0.012264	0.0711095	0.0828032	0.0871949	0.103818	0.0816562
381.2	0.0849043	0.075499	0.0392584	0.0512595	0.0820909	0.013754	0.0709502	0.0811472	0.0835931	0.108777	0.0835864
381.4	0.0817534	0.0756111	0.0449977	0.050055	0.0775751	0.0117618	0.0730884	0.0840305	0.0919056	0.103023	0.0776859
381.6	0.0839053	0.0747756	0.0405895	0.0449508	0.084269	0.00856926	0.0704017	0.0802516	0.0853471	0.109062	0.0818408
381.8	0.084427	0.0767515	0.043412	0.0499383	0.0836208	0.0134503	0.073342	0.0824514	0.0897199	0.107075	0.0781116
382	0.0857229	0.0735342	0.0429692	0.0496803	0.0799002	0.00763436	0.0708759	0.0859727	0.0852202	0.106715	0.077252
382.2	0.0846178	0.075879	0.0400194	0.0497127	0.0825196	0.00983765	0.073847	0.079317	0.0891165	0.10795	0.0795753
382.4	0.0836925	0.07441	0.0401322	0.0535724	0.0829019	0.0119443	0.0720492	0.0833576	0.0864992	0.102823	0.0774967
382.6	0.0825679	0.0763419	0.0411917	0.0500802	0.0784879	0.00904836	0.0693258	0.0791031	0.0887909	0.102525	0.0829898
382.8	0.0819023	0.0756278	0.0430067	0.0505684	0.0817252	0.0138304	0.0744492	0.0798746	0.0893954	0.108804	0.0774472
383	0.088971	0.0742658	0.0447447	0.0465058	0.0811267	0.0161498	0.0727962	0.0823543	0.0847038	0.10629	0.0755372
383.2	0.0856793	0.0747718	0.0426003	0.0503753	0.0828174	0.00965538	0.0704837	0.0840813	0.0838505	0.106248	0.0801521
383.4	0.0819136	0.074888	0.0396784	0.0532801	0.0825474	0.0144493	0.0743637	0.0803803	0.0843238	0.104676	0.0783568
383.6	0.0830385	0.0776101	0.0442251	0.0457764	0.0820527	0.0121016	0.0709776	0.0794528	0.0877765	0.110366	0.0803616
383.8	0.0845197	0.0753616	0.0460856	0.0492844	0.0813981	0.0125266	0.0734203	0.0835705	0.086848	0.104036	0.0815306
384	0.0803305	0.0800042	0.0414129	0.0502076	0.0864205	0.0133022	0.0725994	0.0808931	0.085403	0.105845	0.0791178
384.2	0.0840683	0.0796701	0.0421985	0.0532228	0.0773232	0.00993373	0.0715457	0.0823798	0.0849841	0.102377	0.078813
384.4	0.0856029	0.0760788	0.0410074	0.0508267	0.0843756	0.012655	0.0736738	0.080176	0.0840899	0.105738	0.0770431
384.6	0.0795597	0.0740071	0.0427207	0.0489796	0.0789802	0.0110103	0.0720071	0.0832292	0.0872134	0.106106	0.0769904
384.8	0.0838819	0.0708818	0.0420619	0.0494894	0.0863939	0.0143608	0.0710416	0.0801358	0.0897541	0.109114	0.0808734
385	0.0836692	0.0737693	0.0415855	0.0498931	0.0851204	0.0146084	0.0715107	0.0806059	0.0878899	0.106908	0.0772457
385.2	0.0842702	0.074833	0.0425095	0.0488236	0.0827178	0.0140463	0.0677878	0.0796629	0.0871407	0.111032	0.0786789
385.4	0.0877429	0.0760822	0.0409837	0.0510577	0.0814943	0.011977	0.0729266	0.0825933	0.0853984	0.108541	0.0776005
385.6	0.0818336	0.0769508	0.0424084	0.0513887	0.0880278	0.0134965	0.0752246	0.0829817	0.0825291	0.109235	0.0783326
385.8	0.0791026	0.0744938	0.042683	0.0443623	0.0825777	0.0133557	0.0741283	0.0821123	0.0835476	0.105358	0.0766022
386	0.0849196	0.0736968	0.0446493	0.0529136	0.0854122	0.00618466	0.0692074	0.0833831	0.0841605	0.105809	0.0766667
386.2	0.082405	0.0741377	0.0413832	0.047399	0.0836112	0.0117594	0.0772756	0.0779673	0.0857553	0.107098	0.0701768
386.4	0.0814899	0.0702552	0.0412509	0.045904	0.0819517	0.0113922	0.0711062	0.0841212	0.0885496	0.105022	0.0772504
386.6	0.0834036	0.0758144	0.0409624	0.0476186	0.0846103	0.0129945	0.0712114	0.0798647	0.0860583	0.107535	0.0730009
386.8	0.0824962	0.0764372	0.0423307	0.0456265	0.087439	0.0154108	0.0714914	0.0823326	0.0819221	0.107279	0.07817
387	0.080685	0.0742967	0.040123	0.046473	0.0844732	0.0129702	0.0705088	0.083038	0.084668	0.105318	0.0736752
387.2	0.0811079	0.0761809	0.0434992	0.0484429	0.0832359	0.00960167	0.0726943	0.084184	0.0875417	0.104913	0.0734796
387.4	0.0815046	0.0765313	0.0369952	0.049235	0.081741	0.0112386	0.0755684	0.0830614	0.086689	0.107198	0.075318
387.6	0.0778008	0.0744639	0.0416393	0.0488475	0.0833822	0.0134136	0.071488	0.0837379	0.0864596	0.108731	0.0742895
387.8	0.0808471	0.0784325	0.0387162	0.0467543	0.0832219	0.0144664	0.0705008	0.0813852	0.0849333	0.106931	0.0761746
388	0.0849489	0.0773909	0.0395003	0.0460495	0.0820924	0.0154431	0.0745176	0.0811432	0.0854257	0.107508	0.0742096
388.2	0.0797124	0.0755209	0.0404224	0.0469862	0.0814693	0.0115736	0.0755453	0.0793389	0.0884925	0.106565	0.0755289
388.4	0.0808095	0.0743518	0.0432729	0.0453465	0.0817249	0.0140485	0.0721761	0.0821757	0.0833945	0.105731	0.0753496
388.6	0.0856512	0.0769155	0.0446029	0.0483267	0.0858766	0.00738635	0.072263	0.0818716	0.082341	0.106966	0.0750048
388.8	0.0831947	0.0758768	0.04098	0.0454519	0.0840785	0.013787	0.0719806	0.0812844	0.0854805	0.108789	0.0746572
389	0.0808256	0.0736392	0.0377271	0.0472699	0.082863	0.0124443	0.073844	0.0846197	0.0890918	0.110228	0.0773921
389.2	0.0824894	0.074853	0.0405002	0.0482287	0.0818712	0.00830277	0.0697021	0.0799717	0.0822394	0.106346	0.072061
389.4	0.0811889	0.0778029	0.0386042	0.0481112	0.0840748	0.0125977	0.0734745	0.0839408	0.0886593	0.108554	0.0748249
389.6	0.0857155	0.0759595	0.0427527	0.050413	0.0850228	0.0129691	0.0726448	0.0815204	0.0863365	0.106256	0.0735126
389.8	0.0831482	0.0783645	0.0420301	0.0465435	0.0846663	0.0079821	0.0709471	0.0820137	0.0860471	0.10824	0.0706793
390	0.0819797	0.0714851	0.0409088	0.0477021	0.0826703	0.0124425	0.0697219	0.0808859	0.0849696	0.108308	0.0779974
390.2	0.0822984	0.0765428	0.0410862	0.0501368	0.0849984	0.0111671	0.0699345	0.0806662	0.0888391	0.104813	0.07445
390.4	0.0839499	0.0736796	0.0427054	0.0416773	0.0851412	0.00904479	0.0699066	0.0802252	0.0874155	0.102354	0.0745654
390.6	0.0840151	0.0740043	0.0435021	0.0462825	0.0803546	0.00896653	0.0736591	0.0837828	0.0842918	0.103794	0.0746723
390.8	0.0838829	0.0723828	0.0420806	0.0471812	0.0806951	0.00992622	0.071815	0.0807184	0.0859879	0.107865	0.0741221
391	0.0799025	0.0758773	0.0411864	0.0409634	0.0843978	0.0103129	0.0702201	0.080968	0.0857337	0.106515	0.0774663
391.2	0.0826629	0.0726738	0.0415669	0.0452673	0.0844992	0.00964626	0.073427	0.0846672	0.0917653	0.109743	0.0759686
391.4	0.0849868	0.0754799	0.041395	0.0477496	0.0834399	0.0103293	0.0690605	0.0813653	0.0833361	0.108008	0.0777066
391.6	0.0833948	0.0768307	0.0433224	0.0417785	0.0822358	0.0121904	0.0710678	0.0824108	0.0900108	0.104859	0.0726718
391.8	0.082388	0.0748559	0.0413308	0.0527741	0.0801094	0.0131682	0.0730452	0.0790831	0.0854972	0.109893	0.0785283
392	0.0766717	0.0774491	0.0441242	0.0443326	0.0827023	0.0158328	0.0760903	0.0849451	0.0811643	0.10827	0.076599
392.2	0.082179	0.0731143	0.0406136	0.0469549	0.0792528	0.0109073	0.0697502	0.0811752	0.0840829	0.108812	0.0759085
392.4	0.0808499	0.0749156	0.0409962	0.0500064	0.0794114	0.0117028	0.0700581	0.0834074	0.0854587	0.102343	0.074321
392.6	0.0811894	0.0765251	0.0411229	0.047948	0.0814556	0.00849189	0.0727151	0.0828991	0.0820832	0.106779	0.0759374
392.8	0.0826886	0.0780622	0.0394767	0.0440462	0.0823323	0.010284	0.0732262	0.0827536	0.0838347	0.106267	0.0763843
393	0.083729	0.0745785	0.0417942	0.0466184	0.0849299	0.0103486	0.0701714	0.0807454	0.0848507	0.108003	0.0749869
393.2	0.0817165	0.0781361	0.0361817	0.0457169	0.0830024	0.0139403	0.0728679	0.0814557	0.084047	0.103476	0.0764986
393.4	0.082027	0.0731053	0.0421625	0.0418845	0.0836137	0.0106948	0.0725984	0.0831262	0.081766	0.10386	0.0730648
393.6	0.0836399	0.0745689	0.0425013	0.0471143	0.0795472	0.00911411	0.0720627	0.0810194	0.0857376	0.106465	0.0777975
393.8	0.0810316	0.0701893	0.0416964	0.0497427	0.0812502	0.0114646	0.0699105	0.0809444	0.0808715	0.105889	0.0735181
394	0.0821972	0.0753026	0.0392986	0.0453364	0.0810845	0.0147013	0.0725724	0.0806001	0.0859264	0.106162	0.0795383
394.2	0.0841658	0.0748755	0.0419045	0.0481409	0.0826428	0.0144721	0.0730762	0.0790488	0.0848472	0.107432	0.0728597
394.4	0.0835637	0.0756153	0.0387067	0.0428388	0.0812856	0.010506	0.0721964	0.0808996	0.0845031	0.104831	0.0757688
394.6	0.0856028	0.0777544	0.041216	0.048632	0.0838581	0.0107051	0.0740751	0.0795933	0.0892966	0.104044	0.0745019
394.8	0.0826015	0.0763656	0.0411768	0.0477891	0.0820929	0.0116812	0.0696722	0.0805551	0.0814891	0.109588	0.0772254
395	0.0854028	0.0791771	0.0393701	0.0464748	0.0827249	0.00811764	0.0753592	0.0794595	0.0861578	0.106009	0.0733528
395.2	0.0833879	0.0776251	0.0387164	0.0494951	0.0822088	0.0146289	0.0719019	0.0815695	0.0867016	0.104853	0.0792548
395.4	0.0823763	0.0748806	0.0382813	0.0473715	0.0827212	0.0137518	0.0715926	0.0799625	0.0808884	0.104683	0.0741847
395.6	0.0840862	0.0750246	0.0418206	0.0482623	0.0833335	0.0100221	0.078254	0.0835498	0.0839217	0.107657	0.0750528
395.8	0.0846783	0.0769476	0.0429328	0.0475755	0.0825049	0.0120833	0.0733389	0.080763	0.0825067	0.105355	0.077839
396	0.0856309	0.0768873	0.0427165	0.0466091	0.0833178	0.0106307	0.0700953	0.0842226	0.0870164	0.104515	0.0759363
396.2	0.081126	0.0820599	0.0396756	0.0508473	0.0803337	0.0169827	0.0729915	0.0819848	0.0858208	0.105276	0.0724012
396.4	0.0824142	0.0752157	0.0467604	0.0462534	0.0842793	0.013005	0.0742023	0.0804682	0.0854061	0.104794	0.0745101
396.6	0.0824584	0.0746168	0.0392125	0.047135	0.0877439	0.00705947	0.0767768	0.0812157	0.0829918	0.106024	0.0752567
396.8	0.0789129	0.0749307	0.0427865	0.0473895	0.080774	0.0127642	0.074789	0.0790997	0.0838351	0.101031	0.0766358
397	0.0883353	0.0737266	0.0404387	0.0458401	0.0834632	0.00873568	0.0735863	0.0832384	0.0857607	0.106515	0.0772861
397.2	0.0817564	0.0749134	0.0418273	0.0473199	0.0817221	0.0121208	0.0721156	0.0848701	0.0841011	0.1062	0.0766406
397.4	0.0823936	0.0775994	0.0433878	0.0490073	0.0849476	0.0123386	0.0714528	0.0826886	0.0798336	0.107886	0.0731982
397.6	0.0818095	0.0771874	0.0425463	0.0499399	0.0861543	0.0134674	0.0718748	0.0834885	0.0861425	0.109588	0.0782463
397.8	0.0831603	0.0765092	0.0369289	0.0466555	0.0831454	0.00790658	0.0710105	0.0797359	0.0828605	0.106832	0.0763961
398	0.0825101	0.0732951	0.045418	0.0455947	0.0835757	0.00840666	0.0707942	0.0798161	0.0882931	0.104622	0.0733023
398.2	0.0836223	0.0722369	0.0384489	0.0461035	0.0804112	0.0158009	0.0722076	0.0816285	0.0822347	0.103842	0.075647
398.4	0.0776943	0.0746025	0.0370403	0.0478971	0.0804448	0.0128362	0.0764026	0.0850011	0.0826083	0.103972	0.072435
398.6	0.0812716	0.075116	0.0405756	0.0461688	0.0849328	0.00955953	0.0766252	0.081111	0.0842174	0.106718	0.0758645
398.8	0.0823778	0.0763755	0.042366	0.0457185	0.0841806	0.0114437	0.0783767	0.0819744	0.0871859	0.106076	0.0768248
399	0.0820065	0.0749531	0.0404111	0.0496899	0.0849191	0.013934	0.0724112	0.0790722	0.0868001	0.104868	0.0791261
399.2	0.0809002	0.0761685	0.0415181	0.0501604	0.0817553	0.0119646	0.0764031	0.0831058	0.0852833	0.104215	0.0750868
399.4	0.081071	0.0726363	0.0400428	0.046599	0.0824889	0.0107768	0.0754163	0.0828855	0.0829044	0.107994	0.076055
399.6	0.0844801	0.0771187	0.0404563	0.0460868	0.0830222	0.0111538	0.0719655	0.083682	0.0785844	0.103785	0.0774539
[truncated: 1,001 more rows]

## Sheet: Figure 2b
Time (s)	1 µM	1 µM fit	500 nM	500 nM fit	250 nM	250 nM fit	125 nM	125 nM fit	62.5 nM	62.5 nM fit	31.25 nM	31.25 nM fit	15.6 nM	15.6 mM fit	7.8 nM	7.8 nM fit
0	-0.0007832	0	0.00039417	0	0.0001077	0	-0.0018068	0	-0.0003913	0	0.00049185	0	0.00085403	0	0.00043599	0
0.2	0.0621023	0.0707523	0.0329198	0.0318497	0.0172008	0.0148307	0.00934165	0.00750775	0.0021528	0.00397445	0.00201189	0.00205107	0.00302471	0.00106522	0.0039591	0.00051161
0.4	0.122721	0.13592	0.0698244	0.0620539	0.0334672	0.0291018	0.0164546	0.0147851	0.007693	0.007841	0.00297439	0.0040501	0.00402589	0.00210436	0.00169979	0.00101092
0.6	0.176859	0.195944	0.0981241	0.0906975	0.0507987	0.0428344	0.0227004	0.0218391	0.0139239	0.0116026	0.00831949	0.00599842	0.00664873	0.00311805	0.00066595	0.00149823
0.8	0.228401	0.251231	0.122673	0.117861	0.0623618	0.0560489	0.0348413	0.0286767	0.018746	0.0152621	0.00966244	0.0078973	0.00734784	0.00410693	-0.0009304	0.00197382
1	0.286053	0.302153	0.151928	0.143622	0.080273	0.0687647	0.0424464	0.0353044	0.0188037	0.0188222	0.00678432	0.009748	0.0036123	0.0050716	0.00236694	0.00243798
1.2	0.330976	0.349057	0.181632	0.168051	0.0992774	0.0810008	0.0503532	0.0417287	0.0239446	0.0222857	0.0116109	0.0115517	0.00576486	0.00601265	0.00532923	0.00289098
1.4	0.369869	0.392258	0.200732	0.191218	0.107756	0.0927752	0.0563704	0.0479559	0.0290205	0.0256551	0.0155584	0.0133097	0.011051	0.00693066	0.00589447	0.0033331
1.6	0.410258	0.432049	0.227489	0.213189	0.115327	0.104105	0.063381	0.053992	0.0327595	0.0289331	0.0182136	0.0150231	0.0154779	0.0078262	0.00451891	0.00376459
1.8	0.450305	0.468699	0.248416	0.234024	0.131801	0.115008	0.0630461	0.0598428	0.039891	0.0321221	0.0168961	0.016693	0.0136891	0.00869981	0.00761722	0.0041857
2	0.481261	0.502457	0.269049	0.253783	0.148786	0.125499	0.0728156	0.0655141	0.0412653	0.0352245	0.0178699	0.0183206	0.0142481	0.00955203	0.00346212	0.00459669
2.2	0.516896	0.53355	0.286166	0.272521	0.152668	0.135595	0.0821388	0.0710113	0.0440829	0.0382427	0.0226499	0.0199068	0.0135244	0.0103834	0.00221674	0.0049978
2.4	0.539412	0.562189	0.307887	0.29029	0.168805	0.145309	0.0894918	0.0763399	0.0484571	0.041179	0.0288638	0.0214528	0.0179561	0.0111944	0.00739626	0.00538928
2.6	0.56788	0.588568	0.322482	0.307142	0.179054	0.154657	0.0963691	0.0815049	0.0461483	0.0440356	0.0239377	0.0229596	0.0132303	0.0119855	0.00841997	0.00577134
2.8	0.589997	0.612864	0.343032	0.323123	0.18427	0.163652	0.0987427	0.0865114	0.0542594	0.0468146	0.0267854	0.0244281	0.0180962	0.0127573	0.00831352	0.00614421
3	0.613664	0.635243	0.357207	0.338279	0.196014	0.172308	0.105162	0.0913643	0.0548167	0.0495181	0.0316247	0.0258594	0.0154209	0.0135102	0.0116532	0.00650812
3.2	0.635427	0.655855	0.372666	0.352651	0.203067	0.180637	0.111411	0.0960683	0.0577143	0.0521483	0.0312388	0.0272544	0.0172153	0.0142446	0.0120719	0.00686329
3.4	0.655085	0.674841	0.385439	0.366281	0.214074	0.188652	0.115277	0.100628	0.0596529	0.0547071	0.032206	0.028614	0.0186446	0.0149611	0.0100301	0.00720992
3.6	0.670054	0.692328	0.390564	0.379207	0.221334	0.196365	0.119774	0.105048	0.0694682	0.0571964	0.0320706	0.0299391	0.0188899	0.01566	0.00455915	0.00754821
3.8	0.688237	0.708434	0.415817	0.391465	0.230459	0.203786	0.127792	0.109332	0.0663925	0.0596182	0.0364578	0.0312305	0.0187042	0.0163418	0.00877534	0.00787838
4	0.700622	0.72327	0.419324	0.403089	0.237519	0.210928	0.126894	0.113484	0.0717725	0.0619741	0.0353547	0.0324892	0.0221129	0.017007	0.0107593	0.0082006
4.2	0.715012	0.736934	0.428851	0.414113	0.242373	0.2178	0.136566	0.117509	0.0734161	0.0642662	0.0379186	0.033716	0.0216373	0.0176558	0.0071141	0.00851509
4.4	0.726499	0.74952	0.44125	0.424567	0.249246	0.224413	0.138396	0.121411	0.0745605	0.066496	0.0377301	0.0349116	0.0217282	0.0182887	0.010826	0.00882201
4.6	0.743185	0.761112	0.447835	0.434482	0.255097	0.230776	0.142525	0.125193	0.0740972	0.0686653	0.0401492	0.036077	0.0215631	0.0189062	0.0112999	0.00912155
4.8	0.749911	0.77179	0.461898	0.443884	0.264037	0.236899	0.147705	0.128859	0.079334	0.0707756	0.0391638	0.0372127	0.0238934	0.0195085	0.0119092	0.0094139
5	0.758506	0.781624	0.473372	0.4528	0.267067	0.242791	0.148892	0.132412	0.0847824	0.0728287	0.0415676	0.0383196	0.020913	0.0200961	0.0140903	0.00969921
5.2	0.77313	0.790683	0.476816	0.461256	0.27508	0.248461	0.150705	0.135856	0.0835035	0.0748261	0.0435452	0.0393985	0.026947	0.0206693	0.0116832	0.00997767
5.4	0.776003	0.799026	0.483062	0.469275	0.282019	0.253917	0.154988	0.139195	0.0882204	0.0767692	0.0435239	0.0404499	0.0243817	0.0212285	0.00922917	0.0102494
5.6	0.785257	0.806711	0.493744	0.476879	0.286504	0.259167	0.155478	0.142431	0.0845098	0.0786596	0.0448516	0.0414747	0.0262611	0.021774	0.0132093	0.0105147
5.8	0.787941	0.813789	0.501298	0.484091	0.287652	0.264219	0.163047	0.145568	0.090822	0.0804987	0.0446914	0.0424735	0.0259048	0.0223061	0.0143477	0.0107735
6	0.798582	0.820309	0.502782	0.49093	0.297199	0.26908	0.16581	0.148608	0.0916142	0.0822878	0.0467696	0.0434469	0.0282073	0.0228252	0.00843243	0.0110262
6.2	0.805877	0.826314	0.509985	0.497415	0.300988	0.273758	0.165505	0.151556	0.0948931	0.0840284	0.0482696	0.0443957	0.0266451	0.0233316	0.0105767	0.0112727
6.4	0.810586	0.831845	0.517927	0.503566	0.301575	0.278259	0.171594	0.154412	0.0919368	0.0857217	0.0469783	0.0453204	0.023552	0.0238256	0.00985013	0.0115134
6.6	0.815506	0.836939	0.522594	0.509399	0.306981	0.282591	0.175786	0.157181	0.0950602	0.0873691	0.0506306	0.0462216	0.0269518	0.0243075	0.0132114	0.0117482
6.8	0.820395	0.841632	0.527766	0.51493	0.314557	0.286759	0.176458	0.159866	0.0964982	0.0889717	0.0504736	0.0470999	0.0287144	0.0247776	0.0136489	0.0119774
7	0.825881	0.845954	0.530879	0.520176	0.316899	0.29077	0.180274	0.162467	0.0967774	0.0905309	0.0521119	0.047956	0.0278694	0.0252362	0.0110965	0.0122011
7.2	0.824794	0.849935	0.538012	0.52515	0.319029	0.294629	0.178117	0.164989	0.103818	0.0920477	0.053642	0.0487904	0.0326604	0.0256835	0.015447	0.0124194
7.4	0.833886	0.853601	0.540245	0.529868	0.321524	0.298343	0.182265	0.167434	0.102188	0.0935233	0.0562802	0.0496035	0.0293477	0.0261199	0.0133993	0.0126325
7.6	0.836124	0.856978	0.544357	0.534342	0.320653	0.301917	0.184455	0.169803	0.10288	0.0949589	0.0545598	0.0503961	0.0288301	0.0265457	0.013395	0.0128404
7.8	0.836661	0.860089	0.55142	0.538585	0.325706	0.305356	0.181991	0.1721	0.106939	0.0963555	0.0580097	0.0511685	0.0324041	0.026961	0.0144631	0.0130434
8	0.841863	0.862954	0.554357	0.542608	0.330035	0.308665	0.193224	0.174327	0.103898	0.0977141	0.0543584	0.0519214	0.027907	0.0273661	0.0141259	0.0132415
8.2	0.84514	0.865593	0.552419	0.546424	0.331277	0.311849	0.185509	0.176485	0.108607	0.0990359	0.0591121	0.0526551	0.0343632	0.0277613	0.0163084	0.0134348
8.4	0.845694	0.868024	0.554377	0.550042	0.334747	0.314913	0.191618	0.178576	0.106992	0.100322	0.0554986	0.0533702	0.0292014	0.0281468	0.0134553	0.0136234
8.6	0.849326	0.870263	0.557694	0.553474	0.340827	0.317862	0.191694	0.180604	0.106296	0.101573	0.0586197	0.0540672	0.034891	0.0285229	0.0166282	0.0138076
8.8	0.8542	0.872325	0.563014	0.556728	0.344466	0.320699	0.197318	0.182569	0.111044	0.10279	0.0586086	0.0547465	0.0309312	0.0288898	0.013834	0.0139872
9	0.85303	0.874224	0.566259	0.559814	0.344519	0.323429	0.197771	0.184474	0.113637	0.103974	0.0567417	0.0554086	0.0324625	0.0292477	0.0170979	0.0141626
9.2	0.858191	0.875974	0.56943	0.562741	0.345858	0.326056	0.200002	0.186321	0.113863	0.105126	0.0590042	0.0560538	0.0306994	0.0295969	0.016214	0.0143338
9.4	0.855907	0.877585	0.569719	0.565517	0.349241	0.328584	0.202682	0.188111	0.115672	0.106246	0.0577434	0.0566827	0.036198	0.0299375	0.0177774	0.0145008
9.6	0.858406	0.879069	0.576479	0.568149	0.352521	0.331017	0.202965	0.189846	0.115743	0.107337	0.0589848	0.0572956	0.0330103	0.0302697	0.0161155	0.0146639
9.8	0.858362	0.880436	0.576777	0.570645	0.350215	0.333358	0.20661	0.191528	0.115696	0.108397	0.0651491	0.057893	0.0284404	0.0305938	0.0159374	0.014823
10	0.863511	0.881695	0.582293	0.573012	0.356174	0.335611	0.209117	0.193158	0.118416	0.109429	0.0648528	0.0584753	0.0324081	0.03091	0.0135286	0.0149783
10.2	0.864797	0.882855	0.57706	0.575257	0.36183	0.337778	0.203708	0.194738	0.119862	0.110433	0.0622918	0.0590427	0.0353029	0.0312185	0.0185103	0.0151299
10.4	0.864216	0.883923	0.584425	0.577386	0.3578	0.339864	0.209593	0.196269	0.120357	0.111409	0.0626193	0.0595958	0.0373168	0.0315194	0.0143916	0.0152778
10.6	0.863117	0.884907	0.578869	0.579405	0.357184	0.341871	0.208514	0.197754	0.114885	0.112359	0.0622756	0.0601348	0.0304327	0.0318129	0.014538	0.0154221
10.8	0.869269	0.885813	0.581648	0.581319	0.363279	0.343802	0.215777	0.199193	0.119031	0.113283	0.0636378	0.0606602	0.0336976	0.0320992	0.0120796	0.015563
11	0.866884	0.886648	0.58419	0.583135	0.360673	0.345661	0.213282	0.200588	0.122698	0.114183	0.0633852	0.0611722	0.0341763	0.0323786	0.0177177	0.0157005
11.2	0.870171	0.887417	0.585385	0.584857	0.362732	0.347449	0.212333	0.20194	0.121589	0.115057	0.0644841	0.0616712	0.0356517	0.0326511	0.0215337	0.0158347
11.4	0.873128	0.888125	0.59033	0.58649	0.364622	0.34917	0.219868	0.203251	0.122592	0.115908	0.0650748	0.0621576	0.03608	0.0329169	0.0159062	0.0159657
11.6	0.867751	0.888777	0.588423	0.588038	0.370064	0.350826	0.214567	0.204521	0.126287	0.116736	0.0692986	0.0626316	0.0351383	0.0331762	0.016272	0.0160935
11.8	0.872609	0.889378	0.591726	0.589507	0.36729	0.35242	0.217821	0.205752	0.122725	0.117542	0.0680372	0.0630936	0.0339346	0.0334292	0.0177362	0.0162183
12	0.875784	0.889931	0.594242	0.590899	0.372329	0.353953	0.219994	0.206946	0.120953	0.118325	0.0722581	0.0635439	0.0358455	0.0336759	0.0161611	0.01634
12.2	0.871921	0.890441	0.588621	0.59222	0.370445	0.355428	0.218822	0.208103	0.12642	0.119087	0.0662218	0.0639827	0.0375033	0.0339167	0.0189641	0.0164589
12.4	0.874482	0.890911	0.59225	0.593472	0.36836	0.356848	0.224469	0.209224	0.125996	0.119829	0.0664053	0.0644105	0.0347992	0.0341515	0.013167	0.0165748
12.6	0.87485	0.891343	0.596977	0.59466	0.373188	0.358214	0.221471	0.210312	0.128529	0.12055	0.067764	0.0648273	0.0331813	0.0343806	0.0167254	0.016688
12.8	0.877531	0.891741	0.595071	0.595787	0.371209	0.359529	0.225044	0.211365	0.126347	0.121252	0.0638998	0.0652336	0.0415309	0.0346041	0.017826	0.0167985
13	0.87507	0.892108	0.602578	0.596855	0.377441	0.360794	0.220072	0.212387	0.126161	0.121935	0.0676867	0.0656296	0.0364446	0.0348221	0.0218539	0.0169063
13.2	0.872691	0.892446	0.602458	0.597868	0.374049	0.362012	0.225385	0.213377	0.125386	0.122599	0.0695399	0.0660156	0.0387381	0.0350347	0.0169325	0.0170115
13.4	0.879101	0.892757	0.597107	0.598828	0.376658	0.363183	0.225554	0.214336	0.125163	0.123246	0.0660846	0.0663917	0.0406762	0.0352422	0.0222767	0.0171142
13.6	0.877306	0.893044	0.596557	0.59974	0.376441	0.36431	0.225598	0.215266	0.131225	0.123874	0.0674965	0.0667583	0.0389615	0.0354446	0.0163349	0.0172144
13.8	0.880611	0.893308	0.597993	0.600603	0.379206	0.365395	0.229052	0.216168	0.127852	0.124486	0.0709661	0.0671156	0.0360872	0.035642	0.0196355	0.0173122
14	0.877578	0.893551	0.600823	0.601423	0.377397	0.366439	0.230015	0.217042	0.135263	0.125081	0.069744	0.0674638	0.0347223	0.0358346	0.0182966	0.0174077
14.2	0.880038	0.893775	0.602283	0.6022	0.38128	0.367443	0.22769	0.217889	0.132203	0.12566	0.0743839	0.0678032	0.0395135	0.0360225	0.0203263	0.0175008
14.4	0.878741	0.893981	0.602509	0.602937	0.384436	0.36841	0.230378	0.21871	0.130859	0.126223	0.0690691	0.068134	0.0389038	0.0362058	0.0165462	0.0175917
14.6	0.8772	0.894171	0.604156	0.603635	0.37568	0.36934	0.232832	0.219506	0.131847	0.126771	0.0670943	0.0684564	0.0385181	0.0363845	0.0195065	0.0176805
14.8	0.880255	0.894346	0.604156	0.604298	0.38275	0.370234	0.230948	0.220278	0.130692	0.127304	0.0721109	0.0687706	0.035845	0.0365589	0.0249541	0.0177671
15	0.882029	0.894507	0.605499	0.604927	0.381707	0.371096	0.231177	0.221026	0.129987	0.127822	0.0738122	0.0690769	0.0377465	0.0367291	0.0183906	0.0178516
15.2	0.883947	0.894656	0.602014	0.605523	0.380415	0.371924	0.232833	0.221751	0.132871	0.128327	0.0696488	0.0693754	0.0368517	0.0368951	0.0173242	0.0179341
15.4	0.880377	0.894793	0.606606	0.606088	0.381869	0.372722	0.229416	0.222453	0.133443	0.128818	0.0751128	0.0696663	0.0429449	0.037057	0.0184051	0.0180146
15.6	0.880308	0.894919	0.60623	0.606624	0.383806	0.373489	0.234326	0.223134	0.13369	0.129295	0.07163	0.0699498	0.0397545	0.0372149	0.0208448	0.0180932
15.8	0.880724	0.895035	0.605644	0.607132	0.382993	0.374227	0.232337	0.223794	0.133761	0.129759	0.0738913	0.0702261	0.0404171	0.037369	0.0195532	0.0181699
16	0.880796	0.895142	0.605899	0.607614	0.382321	0.374938	0.234399	0.224434	0.13783	0.130211	0.0769443	0.0704954	0.0372217	0.0375193	0.0198815	0.0182447
16.2	0.882737	0.89524	0.604963	0.608071	0.388099	0.375622	0.234405	0.225055	0.136757	0.130651	0.0710526	0.0707579	0.0386786	0.037666	0.0170431	0.0183177
16.4	0.879932	0.895331	0.607006	0.608505	0.388807	0.376279	0.240163	0.225656	0.137132	0.131079	0.06606	0.0710137	0.0406422	0.037809	0.0208966	0.018389
16.6	0.880744	0.895414	0.606393	0.608916	0.386693	0.376913	0.236916	0.226239	0.134803	0.131495	0.0698603	0.0712631	0.033939	0.0379485	0.0211045	0.0184586
16.8	0.885164	0.895491	0.60886	0.609306	0.38469	0.377522	0.237188	0.226804	0.135812	0.131899	0.0725487	0.0715061	0.036556	0.0380847	0.0205159	0.0185265
17	0.880811	0.895562	0.606595	0.609675	0.385001	0.378108	0.240031	0.227351	0.133923	0.132293	0.0774448	0.0717429	0.0374888	0.0382175	0.0206317	0.0185928
17.2	0.881921	0.895627	0.605104	0.610026	0.384611	0.378672	0.237552	0.227882	0.134902	0.132676	0.0725143	0.0719738	0.0396208	0.038347	0.023216	0.0186574
17.4	0.884124	0.895687	0.60853	0.610359	0.386894	0.379215	0.237976	0.228396	0.136694	0.133049	0.0737523	0.0721987	0.0431217	0.0384734	0.019893	0.0187205
17.6	0.884387	0.895743	0.609934	0.610674	0.391631	0.379737	0.235826	0.228895	0.138713	0.133411	0.0737536	0.072418	0.0430547	0.0385966	0.0218532	0.0187822
17.8	0.888991	0.895794	0.607159	0.610973	0.384302	0.38024	0.237788	0.229379	0.134509	0.133764	0.0715831	0.0726317	0.0396863	0.0387169	0.0193531	0.0188423
18	0.881834	0.895841	0.610073	0.611256	0.387088	0.380723	0.237649	0.229847	0.136608	0.134107	0.0721766	0.07284	0.0392281	0.0388342	0.0212998	0.0189009
18.2	0.884688	0.895884	0.608868	0.611525	0.389356	0.381189	0.240711	0.230301	0.140887	0.134441	0.0787449	0.073043	0.0376812	0.0389486	0.0202481	0.0189582
18.4	0.882752	0.895924	0.610759	0.61178	0.390023	0.381637	0.236704	0.230742	0.134741	0.134766	0.0745699	0.0732408	0.037041	0.0390603	0.0187312	0.0190141
18.6	0.882151	0.89596	0.606783	0.612022	0.393334	0.382068	0.239842	0.231168	0.138867	0.135082	0.0720141	0.0734337	0.0456512	0.0391692	0.0182019	0.0190686
18.8	0.888859	0.895994	0.61295	0.612252	0.390042	0.382482	0.23952	0.231582	0.137287	0.135389	0.075025	0.0736216	0.0367295	0.0392754	0.0184295	0.0191219
19	0.883802	0.896025	0.611717	0.612469	0.392821	0.382881	0.238103	0.231983	0.139726	0.135688	0.0715666	0.0738048	0.0404756	0.039379	0.0186502	0.0191738
19.2	0.884485	0.896054	0.608501	0.612676	0.392201	0.383265	0.239306	0.232372	0.143193	0.135979	0.0782008	0.0739833	0.0414928	0.0394801	0.0176232	0.0192245
19.4	0.889411	0.89608	0.615348	0.612871	0.393276	0.383635	0.237762	0.232748	0.140215	0.136262	0.0727816	0.0741573	0.0416411	0.0395788	0.0216827	0.019274
19.6	0.883875	0.896105	0.611919	0.613057	0.392714	0.38399	0.241143	0.233113	0.138589	0.136538	0.0729253	0.0743269	0.0396766	0.039675	0.0185984	0.0193223
19.8	0.8828	0.896127	0.605842	0.613233	0.388871	0.384332	0.238938	0.233467	0.141708	0.136805	0.0771741	0.0744921	0.0381395	0.0397688	0.0192057	0.0193695
20	0.883977	0.896148	0.607751	0.613399	0.394617	0.384662	0.239524	0.23381	0.143097	0.137066	0.0762645	0.0746532	0.0397185	0.0398604	0.0230135	0.0194155
20.2	0.885714	0.896167	0.608671	0.613558	0.391496	0.384978	0.240991	0.234143	0.142626	0.137319	0.0753073	0.0748102	0.0398615	0.0399497	0.0219407	0.0194604
20.4	0.886949	0.896184	0.611664	0.613708	0.393765	0.385283	0.233977	0.234465	0.14135	0.137566	0.0784432	0.0749632	0.0422309	0.0400368	0.021232	0.0195042
20.6	0.884701	0.8962	0.612924	0.61385	0.389762	0.385577	0.239049	0.234778	0.140491	0.137806	0.079199	0.0751123	0.0432069	0.0401218	0.0205461	0.019547
20.8	0.885863	0.896215	0.612572	0.613985	0.394817	0.385859	0.235507	0.235081	0.139503	0.138039	0.0750433	0.0752577	0.0414664	0.0402047	0.018146	0.0195887
21	0.888314	0.896229	0.613133	0.614113	0.391075	0.386131	0.243173	0.235374	0.139014	0.138267	0.0730057	0.0753994	0.0431436	0.0402856	0.0205462	0.0196294
21.2	0.887467	0.896242	0.618362	0.614234	0.393206	0.386392	0.24287	0.235659	0.143263	0.138487	0.0785864	0.0755374	0.0401168	0.0403645	0.0212073	0.0196692
21.4	0.886154	0.896253	0.609007	0.614349	0.39164	0.386643	0.243632	0.235935	0.13919	0.138702	0.0753415	0.075672	0.0458145	0.0404415	0.0209806	0.019708
21.6	0.885936	0.896264	0.614945	0.614459	0.386424	0.386885	0.243353	0.236202	0.141473	0.138911	0.0783321	0.0758031	0.0404979	0.0405166	0.0219633	0.0197458
21.8	0.88595	0.896274	0.610825	0.614562	0.394601	0.387118	0.240577	0.236461	0.14467	0.139115	0.0788169	0.0759309	0.0437854	0.0405898	0.0178506	0.0197828
22	0.886598	0.896283	0.612666	0.61466	0.394663	0.387342	0.239964	0.236712	0.145011	0.139313	0.0745134	0.0760555	0.0402041	0.0406613	0.0217176	0.0198189
22.2	0.885783	0.896291	0.61496	0.614753	0.395783	0.387558	0.239761	0.236956	0.143205	0.139505	0.0763515	0.0761769	0.0420588	0.040731	0.0214963	0.0198541
22.4	0.88568	0.896299	0.616678	0.614842	0.395031	0.387766	0.242725	0.237192	0.146384	0.139693	0.0768765	0.0762953	0.0406647	0.040799	0.0211045	0.0198884
22.6	0.888472	0.896306	0.61101	0.614925	0.396583	0.387965	0.24311	0.237421	0.147856	0.139875	0.0787007	0.0764106	0.0419085	0.0408653	0.0184315	0.019922
22.8	0.886422	0.896312	0.616676	0.615005	0.391679	0.388157	0.242657	0.237642	0.144275	0.140052	0.0779837	0.076523	0.0430793	0.04093	0.0203877	0.0199547
23	0.889291	0.896319	0.613386	0.61508	0.395492	0.388342	0.244195	0.237857	0.142873	0.140225	0.0762837	0.0766326	0.0422002	0.0409932	0.0171959	0.0199866
23.2	0.885743	0.896324	0.611875	0.615151	0.393548	0.38852	0.242741	0.238066	0.141852	0.140392	0.0782106	0.0767393	0.0392249	0.0410547	0.0203023	0.0200178
23.4	0.882878	0.896329	0.615063	0.615219	0.398003	0.388691	0.243115	0.238268	0.142258	0.140555	0.0754362	0.0768434	0.0430184	0.0411148	0.0205017	0.0200482
23.6	0.890465	0.896334	0.612281	0.615283	0.390899	0.388856	0.240811	0.238463	0.144824	0.140714	0.0798154	0.0769448	0.0453001	0.0411734	0.0225295	0.0200779
23.8	0.887716	0.896338	0.615837	0.615344	0.400656	0.389015	0.244868	0.238653	0.145123	0.140869	0.0771888	0.0770437	0.0413459	0.0412306	0.0176707	0.0201069
24	0.88757	0.896342	0.61339	0.615402	0.396344	0.389167	0.249335	0.238837	0.142412	0.141019	0.0775119	0.07714	0.041135	0.0412863	0.0170146	0.0201351
24.2	0.885451	0.896346	0.614632	0.615457	0.396802	0.389314	0.247399	0.239015	0.140968	0.141165	0.080864	0.0772339	0.041476	0.0413408	0.0173255	0.0201627
24.4	0.885687	0.896349	0.612671	0.615509	0.39432	0.389455	0.243279	0.239188	0.141154	0.141307	0.0757075	0.0773254	0.0455694	0.0413938	0.0249989	0.0201897
24.6	0.889198	0.896352	0.615149	0.615558	0.389978	0.389591	0.241592	0.239356	0.146474	0.141446	0.0818322	0.0774146	0.0415353	0.0414456	0.0165272	0.020216
24.8	0.891259	0.896355	0.614904	0.615605	0.393261	0.389722	0.242694	0.239518	0.141332	0.14158	0.0768226	0.0775016	0.0400204	0.0414961	0.0229843	0.0202416
25	0.885648	0.896358	0.615394	0.615649	0.394763	0.389848	0.242698	0.239676	0.14704	0.141711	0.0774741	0.0775863	0.043901	0.0415454	0.0194285	0.0202667
25.2	0.883682	0.89636	0.613707	0.615691	0.398749	0.389969	0.240466	0.239828	0.143754	0.141839	0.0767054	0.0776689	0.0414134	0.0415934	0.0211417	0.0202911
25.4	0.89007	0.896363	0.614746	0.615731	0.392763	0.390086	0.248954	0.239976	0.142134	0.141963	0.081543	0.0777493	0.0444903	0.0416403	0.0206649	0.0203149
25.6	0.889031	0.896365	0.611683	0.615768	0.398162	0.390198	0.241886	0.240119	0.147028	0.142083	0.0794355	0.0778278	0.0407045	0.041686	0.0170426	0.0203382
25.8	0.88805	0.896366	0.614978	0.615804	0.396633	0.390306	0.244742	0.240258	0.143372	0.142201	0.0778016	0.0779042	0.0443508	0.0417307	0.0167194	0.0203609
26	0.888898	0.896368	0.614812	0.615838	0.390501	0.39041	0.243445	0.240393	0.143299	0.142315	0.0793801	0.0779787	0.0438333	0.0417742	0.0252356	0.0203831
26.2	0.887503	0.89637	0.617377	0.61587	0.398157	0.390509	0.246518	0.240524	0.143821	0.142426	0.0764738	0.0780514	0.0437495	0.0418166	0.0191521	0.0204047
26.4	0.894392	0.896371	0.614142	0.615901	0.396402	0.390606	0.24483	0.24065	0.143774	0.142534	0.0775999	0.0781222	0.0432778	0.0418581	0.0210485	0.0204259
26.6	0.887724	0.896373	0.616434	0.61593	0.397067	0.390698	0.242244	0.240773	0.149197	0.142639	0.0783998	0.0781911	0.0375616	0.0418985	0.0233993	0.0204465
26.8	0.8841	0.896374	0.613275	0.615958	0.395311	0.390787	0.240643	0.240892	0.147959	0.142741	0.0785182	0.0782584	0.0388048	0.0419379	0.0216619	0.0204666
27	0.888828	0.896375	0.616437	0.615984	0.395334	0.390873	0.242414	0.241007	0.142659	0.142841	0.0784078	0.0783239	0.0397493	0.0419763	0.0163273	0.0204862
27.2	0.891556	0.896376	0.612609	0.616008	0.396992	0.390955	0.245014	0.241119	0.14692	0.142937	0.0791915	0.0783878	0.043164	0.0420138	0.0168786	0.0205054
27.4	0.885419	0.896377	0.614759	0.616032	0.394832	0.391035	0.244098	0.241227	0.140679	0.143031	0.0772541	0.07845	0.0451127	0.0420504	0.02112	0.0205241
27.6	0.885524	0.896378	0.620456	0.616054	0.394961	0.391111	0.24629	0.241332	0.146153	0.143123	0.0793826	0.0785107	0.0444565	0.0420861	0.0194752	0.0205423
27.8	0.886572	0.896379	0.616495	0.616075	0.395728	0.391184	0.246774	0.241434	0.145796	0.143212	0.0804237	0.0785698	0.0396196	0.0421209	0.0211685	0.0205601
28	0.885782	0.89638	0.613931	0.616095	0.39273	0.391255	0.241989	0.241532	0.14433	0.143299	0.0787161	0.0786274	0.0432457	0.0421549	0.0165753	0.0205775
28.2	0.886618	0.89638	0.616665	0.616114	0.39924	0.391323	0.245174	0.241628	0.145349	0.143383	0.0757247	0.0786836	0.0389668	0.042188	0.0239451	0.0205945
28.4	0.88812	0.896381	0.61293	0.616132	0.395815	0.391389	0.245603	0.24172	0.146595	0.143465	0.0795271	0.0787383	0.0404268	0.0422204	0.021557	0.020611
28.6	0.893098	0.896382	0.617652	0.616149	0.39327	0.391452	0.245463	0.24181	0.145267	0.143545	0.0795576	0.0787917	0.0438662	0.0422519	0.0229453	0.0206272
28.8	0.888611	0.896382	0.613863	0.616165	0.3974	0.391512	0.24824	0.241897	0.147744	0.143622	0.078492	0.0788437	0.044056	0.0422827	0.0176449	0.020643
29	0.891959	0.896383	0.615945	0.61618	0.396624	0.39157	0.242905	0.241982	0.144864	0.143698	0.0806539	0.0788943	0.0422055	0.0423127	0.0213277	0.0206584
29.2	0.892369	0.896383	0.615153	0.616195	0.391822	0.391627	0.240556	0.242063	0.14597	0.143771	0.0762269	0.0789437	0.0447975	0.042342	0.0178779	0.0206734
29.4	0.886771	0.896384	0.611555	0.616209	0.393366	0.391681	0.24579	0.242143	0.144506	0.143843	0.0790278	0.0789919	0.0437932	0.0423705	0.0246039	0.020688
29.6	0.886755	0.896384	0.616679	0.616222	0.397136	0.391733	0.246935	0.24222	0.141708	0.143912	0.0784305	0.0790388	0.0428983	0.0423984	0.0211456	0.0207024
29.8	0.887488	0.896384	0.613475	0.616234	0.400738	0.391783	0.245886	0.242294	0.144084	0.14398	0.0805209	0.0790845	0.0456236	0.0424255	0.01688	0.0207163
30	0.893295	0.896385	0.613546	0.616246	0.395666	0.391831	0.245547	0.242366	0.142561	0.144046	0.0788003	0.0791291	0.0403559	0.0424521	0.0221707	0.0207299
30.2	0.890238	0.896385	0.617526	0.616257	0.398495	0.391877	0.243706	0.242436	0.145782	0.14411	0.0785618	0.0791725	0.0413709	0.0424779	0.0208023	0.0207432
30.4	0.886088	0.896385	0.6167	0.616268	0.39568	0.391922	0.243219	0.242504	0.146684	0.144172	0.0779477	0.0792148	0.0431532	0.0425032	0.0222648	0.0207562
30.6	0.889128	0.896386	0.617527	0.616278	0.399925	0.391964	0.245292	0.24257	0.145822	0.144233	0.0797665	0.0792561	0.0411243	0.0425278	0.0225916	0.0207689
30.8	0.895331	0.896386	0.613505	0.616287	0.395182	0.392006	0.246144	0.242634	0.145158	0.144292	0.0808728	0.0792963	0.0421931	0.0425518	0.0202884	0.0207813
31	0.886825	0.896386	0.61361	0.616296	0.391062	0.392045	0.242679	0.242695	0.146301	0.144349	0.0827055	0.0793355	0.0431348	0.0425752	0.0220227	0.0207933
31.2	0.888222	0.896386	0.614963	0.616305	0.398512	0.392084	0.244246	0.242755	0.146152	0.144405	0.0800338	0.0793737	0.0409049	0.042598	0.018867	0.0208051
31.4	0.889983	0.896386	0.614305	0.616313	0.39575	0.39212	0.244717	0.242813	0.144257	0.144459	0.0793853	0.0794109	0.0467895	0.0426203	0.023012	0.0208166
31.6	0.889142	0.896387	0.613135	0.616321	0.398523	0.392156	0.249231	0.24287	0.146368	0.144512	0.0767109	0.0794472	0.0420765	0.0426421	0.0207249	0.0208278
31.8	0.888879	0.896387	0.61691	0.616328	0.397048	0.39219	0.241261	0.242924	0.144565	0.144563	0.0818267	0.0794826	0.0446744	0.0426633	0.0190627	0.0208388
32	0.887248	0.896387	0.615613	0.616335	0.396956	0.392222	0.249229	0.242977	0.145499	0.144613	0.0780917	0.079517	0.0444078	0.042684	0.0213738	0.0208494
32.2	0.889577	0.896387	0.613875	0.616341	0.401918	0.392254	0.247588	0.243028	0.142481	0.144662	0.0812815	0.0795506	0.0413178	0.0427042	0.022226	0.0208599
32.4	0.892909	0.896387	0.61532	0.616348	0.393348	0.392284	0.253055	0.243078	0.147331	0.144709	0.0786103	0.0795833	0.0454414	0.0427239	0.0208214	0.0208701
32.6	0.885808	0.896387	0.614095	0.616354	0.400425	0.392314	0.246771	0.243126	0.145798	0.144755	0.0839912	0.0796153	0.0481626	0.042743	0.0193125	0.02088
32.8	0.888926	0.896387	0.615179	0.616359	0.396274	0.392342	0.247823	0.243173	0.140189	0.1448	0.0774707	0.0796464	0.0452194	0.0427618	0.0243872	0.0208897
33	0.889301	0.896388	0.617342	0.616364	0.398845	0.392369	0.242852	0.243218	0.146302	0.144844	0.0796139	0.0796767	0.0434127	0.0427801	0.0182747	0.0208991
33.2	0.887272	0.896388	0.61399	0.61637	0.39436	0.392395	0.244591	0.243262	0.149051	0.144886	0.0841226	0.0797062	0.0436698	0.0427979	0.0229383	0.0209084
33.4	0.893682	0.896388	0.615485	0.616374	0.397088	0.39242	0.248031	0.243304	0.149833	0.144927	0.0816168	0.079735	0.043068	0.0428153	0.0228808	0.0209174
33.6	0.887258	0.896388	0.61715	0.616379	0.397944	0.392444	0.249522	0.243346	0.146159	0.144967	0.0823405	0.0797631	0.0452762	0.0428323	0.0210379	0.0209262
33.8	0.891969	0.896388	0.618444	0.616383	0.39641	0.392467	0.251183	0.243386	0.146235	0.145006	0.0840327	0.0797904	0.0482819	0.0428488	0.0212189	0.0209348
34	0.885756	0.896388	0.617667	0.616387	0.395129	0.392489	0.247915	0.243424	0.146515	0.145044	0.0767738	0.0798171	0.0460062	0.042865	0.0209296	0.0209431
34.2	0.890823	0.896388	0.613232	0.616391	0.396346	0.392511	0.246539	0.243462	0.147958	0.145081	0.0779013	0.079843	0.0464079	0.0428807	0.0218546	0.0209513
34.4	0.889776	0.896388	0.615314	0.616395	0.397527	0.392531	0.246818	0.243498	0.147145	0.145117	0.0863246	0.0798684	0.0416536	0.0428961	0.0201897	0.0209593
34.6	0.891443	0.896388	0.615012	0.616398	0.393989	0.392551	0.249533	0.243533	0.14532	0.145152	0.0797514	0.079893	0.0404498	0.0429111	0.0225855	0.0209671
34.8	0.891753	0.896388	0.612847	0.616401	0.400538	0.39257	0.245754	0.243568	0.145385	0.145186	0.081447	0.0799171	0.0451134	0.0429257	0.024879	0.0209747
35	0.888454	0.896388	0.617607	0.616405	0.397142	0.392589	0.241742	0.243601	0.145003	0.145219	0.0786863	0.0799405	0.0449255	0.04294	0.0263794	0.0209821
35.2	0.886947	0.896388	0.619711	0.616408	0.399545	0.392606	0.250454	0.243633	0.148073	0.145251	0.0831857	0.0799634	0.0465998	0.0429539	0.023551	0.0209893
35.4	0.889899	0.896388	0.611393	0.61641	0.394722	0.392623	0.246188	0.243664	0.147465	0.145283	0.0787603	0.0799857	0.0478193	0.0429675	0.0196658	0.0209964
35.6	0.886745	0.896388	0.613959	0.616413	0.399459	0.39264	0.246606	0.243694	0.145983	0.145313	0.0841826	0.0800074	0.0499299	0.0429807	0.0216831	0.0210033
35.8	0.890307	0.896388	0.615191	0.616416	0.395909	0.392656	0.248467	0.243723	0.149333	0.145343	0.0793974	0.0800285	0.0427911	0.0429936	0.0199445	0.02101
36	0.891575	0.896388	0.61605	0.616418	0.398352	0.392671	0.247827	0.243752	0.14694	0.145372	0.0749594	0.0800491	0.0422184	0.0430062	0.0203073	0.0210166
36.2	0.889454	0.896388	0.615542	0.61642	0.395356	0.392685	0.246457	0.243779	0.148597	0.1454	0.0812854	0.0800692	0.0422129	0.0430185	0.018198	0.021023
36.4	0.888521	0.896388	0.613455	0.616422	0.39576	0.392699	0.247576	0.243806	0.146571	0.145427	0.0792157	0.0800888	0.0439615	0.0430305	0.0188932	0.0210293
36.6	0.891534	0.896388	0.615732	0.616424	0.397541	0.392713	0.249089	0.243832	0.150161	0.145453	0.076845	0.0801079	0.0431726	0.0430422	0.0228867	0.0210354
36.8	0.889046	0.896388	0.615742	0.616426	0.396225	0.392726	0.248726	0.243857	0.150257	0.145479	0.0808468	0.0801265	0.0450851	0.0430536	0.0194802	0.0210413
37	0.889968	0.896388	0.615355	0.616428	0.399987	0.392738	0.248665	0.243881	0.14664	0.145504	0.0771214	0.0801446	0.0460354	0.0430648	0.0208214	0.0210471
37.2	0.889323	0.896388	0.621716	0.61643	0.397938	0.392751	0.250343	0.243904	0.14947	0.145529	0.076429	0.0801623	0.0459119	0.0430756	0.0224969	0.0210528
37.4	0.887546	0.896388	0.614435	0.616432	0.398556	0.392762	0.2449	0.243927	0.144023	0.145553	0.07693	0.0801795	0.0417679	0.0430862	0.0198395	0.0210584
37.6	0.894412	0.896388	0.619081	0.616433	0.392741	0.392773	0.247231	0.243949	0.14652	0.145576	0.0812371	0.0801963	0.0448182	0.0430965	0.0216275	0.0210638
37.8	0.890273	0.896389	0.615163	0.616435	0.399208	0.392784	0.245247	0.243971	0.149726	0.145598	0.0818468	0.0802126	0.0449772	0.0431066	0.0215688	0.021069
38	0.886778	0.896389	0.616808	0.616436	0.397853	0.392794	0.245024	0.243991	0.144822	0.14562	0.079573	0.0802286	0.04143	0.0431165	0.0192097	0.0210742
38.2	0.890561	0.896389	0.617912	0.616437	0.396593	0.392804	0.247547	0.244012	0.143711	0.145641	0.0791667	0.0802441	0.041722	0.0431261	0.0190774	0.0210792
38.4	0.891747	0.896389	0.61801	0.616439	0.398322	0.392814	0.244435	0.244031	0.146101	0.145662	0.0759079	0.0802593	0.0419883	0.0431354	0.0194839	0.0210841
38.6	0.893911	0.896389	0.618996	0.61644	0.393645	0.392823	0.246556	0.24405	0.148677	0.145682	0.0808281	0.080274	0.0414476	0.0431446	0.0233233	0.0210889
38.8	0.889311	0.896389	0.616587	0.616441	0.398338	0.392832	0.245311	0.244068	0.147688	0.145702	0.0791339	0.0802884	0.0454119	0.0431535	0.0141315	0.0210936
39	0.892687	0.896389	0.613863	0.616442	0.398022	0.39284	0.246117	0.244086	0.144519	0.145721	0.081361	0.0803024	0.0401842	0.0431622	0.0220879	0.0210981
39.2	0.891729	0.896389	0.6146	0.616443	0.400552	0.392849	0.245889	0.244103	0.145536	0.145739	0.0786737	0.0803161	0.0429475	0.0431706	0.0218404	0.0211026
39.4	0.891629	0.896389	0.615595	0.616444	0.391414	0.392857	0.243255	0.24412	0.143732	0.145757	0.0808007	0.0803294	0.0408908	0.0431789	0.0228104	0.0211069
39.6	0.892442	0.896389	0.617314	0.616445	0.393443	0.392864	0.248596	0.244136	0.145552	0.145775	0.0753938	0.0803424	0.0487593	0.043187	0.0163163	0.0211112
39.8	0.889296	0.896389	0.618279	0.616446	0.396411	0.392871	0.246714	0.244152	0.149604	0.145792	0.0821553	0.080355	0.0437362	0.0431948	0.0235993	0.0211153
40	0.890332	0.896389	0.615956	0.616447	0.396608	0.392878	0.245535	0.244167	0.149721	0.145809	0.078912	0.0803674	0.0410869	0.0432025	0.0215734	0.0211193
40.2	0.889308	0.896389	0.613715	0.616447	0.399888	0.392885	0.247209	0.244182	0.146451	0.145825	0.0812684	0.0803794	0.044245	0.04321	0.0191134	0.0211233
40.4	0.88657	0.896389	0.614514	0.616448	0.395356	0.392892	0.246317	0.244196	0.146239	0.145841	0.077434	0.0803911	0.0405994	0.0432173	0.0202051	0.0211271
40.6	0.889043	0.896389	0.617955	0.616449	0.396807	0.392898	0.246412	0.24421	0.145707	0.145856	0.0816523	0.0804025	0.0432214	0.0432244	0.022625	0.0211309
40.8	0.888982	0.896389	0.617345	0.61645	0.398177	0.392904	0.248452	0.244223	0.144699	0.145871	0.0810777	0.0804136	0.0449302	0.0432314	0.0232547	0.0211345
41	0.893242	0.896389	0.617769	0.61645	0.399288	0.39291	0.248676	0.244236	0.148156	0.145885	0.08333	0.0804245	0.0447186	0.0432382	0.0201625	0.0211381
41.2	0.891882	0.896389	0.620256	0.616451	0.397008	0.392915	0.243799	0.244249	0.145603	0.145899	0.0834613	0.080435	0.0414204	0.0432448	0.0227129	0.0211416
41.4	0.888098	0.896389	0.612038	0.616451	0.398323	0.392921	0.24459	0.244261	0.14762	0.145913	0.0777991	0.0804453	0.0454455	0.0432512	0.0181466	0.021145
41.6	0.893001	0.896389	0.614236	0.616452	0.3958	0.392926	0.245402	0.244273	0.146957	0.145926	0.0846601	0.0804554	0.0406223	0.0432575	0.018628	0.0211483
41.8	0.888798	0.896389	0.613894	0.616452	0.395855	0.392931	0.248016	0.244284	0.150656	0.145939	0.0836622	0.0804652	0.0429781	0.0432637	0.0232159	0.0211516
42	0.892622	0.896389	0.621384	0.616453	0.394582	0.392936	0.249952	0.244296	0.145679	0.145952	0.0816315	0.0804747	0.0429854	0.0432697	0.0216281	0.0211547
42.2	0.891427	0.896389	0.614711	0.616453	0.397071	0.39294	0.246582	0.244306	0.14433	0.145964	0.0806752	0.080484	0.0429976	0.0432755	0.0203293	0.0211578
42.4	0.890763	0.896389	0.613168	0.616454	0.398431	0.392945	0.243606	0.244317	0.143104	0.145976	0.0847883	0.080493	0.0409613	0.0432812	0.0205732	0.0211608
42.6	0.892414	0.896389	0.612697	0.616454	0.396037	0.392949	0.246578	0.244327	0.147708	0.145988	0.0826741	0.0805019	0.043123	0.0432868	0.0213055	0.0211638
42.8	0.894307	0.896389	0.61407	0.616455	0.393857	0.392953	0.247179	0.244337	0.147704	0.145999	0.0804875	0.0805105	0.0440288	0.0432922	0.0189162	0.0211667
43	0.892346	0.896389	0.620851	0.616455	0.393075	0.392957	0.247031	0.244346	0.145853	0.14601	0.0813801	0.0805189	0.0458175	0.0432975	0.0226005	0.0211695
43.2	0.890537	0.896389	0.619099	0.616455	0.395724	0.392961	0.246863	0.244356	0.144805	0.146021	0.0821706	0.080527	0.0408427	0.0433026	0.0193373	0.0211722
43.4	0.889467	0.896389	0.619682	0.616456	0.396608	0.392965	0.250095	0.244364	0.151628	0.146031	0.0805737	0.080535	0.0472786	0.0433077	0.0233567	0.0211749
43.6	0.890739	0.896389	0.61634	0.616456	0.395834	0.392968	0.248383	0.244373	0.147091	0.146041	0.0793399	0.0805428	0.0448436	0.0433126	0.0213608	0.0211775
43.8	0.890809	0.896389	0.615621	0.616456	0.399357	0.392971	0.246505	0.244382	0.145913	0.146051	0.0838736	0.0805503	0.0460259	0.0433174	0.0257213	0.02118
44	0.891381	0.896389	0.620712	0.616457	0.395046	0.392975	0.243088	0.24439	0.146627	0.146061	0.0768196	0.0805577	0.0420899	0.0433221	0.0235648	0.0211825
44.2	0.891641	0.896389	0.615554	0.616457	0.39916	0.392978	0.245008	0.244398	0.148443	0.14607	0.079014	0.0805649	0.0426905	0.0433266	0.0188033	0.0211849
44.4	0.892537	0.896389	0.612652	0.616457	0.395429	0.392981	0.245381	0.244405	0.146866	0.146079	0.0788902	0.0805719	0.040787	0.0433311	0.0203061	0.0211873
44.6	0.889866	0.896389	0.616211	0.616457	0.399432	0.392984	0.246388	0.244413	0.146235	0.146088	0.0799397	0.0805787	0.0453797	0.0433354	0.0170932	0.0211896
44.8	0.894191	0.896389	0.618482	0.616458	0.393552	0.392987	0.247375	0.24442	0.148254	0.146097	0.0782331	0.0805854	0.0421453	0.0433397	0.013622	0.0211918
45	0.891321	0.896389	0.615655	0.616458	0.398958	0.392989	0.247404	0.244427	0.14827	0.146105	0.0830325	0.0805919	0.0420714	0.0433438	0.0172016	0.021194
45.2	0.886845	0.896389	0.618062	0.616458	0.391059	0.392992	0.245541	0.244434	0.145987	0.146113	0.0840506	0.0805982	0.0430514	0.0433478	0.0224701	0.0211962
45.4	0.891773	0.896389	0.619887	0.616458	0.397106	0.392994	0.248985	0.24444	0.145905	0.146121	0.0799118	0.0806044	0.0433442	0.0433518	0.0207486	0.0211983
45.6	0.889896	0.896389	0.614215	0.616458	0.394618	0.392997	0.246178	0.244446	0.14688	0.146129	0.0814147	0.0806103	0.039808	0.0433556	0.0238096	0.0212003
45.8	0.886052	0.896389	0.620009	0.616459	0.396551	0.392999	0.244776	0.244453	0.148436	0.146136	0.0802442	0.0806162	0.0432888	0.0433593	0.0231287	0.0212023
46	0.893009	0.896389	0.617517	0.616459	0.39793	0.393001	0.245246	0.244459	0.14381	0.146144	0.0821703	0.0806219	0.0412445	0.043363	0.0183372	0.0212043
46.2	0.890639	0.896389	0.61906	0.616459	0.395387	0.393003	0.245859	0.244464	0.143346	0.146151	0.0843038	0.0806275	0.0411173	0.0433665	0.0190206	0.0212062
46.4	0.890971	0.896389	0.617574	0.616459	0.393366	0.393005	0.249863	0.24447	0.148248	0.146158	0.0789219	0.0806329	0.0446184	0.04337	0.0217623	0.021208
46.6	0.893393	0.896389	0.616298	0.616459	0.396861	0.393007	0.248333	0.244475	0.147954	0.146164	0.0775045	0.0806382	0.043313	0.0433734	0.0214505	0.0212098
46.8	0.889343	0.896389	0.616801	0.616459	0.39418	0.393009	0.246077	0.244481	0.147657	0.146171	0.0780471	0.0806433	0.0443096	0.0433767	0.0204755	0.0212116
47	0.89393	0.896389	0.614537	0.61646	0.396932	0.393011	0.248176	0.244486	0.144397	0.146177	0.0801957	0.0806483	0.0415082	0.0433799	0.0212376	0.0212133
47.2	0.893244	0.896389	0.618185	0.61646	0.399618	0.393013	0.250643	0.244491	0.148838	0.146183	0.0771918	0.0806532	0.0431533	0.0433831	0.0214238	0.021215
47.4	0.888118	0.896389	0.616064	0.61646	0.398624	0.393015	0.245841	0.244496	0.147962	0.146189	0.0832683	0.080658	0.0423995	0.0433861	0.0218147	0.0212166
47.6	0.892636	0.896389	0.616999	0.61646	0.398744	0.393016	0.252351	0.2445	0.146063	0.146195	0.0782296	0.0806626	0.0453498	0.0433891	0.0214263	0.0212182
47.8	0.891908	0.896389	0.613683	0.61646	0.394881	0.393018	0.249118	0.244505	0.146364	0.146201	0.0793543	0.0806671	0.0394595	0.0433921	0.0229199	0.0212198
48	0.893265	0.896389	0.619541	0.61646	0.396302	0.393019	0.246437	0.244509	0.148538	0.146206	0.0800277	0.0806715	0.041183	0.0433949	0.0222125	0.0212213
48.2	0.888772	0.896389	0.618439	0.61646	0.401254	0.393021	0.253294	0.244513	0.149427	0.146212	0.0760913	0.0806758	0.0428199	0.0433977	0.0214851	0.0212228
48.4	0.89418	0.896389	0.620384	0.61646	0.394638	0.393022	0.245801	0.244517	0.146186	0.146217	0.0820106	0.08068	0.0434095	0.0434004	0.0192853	0.0212243
48.6	0.893036	0.896389	0.614747	0.61646	0.395446	0.393024	0.247541	0.244521	0.148628	0.146222	0.0777435	0.0806841	0.0435453	0.043403	0.0195988	0.0212257
48.8	0.887717	0.896389	0.620815	0.61646	0.396035	0.393025	0.249616	0.244525	0.143394	0.146227	0.0790748	0.0806881	0.0455152	0.0434056	0.0197073	0.0212271
49	0.890538	0.896389	0.616988	0.61646	0.397314	0.393026	0.245365	0.244529	0.152349	0.146232	0.0820649	0.080692	0.047501	0.0434081	0.0208327	0.0212284
49.2	0.89037	0.896389	0.615265	0.616461	0.397328	0.393027	0.245869	0.244533	0.146655	0.146236	0.0797519	0.0806958	0.0429524	0.0434106	0.0236203	0.0212297
49.4	0.893696	0.896389	0.613926	0.616461	0.397054	0.393028	0.246847	0.244536	0.14655	0.146241	0.0794545	0.0806995	0.0451435	0.043413	0.023021	0.021231
49.6	0.890027	0.896389	0.615938	0.616461	0.39802	0.39303	0.244039	0.24454	0.150758	0.146245	0.0805868	0.080703	0.0475437	0.0434153	0.0241447	0.0212323
49.8	0.894826	0.896389	0.615226	0.616461	0.397479	0.393031	0.246182	0.244543	0.147343	0.14625	0.0804818	0.0807065	0.0461135	0.0434176	0.020095	0.0212335
50	0.890427	0.896389	0.617472	0.616461	0.398462	0.393032	0.249259	0.244546	0.148471	0.146254	0.080174	0.08071	0.0407737	0.0434198	0.022625	0.0212347
50.2	0.890249	0.896389	0.613934	0.616461	0.394939	0.393033	0.245553	0.244549	0.149039	0.146258	0.0794618	0.0807133	0.0424094	0.043422	0.0213491	0.0212359
50.4	0.892994	0.896389	0.620124	0.616461	0.39777	0.393034	0.246247	0.244552	0.146971	0.146262	0.0799658	0.0807165	0.0458067	0.0434241	0.019764	0.021237
50.6	0.892831	0.896389	0.617812	0.616461	0.398323	0.393034	0.243987	0.244555	0.145014	0.146266	0.0800404	0.0807197	0.0404992	0.0434262	0.018763	0.0212381
50.8	0.892223	0.896389	0.616865	0.616461	0.398185	0.393035	0.246939	0.244558	0.147198	0.14627	0.0815504	0.0807227	0.0436307	0.0434282	0.0240768	0.0212392
51	0.890264	0.896389	0.615001	0.616461	0.396501	0.393036	0.247494	0.244561	0.151674	0.146273	0.078315	0.0807257	0.0439661	0.0434301	0.0202366	0.0212403
51.2	0.887859	0.896389	0.616087	0.616461	0.395344	0.393037	0.250007	0.244563	0.148195	0.146277	0.0851027	0.0807287	0.043266	0.043432	0.0203982	0.0212413
51.4	0.890029	0.896389	0.612763	0.616461	0.393463	0.393038	0.245525	0.244566	0.144072	0.14628	0.0818767	0.0807315	0.0450633	0.0434339	0.02493	0.0212423
51.6	0.889621	0.896389	0.621549	0.616461	0.395926	0.393039	0.250546	0.244568	0.150091	0.146284	0.0804749	0.0807343	0.0446689	0.0434357	0.0185462	0.0212433
51.8	0.895502	0.896389	0.621262	0.616461	0.397764	0.393039	0.245995	0.244571	0.148721	0.146287	0.0776356	0.080737	0.0482911	0.0434375	0.0161878	0.0212442
52	0.888243	0.896389	0.616222	0.616461	0.395508	0.39304	0.247918	0.244573	0.145496	0.14629	0.0819218	0.0807396	0.0374499	0.0434393	0.0220449	0.0212452
52.2	0.891681	0.896389	0.614209	0.616461	0.396728	0.393041	0.247644	0.244575	0.151188	0.146293	0.0798356	0.0807422	0.0482903	0.0434409	0.0228449	0.0212461
52.4	0.890112	0.896389	0.614206	0.616461	0.397296	0.393041	0.245806	0.244578	0.14909	0.146296	0.0761456	0.0807447	0.0420045	0.0434426	0.0176179	0.021247
52.6	0.89554	0.896389	0.612804	0.616461	0.399633	0.393042	0.244504	0.24458	0.148463	0.146299	0.0802706	0.0807472	0.0419345	0.0434442	0.0157567	0.0212479
52.8	0.896373	0.896389	0.617251	0.616461	0.398546	0.393043	0.246921	0.244582	0.145681	0.146302	0.0810498	0.0807496	0.0410465	0.0434458	0.0195571	0.0212487
53	0.894648	0.896389	0.616235	0.616461	0.397298	0.393043	0.247089	0.244584	0.146018	0.146305	0.0776721	0.0807519	0.0461213	0.0434473	0.0202612	0.0212495
53.2	0.893607	0.896389	0.617359	0.616461	0.397866	0.393044	0.251621	0.244586	0.145816	0.146308	0.0797369	0.0807541	0.0406948	0.0434488	0.0220417	0.0212504
53.4	0.890517	0.896389	0.619092	0.616461	0.391922	0.393044	0.243519	0.244588	0.143953	0.14631	0.0778965	0.0807563	0.0402186	0.0434503	0.0214779	0.0212511
53.6	0.895115	0.896389	0.61507	0.616461	0.396694	0.393045	0.247712	0.244589	0.143367	0.146313	0.0796865	0.0807585	0.0443117	0.0434517	0.0192832	0.0212519
53.8	0.891641	0.896389	0.615296	0.616462	0.394551	0.393045	0.243597	0.244591	0.144786	0.146315	0.0811582	0.0807606	0.0418318	0.0434531	0.0232996	0.0212527
54	0.889183	0.896389	0.618279	0.616462	0.39582	0.393046	0.249321	0.244593	0.14413	0.146318	0.0782535	0.0807626	0.0475736	0.0434544	0.0214985	0.0212534
54.2	0.89166	0.896389	0.616993	0.616462	0.398716	0.393046	0.248498	0.244595	0.146683	0.14632	0.0808679	0.0807646	0.0470268	0.0434558	0.0229264	0.0212541
54.4	0.895996	0.896389	0.616885	0.616462	0.391943	0.393047	0.248061	0.244596	0.145907	0.146322	0.0829176	0.0807665	0.0444563	0.043457	0.0233928	0.0212548
54.6	0.893004	0.896389	0.617906	0.616462	0.395767	0.393047	0.24677	0.244598	0.148623	0.146325	0.0759005	0.0807684	0.0455862	0.0434583	0.0210832	0.0212555
54.8	0.887415	0.896389	0.616834	0.616462	0.395122	0.393047	0.243426	0.244599	0.14517	0.146327	0.0818915	0.0807703	0.039449	0.0434595	0.0237948	0.0212562
55	0.886801	0.896389	0.615628	0.616462	0.396644	0.393048	0.248827	0.244601	0.147999	0.146329	0.0794851	0.0807721	0.0458651	0.0434607	0.0191063	0.0212568
55.2	0.888343	0.896389	0.617902	0.616462	0.394178	0.393048	0.248452	0.244602	0.147566	0.146331	0.0771571	0.0807738	0.0409635	0.0434619	0.0215502	0.0212575
55.4	0.892674	0.896389	0.620126	0.616462	0.394469	0.393049	0.249956	0.244604	0.147356	0.146333	0.0785264	0.0807755	0.0457084	0.043463	0.0198681	0.0212581
55.6	0.89437	0.896389	0.612923	0.616462	0.397148	0.393049	0.247967	0.244605	0.149651	0.146335	0.0814164	0.0807772	0.0425158	0.0434641	0.0201926	0.0212587
55.8	0.897261	0.896389	0.611953	0.616462	0.394762	0.393049	0.244604	0.244606	0.144623	0.146337	0.0856997	0.0807788	0.0433229	0.0434652	0.0208137	0.0212593
56	0.888344	0.896389	0.618207	0.616462	0.396479	0.39305	0.243876	0.244607	0.148195	0.146339	0.0834276	0.0807804	0.0439932	0.0434663	0.0209858	0.0212599
56.2	0.890677	0.896389	0.617405	0.616462	0.399903	0.39305	0.245494	0.244609	0.148537	0.14634	0.080569	0.0807819	0.0468432	0.0434673	0.0200403	0.0212604
56.4	0.891714	0.896389	0.616481	0.616462	0.39895	0.39305	0.244257	0.24461	0.149197	0.146342	0.0812871	0.0807834	0.0473135	0.0434683	0.0207323	0.021261
56.6	0.891453	0.896389	0.614329	0.616462	0.398972	0.39305	0.24813	0.244611	0.150468	0.146344	0.079341	0.0807849	0.0448267	0.0434693	0.0182459	0.0212615
56.8	0.89737	0.896389	0.614126	0.616462	0.399348	0.393051	0.246955	0.244612	0.147103	0.146345	0.0812969	0.0807863	0.0424634	0.0434703	0.0211659	0.021262
57	0.889542	0.896389	0.614433	0.616462	0.39388	0.393051	0.245894	0.244613	0.148864	0.146347	0.0818565	0.0807877	0.0416066	0.0434712	0.022958	0.0212625
57.2	0.89729	0.896389	0.614484	0.616462	0.395348	0.393051	0.246322	0.244614	0.151559	0.146349	0.0848057	0.080789	0.0416385	0.0434721	0.0199231	0.021263
57.4	0.892832	0.896389	0.614699	0.616462	0.393245	0.393051	0.246752	0.244615	0.149458	0.14635	0.0804475	0.0807903	0.0460578	0.043473	0.0210538	0.0212635
57.6	0.893191	0.896389	0.616998	0.616462	0.393948	0.393052	0.247755	0.244616	0.151308	0.146352	0.0790167	0.0807916	0.0440101	0.0434739	0.0218735	0.021264
57.8	0.890826	0.896389	0.613786	0.616462	0.396033	0.393052	0.246494	0.244617	0.147708	0.146353	0.0810463	0.0807929	0.0478113	0.0434747	0.021835	0.0212645
58	0.893768	0.896389	0.61605	0.616462	0.397531	0.393052	0.247077	0.244618	0.150433	0.146354	0.080324	0.0807941	0.04611	0.0434755	0.0222703	0.0212649
58.2	0.890108	0.896389	0.616523	0.616462	0.398371	0.393052	0.244341	0.244619	0.146557	0.146356	0.0833153	0.0807953	0.0451805	0.0434763	0.0220578	0.0212653
58.4	0.889145	0.896389	0.615941	0.616462	0.399138	0.393053	0.248091	0.24462	0.152035	0.146357	0.0835464	0.0807965	0.0464263	0.0434771	0.0208137	0.0212658
58.6	0.889321	0.896389	0.61771	0.616462	0.395638	0.393053	0.24841	0.244621	0.145218	0.146358	0.081112	0.0807976	0.043836	0.0434779	0.0218357	0.0212662
58.8	0.893778	0.896389	0.616392	0.616462	0.393648	0.393053	0.246584	0.244621	0.147266	0.14636	0.0809973	0.0807987	0.0456182	0.0434786	0.0219146	0.0212666
59	0.895013	0.896389	0.616737	0.616462	0.398287	0.393053	0.24591	0.244622	0.148141	0.146361	0.0793324	0.0807998	0.0417317	0.0434793	0.0232837	0.021267
59.2	0.897285	0.896389	0.614076	0.616462	0.398773	0.393053	0.247188	0.244623	0.145392	0.146362	0.0785744	0.0808008	0.0426959	0.0434801	0.0238782	0.0212674
59.4	0.89186	0.896389	0.618547	0.616462	0.396908	0.393054	0.243802	0.244624	0.145995	0.146363	0.0796677	0.0808018	0.0442659	0.0434808	0.0212639	0.0212678
59.6	0.894889	0.896389	0.615423	0.616462	0.393416	0.393054	0.247472	0.244624	0.147556	0.146364	0.0844759	0.0808028	0.0439441	0.0434814	0.0275786	0.0212681
59.8	0.892952	0.896389	0.614466	0.616462	0.400905	0.393054	0.245245	0.244625	0.148951	0.146365	0.0786772	0.0808038	0.0475742	0.0434821	0.0249257	0.0212685
60	0.889977	0.896389	0.618499	0.616462	0.395255	0.393054	0.244292	0.244626	0.146213	0.146366	0.0807211	0.0808047	0.0418664	0.0434827	0.0236267	0.0212689
60.2	0.891447	0.896389	0.617143	0.616462	0.394156	0.393054	0.244843	0.244626	0.145624	0.146367	0.0824409	0.0808057	0.04097	0.0434834	0.0188044	0.0212692
60.4	0.892246	0.896389	0.616599	0.616462	0.396281	0.393054	0.245102	0.244627	0.146703	0.146368	0.0811223	0.0808066	0.0444636	0.043484	0.0222164	0.0212696
60.6	0.890881	0.896389	0.618798	0.616462	0.395591	0.393054	0.249217	0.244628	0.148165	0.146369	0.0806146	0.0808074	0.0438977	0.0434846	0.0226487	0.0212699
60.8	0.89468	0.896389	0.615145	0.616462	0.393797	0.393055	0.245064	0.244628	0.148428	0.14637	0.077768	0.0808083	0.0476808	0.0434852	0.0231005	0.0212702
61	0.892242	0.896389	0.615259	0.616462	0.393332	0.393055	0.240596	0.244629	0.145167	0.146371	0.0811442	0.0808091	0.0409146	0.0434857	0.0235018	0.0212705
61.2	0.890555	0.896389	0.61543	0.616462	0.396057	0.393055	0.247681	0.244629	0.145324	0.146372	0.0792417	0.0808099	0.0409954	0.0434863	0.0209549	0.0212708
61.4	0.892989	0.896389	0.619718	0.616462	0.391845	0.393055	0.246443	0.24463	0.151257	0.146373	0.0819201	0.0808107	0.047694	0.0434868	0.0193035	0.0212711
61.6	0.894862	0.896389	0.616448	0.616462	0.395509	0.393055	0.250892	0.24463	0.148002	0.146374	0.0809423	0.0808115	0.0412758	0.0434874	0.0205837	0.0212714
61.8	0.890191	0.896389	0.614149	0.616462	0.39354	0.393055	0.242944	0.244631	0.146811	0.146375	0.0801231	0.0808122	0.0415142	0.0434879	0.0181985	0.0212717
62	0.893141	0.896389	0.617894	0.616462	0.396269	0.393055	0.245258	0.244631	0.144798	0.146376	0.0766163	0.0808129	0.0422031	0.0434884	0.0210181	0.021272
62.2	0.892778	0.896389	0.613787	0.616462	0.395362	0.393055	0.24966	0.244632	0.14531	0.146376	0.0815278	0.0808137	0.0454899	0.0434889	0.0231006	0.0212722
62.4	0.894279	0.896389	0.615751	0.616462	0.393397	0.393055	0.246909	0.244632	0.148666	0.146377	0.080072	0.0808143	0.0476097	0.0434893	0.0207801	0.0212725
62.6	0.890826	0.896389	0.615429	0.616462	0.396735	0.393055	0.249242	0.244633	0.145837	0.146378	0.0820923	0.080815	0.0436599	0.0434898	0.0195205	0.0212728
62.8	0.890318	0.896389	0.616899	0.616462	0.395876	0.393056	0.250686	0.244633	0.146198	0.146379	0.077002	0.0808157	0.0457379	0.0434903	0.0220186	0.021273
63	0.892165	0.896389	0.615795	0.616462	0.399823	0.393056	0.246724	0.244634	0.150022	0.146379	0.0796785	0.0808163	0.0442506	0.0434907	0.0201123	0.0212733
63.2	0.893138	0.896389	0.61922	0.616462	0.39561	0.393056	0.250393	0.244634	0.150088	0.14638	0.0799149	0.080817	0.0448541	0.0434911	0.0189428	0.0212735
63.4	0.89093	0.896389	0.619739	0.616462	0.397251	0.393056	0.246524	0.244635	0.144292	0.146381	0.076051	0.0808176	0.0389468	0.0434915	0.021773	0.0212737
63.6	0.891959	0.896389	0.617695	0.616462	0.398138	0.393056	0.24707	0.244635	0.148991	0.146381	0.0808598	0.0808182	0.042561	0.043492	0.0224816	0.021274
63.8	0.890224	0.896389	0.617428	0.616462	0.394999	0.393056	0.241582	0.244635	0.146216	0.146382	0.085708	0.0808187	0.0423874	0.0434924	0.0189075	0.0212742
64	0.893976	0.896389	0.613338	0.616462	0.39612	0.393056	0.245915	0.244636	0.149702	0.146383	0.0814495	0.0808193	0.0433512	0.0434928	0.0212554	0.0212744
64.2	0.88877	0.896389	0.610091	0.616462	0.395559	0.393056	0.248774	0.244636	0.144634	0.146383	0.0808162	0.0808198	0.0447898	0.0434931	0.0243344	0.0212746
64.4	0.893524	0.896389	0.613338	0.616462	0.39452	0.393056	0.247186	0.244636	0.147475	0.146384	0.0789062	0.0808204	0.045708	0.0434935	0.0239805	0.0212748
64.6	0.890265	0.896389	0.614085	0.616462	0.399106	0.393056	0.245979	0.244637	0.148188	0.146384	0.0808514	0.0808209	0.0454204	0.0434939	0.0187075	0.021275
64.8	0.892082	0.896389	0.61298	0.616462	0.393096	0.393056	0.242343	0.244637	0.146876	0.146385	0.0798141	0.0808214	0.0424949	0.0434942	0.0214141	0.0212752
65	0.889581	0.896389	0.6167	0.616462	0.394288	0.393056	0.247551	0.244637	0.145183	0.146385	0.0833474	0.0808219	0.0418026	0.0434946	0.01759	0.0212754
65.2	0.889191	0.896389	0.617906	0.616462	0.398792	0.393056	0.248218	0.244638	0.146509	0.146386	0.0729965	0.0808224	0.0432908	0.0434949	0.0212178	0.0212756
65.4	0.89287	0.896389	0.616268	0.616462	0.391325	0.393056	0.247637	0.244638	0.149681	0.146386	0.0785935	0.0808229	0.0455219	0.0434952	0.0188251	0.0212758
65.6	0.89354	0.896389	0.61717	0.616462	0.395783	0.393057	0.245884	0.244638	0.144953	0.146387	0.0844107	0.0808233	0.0428517	0.0434956	0.0203508	0.021276
65.8	0.893685	0.896389	0.621265	0.616462	0.398243	0.393057	0.24542	0.244638	0.15037	0.146387	0.0800585	0.0808238	0.0433756	0.0434959	0.021019	0.0212762
66	0.89151	0.896389	0.618204	0.616462	0.397836	0.393057	0.24294	0.244639	0.146366	0.146388	0.0803023	0.0808242	0.0411242	0.0434962	0.022143	0.0212763
66.2	0.897257	0.896389	0.623171	0.616462	0.392143	0.393057	0.248464	0.244639	0.14633	0.146388	0.0812107	0.0808246	0.043924	0.0434965	0.0190319	0.0212765
66.4	0.892369	0.896389	0.614896	0.616462	0.39468	0.393057	0.245407	0.244639	0.148578	0.146389	0.0765633	0.0808251	0.0436719	0.0434968	0.0197055	0.0212767
66.6	0.891	0.896389	0.619083	0.616462	0.396454	0.393057	0.243085	0.244639	0.152275	0.146389	0.0813078	0.0808255	0.0427655	0.0434971	0.0221876	0.0212768
66.8	0.895941	0.896389	0.618293	0.616462	0.398494	0.393057	0.245209	0.24464	0.147423	0.14639	0.0775804	0.0808259	0.0479111	0.0434973	0.0225046	0.021277
67	0.891595	0.896389	0.612694	0.616462	0.39299	0.393057	0.244844	0.24464	0.143123	0.14639	0.0819808	0.0808262	0.0438686	0.0434976	0.0231776	0.0212771
67.2	0.894163	0.896389	0.616622	0.616462	0.392248	0.393057	0.248298	0.24464	0.146129	0.14639	0.0824633	0.0808266	0.0429631	0.0434979	0.0213457	0.0212773
67.4	0.892421	0.896389	0.613977	0.616462	0.3956	0.393057	0.248543	0.24464	0.146082	0.146391	0.0812003	0.080827	0.0400391	0.0434981	0.0241748	0.0212774
67.6	0.88937	0.896389	0.615745	0.616462	0.395789	0.393057	0.245669	0.244641	0.144879	0.146391	0.0816554	0.0808273	0.0448462	0.0434984	0.023142	0.0212775
67.8	0.89457	0.896389	0.619535	0.616462	0.394576	0.393057	0.247503	0.244641	0.143481	0.146391	0.0769448	0.0808277	0.0436412	0.0434986	0.0234977	0.0212777
68	0.890155	0.896389	0.615753	0.616462	0.396072	0.393057	0.24894	0.244641	0.147906	0.146392	0.0858489	0.080828	0.0426245	0.0434989	0.0229288	0.0212778
68.2	0.890458	0.896389	0.614811	0.616462	0.394671	0.393057	0.243822	0.244641	0.147229	0.146392	0.0826701	0.0808283	0.0415727	0.0434991	0.0232143	0.021278
68.4	0.891296	0.896389	0.6183	0.616462	0.394032	0.393057	0.242888	0.244641	0.145447	0.146392	0.080477	0.0808287	0.0435251	0.0434993	0.0215794	0.0212781
68.6	0.893619	0.896389	0.615095	0.616462	0.391446	0.393057	0.245125	0.244641	0.146641	0.146393	0.0781391	0.080829	0.0434763	0.0434995	0.0207977	0.0212782
68.8	0.893514	0.896389	0.614985	0.616462	0.395957	0.393057	0.243815	0.244642	0.143072	0.146393	0.0787683	0.0808293	0.0387818	0.0434998	0.0209991	0.0212783
69	0.893563	0.896389	0.617385	0.616462	0.395295	0.393057	0.24344	0.244642	0.147817	0.146393	0.0812112	0.0808296	0.0464829	0.0435	0.0174794	0.0212784
69.2	0.892735	0.896389	0.612218	0.616462	0.398235	0.393057	0.247133	0.244642	0.144061	0.146394	0.0793174	0.0808299	0.046026	0.0435002	0.0229525	0.0212786
69.4	0.892851	0.896389	0.610794	0.616462	0.393999	0.393057	0.246213	0.244642	0.143085	0.146394	0.0821299	0.0808302	0.0417124	0.0435004	0.0201758	0.0212787
69.6	0.894946	0.896389	0.616886	0.616462	0.395713	0.393057	0.24464	0.244642	0.147774	0.146394	0.0772966	0.0808304	0.045862	0.0435006	0.0232166	0.0212788
69.8	0.89208	0.896389	0.614795	0.616462	0.394874	0.393057	0.247061	0.244642	0.147757	0.146395	0.0810088	0.0808307	0.0426948	0.0435008	0.0178695	0.0212789
70	0.891619	0.896389	0.61615	0.616462	0.396239	0.393057	0.246676	0.244643	0.147995	0.146395	0.082436	0.080831	0.0488826	0.043501	0.0206116	0.021279
70.2	0.890765	0.896389	0.616486	0.616462	0.395225	0.393057	0.24609	0.244643	0.145192	0.146395	0.0832524	0.0808312	0.0415737	0.0435011	0.0221471	0.0212791
70.4	0.892681	0.896389	0.616072	0.616462	0.393588	0.393057	0.247767	0.244643	0.149262	0.146395	0.0784688	0.0808315	0.0448678	0.0435013	0.020891	0.0212792
70.6	0.892815	0.896389	0.616071	0.616462	0.398718	0.393057	0.24384	0.244643	0.150814	0.146396	0.0786317	0.0808317	0.0410463	0.0435015	0.0185536	0.0212793
70.8	0.893711	0.896389	0.618251	0.616462	0.396978	0.393057	0.247414	0.244643	0.14608	0.146396	0.0777842	0.0808319	0.041845	0.0435017	0.0187632	0.0212794
71	0.898509	0.896389	0.616366	0.616462	0.393757	0.393057	0.241388	0.244643	0.144047	0.146396	0.0791782	0.0808322	0.0416351	0.0435018	0.0229959	0.0212795
71.2	0.891745	0.896389	0.615137	0.616462	0.396133	0.393057	0.245136	0.244643	0.14695	0.146396	0.0774535	0.0808324	0.042792	0.043502	0.0183816	0.0212796
71.4	0.893696	0.896389	0.616673	0.616462	0.397079	0.393057	0.24702	0.244643	0.147629	0.146397	0.0786364	0.0808326	0.0426433	0.0435021	0.020303	0.0212797
71.6	0.893691	0.896389	0.616772	0.616462	0.392669	0.393057	0.247771	0.244644	0.146551	0.146397	0.0783632	0.0808328	0.0424061	0.0435023	0.0259784	0.0212798
71.8	0.893506	0.896389	0.613867	0.616462	0.397979	0.393057	0.246205	0.244644	0.147301	0.146397	0.0826285	0.080833	0.044478	0.0435024	0.0214003	0.0212798
72	0.892295	0.896389	0.618935	0.616462	0.392109	0.393057	0.246253	0.244644	0.149664	0.146397	0.080392	0.0808332	0.0448972	0.0435026	0.0215593	0.0212799
72.2	0.895545	0.896389	0.618054	0.616462	0.389442	0.393057	0.245987	0.244644	0.147483	0.146397	0.08219	0.0808334	0.0445851	0.0435027	0.0244158	0.02128
72.4	0.893956	0.896389	0.619855	0.616462	0.393648	0.393057	0.243687	0.244644	0.145489	0.146398	0.0795084	0.0808336	0.044627	0.0435029	0.0195265	0.0212801
72.6	0.89383	0.896389	0.614808	0.616462	0.394252	0.393057	0.245914	0.244644	0.142256	0.146398	0.0840806	0.0808338	0.0478212	0.043503	0.0222204	0.0212802
72.8	0.890934	0.896389	0.618793	0.616462	0.39243	0.393057	0.247342	0.244644	0.147005	0.146398	0.0801725	0.080834	0.0458141	0.0435031	0.0185339	0.0212802
73	0.891793	0.896389	0.618063	0.616462	0.393685	0.393058	0.248493	0.244644	0.145801	0.146398	0.0786464	0.0808342	0.0438402	0.0435033	0.0202152	0.0212803
73.2	0.891771	0.896389	0.618926	0.616462	0.396327	0.393058	0.24268	0.244644	0.147024	0.146398	0.0801784	0.0808343	0.0417865	0.0435034	0.0214687	0.0212804
73.4	0.89265	0.896389	0.615414	0.616462	0.392465	0.393058	0.249194	0.244644	0.145721	0.146398	0.0763715	0.0808345	0.0412211	0.0435035	0.0211779	0.0212804
73.6	0.891451	0.896389	0.615844	0.616462	0.393849	0.393058	0.244737	0.244644	0.147374	0.146399	0.0810972	0.0808347	0.0414239	0.0435036	0.0253075	0.0212805
73.8	0.894219	0.896389	0.617293	0.616462	0.396946	0.393058	0.244794	0.244645	0.146675	0.146399	0.0777043	0.0808348	0.0427246	0.0435037	0.0206951	0.0212806
74	0.892514	0.896389	0.612802	0.616462	0.398068	0.393058	0.245236	0.244645	0.15014	0.146399	0.0800027	0.080835	0.0436974	0.0435039	0.0174324	0.0212806
74.2	0.892617	0.896389	0.614899	0.616462	0.39668	0.393058	0.245994	0.244645	0.146312	0.146399	0.0784934	0.0808351	0.0478623	0.043504	0.0242831	0.0212807
74.4	0.890298	0.896389	0.619521	0.616462	0.396754	0.393058	0.245789	0.244645	0.145592	0.146399	0.0838992	0.0808353	0.0461323	0.0435041	0.0143038	0.0212808
74.6	0.893302	0.896389	0.616611	0.616462	0.394967	0.393058	0.245191	0.244645	0.145986	0.146399	0.0824846	0.0808354	0.0451802	0.0435042	0.0212082	0.0212808
74.8	0.89114	0.896389	0.616224	0.616462	0.39603	0.393058	0.244397	0.244645	0.148363	0.146399	0.0813542	0.0808356	0.0422727	0.0435043	0.0176318	0.0212809
75	0.88944	0.896389	0.616369	0.616462	0.395117	0.393058	0.245248	0.244645	0.14748	0.1464	0.0761844	0.0808357	0.0435159	0.0435044	0.0191603	0.0212809
75.2	0.893856	0.896389	0.616082	0.616462	0.393996	0.393058	0.246106	0.244645	0.144857	0.1464	0.0813884	0.0808359	0.0419543	0.0435045	0.0214489	0.021281
75.4	0.896805	0.896389	0.61021	0.616462	0.39463	0.393058	0.247306	0.244645	0.146943	0.1464	0.0822219	0.080836	0.0447205	0.0435046	0.0198572	0.021281
75.6	0.890005	0.896389	0.616573	0.616462	0.396125	0.393058	0.246372	0.244645	0.149245	0.1464	0.0799636	0.0808361	0.046947	0.0435047	0.0204949	0.0212811
75.8	0.892921	0.896389	0.615003	0.616462	0.393003	0.393058	0.244449	0.244645	0.148429	0.1464	0.0819914	0.0808362	0.045542	0.0435048	0.0194821	0.0212811
76	0.893377	0.896389	0.613202	0.616462	0.393431	0.393058	0.245559	0.244645	0.14569	0.1464	0.0792165	0.0808364	0.043077	0.0435048	0.0189613	0.0212812
76.2	0.894285	0.896389	0.615859	0.616462	0.397382	0.393058	0.246414	0.244645	0.148086	0.1464	0.0782027	0.0808365	0.0415055	0.0435049	0.0192764	0.0212813
76.4	0.891743	0.896389	0.617021	0.616462	0.396094	0.393058	0.248912	0.244645	0.146639	0.1464	0.0775027	0.0808366	0.0443548	0.043505	0.0166558	0.0212813
76.6	0.894956	0.896389	0.618819	0.616462	0.394254	0.393058	0.243057	0.244645	0.1474	0.146401	0.078563	0.0808367	0.0429749	0.0435051	0.0208852	0.0212814
76.8	0.890668	0.896389	0.616006	0.616462	0.392198	0.393058	0.247802	0.244645	0.147745	0.146401	0.0795054	0.0808368	0.0387763	0.0435052	0.0227405	0.0212814
77	0.895401	0.896389	0.617378	0.616462	0.393778	0.393058	0.243553	0.244646	0.146793	0.146401	0.0767842	0.0808369	0.0415351	0.0435053	0.0199081	0.0212814
77.2	0.894053	0.896389	0.614204	0.616462	0.393702	0.393058	0.244033	0.244646	0.146526	0.146401	0.0802562	0.080837	0.0444973	0.0435053	0.0189513	0.0212815
77.4	0.889532	0.896389	0.614503	0.616462	0.393849	0.393058	0.25004	0.244646	0.144044	0.146401	0.0807865	0.0808371	0.0446007	0.0435054	0.0226207	0.0212815
77.6	0.895269	0.896389	0.617402	0.616462	0.394629	0.393058	0.245725	0.244646	0.148083	0.146401	0.0798849	0.0808372	0.0416153	0.0435055	0.0179617	0.0212816
77.8	0.893018	0.896389	0.6193	0.616462	0.393013	0.393058	0.245713	0.244646	0.148419	0.146401	0.0833418	0.0808373	0.0445516	0.0435056	0.0167836	0.0212816
78	0.894631	0.896389	0.613141	0.616462	0.395572	0.393058	0.246112	0.244646	0.145334	0.146401	0.0817173	0.0808374	0.0392265	0.0435056	0.0170661	0.0212816
78.2	0.891307	0.896389	0.618554	0.616462	0.395875	0.393058	0.245186	0.244646	0.145999	0.146401	0.0780469	0.0808375	0.0428026	0.0435057	0.0218055	0.0212817
78.4	0.890072	0.896389	0.614899	0.616462	0.397071	0.393058	0.243932	0.244646	0.147662	0.146401	0.0787326	0.0808376	0.0419771	0.0435058	0.0216982	0.0212817
78.6	0.894781	0.896389	0.615085	0.616462	0.396302	0.393058	0.246128	0.244646	0.149529	0.146401	0.0807947	0.0808377	0.0445829	0.0435058	0.0198167	0.0212818
78.8	0.89357	0.896389	0.615581	0.616462	0.391821	0.393058	0.244861	0.244646	0.148571	0.146402	0.0802501	0.0808377	0.0440694	0.0435059	0.0222528	0.0212818
79	0.894067	0.896389	0.61355	0.616462	0.392802	0.393058	0.240663	0.244646	0.146104	0.146402	0.0794948	0.0808378	0.0434047	0.043506	0.0206595	0.0212818
79.2	0.893209	0.896389	0.619301	0.616462	0.393581	0.393058	0.244132	0.244646	0.148347	0.146402	0.0785421	0.0808379	0.0416504	0.043506	0.0229513	0.0212819
79.4	0.893866	0.896389	0.614417	0.616462	0.394363	0.393058	0.249991	0.244646	0.145755	0.146402	0.0780678	0.080838	0.0489334	0.0435061	0.0230918	0.0212819
79.6	0.89499	0.896389	0.615531	0.616462	0.3944	0.393058	0.247653	0.244646	0.148204	0.146402	0.0822082	0.0808381	0.0483284	0.0435061	0.0201896	0.0212819
79.8	0.893519	0.896389	0.616087	0.616462	0.393231	0.393058	0.246462	0.244646	0.144482	0.146402	0.0791107	0.0808381	0.0432993	0.0435062	0.0179629	0.021282
80	0.892888	0.896389	0.613164	0.616462	0.391948	0.393058	0.247084	0.244646	0.14672	0.146402	0.0790249	0.0808382	0.0420504	0.0435062	0.0186898	0.021282
80.2	0.897084	0.896389	0.613741	0.616462	0.393203	0.393058	0.241369	0.244646	0.146829	0.146402	0.0796631	0.0808383	0.0451844	0.0435063	0.021836	0.021282
80.4	0.893292	0.896389	0.617407	0.616462	0.394536	0.393058	0.244087	0.244646	0.146492	0.146402	0.0814089	0.0808384	0.0463979	0.0435063	0.0191595	0.0212821
80.6	0.891382	0.896389	0.61811	0.616462	0.391942	0.393058	0.247965	0.244646	0.148631	0.146402	0.084601	0.0808384	0.0435771	0.0435064	0.0188756	0.0212821
80.8	0.891001	0.896389	0.618089	0.616462	0.394609	0.393058	0.246546	0.244646	0.144663	0.146402	0.0850074	0.0808385	0.0463745	0.0435064	0.0152303	0.0212821
81	0.893809	0.896389	0.613034	0.616462	0.392927	0.393058	0.244438	0.244646	0.148673	0.146402	0.0833684	0.0808385	0.0420305	0.0435065	0.0171834	0.0212821
81.2	0.894634	0.896389	0.616383	0.616462	0.393961	0.393058	0.244418	0.244646	0.146978	0.146402	0.0790571	0.0808386	0.0453597	0.0435065	0.019431	0.0212822
81.4	0.894499	0.896389	0.618873	0.616462	0.394074	0.393058	0.247134	0.244646	0.14853	0.146402	0.0828321	0.0808387	0.0444648	0.0435066	0.0217027	0.0212822
81.6	0.896366	0.896389	0.615656	0.616462	0.394442	0.393058	0.24427	0.244646	0.144446	0.146402	0.0805539	0.0808387	0.0442122	0.0435066	0.0190775	0.0212822
81.8	0.900355	0.896389	0.621494	0.616462	0.394338	0.393058	0.243763	0.244646	0.146356	0.146403	0.0789444	0.0808388	0.042831	0.0435067	0.0184136	0.0212822
82	0.8929	0.896389	0.615523	0.616462	0.39007	0.393058	0.245343	0.244646	0.148685	0.146403	0.0800828	0.0808388	0.0447035	0.0435067	0.0179108	0.0212823
82.2	0.894041	0.896389	0.61775	0.616462	0.394571	0.393058	0.247932	0.244646	0.142397	0.146403	0.0785232	0.0808389	0.0424903	0.0435067	0.0189912	0.0212823
82.4	0.89267	0.896389	0.614028	0.616462	0.395721	0.393058	0.24591	0.244646	0.147339	0.146403	0.0772914	0.080839	0.0414639	0.0435068	0.0177408	0.0212823
82.6	0.890312	0.896389	0.616962	0.616462	0.39164	0.393058	0.247567	0.244646	0.146685	0.146403	0.0796321	0.080839	0.043937	0.0435068	0.0210717	0.0212823
82.8	0.894641	0.896389	0.615822	0.616462	0.392103	0.393058	0.244115	0.244646	0.147849	0.146403	0.0815145	0.080839	0.0434648	0.0435069	0.0178541	0.0212824
83	0.895048	0.896389	0.616733	0.616462	0.397526	0.393058	0.245028	0.244646	0.144989	0.146403	0.0808888	0.0808391	0.0438625	0.0435069	0.0179759	0.0212824
83.2	0.892441	0.896389	0.617635	0.616462	0.393524	0.393058	0.245711	0.244646	0.149958	0.146403	0.0774999	0.0808391	0.0450084	0.0435069	0.0192875	0.0212824
83.4	0.889278	0.896389	0.612229	0.616462	0.392848	0.393058	0.243448	0.244646	0.148118	0.146403	0.0777239	0.0808392	0.0476648	0.043507	0.0224779	0.0212824
83.6	0.889812	0.896389	0.617955	0.616462	0.393143	0.393058	0.243702	0.244647	0.144706	0.146403	0.0821483	0.0808392	0.0445338	0.043507	0.0249116	0.0212824
83.8	0.896306	0.896389	0.615387	0.616462	0.396371	0.393058	0.242561	0.244647	0.148064	0.146403	0.0733203	0.0808393	0.0441154	0.043507	0.0216359	0.0212825
84	0.886775	0.896389	0.617541	0.616462	0.394171	0.393058	0.24476	0.244647	0.147681	0.146403	0.0812733	0.0808393	0.0423185	0.0435071	0.0170728	0.0212825
84.2	0.8879	0.896389	0.61942	0.616462	0.393652	0.393058	0.246208	0.244647	0.149061	0.146403	0.0847673	0.0808394	0.0449814	0.0435071	0.0158652	0.0212825
84.4	0.89079	0.896389	0.615341	0.616462	0.394007	0.393058	0.248521	0.244647	0.149478	0.146403	0.0799169	0.0808394	0.0389016	0.0435071	0.0204806	0.0212825
84.6	0.889534	0.896389	0.612826	0.616462	0.394925	0.393058	0.243377	0.244647	0.147102	0.146403	0.0819498	0.0808394	0.0397425	0.0435072	0.0187509	0.0212825
84.8	0.889276	0.896389	0.617749	0.616462	0.396577	0.393058	0.245229	0.244647	0.145127	0.146403	0.0832421	0.0808395	0.0442661	0.0435072	0.017452	0.0212826
85	0.890089	0.896389	0.6162	0.616462	0.393341	0.393058	0.244068	0.244647	0.146939	0.146403	0.0810438	0.0808395	0.0460632	0.0435072	0.0213464	0.0212826
85.2	0.892075	0.896389	0.616022	0.616462	0.396809	0.393058	0.246319	0.244647	0.145171	0.146403	0.0834577	0.0808396	0.0436107	0.0435072	0.0217846	0.0212826
85.4	0.89152	0.896389	0.614311	0.616462	0.400043	0.393058	0.243906	0.244647	0.142027	0.146403	0.079865	0.0808396	0.045322	0.0435073	0.0239845	0.0212826
85.6	0.894774	0.896389	0.61753	0.616462	0.395592	0.393058	0.246854	0.244647	0.147918	0.146403	0.081182	0.0808396	0.041884	0.0435073	0.0186366	0.0212826
85.8	0.892896	0.896389	0.618704	0.616462	0.394893	0.393058	0.246397	0.244647	0.145294	0.146403	0.081392	0.0808397	0.0420882	0.0435073	0.0180392	0.0212826
86	0.890583	0.896389	0.618954	0.616462	0.389984	0.393058	0.247706	0.244647	0.147387	0.146403	0.0777546	0.0808397	0.0467323	0.0435074	0.0234952	0.0212827
86.2	0.888616	0.896389	0.620699	0.616462	0.39545	0.393058	0.242706	0.244647	0.141913	0.146403	0.080785	0.0808397	0.0462136	0.0435074	0.0204657	0.0212827
86.4	0.89228	0.896389	0.618678	0.616462	0.393794	0.393058	0.244573	0.244647	0.142495	0.146403	0.0828431	0.0808398	0.0421421	0.0435074	0.0211849	0.0212827
86.6	0.889267	0.896389	0.615693	0.616462	0.395803	0.393058	0.244438	0.244647	0.142899	0.146403	0.078321	0.0808398	0.0414102	0.0435074	0.0191407	0.0212827
86.8	0.891748	0.896389	0.619864	0.616462	0.395851	0.393058	0.241443	0.244647	0.145943	0.146403	0.0787042	0.0808398	0.042145	0.0435075	0.0226005	0.0212827
87	0.888687	0.896389	0.617709	0.616462	0.391613	0.393058	0.244548	0.244647	0.146376	0.146403	0.0758089	0.0808399	0.043717	0.0435075	0.0217464	0.0212827
87.2	0.894169	0.896389	0.615991	0.616462	0.396458	0.393058	0.242535	0.244647	0.147862	0.146404	0.077979	0.0808399	0.0394768	0.0435075	0.0196489	0.0212827
87.4	0.894742	0.896389	0.6193	0.616462	0.393511	0.393058	0.243253	0.244647	0.144315	0.146404	0.0818368	0.0808399	0.0440017	0.0435075	0.0201049	0.0212827
87.6	0.890577	0.896389	0.616874	0.616462	0.397872	0.393058	0.242846	0.244647	0.148895	0.146404	0.078605	0.0808399	0.0410215	0.0435075	0.022491	0.0212827
87.8	0.892911	0.896389	0.614878	0.616462	0.393618	0.393058	0.249467	0.244647	0.148227	0.146404	0.079052	0.08084	0.0436222	0.0435076	0.0205202	0.0212828
88	0.896137	0.896389	0.617524	0.616462	0.395101	0.393058	0.244801	0.244647	0.147896	0.146404	0.0779296	0.08084	0.0459663	0.0435076	0.0223684	0.0212828
88.2	0.894968	0.896389	0.613085	0.616462	0.394435	0.393058	0.248263	0.244647	0.145917	0.146404	0.0724413	0.08084	0.0418928	0.0435076	0.0216651	0.0212828
88.4	0.89269	0.896389	0.615617	0.616462	0.393931	0.393058	0.247171	0.244647	0.144583	0.146404	0.0772702	0.08084	0.041584	0.0435076	0.0227141	0.0212828
88.6	0.89759	0.896389	0.619296	0.616462	0.391431	0.393058	0.243543	0.244647	0.144386	0.146404	0.0822622	0.0808401	0.0436326	0.0435076	0.0218837	0.0212828
88.8	0.892656	0.896389	0.616624	0.616462	0.395544	0.393058	0.244797	0.244647	0.146914	0.146404	0.0801835	0.0808401	0.0472151	0.0435077	0.01926	0.0212828
89	0.894857	0.896389	0.617404	0.616462	0.393703	0.393058	0.245572	0.244647	0.151302	0.146404	0.0795692	0.0808401	0.0433864	0.0435077	0.0155366	0.0212828
89.2	0.891524	0.896389	0.616849	0.616462	0.390536	0.393058	0.246178	0.244647	0.144776	0.146404	0.0770546	0.0808401	0.0413676	0.0435077	0.0217055	0.0212828
89.4	0.892513	0.896389	0.619189	0.616462	0.392938	0.393058	0.241849	0.244647	0.148196	0.146404	0.0774757	0.0808402	0.0451245	0.0435077	0.0243813	0.0212828
89.6	0.890505	0.896389	0.621575	0.616462	0.393852	0.393058	0.244583	0.244647	0.147664	0.146404	0.0791848	0.0808402	0.0433725	0.0435077	0.0211321	0.0212829
89.8	0.890849	0.896389	0.615749	0.616462	0.392305	0.393058	0.245937	0.244647	0.142572	0.146404	0.0815702	0.0808402	0.0461792	0.0435077	0.0238856	0.0212829
90	0.893709	0.896389	0.612838	0.616462	0.396312	0.393058	0.245925	0.244647	0.148767	0.146404	0.0811025	0.0808402	0.0461509	0.0435078	0.0203059	0.0212829
90.2	0.893984	0.896389	0.617224	0.616462	0.397255	0.393058	0.243771	0.244647	0.147342	0.146404	0.0768968	0.0808402	0.0443583	0.0435078	0.0244204	0.0212829
90.4	0.892133	0.896389	0.615731	0.616462	0.393063	0.393058	0.24306	0.244647	0.145193	0.146404	0.0825514	0.0808403	0.0411521	0.0435078	0.0238965	0.0212829
90.6	0.896238	0.896389	0.615672	0.616462	0.393608	0.393058	0.245749	0.244647	0.146955	0.146404	0.0807393	0.0808403	0.0447806	0.0435078	0.0223564	0.0212829
90.8	0.892869	0.896389	0.616241	0.616462	0.39479	0.393058	0.247877	0.244647	0.147467	0.146404	0.0820132	0.0808403	0.0453523	0.0435078	0.0207906	0.0212829
91	0.89284	0.896389	0.61632	0.616462	0.396805	0.393058	0.243119	0.244647	0.146415	0.146404	0.0788274	0.0808403	0.0441226	0.0435078	0.018482	0.0212829
91.2	0.895247	0.896389	0.617295	0.616462	0.394823	0.393058	0.242179	0.244647	0.143404	0.146404	0.080369	0.0808403	0.0426698	0.0435078	0.0211728	0.0212829
91.4	0.894848	0.896389	0.618068	0.616462	0.393817	0.393058	0.245542	0.244647	0.142656	0.146404	0.0802633	0.0808404	0.0472563	0.0435079	0.0239072	0.0212829
91.6	0.892385	0.896389	0.618748	0.616462	0.392343	0.393058	0.245478	0.244647	0.150143	0.146404	0.0813161	0.0808404	0.0430554	0.0435079	0.0241779	0.0212829
91.8	0.89449	0.896389	0.620089	0.616462	0.392821	0.393058	0.244769	0.244647	0.148943	0.146404	0.0820042	0.0808404	0.0424993	0.0435079	0.0249505	0.0212829
92	0.89259	0.896389	0.616678	0.616462	0.396261	0.393058	0.243829	0.244647	0.147096	0.146404	0.0781563	0.0808404	0.043294	0.0435079	0.0233655	0.021283
92.2	0.891675	0.896389	0.616305	0.616462	0.393146	0.393058	0.243308	0.244647	0.144804	0.146404	0.0795112	0.0808404	0.0462004	0.0435079	0.0186499	0.021283
92.4	0.893438	0.896389	0.613185	0.616462	0.393419	0.393058	0.244168	0.244647	0.145543	0.146404	0.0777386	0.0808404	0.0425824	0.0435079	0.0208442	0.021283
92.6	0.894667	0.896389	0.613503	0.616462	0.392933	0.393058	0.243124	0.244647	0.145094	0.146404	0.0798408	0.0808404	0.0407332	0.0435079	0.0225807	0.021283
92.8	0.893529	0.896389	0.614671	0.616462	0.396171	0.393058	0.245611	0.244647	0.148783	0.146404	0.0767281	0.0808404	0.0423484	0.0435079	0.0224713	0.021283
93	0.893521	0.896389	0.618708	0.616462	0.394747	0.393058	0.243947	0.244647	0.146234	0.146404	0.0793732	0.0808405	0.0439839	0.0435079	0.0208809	0.021283
93.2	0.898013	0.896389	0.616023	0.616462	0.39399	0.393058	0.245693	0.244647	0.147787	0.146404	0.078797	0.0808405	0.0437214	0.043508	0.0178209	0.021283
93.4	0.894742	0.896389	0.616416	0.616462	0.398255	0.393058	0.24378	0.244647	0.149454	0.146404	0.0784443	0.0808405	0.045061	0.043508	0.0214318	0.021283
93.6	0.891771	0.896389	0.612922	0.616462	0.395225	0.393058	0.245457	0.244647	0.14663	0.146404	0.0805632	0.0808405	0.0426435	0.043508	0.020439	0.021283
93.8	0.892575	0.896389	0.617488	0.616462	0.391725	0.393058	0.24563	0.244647	0.146498	0.146404	0.0804406	0.0808405	0.0437501	0.043508	0.022011	0.021283
94	0.895199	0.896389	0.613827	0.616462	0.39367	0.393058	0.243791	0.244647	0.146587	0.146404	0.0791331	0.0808405	0.0384012	0.043508	0.0240709	0.021283
94.2	0.889242	0.896389	0.614756	0.616462	0.393447	0.393058	0.244059	0.244647	0.141364	0.146404	0.0803713	0.0808405	0.0428054	0.043508	0.0221805	0.021283
94.4	0.895619	0.896389	0.617621	0.616462	0.391718	0.393058	0.244849	0.244647	0.148541	0.146404	0.0770278	0.0808405	0.0406322	0.043508	0.0221994	0.021283
94.6	0.894174	0.896389	0.616547	0.616462	0.391914	0.393058	0.244863	0.244647	0.143728	0.146404	0.0777148	0.0808406	0.0421959	0.043508	0.0211611	0.021283
94.8	0.895481	0.896389	0.619333	0.616462	0.388762	0.393058	0.240064	0.244647	0.142933	0.146404	0.0810045	0.0808406	0.0433228	0.043508	0.0177647	0.0212831
95	0.89303	0.896389	0.615843	0.616462	0.389544	0.393058	0.244316	0.244647	0.143546	0.146404	0.0814977	0.0808406	0.0448065	0.043508	0.0193525	0.0212831
95.2	0.900037	0.896389	0.621468	0.616462	0.393838	0.393058	0.245672	0.244647	0.143429	0.146404	0.0823275	0.0808406	0.0456069	0.043508	0.026139	0.0212831
95.4	0.894588	0.896389	0.611394	0.616462	0.392587	0.393058	0.243728	0.244647	0.148498	0.146404	0.0802717	0.0808406	0.0442547	0.0435081	0.0211448	0.0212831
95.6	0.895322	0.896389	0.618243	0.616462	0.391006	0.393058	0.251405	0.244647	0.145454	0.146404	0.0795496	0.0808406	0.0427352	0.0435081	0.0190791	0.0212831
95.8	0.891233	0.896389	0.618418	0.616462	0.392029	0.393058	0.246614	0.244647	0.144458	0.146404	0.0791992	0.0808406	0.0437883	0.0435081	0.0199566	0.0212831
96	0.889443	0.896389	0.618829	0.616462	0.391584	0.393058	0.242567	0.244647	0.146262	0.146404	0.0805828	0.0808406	0.0401321	0.0435081	0.0215817	0.0212831
96.2	0.895169	0.896389	0.611712	0.616462	0.391683	0.393058	0.245595	0.244647	0.148495	0.146404	0.0795832	0.0808406	0.0449723	0.0435081	0.0196384	0.0212831
96.4	0.890163	0.896389	0.617972	0.616462	0.393147	0.393058	0.245202	0.244647	0.143939	0.146404	0.0808154	0.0808407	0.0411082	0.0435081	0.017471	0.0212831
96.6	0.895386	0.896389	0.619497	0.616462	0.39281	0.393058	0.241306	0.244647	0.146252	0.146404	0.0831697	0.0808407	0.0431567	0.0435081	0.0199495	0.0212831
96.8	0.896412	0.896389	0.616779	0.616462	0.393078	0.393058	0.24493	0.244647	0.145043	0.146404	0.0822068	0.0808407	0.0424887	0.0435081	0.0213994	0.0212831
97	0.893208	0.896389	0.614041	0.616462	0.394004	0.393058	0.245922	0.244647	0.141409	0.146404	0.0812569	0.0808407	0.0408067	0.0435081	0.0226457	0.0212831
97.2	0.890668	0.896389	0.615955	0.616462	0.394083	0.393058	0.247673	0.244647	0.146057	0.146404	0.0780288	0.0808407	0.0443659	0.0435081	0.0170215	0.0212831
97.4	0.892368	0.896389	0.615281	0.616462	0.393362	0.393058	0.242633	0.244647	0.143749	0.146404	0.078746	0.0808407	0.0414804	0.0435081	0.0211662	0.0212831
97.6	0.895041	0.896389	0.614438	0.616462	0.392346	0.393058	0.246089	0.244647	0.143104	0.146404	0.0797049	0.0808407	0.0460335	0.0435081	0.0186586	0.0212831
97.8	0.892649	0.896389	0.615604	0.616462	0.392528	0.393058	0.243829	0.244647	0.145976	0.146404	0.0827998	0.0808407	0.0418703	0.0435081	0.024226	0.0212831
98	0.897979	0.896389	0.621496	0.616462	0.392504	0.393058	0.24433	0.244647	0.144473	0.146404	0.0802312	0.0808407	0.0457491	0.0435082	0.0248281	0.0212831
98.2	0.894331	0.896389	0.614703	0.616462	0.3952	0.393058	0.241878	0.244647	0.145791	0.146404	0.0809652	0.0808407	0.0444063	0.0435082	0.0219881	0.0212831
98.4	0.896229	0.896389	0.615393	0.616462	0.390626	0.393058	0.244014	0.244647	0.147039	0.146404	0.0776026	0.0808407	0.0453628	0.0435082	0.0228845	0.0212831
98.6	0.892404	0.896389	0.61687	0.616462	0.392405	0.393058	0.242723	0.244647	0.14353	0.146404	0.0796691	0.0808407	0.0432509	0.0435082	0.0206947	0.0212831
98.8	0.893729	0.896389	0.618132	0.616462	0.394847	0.393058	0.245107	0.244647	0.144368	0.146404	0.0822688	0.0808407	0.0425526	0.0435082	0.0241632	0.0212831
99	0.897855	0.896389	0.61654	0.616462	0.395729	0.393058	0.244861	0.244647	0.1385	0.146404	0.0785319	0.0808408	0.0454636	0.0435082	0.0211374	0.0212831
99.2	0.8908	0.896389	0.618714	0.616462	0.394211	0.393058	0.241215	0.244647	0.14737	0.146404	0.0816702	0.0808408	0.0414786	0.0435082	0.0215751	0.0212831
99.4	0.891622	0.896389	0.614491	0.616462	0.39467	0.393058	0.246066	0.244647	0.14702	0.146404	0.0823755	0.0808408	0.0441222	0.0435082	0.0188672	0.0212831
99.6	0.89336	0.896389	0.620769	0.616462	0.394121	0.393058	0.24209	0.244647	0.147537	0.146404	0.0795656	0.0808408	0.0442442	0.0435082	0.0250359	0.0212831
99.8	0.892599	0.896389	0.617422	0.616462	0.392391	0.393058	0.245523	0.244647	0.147198	0.146404	0.0793436	0.0808408	0.03921	0.0435082	0.0245209	0.0212831
100	0.893382	0.896389	0.616652	0.616462	0.394667	0.393058	0.24053	0.244647	0.145288	0.146404	0.0806175	0.0808408	0.042837	0.0435082	0.0236689	0.0212831
100.2	0.896444	0.896389	0.61803	0.616462	0.391703	0.393058	0.24068	0.244647	0.145734	0.146404	0.0761056	0.0808408	0.0453749	0.0435082	0.0205727	0.0212832
100.4	0.895317	0.896389	0.616686	0.616462	0.394372	0.393058	0.241997	0.244647	0.145078	0.146404	0.0839312	0.0808408	0.0405691	0.0435082	0.0176707	0.0212832
100.6	0.896882	0.896389	0.616873	0.616462	0.391171	0.393058	0.240306	0.244647	0.145079	0.146404	0.0778516	0.0808408	0.0433915	0.0435082	0.0193976	0.0212832
100.8	0.893617	0.896389	0.617369	0.616462	0.390424	0.393058	0.241204	0.244647	0.145319	0.146404	0.0765396	0.0808408	0.0406302	0.0435082	0.0249425	0.0212832
101	0.892934	0.896389	0.613132	0.616462	0.393408	0.393058	0.24257	0.244647	0.146134	0.146404	0.0795905	0.0808408	0.0430816	0.0435082	0.0184462	0.0212832
101.2	0.896984	0.896389	0.614163	0.616462	0.390246	0.393058	0.240227	0.244647	0.14335	0.146404	0.0753063	0.0808408	0.0403123	0.0435082	0.0215173	0.0212832
101.4	0.890336	0.896389	0.617629	0.616462	0.393126	0.393058	0.247249	0.244647	0.147139	0.146404	0.0788795	0.0808408	0.0414142	0.0435082	0.0205986	0.0212832
101.6	0.896387	0.896389	0.614448	0.616462	0.3964	0.393058	0.241873	0.244647	0.144991	0.146404	0.0760958	0.0808408	0.0477038	0.0435082	0.0219445	0.0212832
101.8	0.892483	0.896389	0.619526	0.616462	0.39267	0.393058	0.244314	0.244647	0.144341	0.146404	0.078831	0.0808408	0.0450431	0.0435082	0.019682	0.0212832
102	0.887807	0.896389	0.616121	0.616462	0.395999	0.393058	0.2447	0.244647	0.146679	0.146404	0.0768093	0.0808408	0.0438651	0.0435082	0.0214226	0.0212832
102.2	0.892387	0.896389	0.6184	0.616462	0.394534	0.393058	0.242956	0.244647	0.144891	0.146404	0.0765111	0.0808408	0.0465455	0.0435082	0.0189342	0.0212832
102.4	0.895542	0.896389	0.614517	0.616462	0.390741	0.393058	0.238722	0.244647	0.141176	0.146404	0.0761831	0.0808408	0.0434936	0.0435082	0.0225271	0.0212832
102.6	0.892423	0.896389	0.61476	0.616462	0.39847	0.393058	0.240966	0.244647	0.146431	0.146404	0.0798316	0.0808408	0.0419796	0.0435082	0.0206768	0.0212832
102.8	0.895831	0.896389	0.613313	0.616462	0.395476	0.393058	0.243556	0.244647	0.146983	0.146404	0.0760718	0.0808408	0.0414422	0.0435082	0.0216315	0.0212832
103	0.894906	0.896389	0.615709	0.616462	0.394042	0.393058	0.244633	0.244647	0.144179	0.146404	0.0764541	0.0808408	0.0427958	0.0435083	0.0157791	0.0212832
103.2	0.894039	0.896389	0.615372	0.616462	0.393348	0.393058	0.246095	0.244647	0.144682	0.146404	0.0807602	0.0808409	0.0376955	0.0435083	0.0208244	0.0212832
103.4	0.893714	0.896389	0.619243	0.616462	0.394657	0.393058	0.241628	0.244647	0.145589	0.146404	0.0797142	0.0808409	0.0440127	0.0435083	0.0210045	0.0212832
103.6	0.89187	0.896389	0.614199	0.616462	0.387332	0.393058	0.245271	0.244647	0.146468	0.146404	0.076539	0.0808409	0.0438668	0.0435083	0.0175031	0.0212832
103.8	0.895286	0.896389	0.614998	0.616462	0.392008	0.393058	0.243608	0.244647	0.145522	0.146404	0.0796166	0.0808409	0.0433139	0.0435083	0.0185018	0.0212832
104	0.892395	0.896389	0.618028	0.616462	0.391377	0.393058	0.244041	0.244647	0.142864	0.146404	0.0769844	0.0808409	0.0440621	0.0435083	0.0214437	0.0212832
104.2	0.891837	0.896389	0.615092	0.616462	0.389667	0.393058	0.24816	0.244647	0.145222	0.146404	0.078245	0.0808409	0.0424689	0.0435083	0.0189892	0.0212832
104.4	0.894864	0.896389	0.616456	0.616462	0.396305	0.393058	0.242107	0.244647	0.146395	0.146404	0.0764399	0.0808409	0.0402715	0.0435083	0.0203327	0.0212832
104.6	0.894639	0.896389	0.616862	0.616462	0.38889	0.393058	0.243145	0.244647	0.143893	0.146404	0.0787939	0.0808409	0.0437359	0.0435083	0.0187012	0.0212832
104.8	0.895575	0.896389	0.615433	0.616462	0.387846	0.393058	0.247766	0.244647	0.144523	0.146404	0.0791227	0.0808409	0.0411993	0.0435083	0.0232623	0.0212832
105	0.893684	0.896389	0.613344	0.616462	0.391762	0.393058	0.243832	0.244647	0.142943	0.146404	0.0794892	0.0808409	0.0426249	0.0435083	0.0227711	0.0212832
105.2	0.895934	0.896389	0.614719	0.616462	0.39209	0.393058	0.243861	0.244647	0.14342	0.146404	0.0796743	0.0808409	0.0445006	0.0435083	0.0224786	0.0212832
105.4	0.893062	0.896389	0.611754	0.616462	0.390741	0.393058	0.246243	0.244647	0.143439	0.146404	0.0822994	0.0808409	0.0418442	0.0435083	0.0169958	0.0212832
105.6	0.8943	0.896389	0.612381	0.616462	0.39247	0.393058	0.245067	0.244647	0.146629	0.146404	0.0748908	0.0808409	0.0432856	0.0435083	0.0185119	0.0212832
105.8	0.893771	0.896389	0.618292	0.616462	0.391329	0.393058	0.243961	0.244647	0.145597	0.146404	0.0797778	0.0808409	0.0441101	0.0435083	0.0184463	0.0212832
106	0.890896	0.896389	0.615151	0.616462	0.395968	0.393058	0.243639	0.244647	0.147617	0.146404	0.0813049	0.0808409	0.0417388	0.0435083	0.0204002	0.0212832
106.2	0.889803	0.896389	0.614066	0.616462	0.392563	0.393058	0.242677	0.244647	0.1453	0.146404	0.073821	0.0808409	0.0426493	0.0435083	0.0225799	0.0212832
106.4	0.892563	0.896389	0.617792	0.616462	0.391622	0.393058	0.24517	0.244647	0.144751	0.146404	0.0767747	0.0808409	0.0440031	0.0435083	0.0208881	0.0212832
106.6	0.893361	0.896389	0.611861	0.616462	0.391057	0.393058	0.245999	0.244647	0.144256	0.146404	0.0793044	0.0808409	0.0413689	0.0435083	0.017968	0.0212832
106.8	0.897339	0.896389	0.616891	0.616462	0.388431	0.393058	0.241569	0.244647	0.144197	0.146404	0.0786371	0.0808409	0.0448336	0.0435083	0.0181789	0.0212832
107	0.892762	0.896389	0.613466	0.616462	0.392697	0.393058	0.243094	0.244647	0.143644	0.146404	0.0791057	0.0808409	0.0422889	0.0435083	0.0187796	0.0212832
107.2	0.892284	0.896389	0.616374	0.616462	0.391196	0.393058	0.24601	0.244647	0.146189	0.146404	0.0778636	0.0808409	0.0424402	0.0435083	0.0159581	0.0212832
107.4	0.897328	0.896389	0.611173	0.616462	0.392001	0.393058	0.240566	0.244647	0.14506	0.146404	0.079179	0.0808409	0.0380498	0.0435083	0.016217	0.0212832
107.6	0.893308	0.896389	0.619387	0.616462	0.391398	0.393058	0.243429	0.244647	0.142672	0.146404	0.0789432	0.0808409	0.0386618	0.0435083	0.0200087	0.0212832
107.8	0.894971	0.896389	0.615329	0.616462	0.3916	0.393058	0.243465	0.244647	0.144816	0.146404	0.0809395	0.0808409	0.0406963	0.0435083	0.0200697	0.0212832
108	0.893826	0.896389	0.620048	0.616462	0.391172	0.393058	0.244557	0.244647	0.144557	0.146404	0.0778844	0.0808409	0.043357	0.0435083	0.0228873	0.0212832
108.2	0.897089	0.896389	0.615002	0.616462	0.393378	0.393058	0.244254	0.244647	0.147529	0.146404	0.077127	0.0808409	0.0431351	0.0435083	0.0224177	0.0212832
108.4	0.89787	0.896389	0.613346	0.616462	0.392874	0.393058	0.248026	0.244647	0.143664	0.146404	0.0787313	0.0808409	0.0426791	0.0435083	0.0203093	0.0212832
108.6	0.89128	0.896389	0.613281	0.616462	0.395353	0.393058	0.24272	0.244647	0.146635	0.146404	0.0814053	0.0808409	0.0433409	0.0435083	0.0204692	0.0212832
108.8	0.889734	0.896389	0.616308	0.616462	0.392133	0.393058	0.244115	0.244647	0.147091	0.146404	0.0795279	0.0808409	0.043493	0.0435083	0.0200109	0.0212832
109	0.896002	0.896389	0.614906	0.616462	0.393101	0.393058	0.244185	0.244647	0.143857	0.146404	0.0773892	0.0808409	0.0422627	0.0435083	0.0207022	0.0212832
109.2	0.898664	0.896389	0.617596	0.616462	0.392004	0.393058	0.244415	0.244647	0.142517	0.146404	0.0831703	0.0808409	0.0426021	0.0435083	0.0206928	0.0212832
109.4	0.897102	0.896389	0.614701	0.616462	0.394014	0.393058	0.240803	0.244647	0.146647	0.146404	0.0814824	0.0808409	0.0445282	0.0435083	0.0206986	0.0212832
109.6	0.892488	0.896389	0.615638	0.616462	0.392341	0.393058	0.242278	0.244647	0.146239	0.146404	0.0806006	0.0808409	0.0452919	0.0435083	0.0183161	0.0212832
109.8	0.895218	0.896389	0.615743	0.616462	0.391429	0.393058	0.245452	0.244647	0.146506	0.146404	0.0747556	0.0808409	0.0417782	0.0435083	0.0185365	0.0212832
110	0.895251	0.896389	0.619573	0.616462	0.393623	0.393058	0.242549	0.244647	0.145708	0.146404	0.079559	0.0808409	0.0410025	0.0435083	0.0167732	0.0212832
110.2	0.893696	0.896389	0.619128	0.616462	0.390924	0.393058	0.242613	0.244647	0.148309	0.146404	0.0808578	0.0808409	0.0405773	0.0435083	0.0187902	0.0212832
110.4	0.896363	0.896389	0.613984	0.616462	0.389342	0.393058	0.245075	0.244647	0.145345	0.146404	0.0844218	0.0808409	0.0455969	0.0435083	0.0200737	0.0212832
110.6	0.89346	0.896389	0.618981	0.616462	0.390714	0.393058	0.241596	0.244647	0.142387	0.146404	0.0789552	0.0808409	0.0457481	0.0435083	0.0230346	0.0212832
110.8	0.897477	0.896389	0.617388	0.616462	0.390315	0.393058	0.24207	0.244647	0.143772	0.146404	0.0811671	0.0808409	0.0417366	0.0435083	0.01916	0.0212832
111	0.897335	0.896389	0.613862	0.616462	0.391635	0.393058	0.241307	0.244647	0.145072	0.146404	0.0782353	0.0808409	0.0430342	0.0435083	0.018916	0.0212832
111.2	0.896176	0.896389	0.612574	0.616462	0.39284	0.393058	0.240621	0.244647	0.145761	0.146404	0.0782792	0.0808409	0.0429271	0.0435083	0.0214017	0.0212832
111.4	0.890806	0.896389	0.617162	0.616462	0.389395	0.393058	0.243107	0.244647	0.142471	0.146404	0.0743194	0.0808409	0.0410046	0.0435083	0.0197801	0.0212832
111.6	0.895782	0.896389	0.612818	0.616462	0.3929	0.393058	0.24181	0.244647	0.141366	0.146404	0.0775267	0.0808409	0.0435325	0.0435083	0.0239302	0.0212832
111.8	0.894351	0.896389	0.619734	0.616462	0.391566	0.393058	0.243491	0.244647	0.147449	0.146404	0.081253	0.0808409	0.0428033	0.0435083	0.0213708	0.0212832
112	0.893265	0.896389	0.613676	0.616462	0.392062	0.393058	0.24394	0.244647	0.146755	0.146404	0.0821649	0.0808409	0.0390036	0.0435083	0.0189634	0.0212832
112.2	0.894882	0.896389	0.61432	0.616462	0.391174	0.393058	0.244993	0.244647	0.148405	0.146404	0.0789137	0.0808409	0.0399066	0.0435083	0.0187814	0.0212832
112.4	0.892188	0.896389	0.616149	0.616462	0.393852	0.393058	0.243673	0.244647	0.144722	0.146404	0.0798633	0.0808409	0.0421043	0.0435083	0.0210265	0.0212832
112.6	0.897956	0.896389	0.619784	0.616462	0.391455	0.393058	0.24234	0.244647	0.147199	0.146404	0.079778	0.0808409	0.0440315	0.0435083	0.0173345	0.0212832
112.8	0.896726	0.896389	0.616264	0.616462	0.394765	0.393058	0.244865	0.244647	0.148281	0.146404	0.0816522	0.0808409	0.0391557	0.0435083	0.0178581	0.0212832
113	0.895316	0.896389	0.616498	0.616462	0.394093	0.393058	0.245338	0.244647	0.148174	0.146404	0.0806304	0.0808409	0.0451459	0.0435084	0.0177392	0.0212832
113.2	0.895171	0.896389	0.615699	0.616462	0.391313	0.393058	0.242417	0.244647	0.144904	0.146404	0.0725589	0.0808409	0.0385097	0.0435084	0.0194969	0.0212832
113.4	0.900946	0.896389	0.61888	0.616462	0.394101	0.393058	0.244407	0.244647	0.144477	0.146404	0.079184	0.0808409	0.0447599	0.0435084	0.0233541	0.0212832
113.6	0.890771	0.896389	0.61903	0.616462	0.391552	0.393058	0.242933	0.244647	0.14413	0.146404	0.0777802	0.0808409	0.0402067	0.0435084	0.0180586	0.0212832
113.8	0.894786	0.896389	0.619221	0.616462	0.393605	0.393058	0.243947	0.244647	0.148063	0.146404	0.0734146	0.0808409	0.0461473	0.0435084	0.022446	0.0212832
114	0.896166	0.896389	0.616295	0.616462	0.391215	0.393058	0.242096	0.244647	0.144648	0.146404	0.0794357	0.0808409	0.0426721	0.0435084	0.0209629	0.0212832
114.2	0.895213	0.896389	0.617262	0.616462	0.391679	0.393058	0.243938	0.244647	0.14572	0.146404	0.0790263	0.0808409	0.0412026	0.0435084	0.0219521	0.0212832
114.4	0.894426	0.896389	0.618387	0.616462	0.391418	0.393058	0.246519	0.244647	0.146024	0.146404	0.0790365	0.0808409	0.0410735	0.0435084	0.020285	0.0212832
114.6	0.895074	0.896389	0.617707	0.616462	0.389469	0.393058	0.240747	0.244647	0.145219	0.146404	0.0801858	0.0808409	0.0427133	0.0435084	0.0182965	0.0212832
114.8	0.897877	0.896389	0.614665	0.616462	0.391261	0.393058	0.241383	0.244647	0.144394	0.146404	0.0790125	0.080841	0.0459507	0.0435084	0.0208706	0.0212832
115	0.893097	0.896389	0.614453	0.616462	0.393735	0.393058	0.246133	0.244647	0.144197	0.146404	0.0791242	0.080841	0.0435444	0.0435084	0.0206989	0.0212832
115.2	0.896826	0.896389	0.616701	0.616462	0.392955	0.393058	0.242316	0.244647	0.143779	0.146404	0.0776553	0.080841	0.0434125	0.0435084	0.0204218	0.0212832
115.4	0.897793	0.896389	0.61724	0.616462	0.394551	0.393058	0.24435	0.244647	0.144999	0.146404	0.0790245	0.080841	0.0386198	0.0435084	0.0198566	0.0212832
115.6	0.897259	0.896389	0.614516	0.616462	0.391616	0.393058	0.243766	0.244647	0.144109	0.146404	0.0805335	0.080841	0.0407733	0.0435084	0.0176053	0.0212832
115.8	0.8943	0.896389	0.615473	0.616462	0.395746	0.393058	0.243419	0.244647	0.147484	0.146404	0.0790058	0.080841	0.0419996	0.0435084	0.021783	0.0212832
116	0.897446	0.896389	0.61443	0.616462	0.395882	0.393058	0.246443	0.244647	0.143203	0.146404	0.0816633	0.080841	0.042078	0.0435084	0.0200704	0.0212832
116.2	0.899062	0.896389	0.616806	0.616462	0.392208	0.393058	0.244296	0.244647	0.144721	0.146404	0.0802374	0.080841	0.0418008	0.0435084	0.022993	0.0212832
116.4	0.900548	0.896389	0.610835	0.616462	0.390052	0.393058	0.24345	0.244647	0.148193	0.146404	0.0784164	0.080841	0.0448995	0.0435084	0.0208853	0.0212832
116.6	0.897851	0.896389	0.614729	0.616462	0.396409	0.393058	0.243187	0.244647	0.143768	0.146404	0.0818244	0.080841	0.039977	0.0435084	0.0181165	0.0212832
116.8	0.897169	0.896389	0.61851	0.616462	0.389507	0.393058	0.241758	0.244647	0.143306	0.146404	0.073585	0.080841	0.045606	0.0435084	0.019533	0.0212832
117	0.891168	0.896389	0.617786	0.616462	0.390184	0.393058	0.241933	0.244647	0.146778	0.146404	0.0794174	0.080841	0.0412442	0.0435084	0.0217596	0.0212832
117.2	0.896536	0.896389	0.619193	0.616462	0.387221	0.393058	0.242577	0.244647	0.143129	0.146404	0.0785665	0.080841	0.0417909	0.0435084	0.022138	0.0212832
117.4	0.894962	0.896389	0.616518	0.616462	0.394474	0.393058	0.244346	0.244647	0.145369	0.146404	0.0810855	0.080841	0.0453196	0.0435084	0.0222772	0.0212832
117.6	0.896611	0.896389	0.617525	0.616462	0.39217	0.393058	0.244318	0.244647	0.142707	0.146404	0.0851487	0.080841	0.0389242	0.0435084	0.0206535	0.0212832
117.8	0.892248	0.896389	0.615928	0.616462	0.389202	0.393058	0.245238	0.244647	0.145586	0.146404	0.0776079	0.080841	0.0426581	0.0435084	0.0214044	0.0212832
118	0.892344	0.896389	0.619576	0.616462	0.391465	0.393058	0.243597	0.244647	0.145324	0.146404	0.0797431	0.080841	0.0438051	0.0435084	0.0191719	0.0212832
118.2	0.896483	0.896389	0.615337	0.616462	0.393043	0.393058	0.24331	0.244647	0.146065	0.146404	0.0808989	0.080841	0.0430866	0.0435084	0.0202945	0.0212832
118.4	0.899042	0.896389	0.613991	0.616462	0.390161	0.393058	0.240811	0.244647	0.144786	0.146404	0.0749501	0.080841	0.0417868	0.0435084	0.0206579	0.0212832
118.6	0.897399	0.896389	0.617931	0.616462	0.391584	0.393058	0.244899	0.244647	0.146602	0.146404	0.0782998	0.080841	0.0386844	0.0435084	0.0186419	0.0212832
118.8	0.899509	0.896389	0.61595	0.616462	0.388975	0.393058	0.243364	0.244647	0.144268	0.146404	0.0800775	0.080841	0.0434402	0.0435084	0.0140959	0.0212832
119	0.899425	0.896389	0.61657	0.616462	0.393763	0.393058	0.244496	0.244647	0.1457	0.146404	0.0783914	0.080841	0.0403187	0.0435084	0.0159746	0.0212832
119.2	0.897644	0.896389	0.61553	0.616462	0.392475	0.393058	0.241599	0.244647	0.145369	0.146404	0.0796233	0.080841	0.0445954	0.0435084	0.0211502	0.0212832
119.4	0.892951	0.896389	0.611964	0.616462	0.386008	0.393058	0.238698	0.244647	0.146236	0.146404	0.0791738	0.080841	0.0462998	0.0435084	0.0232975	0.0212832
119.6	0.897393	0.896389	0.611614	0.616462	0.390514	0.393058	0.242271	0.244647	0.144566	0.146404	0.0795814	0.080841	0.0416081	0.0435084	0.0210587	0.0212833
119.8	0.893889	0.896389	0.614879	0.616462	0.392904	0.393058	0.245679	0.244647	0.142298	0.146404	0.0799053	0.080841	0.0440622	0.0435084	0.0220845	0.0212833
120	0.89812	0.896389	0.615416	0.616462	0.393798	0.393058	0.243649	0.244647	0.143201	0.146404	0.0797643	0.080841	0.0391896	0.0435084	0.0180355	0.0212833
120.2	0.892906	0.896389	0.616929	0.616462	0.395246	0.393058	0.247091	0.244647	0.143655	0.146404	0.0772583	0.080841	0.0471851	0.0435084	0.0203149	0.0212833
120.4	0.89654	0.896389	0.616477	0.616462	0.392946	0.393058	0.24339	0.244647	0.140057	0.146404	0.0780351	0.080841	0.041691	0.0435084	0.021084	0.0212833
120.6	0.8973	0.896389	0.613782	0.616462	0.391833	0.393058	0.240166	0.244647	0.142669	0.146404	0.078419	0.080841	0.0419319	0.0435084	0.0204006	0.0212833
120.8	0.896019	0.896389	0.616338	0.616462	0.390698	0.393058	0.244162	0.244647	0.145752	0.146404	0.0800162	0.080841	0.0429185	0.0435084	0.020966	0.0212833
121	0.894939	0.896389	0.614742	0.616462	0.389376	0.393058	0.245948	0.244647	0.142299	0.146404	0.0790764	0.080841	0.0428596	0.0435084	0.0211611	0.0212833
121.2	0.891769	0.896389	0.616881	0.616462	0.391902	0.393058	0.242068	0.244647	0.142704	0.146404	0.080333	0.080841	0.0432766	0.0435084	0.0223285	0.0212833
121.4	0.893429	0.896389	0.618108	0.616462	0.391506	0.393058	0.244782	0.244647	0.144082	0.146404	0.0803242	0.080841	0.0386506	0.0435084	0.0271598	0.0212833
121.6	0.896024	0.896389	0.611999	0.616462	0.396048	0.393058	0.243828	0.244647	0.147976	0.146404	0.0825177	0.080841	0.0410605	0.0435084	0.0170529	0.0212833
121.8	0.891925	0.896389	0.617313	0.616462	0.397187	0.393058	0.242236	0.244647	0.144109	0.146404	0.0808926	0.080841	0.0424554	0.0435084	0.0175502	0.0212833
122	0.890917	0.896389	0.613691	0.616462	0.387147	0.393058	0.242819	0.244647	0.143705	0.146404	0.0756219	0.080841	0.0416401	0.0435084	0.022146	0.0212833
122.2	0.898411	0.896389	0.616039	0.616462	0.395606	0.393058	0.244189	0.244647	0.14586	0.146404	0.0795983	0.080841	0.0462599	0.0435084	0.0185245	0.0212833
122.4	0.898505	0.896389	0.616064	0.616462	0.394822	0.393058	0.248066	0.244647	0.143445	0.146404	0.0861216	0.080841	0.0400312	0.0435084	0.018363	0.0212833
122.6	0.89674	0.896389	0.613326	0.616462	0.391299	0.393058	0.242579	0.244647	0.141625	0.146404	0.0800314	0.080841	0.0403826	0.0435084	0.0237815	0.0212833
122.8	0.898455	0.896389	0.619509	0.616462	0.390352	0.393058	0.241631	0.244647	0.148202	0.146404	0.0779373	0.080841	0.0457925	0.0435084	0.0186462	0.0212833
123	0.895232	0.896389	0.613974	0.616462	0.39245	0.393058	0.241804	0.244647	0.14588	0.146404	0.080123	0.080841	0.0426288	0.0435084	0.0211419	0.0212833
123.2	0.896003	0.896389	0.614193	0.616462	0.38878	0.393058	0.24015	0.244647	0.143071	0.146404	0.0801591	0.080841	0.0409988	0.0435084	0.0214533	0.0212833
123.4	0.89756	0.896389	0.616242	0.616462	0.392022	0.393058	0.242139	0.244647	0.148876	0.146404	0.077984	0.080841	0.0433822	0.0435084	0.0200991	0.0212833
123.6	0.895068	0.896389	0.614486	0.616462	0.392903	0.393058	0.246095	0.244647	0.142767	0.146404	0.0818591	0.080841	0.0396639	0.0435084	0.0232595	0.0212833
123.8	0.895324	0.896389	0.61872	0.616462	0.394608	0.393058	0.243646	0.244647	0.144061	0.146404	0.0789429	0.080841	0.0455403	0.0435084	0.0230462	0.0212833
124	0.896814	0.896389	0.614192	0.616462	0.392295	0.393058	0.242359	0.244647	0.145447	0.146404	0.0777288	0.080841	0.0411254	0.0435084	0.0214381	0.0212833
124.2	0.893294	0.896389	0.617907	0.616462	0.390701	0.393058	0.245182	0.244647	0.14149	0.146404	0.0819668	0.080841	0.0458949	0.0435084	0.017357	0.0212833
124.4	0.898636	0.896389	0.609981	0.616462	0.395251	0.393058	0.248638	0.244647	0.141662	0.146404	0.082138	0.080841	0.0465854	0.0435084	0.016537	0.0212833
124.6	0.897767	0.896389	0.613923	0.616462	0.393335	0.393058	0.240826	0.244647	0.143771	0.146404	0.0799251	0.080841	0.0452057	0.0435084	0.0184997	0.0212833
124.8	0.894447	0.896389	0.617107	0.616462	0.390452	0.393058	0.242356	0.244647	0.141394	0.146404	0.0766811	0.080841	0.0407572	0.0435084	0.0177125	0.0212833
125	0.896191	0.896389	0.615881	0.616462	0.388871	0.393058	0.246684	0.244647	0.14348	0.146404	0.078874	0.080841	0.0406947	0.0435084	0.021177	0.0212833
125.2	0.896118	0.896389	0.620961	0.616462	0.394979	0.393058	0.246778	0.244647	0.140239	0.146404	0.080854	0.080841	0.0481315	0.0435084	0.0207972	0.0212833
125.4	0.89429	0.896389	0.614007	0.616462	0.395013	0.393058	0.243651	0.244647	0.140229	0.146404	0.0789802	0.080841	0.0453099	0.0435084	0.0179416	0.0212833
125.6	0.897093	0.896389	0.61866	0.616462	0.394455	0.393058	0.248381	0.244647	0.14412	0.146404	0.0844491	0.080841	0.0416407	0.0435084	0.0184615	0.0212833
125.8	0.894345	0.896389	0.61279	0.616462	0.388613	0.393058	0.242644	0.244647	0.144738	0.146404	0.0817341	0.080841	0.0422573	0.0435084	0.0180697	0.0212833
126	0.89491	0.896389	0.615692	0.616462	0.38541	0.393058	0.239762	0.244647	0.138848	0.146404	0.079581	0.080841	0.0408355	0.0435084	0.0191154	0.0212833
126.2	0.900272	0.896389	0.61887	0.616462	0.39608	0.393058	0.245188	0.244647	0.143008	0.146404	0.0791989	0.080841	0.0417006	0.0435084	0.0177308	0.0212833
126.4	0.898556	0.896389	0.6161	0.616462	0.391583	0.393058	0.243613	0.244647	0.14581	0.146404	0.0817855	0.080841	0.0435245	0.0435084	0.020176	0.0212833
126.6	0.895249	0.896389	0.616035	0.616462	0.393321	0.393058	0.242687	0.244647	0.143653	0.146404	0.0802693	0.080841	0.0408218	0.0435084	0.0227802	0.0212833
126.8	0.899297	0.896389	0.61773	0.616462	0.388923	0.393058	0.245975	0.244647	0.14704	0.146404	0.078679	0.080841	0.0416344	0.0435084	0.0227036	0.0212833
127	0.901679	0.896389	0.618195	0.616462	0.393003	0.393058	0.243672	0.244647	0.142487	0.146404	0.0808845	0.080841	0.0380335	0.0435084	0.0196715	0.0212833
127.2	0.900307	0.896389	0.615775	0.616462	0.391387	0.393058	0.24425	0.244647	0.144414	0.146404	0.0764078	0.080841	0.0459259	0.0435084	0.0206069	0.0212833
127.4	0.900023	0.896389	0.615045	0.616462	0.393013	0.393058	0.243355	0.244647	0.147417	0.146404	0.0790023	0.080841	0.0476388	0.0435084	0.0200866	0.0212833
127.6	0.896084	0.896389	0.613542	0.616462	0.390427	0.393058	0.245266	0.244647	0.146347	0.146404	0.0846944	0.080841	0.0405394	0.0435084	0.022788	0.0212833
127.8	0.894564	0.896389	0.614835	0.616462	0.385255	0.393058	0.244575	0.244647	0.145285	0.146404	0.079667	0.080841	0.0494306	0.0435084	0.0228423	0.0212833
128	0.897087	0.896389	0.61563	0.616462	0.392279	0.393058	0.247488	0.244647	0.14689	0.146404	0.0774134	0.080841	0.0417531	0.0435084	0.0223191	0.0212833
128.2	0.897026	0.896389	0.613604	0.616462	0.394376	0.393058	0.238924	0.244647	0.144625	0.146404	0.077499	0.080841	0.0424692	0.0435084	0.0198413	0.0212833
128.4	0.896461	0.896389	0.6149	0.616462	0.393214	0.393058	0.246481	0.244647	0.141887	0.146404	0.0769712	0.080841	0.0447767	0.0435084	0.0241071	0.0212833
128.6	0.901362	0.896389	0.612212	0.616462	0.393122	0.393058	0.242587	0.244647	0.143614	0.146404	0.079406	0.080841	0.0422395	0.0435084	0.0219384	0.0212833
128.8	0.898834	0.896389	0.618503	0.616462	0.390698	0.393058	0.240521	0.244647	0.150477	0.146404	0.0775948	0.080841	0.0409443	0.0435084	0.0192093	0.0212833
129	0.895572	0.896389	0.616133	0.616462	0.391705	0.393058	0.240021	0.244647	0.144791	0.146404	0.0746941	0.080841	0.0416193	0.0435084	0.0199745	0.0212833
129.2	0.89777	0.896389	0.616536	0.616462	0.389615	0.393058	0.238909	0.244647	0.144222	0.146404	0.0786509	0.080841	0.0468595	0.0435084	0.0200008	0.0212833
129.4	0.897839	0.896389	0.616528	0.616462	0.39074	0.393058	0.24244	0.244647	0.146665	0.146404	0.0806834	0.080841	0.0425421	0.0435084	0.0182411	0.0212833
129.6	0.894483	0.896389	0.613998	0.616462	0.389454	0.393058	0.244269	0.244647	0.149619	0.146404	0.0788181	0.080841	0.0400589	0.0435084	0.0206134	0.0212833
129.8	0.899074	0.896389	0.614963	0.616462	0.389518	0.393058	0.245566	0.244647	0.144181	0.146404	0.0773035	0.080841	0.04215	0.0435084	0.0189738	0.0212833
130	0.893479	0.896389	0.615236	0.616462	0.389476	0.393058	0.246258	0.244647	0.145734	0.146404	0.0811	0.080841	0.0429309	0.0435084	0.0190763	0.0212833
130.2	0.89826	0.896389	0.618688	0.616462	0.392401	0.393058	0.238587	0.244647	0.145502	0.146404	0.0794077	0.080841	0.0404331	0.0435084	0.0223352	0.0212833
130.4	0.900339	0.896389	0.616088	0.616462	0.391167	0.393058	0.240848	0.244647	0.145211	0.146404	0.0834264	0.080841	0.041331	0.0435084	0.0208689	0.0212833
130.6	0.89667	0.896389	0.614496	0.616462	0.390392	0.393058	0.242525	0.244647	0.145601	0.146404	0.0799375	0.080841	0.0413213	0.0435084	0.022388	0.0212833
130.8	0.896104	0.896389	0.615342	0.616462	0.393983	0.393058	0.240171	0.244647	0.145063	0.146404	0.0766765	0.080841	0.0377635	0.0435084	0.0186483	0.0212833
131	0.892575	0.896389	0.617751	0.616462	0.386696	0.393058	0.241812	0.244647	0.143081	0.146404	0.0806869	0.080841	0.0428155	0.0435084	0.0210347	0.0212833
131.2	0.893339	0.896389	0.617166	0.616462	0.393582	0.393058	0.242627	0.244647	0.143511	0.146404	0.0814912	0.080841	0.0435086	0.0435084	0.0210103	0.0212833
131.4	0.900724	0.896389	0.615471	0.616462	0.390927	0.393058	0.240607	0.244647	0.142023	0.146404	0.0797954	0.080841	0.0417539	0.0435084	0.0223497	0.0212833
131.6	0.896282	0.896389	0.615358	0.616462	0.387478	0.393058	0.242113	0.244647	0.14316	0.146404	0.0780069	0.080841	0.0435485	0.0435084	0.0192886	0.0212833
131.8	0.900391	0.896389	0.617375	0.616462	0.386992	0.393058	0.243528	0.244647	0.144797	0.146404	0.0788426	0.080841	0.040047	0.0435084	0.0178754	0.0212833
132	0.897267	0.896389	0.614909	0.616462	0.391987	0.393058	0.241812	0.244647	0.145109	0.146404	0.0813674	0.080841	0.0408025	0.0435084	0.0194888	0.0212833
132.2	0.893049	0.896389	0.616816	0.616462	0.388579	0.393058	0.242905	0.244647	0.145125	0.146404	0.078932	0.080841	0.0405889	0.0435084	0.0208784	0.0212833
132.4	0.896036	0.896389	0.618196	0.616462	0.390935	0.393058	0.240665	0.244647	0.147608	0.146404	0.0806414	0.080841	0.0432666	0.0435084	0.0224557	0.0212833
132.6	0.900322	0.896389	0.616261	0.616462	0.388271	0.393058	0.239004	0.244647	0.144042	0.146404	0.0840225	0.080841	0.0419756	0.0435084	0.0220167	0.0212833
132.8	0.89699	0.896389	0.611914	0.616462	0.392428	0.393058	0.239727	0.244647	0.146488	0.146404	0.07865	0.080841	0.0426985	0.0435084	0.0199065	0.0212833
133	0.896186	0.896389	0.616604	0.616462	0.392963	0.393058	0.242093	0.244647	0.147707	0.146404	0.0752168	0.080841	0.0413745	0.0435084	0.0211947	0.0212833
133.2	0.897685	0.896389	0.613958	0.616462	0.393602	0.393058	0.240404	0.244647	0.144617	0.146404	0.0784935	0.080841	0.0406857	0.0435084	0.0233012	0.0212833
133.4	0.894903	0.896389	0.619269	0.616462	0.392433	0.393058	0.243067	0.244647	0.14371	0.146404	0.0779018	0.080841	0.0431085	0.0435084	0.0206463	0.0212833
133.6	0.899318	0.896389	0.613451	0.616462	0.391178	0.393058	0.244113	0.244647	0.143459	0.146404	0.0804484	0.080841	0.0421174	0.0435084	0.0204555	0.0212833
133.8	0.893221	0.896389	0.617268	0.616462	0.39003	0.393058	0.242148	0.244647	0.145897	0.146404	0.0778771	0.080841	0.0393816	0.0435084	0.0222722	0.0212833
134	0.897547	0.896389	0.611882	0.616462	0.389748	0.393058	0.242963	0.244647	0.145626	0.146404	0.0842248	0.080841	0.0426607	0.0435084	0.021631	0.0212833
134.2	0.896216	0.896389	0.619106	0.616462	0.393363	0.393058	0.244337	0.244647	0.144292	0.146404	0.0785393	0.080841	0.0439689	0.0435084	0.020614	0.0212833
134.4	0.89561	0.896389	0.616002	0.616462	0.391266	0.393058	0.245928	0.244647	0.143875	0.146404	0.0788671	0.080841	0.0443145	0.0435084	0.023071	0.0212833
134.6	0.891786	0.896389	0.61473	0.616462	0.386312	0.393058	0.238173	0.244647	0.143908	0.146404	0.0815424	0.080841	0.0418434	0.0435084	0.0198572	0.0212833
134.8	0.896432	0.896389	0.614333	0.616462	0.389581	0.393058	0.23922	0.244647	0.14534	0.146404	0.0786734	0.080841	0.0446346	0.0435084	0.0206365	0.0212833
135	0.895633	0.896389	0.61706	0.616462	0.394286	0.393058	0.243759	0.244647	0.14603	0.146404	0.0810984	0.080841	0.0415503	0.0435084	0.019952	0.0212833
135.2	0.897286	0.896389	0.615747	0.616462	0.390825	0.393058	0.244316	0.244647	0.142404	0.146404	0.0786239	0.080841	0.0411879	0.0435084	0.0211082	0.0212833
135.4	0.897726	0.896389	0.615523	0.616462	0.389731	0.393058	0.238955	0.244647	0.144138	0.146404	0.0790297	0.080841	0.0442283	0.0435084	0.0176642	0.0212833
135.6	0.892625	0.896389	0.615313	0.616462	0.389435	0.393058	0.243488	0.244647	0.146207	0.146404	0.079861	0.080841	0.0394765	0.0435084	0.0198874	0.0212833
135.8	0.895085	0.896389	0.614933	0.616462	0.393288	0.393058	0.241926	0.244647	0.145306	0.146404	0.0823464	0.080841	0.0401479	0.0435084	0.0164811	0.0212833
136	0.893912	0.896389	0.613814	0.616462	0.388659	0.393058	0.242218	0.244647	0.143612	0.146404	0.0801722	0.080841	0.0426201	0.0435084	0.0142804	0.0212833
136.2	0.893655	0.896389	0.616493	0.616462	0.390251	0.393058	0.242226	0.244647	0.147795	0.146404	0.0815688	0.080841	0.0419467	0.0435084	0.0199212	0.0212833
136.4	0.898398	0.896389	0.61888	0.616462	0.389899	0.393058	0.240053	0.244647	0.146251	0.146404	0.0774937	0.080841	0.0413828	0.0435084	0.018593	0.0212833
136.6	0.89439	0.896389	0.61573	0.616462	0.387753	0.393058	0.243498	0.244647	0.148317	0.146404	0.0767817	0.080841	0.0408122	0.0435084	0.0230125	0.0212833
136.8	0.896416	0.896389	0.613823	0.616462	0.394419	0.393058	0.24206	0.244647	0.141516	0.146404	0.0776089	0.080841	0.0383227	0.0435084	0.0208298	0.0212833
137	0.891763	0.896389	0.614961	0.616462	0.393046	0.393058	0.245525	0.244647	0.142861	0.146404	0.0781625	0.080841	0.0437455	0.0435084	0.0182018	0.0212833
137.2	0.898802	0.896389	0.619355	0.616462	0.390218	0.393058	0.243676	0.244647	0.146928	0.146404	0.0830295	0.080841	0.0436059	0.0435084	0.0209525	0.0212833
137.4	0.897577	0.896389	0.611345	0.616462	0.391054	0.393058	0.240814	0.244647	0.142891	0.146404	0.0807359	0.080841	0.0400708	0.0435084	0.020271	0.0212833
137.6	0.898061	0.896389	0.61545	0.616462	0.387528	0.393058	0.246268	0.244647	0.143092	0.146404	0.0763763	0.080841	0.0473195	0.0435084	0.0179381	0.0212833
137.8	0.896638	0.896389	0.613266	0.616462	0.396324	0.393058	0.243636	0.244647	0.146353	0.146404	0.0800085	0.080841	0.0423396	0.0435084	0.0218865	0.0212833
138	0.900957	0.896389	0.614349	0.616462	0.392465	0.393058	0.239676	0.244647	0.145497	0.146404	0.0780292	0.080841	0.0393986	0.0435084	0.0222888	0.0212833
138.2	0.89805	0.896389	0.616273	0.616462	0.394286	0.393058	0.241419	0.244647	0.145345	0.146404	0.0775592	0.080841	0.0463617	0.0435084	0.022531	0.0212833
138.4	0.892147	0.896389	0.615785	0.616462	0.39085	0.393058	0.246203	0.244647	0.143079	0.146404	0.0753182	0.080841	0.0449369	0.0435084	0.0189993	0.0212833
138.6	0.895746	0.896389	0.610213	0.616462	0.391105	0.393058	0.24403	0.244647	0.13943	0.146404	0.0744283	0.080841	0.0430984	0.0435084	0.0172185	0.0212833
138.8	0.894028	0.896389	0.618515	0.616462	0.390541	0.393058	0.241197	0.244647	0.147917	0.146404	0.0778526	0.080841	0.0411579	0.0435084	0.0181277	0.0212833
139	0.900297	0.896389	0.616897	0.616462	0.392119	0.393058	0.241589	0.244647	0.144233	0.146404	0.0805643	0.080841	0.0456769	0.0435084	0.0210123	0.0212833
139.2	0.898362	0.896389	0.614557	0.616462	0.3952	0.393058	0.242053	0.244647	0.145116	0.146404	0.0810334	0.080841	0.0431334	0.0435084	0.021408	0.0212833
139.4	0.89674	0.896389	0.616669	0.616462	0.392463	0.393058	0.245418	0.244647	0.148064	0.146404	0.0792173	0.080841	0.0424811	0.0435084	0.0197915	0.0212833
139.6	0.897353	0.896389	0.614605	0.616462	0.388276	0.393058	0.242475	0.244647	0.144057	0.146404	0.0800589	0.080841	0.0433209	0.0435084	0.0178931	0.0212833
139.8	0.901328	0.896389	0.616825	0.616462	0.39457	0.393058	0.240882	0.244647	0.143701	0.146404	0.0804068	0.080841	0.0415932	0.0435084	0.0184717	0.0212833
140	0.897321	0.896389	0.61327	0.616462	0.391668	0.393058	0.250321	0.244647	0.14646	0.146404	0.078948	0.080841	0.042883	0.0435084	0.0176153	0.0212833
140.2	0.893887	0.896389	0.615069	0.616462	0.392321	0.393058	0.236183	0.244647	0.142992	0.146404	0.0783618	0.080841	0.0381107	0.0435084	0.0199856	0.0212833
140.4	0.898331	0.896389	0.617273	0.616462	0.393498	0.393058	0.243496	0.244647	0.143626	0.146404	0.0814514	0.080841	0.0454227	0.0435084	0.0189234	0.0212833
140.6	0.896365	0.896389	0.610245	0.616462	0.390132	0.393058	0.242155	0.244647	0.144612	0.146404	0.0818545	0.080841	0.0485661	0.0435084	0.0183719	0.0212833
140.8	0.896875	0.896389	0.61527	0.616462	0.391631	0.393058	0.237897	0.244647	0.142725	0.146404	0.0776482	0.080841	0.0409875	0.0435084	0.0247478	0.0212833
141	0.89455	0.896389	0.61168	0.616462	0.389838	0.393058	0.2419	0.244647	0.144632	0.146404	0.0779135	0.080841	0.0409573	0.0435084	0.0182112	0.0212833
141.2	0.894525	0.896389	0.616801	0.616462	0.389166	0.393058	0.241525	0.244647	0.144431	0.146404	0.0765181	0.080841	0.04303	0.0435084	0.0235415	0.0212833
141.4	0.896247	0.896389	0.61564	0.616462	0.394576	0.393058	0.242831	0.244647	0.14375	0.146404	0.0766526	0.080841	0.0429061	0.0435084	0.0234156	0.0212833
141.6	0.896964	0.896389	0.616364	0.616462	0.395442	0.393058	0.243094	0.244647	0.143521	0.146404	0.0742784	0.080841	0.0382325	0.0435084	0.0194144	0.0212833
141.8	0.895921	0.896389	0.613281	0.616462	0.391784	0.393058	0.242959	0.244647	0.145365	0.146404	0.0766695	0.080841	0.0452358	0.0435084	0.0195985	0.0212833
142	0.899469	0.896389	0.61866	0.616462	0.389122	0.393058	0.246748	0.244647	0.146328	0.146404	0.0818732	0.080841	0.041606	0.0435084	0.0183172	0.0212833
142.2	0.898824	0.896389	0.613639	0.616462	0.390217	0.393058	0.243059	0.244647	0.143841	0.146404	0.0794142	0.080841	0.042503	0.0435084	0.0213277	0.0212833
142.4	0.894159	0.896389	0.613698	0.616462	0.392457	0.393058	0.245379	0.244647	0.145128	0.146404	0.076678	0.080841	0.0374693	0.0435084	0.0201747	0.0212833
142.6	0.892621	0.896389	0.614138	0.616462	0.391636	0.393058	0.243061	0.244647	0.142133	0.146404	0.0781846	0.080841	0.0416096	0.0435084	0.0221916	0.0212833
142.8	0.894949	0.896389	0.615002	0.616462	0.387125	0.393058	0.242137	0.244647	0.143707	0.146404	0.0769629	0.080841	0.0412452	0.0435084	0.0223421	0.0212833
143	0.900657	0.896389	0.615625	0.616462	0.390676	0.393058	0.245455	0.244647	0.144091	0.146404	0.0794908	0.080841	0.0436335	0.0435084	0.0176066	0.0212833
143.2	0.899435	0.896389	0.617422	0.616462	0.392663	0.393058	0.24057	0.244647	0.142717	0.146404	0.0761769	0.080841	0.041284	0.0435084	0.0202539	0.0212833
143.4	0.897692	0.896389	0.615802	0.616462	0.392302	0.393058	0.245438	0.244647	0.14451	0.146404	0.0799456	0.080841	0.0400434	0.0435084	0.0211131	0.0212833
143.6	0.893974	0.896389	0.611468	0.616462	0.387777	0.393058	0.247424	0.244647	0.143514	0.146404	0.0805961	0.080841	0.0430352	0.0435084	0.0213282	0.0212833
143.8	0.896637	0.896389	0.618031	0.616462	0.394323	0.393058	0.247144	0.244647	0.141469	0.146404	0.0826734	0.080841	0.0426308	0.0435084	0.0189742	0.0212833
144	0.898841	0.896389	0.613988	0.616462	0.392117	0.393058	0.239615	0.244647	0.143324	0.146404	0.0806232	0.080841	0.0428373	0.0435084	0.021056	0.0212833
144.2	0.892035	0.896389	0.613095	0.616462	0.392065	0.393058	0.239791	0.244647	0.145877	0.146404	0.07931	0.080841	0.0460798	0.0435084	0.0195526	0.0212833
144.4	0.897735	0.896389	0.616768	0.616462	0.390444	0.393058	0.240878	0.244647	0.146515	0.146404	0.0798393	0.080841	0.0449935	0.0435084	0.0149407	0.0212833
144.6	0.900877	0.896389	0.613297	0.616462	0.393561	0.393058	0.23995	0.244647	0.142434	0.146404	0.0791155	0.080841	0.0392954	0.0435084	0.0186909	0.0212833
144.8	0.896062	0.896389	0.616933	0.616462	0.387799	0.393058	0.240812	0.244647	0.147711	0.146404	0.0766034	0.080841	0.0404842	0.0435084	0.0235596	0.0212833
145	0.895767	0.896389	0.614075	0.616462	0.392829	0.393058	0.243711	0.244647	0.142247	0.146404	0.0779273	0.080841	0.0463043	0.0435084	0.0176649	0.0212833
145.2	0.901153	0.896389	0.61106	0.616462	0.389076	0.393058	0.240199	0.244647	0.141054	0.146404	0.0750957	0.080841	0.0433282	0.0435084	0.0173567	0.0212833
145.4	0.896108	0.896389	0.612931	0.616462	0.39091	0.393058	0.244629	0.244647	0.144158	0.146404	0.0811109	0.080841	0.0459682	0.0435084	0.0195662	0.0212833
145.6	0.898398	0.896389	0.615698	0.616462	0.386532	0.393058	0.240985	0.244647	0.147583	0.146404	0.0791812	0.080841	0.0437903	0.0435084	0.0204224	0.0212833
145.8	0.901297	0.896389	0.612883	0.616462	0.393459	0.393058	0.242427	0.244647	0.147186	0.146404	0.0794073	0.080841	0.043127	0.0435084	0.0221673	0.0212833
146	0.89652	0.896389	0.615972	0.616462	0.392191	0.393058	0.242763	0.244647	0.1459	0.146404	0.0766097	0.080841	0.0430235	0.0435084	0.0181838	0.0212833
146.2	0.896911	0.896389	0.612136	0.616462	0.387899	0.393058	0.242083	0.244647	0.146915	0.146404	0.0793172	0.080841	0.0413804	0.0435084	0.0187771	0.0212833
146.4	0.895769	0.896389	0.619148	0.616462	0.390187	0.393058	0.244152	0.244647	0.142245	0.146404	0.0784623	0.080841	0.0414661	0.0435084	0.0203853	0.0212833
146.6	0.89975	0.896389	0.615376	0.616462	0.389995	0.393058	0.240938	0.244647	0.141402	0.146404	0.0777849	0.080841	0.0407264	0.0435084	0.0181557	0.0212833
146.8	0.898183	0.896389	0.615786	0.616462	0.389462	0.393058	0.238366	0.244647	0.143605	0.146404	0.083798	0.080841	0.0426741	0.0435084	0.0191295	0.0212833
147	0.896241	0.896389	0.614525	0.616462	0.396008	0.393058	0.241302	0.244647	0.145384	0.146404	0.0791416	0.080841	0.0407311	0.0435084	0.0218385	0.0212833
147.2	0.894918	0.896389	0.616985	0.616462	0.387318	0.393058	0.244398	0.244647	0.143602	0.146404	0.0775258	0.080841	0.0421057	0.0435084	0.0210338	0.0212833
147.4	0.896036	0.896389	0.613638	0.616462	0.391677	0.393058	0.247156	0.244647	0.140571	0.146404	0.0766833	0.080841	0.0408249	0.0435084	0.0212279	0.0212833
147.6	0.894451	0.896389	0.614324	0.616462	0.386516	0.393058	0.24299	0.244647	0.139861	0.146404	0.0822003	0.080841	0.0433239	0.0435084	0.0239943	0.0212833
147.8	0.897416	0.896389	0.612586	0.616462	0.392323	0.393058	0.240677	0.244647	0.144204	0.146404	0.0829407	0.080841	0.0407143	0.0435084	0.0227883	0.0212833
148	0.897468	0.896389	0.617953	0.616462	0.39114	0.393058	0.24313	0.244647	0.146062	0.146404	0.0755885	0.080841	0.043733	0.0435084	0.0238216	0.0212833
148.2	0.900486	0.896389	0.615865	0.616462	0.389284	0.393058	0.238068	0.244647	0.143283	0.146404	0.0815388	0.080841	0.0418397	0.0435084	0.0212854	0.0212833
148.4	0.895898	0.896389	0.616871	0.616462	0.395047	0.393058	0.243598	0.244647	0.147285	0.146404	0.0758066	0.080841	0.0464648	0.0435084	0.023222	0.0212833
148.6	0.894012	0.896389	0.615234	0.616462	0.39073	0.393058	0.24281	0.244647	0.143777	0.146404	0.0790219	0.080841	0.0448381	0.0435084	0.01923	0.0212833
148.8	0.89336	0.896389	0.614864	0.616462	0.391916	0.393058	0.247399	0.244647	0.146764	0.146404	0.0820451	0.080841	0.0420884	0.0435084	0.0204345	0.0212833
149	0.895399	0.896389	0.614319	0.616462	0.390087	0.393058	0.242781	0.244647	0.147425	0.146404	0.0758654	0.080841	0.0419405	0.0435084	0.0193116	0.0212833
149.2	0.894512	0.896389	0.617143	0.616462	0.393638	0.393058	0.241459	0.244647	0.147006	0.146404	0.0788374	0.080841	0.0408668	0.0435084	0.0210921	0.0212833
149.4	0.893935	0.896389	0.614578	0.616462	0.391731	0.393058	0.242573	0.244647	0.141659	0.146404	0.0783834	0.080841	0.0410547	0.0435084	0.0187482	0.0212833
149.6	0.896278	0.896389	0.616389	0.616462	0.388534	0.393058	0.243116	0.244647	0.145987	0.146404	0.0789476	0.080841	0.0398975	0.0435084	0.0173799	0.0212833
149.8	0.89606	0.896389	0.615432	0.616462	0.389953	0.393058	0.242251	0.244647	0.142777	0.146404	0.0790481	0.080841	0.0444481	0.0435084	0.0222563	0.0212833
150	0.89859	0.896389	0.615003	0.616462	0.393715	0.393058	0.245013	0.244647	0.14854	0.146404	0.0792514	0.080841	0.0414421	0.0435084	0.0207219	0.0212833
150.2	0.900134	0.896389	0.61715	0.616462	0.390933	0.393058	0.245433	0.244647	0.147887	0.146404	0.0773374	0.080841	0.0458389	0.0435084	0.0218317	0.0212833
150.4	0.895387	0.896389	0.61782	0.616462	0.392317	0.393058	0.246839	0.244647	0.14395	0.146404	0.0779799	0.080841	0.0427374	0.0435084	0.018578	0.0212833
150.6	0.901009	0.896389	0.619179	0.616462	0.392974	0.393058	0.239991	0.244647	0.142998	0.146404	0.0796774	0.080841	0.0437702	0.0435084	0.0214148	0.0212833
150.8	0.896056	0.896389	0.616447	0.616462	0.391355	0.393058	0.24496	0.244647	0.143848	0.146404	0.0815278	0.080841	0.0424352	0.0435084	0.0227849	0.0212833
151	0.895146	0.896389	0.616549	0.616462	0.393375	0.393058	0.239071	0.244647	0.14695	0.146404	0.0767919	0.080841	0.0436965	0.0435084	0.0219481	0.0212833
151.2	0.900411	0.896389	0.616771	0.616462	0.390082	0.393058	0.242693	0.244647	0.145763	0.146404	0.0786609	0.080841	0.0433786	0.0435084	0.0234841	0.0212833
151.4	0.898137	0.896389	0.615205	0.616462	0.386917	0.393058	0.241705	0.244647	0.146662	0.146404	0.0801586	0.080841	0.0444958	0.0435084	0.0208767	0.0212833
151.6	0.89423	0.896389	0.61656	0.616462	0.392003	0.393058	0.242157	0.244647	0.141507	0.146404	0.0790448	0.080841	0.0410488	0.0435084	0.0189757	0.0212833
151.8	0.896287	0.896389	0.61435	0.616462	0.38778	0.393058	0.243018	0.244647	0.144934	0.146404	0.0778819	0.080841	0.0439073	0.0435084	0.0202039	0.0212833
152	0.898189	0.896389	0.617373	0.616462	0.389124	0.393058	0.24261	0.244647	0.142842	0.146404	0.0810712	0.080841	0.0422999	0.0435084	0.019192	0.0212833
152.2	0.899401	0.896389	0.614547	0.616462	0.389682	0.393058	0.244437	0.244647	0.144946	0.146404	0.0785618	0.080841	0.0423439	0.0435084	0.0182078	0.0212833
152.4	0.898044	0.896389	0.614015	0.616462	0.389004	0.393058	0.243061	0.244647	0.145107	0.146404	0.0818298	0.080841	0.0445067	0.0435084	0.0180132	0.0212833
152.6	0.896271	0.896389	0.614605	0.616462	0.390857	0.393058	0.244824	0.244647	0.146136	0.146404	0.0773246	0.080841	0.0443786	0.0435084	0.0183084	0.0212833
152.8	0.90009	0.896389	0.61558	0.616462	0.392553	0.393058	0.244309	0.244647	0.145991	0.146404	0.081601	0.080841	0.0468783	0.0435084	0.0182486	0.0212833
153	0.897445	0.896389	0.616315	0.616462	0.393021	0.393058	0.239714	0.244647	0.143825	0.146404	0.0774513	0.080841	0.0442009	0.0435084	0.0167258	0.0212833
153.2	0.899938	0.896389	0.611576	0.616462	0.388723	0.393058	0.243579	0.244647	0.142458	0.146404	0.080332	0.080841	0.0422652	0.0435084	0.0189184	0.0212833
153.4	0.899196	0.896389	0.617962	0.616462	0.391906	0.393058	0.242473	0.244647	0.14635	0.146404	0.0791863	0.080841	0.0407343	0.0435084	0.0203709	0.0212833
153.6	0.896571	0.896389	0.612698	0.616462	0.392622	0.393058	0.243756	0.244647	0.142168	0.146404	0.0801185	0.080841	0.0447427	0.0435084	0.0202461	0.0212833
153.8	0.897238	0.896389	0.619207	0.616462	0.39003	0.393058	0.243457	0.244647	0.144742	0.146404	0.0761321	0.080841	0.0423175	0.0435084	0.0197099	0.0212833
154	0.895771	0.896389	0.618061	0.616462	0.394666	0.393058	0.239477	0.244647	0.142466	0.146404	0.0836737	0.080841	0.0421546	0.0435084	0.0222915	0.0212833
154.2	0.897966	0.896389	0.616794	0.616462	0.38627	0.393058	0.24327	0.244647	0.140573	0.146404	0.0823095	0.080841	0.0406569	0.0435084	0.0180483	0.0212833
154.4	0.897738	0.896389	0.617343	0.616462	0.389683	0.393058	0.241705	0.244647	0.144099	0.146404	0.0775483	0.080841	0.0450486	0.0435084	0.0229434	0.0212833
154.6	0.898683	0.896389	0.61682	0.616462	0.393648	0.393058	0.242822	0.244647	0.145535	0.146404	0.082685	0.080841	0.042029	0.0435084	0.0177958	0.0212833
154.8	0.89444	0.896389	0.61695	0.616462	0.391635	0.393058	0.242643	0.244647	0.145671	0.146404	0.0831525	0.080841	0.0404858	0.0435084	0.0181423	0.0212833
155	0.900514	0.896389	0.617907	0.616462	0.392499	0.393058	0.245951	0.244647	0.14442	0.146404	0.0816279	0.080841	0.0408526	0.0435084	0.0232124	0.0212833
155.2	0.898229	0.896389	0.616019	0.616462	0.388717	0.393058	0.242173	0.244647	0.146753	0.146404	0.0781957	0.080841	0.0409084	0.0435084	0.0193753	0.0212833
155.4	0.895788	0.896389	0.61152	0.616462	0.391596	0.393058	0.241986	0.244647	0.143074	0.146404	0.0817576	0.080841	0.0392333	0.0435084	0.0217495	0.0212833
155.6	0.896945	0.896389	0.61744	0.616462	0.394834	0.393058	0.246475	0.244647	0.141364	0.146404	0.0784804	0.080841	0.0441632	0.0435084	0.020471	0.0212833
155.8	0.8983	0.896389	0.613201	0.616462	0.392566	0.393058	0.244318	0.244647	0.147788	0.146404	0.0792511	0.080841	0.0413774	0.0435084	0.0216033	0.0212833
156	0.897147	0.896389	0.61248	0.616462	0.392202	0.393058	0.24835	0.244647	0.14492	0.146404	0.0787623	0.080841	0.0387629	0.0435084	0.0218509	0.0212833
156.2	0.894828	0.896389	0.614855	0.616462	0.387398	0.393058	0.242734	0.244647	0.148568	0.146404	0.0785363	0.080841	0.0393225	0.0435084	0.0235362	0.0212833
156.4	0.896149	0.896389	0.615374	0.616462	0.390347	0.393058	0.241443	0.244647	0.145932	0.146404	0.0780795	0.080841	0.0391169	0.0435084	0.0169879	0.0212833
156.6	0.896449	0.896389	0.616919	0.616462	0.393487	0.393058	0.243352	0.244647	0.147603	0.146404	0.0802581	0.080841	0.0444825	0.0435084	0.0191486	0.0212833
156.8	0.900268	0.896389	0.614254	0.616462	0.387613	0.393058	0.245334	0.244647	0.141373	0.146404	0.0772007	0.080841	0.0408211	0.0435084	0.0232845	0.0212833
157	0.8973	0.896389	0.615789	0.616462	0.390824	0.393058	0.239504	0.244647	0.143907	0.146404	0.07592	0.080841	0.0431572	0.0435084	0.0230899	0.0212833
157.2	0.897867	0.896389	0.615073	0.616462	0.385558	0.393058	0.246604	0.244647	0.146046	0.146404	0.0804916	0.080841	0.0404384	0.0435084	0.0202299	0.0212833
157.4	0.899098	0.896389	0.616818	0.616462	0.390998	0.393058	0.243699	0.244647	0.146054	0.146404	0.0799249	0.080841	0.0412123	0.0435084	0.0208433	0.0212833
157.6	0.895911	0.896389	0.615137	0.616462	0.395695	0.393058	0.24806	0.244647	0.143932	0.146404	0.0798351	0.080841	0.0436441	0.0435084	0.0221334	0.0212833
157.8	0.899084	0.896389	0.618304	0.616462	0.39105	0.393058	0.24309	0.244647	0.142008	0.146404	0.079478	0.080841	0.0445795	0.0435084	0.0208108	0.0212833
158	0.895884	0.896389	0.616704	0.616462	0.390147	0.393058	0.241068	0.244647	0.147753	0.146404	0.0779357	0.080841	0.0409386	0.0435084	0.0254251	0.0212833
158.2	0.895588	0.896389	0.619256	0.616462	0.392007	0.393058	0.241499	0.244647	0.146232	0.146404	0.0761954	0.080841	0.0414555	0.0435084	0.0215494	0.0212833
158.4	0.896835	0.896389	0.61303	0.616462	0.3929	0.393058	0.242146	0.244647	0.147961	0.146404	0.0793129	0.080841	0.0427227	0.0435084	0.0209265	0.0212833
158.6	0.899831	0.896389	0.617672	0.616462	0.390163	0.393058	0.248557	0.244647	0.142515	0.146404	0.0795822	0.080841	0.0417929	0.0435084	0.0200784	0.0212833
158.8	0.900551	0.896389	0.616607	0.616462	0.392238	0.393058	0.241533	0.244647	0.143098	0.146404	0.0832968	0.080841	0.0390713	0.0435084	0.0236509	0.0212833
159	0.898646	0.896389	0.615109	0.616462	0.390888	0.393058	0.242407	0.244647	0.14184	0.146404	0.081069	0.080841	0.0387144	0.0435084	0.0210587	0.0212833
159.2	0.896606	0.896389	0.615438	0.616462	0.391231	0.393058	0.241769	0.244647	0.14212	0.146404	0.0813511	0.080841	0.0417212	0.0435084	0.0180747	0.0212833
159.4	0.896307	0.896389	0.616881	0.616462	0.387352	0.393058	0.244328	0.244647	0.147418	0.146404	0.0776595	0.080841	0.0418975	0.0435084	0.0227624	0.0212833
159.6	0.897422	0.896389	0.612389	0.616462	0.389196	0.393058	0.245416	0.244647	0.149111	0.146404	0.0810198	0.080841	0.04102	0.0435084	0.0221239	0.0212833
159.8	0.899128	0.896389	0.616738	0.616462	0.390249	0.393058	0.242275	0.244647	0.143287	0.146404	0.0788684	0.080841	0.0447396	0.0435084	0.0204889	0.0212833
160	0.89857	0.896389	0.614107	0.616462	0.389609	0.393058	0.238994	0.244647	0.142332	0.146404	0.0802854	0.080841	0.0452386	0.0435084	0.0166083	0.0212833
160.2	0.89894	0.896389	0.617856	0.616462	0.38909	0.393058	0.241803	0.244647	0.144997	0.146404	0.0786244	0.080841	0.0429813	0.0435084	0.0183492	0.0212833
160.4	0.900672	0.896389	0.615738	0.616462	0.386422	0.393058	0.239797	0.244647	0.143536	0.146404	0.0839674	0.080841	0.0411928	0.0435084	0.0254362	0.0212833
160.6	0.898744	0.896389	0.611571	0.616462	0.393102	0.393058	0.238713	0.244647	0.145269	0.146404	0.0808356	0.080841	0.0399781	0.0435084	0.0146185	0.0212833
160.8	0.900191	0.896389	0.615347	0.616462	0.388631	0.393058	0.240802	0.244647	0.145036	0.146404	0.0814874	0.080841	0.0442404	0.0435084	0.0211397	0.0212833
161	0.892125	0.896389	0.618661	0.616462	0.3908	0.393058	0.244681	0.244647	0.142737	0.146404	0.0812367	0.080841	0.0432087	0.0435084	0.0186399	0.0212833
161.2	0.898391	0.896389	0.618169	0.616462	0.387802	0.393058	0.238121	0.244647	0.147943	0.146404	0.0755399	0.080841	0.0404288	0.0435084	0.0185047	0.0212833
161.4	0.89928	0.896389	0.616896	0.616462	0.389534	0.393058	0.241478	0.244647	0.146959	0.146404	0.0810625	0.080841	0.0412789	0.0435084	0.0197739	0.0212833
161.6	0.895114	0.896389	0.616159	0.616462	0.390592	0.393058	0.244913	0.244647	0.149363	0.146404	0.0790271	0.080841	0.0425712	0.0435084	0.0213073	0.0212833
161.8	0.901192	0.896389	0.614216	0.616462	0.390831	0.393058	0.240836	0.244647	0.144459	0.146404	0.0776103	0.080841	0.0403867	0.0435084	0.0204519	0.0212833
162	0.897801	0.896389	0.614438	0.616462	0.391075	0.393058	0.243952	0.244647	0.141277	0.146404	0.0816333	0.080841	0.043024	0.0435084	0.0180564	0.0212833
162.2	0.898744	0.896389	0.617863	0.616462	0.391054	0.393058	0.245801	0.244647	0.146214	0.146404	0.0777844	0.080841	0.0426184	0.0435084	0.0214625	0.0212833
162.4	0.897699	0.896389	0.615883	0.616462	0.393441	0.393058	0.241766	0.244647	0.14608	0.146404	0.0779071	0.080841	0.0387297	0.0435084	0.020696	0.0212833
162.6	0.896948	0.896389	0.611954	0.616462	0.390051	0.393058	0.247393	0.244647	0.144543	0.146404	0.081278	0.080841	0.044206	0.0435084	0.0219194	0.0212833
162.8	0.894594	0.896389	0.614243	0.616462	0.388654	0.393058	0.243955	0.244647	0.141921	0.146404	0.0773271	0.080841	0.042637	0.0435084	0.0194824	0.0212833
163	0.896063	0.896389	0.612499	0.616462	0.394033	0.393058	0.241219	0.244647	0.145897	0.146404	0.0800449	0.080841	0.0380716	0.0435084	0.0161599	0.0212833
163.2	0.897816	0.896389	0.615455	0.616462	0.394937	0.393058	0.244716	0.244647	0.144833	0.146404	0.0834445	0.080841	0.0385411	0.0435084	0.0159554	0.0212833
163.4	0.899635	0.896389	0.616774	0.616462	0.389194	0.393058	0.241464	0.244647	0.144836	0.146404	0.0780892	0.080841	0.0462588	0.0435084	0.0231822	0.0212833
163.6	0.894745	0.896389	0.615819	0.616462	0.386979	0.393058	0.243266	0.244647	0.14171	0.146404	0.0768484	0.080841	0.0420223	0.0435084	0.0240745	0.0212833
163.8	0.899014	0.896389	0.613201	0.616462	0.390509	0.393058	0.241516	0.244647	0.146209	0.146404	0.0798409	0.080841	0.0423728	0.0435084	0.0227621	0.0212833
164	0.895318	0.896389	0.615193	0.616462	0.389722	0.393058	0.239585	0.244647	0.142619	0.146404	0.0831635	0.080841	0.0429539	0.0435084	0.0209121	0.0212833
164.2	0.899619	0.896389	0.61981	0.616462	0.388331	0.393058	0.240191	0.244647	0.144497	0.146404	0.0787186	0.080841	0.0428835	0.0435084	0.0220864	0.0212833
164.4	0.896948	0.896389	0.618971	0.616462	0.386416	0.393058	0.24012	0.244647	0.143501	0.146404	0.0819834	0.080841	0.0448907	0.0435084	0.0230089	0.0212833
164.6	0.897139	0.896389	0.612089	0.616462	0.393981	0.393058	0.244873	0.244647	0.142786	0.146404	0.0759023	0.080841	0.0429576	0.0435084	0.0160709	0.0212833
164.8	0.900147	0.896389	0.614684	0.616462	0.392825	0.393058	0.241046	0.244647	0.145017	0.146404	0.0760784	0.080841	0.0406521	0.0435084	0.019293	0.0212833
165	0.899885	0.896389	0.613082	0.616462	0.390076	0.393058	0.242121	0.244647	0.145706	0.146404	0.0828786	0.080841	0.0427927	0.0435084	0.019642	0.0212833
165.2	0.896532	0.896389	0.617893	0.616462	0.390445	0.393058	0.240376	0.244647	0.146565	0.146404	0.0782694	0.080841	0.0414925	0.0435084	0.0211991	0.0212833
165.4	0.898358	0.896389	0.618278	0.616462	0.389416	0.393058	0.23935	0.244647	0.145266	0.146404	0.0813743	0.080841	0.0418224	0.0435084	0.0234066	0.0212833
165.6	0.900875	0.896389	0.620485	0.616462	0.391136	0.393058	0.241823	0.244647	0.147285	0.146404	0.0824931	0.080841	0.0450457	0.0435084	0.0194743	0.0212833
165.8	0.894771	0.896389	0.614123	0.616462	0.391466	0.393058	0.243319	0.244647	0.142535	0.146404	0.0754321	0.080841	0.0419295	0.0435084	0.0228301	0.0212833
166	0.899167	0.896389	0.616443	0.616462	0.387121	0.393058	0.242944	0.244647	0.145712	0.146404	0.0798356	0.080841	0.0437519	0.0435084	0.0188285	0.0212833
166.2	0.895395	0.896389	0.613729	0.616462	0.389301	0.393058	0.246918	0.244647	0.147074	0.146404	0.0765281	0.080841	0.047993	0.0435084	0.0200658	0.0212833
166.4	0.897304	0.896389	0.618199	0.616462	0.38988	0.393058	0.240025	0.244647	0.144953	0.146404	0.0804578	0.080841	0.0458274	0.0435084	0.018627	0.0212833
166.6	0.896556	0.896389	0.616439	0.616462	0.388368	0.393058	0.240963	0.244647	0.144875	0.146404	0.0807208	0.080841	0.0442742	0.0435084	0.017602	0.0212833
166.8	0.895769	0.896389	0.6162	0.616462	0.390632	0.393058	0.238282	0.244647	0.141212	0.146404	0.0789515	0.080841	0.0411093	0.0435084	0.020817	0.0212833
167	0.899433	0.896389	0.613964	0.616462	0.385773	0.393058	0.243041	0.244647	0.143091	0.146404	0.0772982	0.080841	0.0429204	0.0435084	0.021329	0.0212833
167.2	0.899977	0.896389	0.615554	0.616462	0.38787	0.393058	0.242298	0.244647	0.143966	0.146404	0.0748321	0.080841	0.0441024	0.0435084	0.0191558	0.0212833
167.4	0.897259	0.896389	0.619651	0.616462	0.390874	0.393058	0.241532	0.244647	0.144079	0.146404	0.080867	0.080841	0.0417958	0.0435084	0.0162008	0.0212833
167.6	0.897332	0.896389	0.616932	0.616462	0.390903	0.393058	0.244336	0.244647	0.143891	0.146404	0.0803565	0.080841	0.041035	0.0435084	0.017538	0.0212833
167.8	0.899295	0.896389	0.618044	0.616462	0.389265	0.393058	0.243458	0.244647	0.144356	0.146404	0.0781778	0.080841	0.0447315	0.0435084	0.0209255	0.0212833
168	0.900081	0.896389	0.620886	0.616462	0.391264	0.393058	0.242613	0.244647	0.145488	0.146404	0.0762709	0.080841	0.0471503	0.0435084	0.0205942	0.0212833
168.2	0.895756	0.896389	0.617499	0.616462	0.38847	0.393058	0.24066	0.244647	0.141691	0.146404	0.0755224	0.080841	0.0407043	0.0435084	0.0178835	0.0212833
168.4	0.903349	0.896389	0.61771	0.616462	0.395553	0.393058	0.240764	0.244647	0.142693	0.146404	0.0737549	0.080841	0.0417	0.0435084	0.0209454	0.0212833
168.6	0.900515	0.896389	0.616738	0.616462	0.390478	0.393058	0.242381	0.244647	0.144539	0.146404	0.0801231	0.080841	0.0441038	0.0435084	0.0220814	0.0212833
168.8	0.899192	0.896389	0.615215	0.616462	0.38966	0.393058	0.240712	0.244647	0.143463	0.146404	0.077623	0.080841	0.0406016	0.0435084	0.0182503	0.0212833
169	0.895583	0.896389	0.616642	0.616462	0.391992	0.393058	0.239259	0.244647	0.144823	0.146404	0.0797752	0.080841	0.0412409	0.0435084	0.0179716	0.0212833
169.2	0.898432	0.896389	0.617715	0.616462	0.396999	0.393058	0.242159	0.244647	0.140781	0.146404	0.0781554	0.080841	0.0386072	0.0435084	0.0178214	0.0212833
169.4	0.896904	0.896389	0.618605	0.616462	0.396133	0.393058	0.238819	0.244647	0.142657	0.146404	0.077049	0.080841	0.0400126	0.0435084	0.0221259	0.0212833
169.6	0.8903	0.896389	0.616982	0.616462	0.388465	0.393058	0.243389	0.244647	0.14533	0.146404	0.0837938	0.080841	0.0441692	0.0435084	0.0221966	0.0212833
169.8	0.898456	0.896389	0.615428	0.616462	0.38989	0.393058	0.241	0.244647	0.14241	0.146404	0.0801827	0.080841	0.0434464	0.0435084	0.0214188	0.0212833
170	0.898691	0.896389	0.615616	0.616462	0.392781	0.393058	0.240828	0.244647	0.145637	0.146404	0.0801758	0.080841	0.04026	0.0435084	0.0227128	0.0212833
170.2	0.895286	0.896389	0.617757	0.616462	0.387649	0.393058	0.241213	0.244647	0.144735	0.146404	0.0772145	0.080841	0.04251	0.0435084	0.0232247	0.0212833
170.4	0.901232	0.896389	0.612512	0.616462	0.392903	0.393058	0.238527	0.244647	0.148505	0.146404	0.0824909	0.080841	0.041321	0.0435084	0.0200136	0.0212833
170.6	0.895793	0.896389	0.613457	0.616462	0.38787	0.393058	0.241924	0.244647	0.142659	0.146404	0.0821008	0.080841	0.0413324	0.0435084	0.0182732	0.0212833
170.8	0.900194	0.896389	0.617301	0.616462	0.391895	0.393058	0.236795	0.244647	0.140749	0.146404	0.0823433	0.080841	0.0429607	0.0435084	0.0212229	0.0212833
171	0.899675	0.896389	0.614376	0.616462	0.387942	0.393058	0.243281	0.244647	0.145954	0.146404	0.0805808	0.080841	0.0412041	0.0435084	0.0191042	0.0212833
171.2	0.902267	0.896389	0.615153	0.616462	0.392317	0.393058	0.240207	0.244647	0.146279	0.146404	0.079233	0.080841	0.0447481	0.0435084	0.0207501	0.0212833
171.4	0.898361	0.896389	0.613314	0.616462	0.389595	0.393058	0.243233	0.244647	0.141383	0.146404	0.0777638	0.080841	0.0365313	0.0435084	0.0234614	0.0212833
171.6	0.901064	0.896389	0.615865	0.616462	0.386943	0.393058	0.244345	0.244647	0.14552	0.146404	0.0787358	0.080841	0.0440487	0.0435084	0.0193794	0.0212833
171.8	0.897668	0.896389	0.619395	0.616462	0.387662	0.393058	0.239013	0.244647	0.143796	0.146404	0.0802044	0.080841	0.0439472	0.0435084	0.0185317	0.0212833
172	0.899168	0.896389	0.614837	0.616462	0.389152	0.393058	0.242166	0.244647	0.142615	0.146404	0.0786858	0.080841	0.041848	0.0435084	0.0203502	0.0212833
172.2	0.89836	0.896389	0.615035	0.616462	0.391687	0.393058	0.242473	0.244647	0.145917	0.146404	0.0812079	0.080841	0.0448711	0.0435084	0.0212515	0.0212833
172.4	0.896753	0.896389	0.615544	0.616462	0.391228	0.393058	0.238976	0.244647	0.143905	0.146404	0.0798435	0.080841	0.0422621	0.0435084	0.0199789	0.0212833
172.6	0.899194	0.896389	0.615401	0.616462	0.389918	0.393058	0.241896	0.244647	0.147086	0.146404	0.0759746	0.080841	0.0408239	0.0435084	0.0192923	0.0212833
172.8	0.896694	0.896389	0.613015	0.616462	0.39561	0.393058	0.236859	0.244647	0.146222	0.146404	0.0782367	0.080841	0.0406626	0.0435084	0.0177374	0.0212833
173	0.897073	0.896389	0.614353	0.616462	0.390036	0.393058	0.240602	0.244647	0.139017	0.146404	0.0822647	0.080841	0.0388638	0.0435084	0.0214075	0.0212833
173.2	0.899566	0.896389	0.616201	0.616462	0.387528	0.393058	0.240546	0.244647	0.145349	0.146404	0.0784553	0.080841	0.0391459	0.0435084	0.0203786	0.0212833
173.4	0.898979	0.896389	0.613284	0.616462	0.388193	0.393058	0.240616	0.244647	0.141917	0.146404	0.0765916	0.080841	0.041652	0.0435084	0.0222473	0.0212833
173.6	0.898099	0.896389	0.614195	0.616462	0.390855	0.393058	0.239047	0.244647	0.146061	0.146404	0.0803291	0.080841	0.0476523	0.0435084	0.0210426	0.0212833
173.8	0.900615	0.896389	0.616165	0.616462	0.389578	0.393058	0.239736	0.244647	0.141972	0.146404	0.0790208	0.080841	0.0407756	0.0435084	0.0232994	0.0212833
174	0.902726	0.896389	0.616659	0.616462	0.387136	0.393058	0.242193	0.244647	0.141608	0.146404	0.0794061	0.080841	0.0398451	0.0435084	0.0195831	0.0212833
174.2	0.899592	0.896389	0.620924	0.616462	0.390713	0.393058	0.244339	0.244647	0.144232	0.146404	0.0766966	0.080841	0.0409063	0.0435084	0.0199517	0.0212833
174.4	0.900102	0.896389	0.617229	0.616462	0.390187	0.393058	0.241504	0.244647	0.144464	0.146404	0.0764984	0.080841	0.0462182	0.0435084	0.0214944	0.0212833
174.6	0.900629	0.896389	0.612789	0.616462	0.387768	0.393058	0.244261	0.244647	0.143772	0.146404	0.0773645	0.080841	0.038352	0.0435084	0.0218898	0.0212833
174.8	0.896225	0.896389	0.614028	0.616462	0.388394	0.393058	0.242307	0.244647	0.145046	0.146404	0.0803862	0.080841	0.0412206	0.0435084	0.0218198	0.0212833
175	0.895114	0.896389	0.613567	0.616462	0.393225	0.393058	0.243495	0.244647	0.147515	0.146404	0.078828	0.080841	0.0449643	0.0435084	0.0203616	0.0212833
175.2	0.903397	0.896389	0.614557	0.616462	0.389283	0.393058	0.241451	0.244647	0.141337	0.146404	0.0753858	0.080841	0.0425552	0.0435084	0.0188152	0.0212833
175.4	0.900924	0.896389	0.612797	0.616462	0.390157	0.393058	0.243237	0.244647	0.146542	0.146404	0.0770652	0.080841	0.0430754	0.0435084	0.0195778	0.0212833
175.6	0.897128	0.896389	0.616763	0.616462	0.393456	0.393058	0.239885	0.244647	0.145139	0.146404	0.0756875	0.080841	0.0400413	0.0435084	0.021414	0.0212833
175.8	0.896969	0.896389	0.616925	0.616462	0.387636	0.393058	0.244359	0.244647	0.14688	0.146404	0.0821909	0.080841	0.0443157	0.0435084	0.0215118	0.0212833
176	0.898803	0.896389	0.615375	0.616462	0.39053	0.393058	0.246409	0.244647	0.145399	0.146404	0.0822908	0.080841	0.0456703	0.0435084	0.024417	0.0212833
176.2	0.896103	0.896389	0.615923	0.616462	0.392008	0.393058	0.241267	0.244647	0.144222	0.146404	0.0778647	0.080841	0.041337	0.0435084	0.0206067	0.0212833
176.4	0.899926	0.896389	0.615842	0.616462	0.390787	0.393058	0.243177	0.244647	0.14435	0.146404	0.0782947	0.080841	0.045039	0.0435084	0.0177235	0.0212833
176.6	0.900689	0.896389	0.617989	0.616462	0.391744	0.393058	0.240651	0.244647	0.144484	0.146404	0.0793421	0.080841	0.0411451	0.0435084	0.0198985	0.0212833
176.8	0.900927	0.896389	0.614111	0.616462	0.390248	0.393058	0.238316	0.244647	0.144809	0.146404	0.0805355	0.080841	0.0403049	0.0435084	0.0205589	0.0212833
177	0.901778	0.896389	0.614403	0.616462	0.388465	0.393058	0.241488	0.244647	0.141062	0.146404	0.07894	0.080841	0.0433805	0.0435084	0.0185694	0.0212833
177.2	0.899078	0.896389	0.612921	0.616462	0.390751	0.393058	0.243495	0.244647	0.142741	0.146404	0.0786566	0.080841	0.0414424	0.0435084	0.019231	0.0212833
177.4	0.900056	0.896389	0.614176	0.616462	0.393383	0.393058	0.237855	0.244647	0.145826	0.146404	0.0784769	0.080841	0.0402764	0.0435084	0.0204343	0.0212833
177.6	0.902873	0.896389	0.613984	0.616462	0.390153	0.393058	0.244196	0.244647	0.14527	0.146404	0.0834799	0.080841	0.0444184	0.0435084	0.0184145	0.0212833
177.8	0.895504	0.896389	0.619029	0.616462	0.391544	0.393058	0.239348	0.244647	0.143349	0.146404	0.0790069	0.080841	0.0421699	0.0435084	0.0179797	0.0212833
178	0.903915	0.896389	0.614873	0.616462	0.391736	0.393058	0.243515	0.244647	0.142122	0.146404	0.0811149	0.080841	0.0466452	0.0435084	0.0185038	0.0212833
178.2	0.896497	0.896389	0.617478	0.616462	0.389596	0.393058	0.239868	0.244647	0.143789	0.146404	0.0826191	0.080841	0.0413407	0.0435084	0.0167015	0.0212833
178.4	0.897899	0.896389	0.612854	0.616462	0.390318	0.393058	0.239777	0.244647	0.145043	0.146404	0.0780612	0.080841	0.0411548	0.0435084	0.0167374	0.0212833
178.6	0.895896	0.896389	0.617163	0.616462	0.389885	0.393058	0.243085	0.244647	0.144423	0.146404	0.0811658	0.080841	0.0423542	0.0435084	0.0222604	0.0212833
178.8	0.900627	0.896389	0.61633	0.616462	0.392928	0.393058	0.240163	0.244647	0.142894	0.146404	0.0806244	0.080841	0.0419079	0.0435084	0.0184006	0.0212833
179	0.896896	0.896389	0.616362	0.616462	0.387999	0.393058	0.240976	0.244647	0.142109	0.146404	0.0817873	0.080841	0.0432536	0.0435084	0.0178194	0.0212833
179.2	0.898362	0.896389	0.617936	0.616462	0.390225	0.393058	0.239721	0.244647	0.145389	0.146404	0.0790682	0.080841	0.0420942	0.0435084	0.0183325	0.0212833
179.4	0.901508	0.896389	0.61338	0.616462	0.39337	0.393058	0.240169	0.244647	0.146281	0.146404	0.0798609	0.080841	0.0447444	0.0435084	0.0143204	0.0212833
179.6	0.899092	0.896389	0.616934	0.616462	0.386863	0.393058	0.240131	0.244647	0.148534	0.146404	0.079172	0.080841	0.0417563	0.0435084	0.0195371	0.0212833
179.8	0.89835	0.896389	0.615931	0.616462	0.387871	0.393058	0.243269	0.244647	0.142786	0.146404	0.0820159	0.080841	0.037897	0.0435084	0.0149827	0.0212833
180	0.896818	0.896389	0.616102	0.616462	0.393309	0.393058	0.245889	0.244647	0.14263	0.146404	0.076067	0.080841	0.0449425	0.0435084	0.0196144	0.0212833
180.2	0.897403	0.896389	0.617318	0.616462	0.388334	0.393058	0.245641	0.244647	0.144284	0.146404	0.0769872	0.080841	0.0390054	0.0435084	0.0193543	0.0212833
180.4	0.900141	0.896389	0.615754	0.616462	0.38796	0.393058	0.242921	0.244647	0.142705	0.146404	0.0816081	0.080841	0.0442192	0.0435084	0.0197873	0.0212833
180.6	0.895593	0.896389	0.613708	0.616462	0.387659	0.393058	0.242397	0.244647	0.148419	0.146404	0.0787929	0.080841	0.0430495	0.0435084	0.0199375	0.0212833
180.8	0.897343	0.896389	0.615281	0.616462	0.393245	0.393058	0.238382	0.244647	0.146506	0.146404	0.0776274	0.080841	0.0409713	0.0435084	0.0203082	0.0212833
181	0.89921	0.896389	0.614756	0.616462	0.388144	0.393058	0.238792	0.244647	0.143932	0.146404	0.0803294	0.080841	0.0422284	0.0435084	0.0169709	0.0212833
181.2	0.898097	0.896389	0.615438	0.616462	0.38708	0.393058	0.242303	0.244647	0.145982	0.146404	0.0796832	0.080841	0.0453815	0.0435084	0.018419	0.0212833
181.4	0.901594	0.896389	0.61598	0.616462	0.388281	0.393058	0.241542	0.244647	0.14319	0.146404	0.0781038	0.080841	0.0451463	0.0435084	0.0208471	0.0212833
181.6	0.896375	0.896389	0.615877	0.616462	0.388876	0.393058	0.241095	0.244647	0.145229	0.146404	0.0789447	0.080841	0.0424034	0.0435084	0.0178692	0.0212833
181.8	0.896594	0.896389	0.614967	0.616462	0.393259	0.393058	0.240854	0.244647	0.147166	0.146404	0.0836615	0.080841	0.0410576	0.0435084	0.0172273	0.0212833
182	0.898443	0.896389	0.615991	0.616462	0.390203	0.393058	0.241636	0.244647	0.145901	0.146404	0.0793601	0.080841	0.0403174	0.0435084	0.0219078	0.0212833
182.2	0.895709	0.896389	0.616662	0.616462	0.390994	0.393058	0.243601	0.244647	0.144378	0.146404	0.0791823	0.080841	0.0399061	0.0435084	0.019708	0.0212833
182.4	0.901639	0.896389	0.61446	0.616462	0.392806	0.393058	0.239321	0.244647	0.142775	0.146404	0.0785309	0.080841	0.042869	0.0435084	0.0194371	0.0212833
182.6	0.899443	0.896389	0.612813	0.616462	0.391125	0.393058	0.241965	0.244647	0.14272	0.146404	0.0789056	0.080841	0.0386654	0.0435084	0.0221164	0.0212833
182.8	0.894185	0.896389	0.617285	0.616462	0.389374	0.393058	0.242695	0.244647	0.141402	0.146404	0.0817475	0.080841	0.0427912	0.0435084	0.0166711	0.0212833
183	0.900229	0.896389	0.615696	0.616462	0.387396	0.393058	0.242841	0.244647	0.145841	0.146404	0.0799704	0.080841	0.0431918	0.0435084	0.01821	0.0212833
183.2	0.89756	0.896389	0.616822	0.616462	0.390515	0.393058	0.237948	0.244647	0.144941	0.146404	0.0749218	0.080841	0.0385658	0.0435084	0.0217379	0.0212833
183.4	0.899144	0.896389	0.612932	0.616462	0.388189	0.393058	0.243188	0.244647	0.144283	0.146404	0.081419	0.080841	0.0439062	0.0435084	0.0213917	0.0212833
183.6	0.901307	0.896389	0.616705	0.616462	0.388117	0.393058	0.24432	0.244647	0.142627	0.146404	0.0822601	0.080841	0.0388416	0.0435084	0.0239029	0.0212833
183.8	0.901894	0.896389	0.617179	0.616462	0.393149	0.393058	0.24231	0.244647	0.143077	0.146404	0.0816118	0.080841	0.0455384	0.0435084	0.0204794	0.0212833
184	0.900704	0.896389	0.618385	0.616462	0.38882	0.393058	0.237281	0.244647	0.144589	0.146404	0.0807473	0.080841	0.044594	0.0435084	0.0193054	0.0212833
184.2	0.900313	0.896389	0.61372	0.616462	0.388569	0.393058	0.242714	0.244647	0.145674	0.146404	0.0791601	0.080841	0.0405672	0.0435084	0.0174684	0.0212833
184.4	0.903419	0.896389	0.617895	0.616462	0.393592	0.393058	0.240032	0.244647	0.146951	0.146404	0.0798853	0.080841	0.0445598	0.0435084	0.0185392	0.0212833
184.6	0.898441	0.896389	0.618721	0.616462	0.388682	0.393058	0.241066	0.244647	0.144853	0.146404	0.0820202	0.080841	0.0459769	0.0435084	0.0169995	0.0212833
184.8	0.900002	0.896389	0.614513	0.616462	0.387063	0.393058	0.241902	0.244647	0.14342	0.146404	0.0795727	0.080841	0.0424826	0.0435084	0.0210759	0.0212833
185	0.899524	0.896389	0.617815	0.616462	0.391568	0.393058	0.242778	0.244647	0.141706	0.146404	0.0809648	0.080841	0.0453174	0.0435084	0.0198973	0.0212833
185.2	0.898024	0.896389	0.612344	0.616462	0.389225	0.393058	0.240562	0.244647	0.144449	0.146404	0.0820212	0.080841	0.0402517	0.0435084	0.0208403	0.0212833
185.4	0.89994	0.896389	0.619054	0.616462	0.389387	0.393058	0.242258	0.244647	0.145089	0.146404	0.0807918	0.080841	0.0393355	0.0435084	0.0209387	0.0212833
185.6	0.898757	0.896389	0.612313	0.616462	0.391732	0.393058	0.239086	0.244647	0.142581	0.146404	0.0810578	0.080841	0.0432105	0.0435084	0.0217537	0.0212833
185.8	0.899259	0.896389	0.615531	0.616462	0.3911	0.393058	0.24343	0.244647	0.144855	0.146404	0.0754417	0.080841	0.0423097	0.0435084	0.0207695	0.0212833
186	0.901625	0.896389	0.614328	0.616462	0.388353	0.393058	0.240534	0.244647	0.142311	0.146404	0.081889	0.080841	0.0423917	0.0435084	0.0200326	0.0212833
186.2	0.900382	0.896389	0.616092	0.616462	0.389423	0.393058	0.245374	0.244647	0.144311	0.146404	0.0802705	0.080841	0.0410621	0.0435084	0.0238958	0.0212833
186.4	0.901947	0.896389	0.615658	0.616462	0.388952	0.393058	0.242577	0.244647	0.146618	0.146404	0.0746431	0.080841	0.0384427	0.0435084	0.0214948	0.0212833
186.6	0.899444	0.896389	0.617016	0.616462	0.389928	0.393058	0.242878	0.244647	0.143924	0.146404	0.084139	0.080841	0.0438323	0.0435084	0.0250156	0.0212833
186.8	0.897593	0.896389	0.616551	0.616462	0.3941	0.393058	0.23927	0.244647	0.145099	0.146404	0.0805059	0.080841	0.0408786	0.0435084	0.0218654	0.0212833
187	0.898642	0.896389	0.613396	0.616462	0.390294	0.393058	0.241133	0.244647	0.142602	0.146404	0.0803889	0.080841	0.0433305	0.0435084	0.0175817	0.0212833
187.2	0.905598	0.896389	0.618708	0.616462	0.389785	0.393058	0.242242	0.244647	0.145605	0.146404	0.079071	0.080841	0.0402662	0.0435084	0.0214015	0.0212833
187.4	0.8999	0.896389	0.613339	0.616462	0.389495	0.393058	0.241286	0.244647	0.140602	0.146404	0.0794604	0.080841	0.0424227	0.0435084	0.0199358	0.0212833
187.6	0.89836	0.896389	0.615896	0.616462	0.387321	0.393058	0.241017	0.244647	0.142834	0.146404	0.080219	0.080841	0.0486736	0.0435084	0.0171696	0.0212833
187.8	0.90177	0.896389	0.612985	0.616462	0.388641	0.393058	0.242514	0.244647	0.141412	0.146404	0.0811981	0.080841	0.0444069	0.0435084	0.0192702	0.0212833
188	0.900237	0.896389	0.618321	0.616462	0.389086	0.393058	0.240688	0.244647	0.145755	0.146404	0.0793291	0.080841	0.041943	0.0435084	0.0227692	0.0212833
188.2	0.8981	0.896389	0.616168	0.616462	0.389564	0.393058	0.240917	0.244647	0.147667	0.146404	0.0793456	0.080841	0.0432605	0.0435084	0.0205297	0.0212833
188.4	0.89882	0.896389	0.620055	0.616462	0.389784	0.393058	0.237905	0.244647	0.143394	0.146404	0.0794896	0.080841	0.0446748	0.0435084	0.019265	0.0212833
188.6	0.894773	0.896389	0.617236	0.616462	0.388927	0.393058	0.239402	0.244647	0.143222	0.146404	0.0786023	0.080841	0.0413634	0.0435084	0.022178	0.0212833
188.8	0.89537	0.896389	0.617698	0.616462	0.389242	0.393058	0.243545	0.244647	0.143563	0.146404	0.076699	0.080841	0.0438804	0.0435084	0.0165875	0.0212833
189	0.89753	0.896389	0.617689	0.616462	0.388096	0.393058	0.240343	0.244647	0.144203	0.146404	0.0801344	0.080841	0.0412669	0.0435084	0.0214357	0.0212833
189.2	0.899124	0.896389	0.619105	0.616462	0.388951	0.393058	0.23954	0.244647	0.144153	0.146404	0.081896	0.080841	0.0414825	0.0435084	0.0225712	0.0212833
189.4	0.899208	0.896389	0.616667	0.616462	0.388039	0.393058	0.24143	0.244647	0.147382	0.146404	0.0800247	0.080841	0.0463029	0.0435084	0.0180656	0.0212833
189.6	0.899306	0.896389	0.61633	0.616462	0.392644	0.393058	0.239117	0.244647	0.14627	0.146404	0.079883	0.080841	0.0415819	0.0435084	0.0204635	0.0212833
189.8	0.899078	0.896389	0.612746	0.616462	0.39142	0.393058	0.241647	0.244647	0.139793	0.146404	0.0826391	0.080841	0.0422492	0.0435084	0.0196562	0.0212833
190	0.897024	0.896389	0.618921	0.616462	0.390478	0.393058	0.240857	0.244647	0.147994	0.146404	0.0762247	0.080841	0.0413423	0.0435084	0.0226272	0.0212833
190.2	0.902247	0.896389	0.614359	0.616462	0.386978	0.393058	0.243563	0.244647	0.140973	0.146404	0.078481	0.080841	0.0417205	0.0435084	0.0187139	0.0212833
190.4	0.899505	0.896389	0.614144	0.616462	0.386481	0.393058	0.242043	0.244647	0.139913	0.146404	0.0796165	0.080841	0.0437936	0.0435084	0.0205738	0.0212833
190.6	0.90387	0.896389	0.615629	0.616462	0.389387	0.393058	0.241051	0.244647	0.148433	0.146404	0.0808736	0.080841	0.0436936	0.0435084	0.0209725	0.0212833
190.8	0.90302	0.896389	0.61517	0.616462	0.389863	0.393058	0.243231	0.244647	0.145978	0.146404	0.0779135	0.080841	0.0416702	0.0435084	0.0218306	0.0212833
191	0.902409	0.896389	0.616904	0.616462	0.391163	0.393058	0.239207	0.244647	0.145861	0.146404	0.0791967	0.080841	0.0434789	0.0435084	0.0215557	0.0212833
191.2	0.900914	0.896389	0.615619	0.616462	0.392789	0.393058	0.242856	0.244647	0.14615	0.146404	0.0788385	0.080841	0.0417581	0.0435084	0.0188592	0.0212833
191.4	0.903288	0.896389	0.617455	0.616462	0.388864	0.393058	0.241761	0.244647	0.147486	0.146404	0.0796227	0.080841	0.0428491	0.0435084	0.0209663	0.0212833
191.6	0.8996	0.896389	0.614657	0.616462	0.388817	0.393058	0.243494	0.244647	0.143857	0.146404	0.0789477	0.080841	0.0440835	0.0435084	0.019583	0.0212833
191.8	0.897998	0.896389	0.618216	0.616462	0.388457	0.393058	0.247007	0.244647	0.147989	0.146404	0.0773377	0.080841	0.041814	0.0435084	0.0216	0.0212833
192	0.903281	0.896389	0.616037	0.616462	0.391802	0.393058	0.241607	0.244647	0.145965	0.146404	0.0803475	0.080841	0.0431295	0.0435084	0.0244471	0.0212833
192.2	0.89807	0.896389	0.617623	0.616462	0.389868	0.393058	0.243423	0.244647	0.144537	0.146404	0.0803328	0.080841	0.0405308	0.0435084	0.0229698	0.0212833
192.4	0.90385	0.896389	0.616686	0.616462	0.391538	0.393058	0.241228	0.244647	0.14523	0.146404	0.0818724	0.080841	0.0430337	0.0435084	0.016767	0.0212833
192.6	0.899608	0.896389	0.62108	0.616462	0.390854	0.393058	0.244724	0.244647	0.15009	0.146404	0.0801449	0.080841	0.0462285	0.0435084	0.0217597	0.0212833
192.8	0.904875	0.896389	0.61475	0.616462	0.392146	0.393058	0.243795	0.244647	0.144577	0.146404	0.0837521	0.080841	0.0396888	0.0435084	0.0203438	0.0212833
193	0.899179	0.896389	0.617645	0.616462	0.391541	0.393058	0.244012	0.244647	0.142278	0.146404	0.07946	0.080841	0.0473941	0.0435084	0.0194175	0.0212833
193.2	0.900589	0.896389	0.616619	0.616462	0.389921	0.393058	0.242898	0.244647	0.144273	0.146404	0.0770778	0.080841	0.0414541	0.0435084	0.0211456	0.0212833
193.4	0.902834	0.896389	0.619928	0.616462	0.389845	0.393058	0.239365	0.244647	0.147223	0.146404	0.0775915	0.080841	0.0424311	0.0435084	0.0199343	0.0212833
193.6	0.901005	0.896389	0.616155	0.616462	0.387546	0.393058	0.243376	0.244647	0.144262	0.146404	0.0822178	0.080841	0.0432667	0.0435084	0.0204999	0.0212833
193.8	0.899043	0.896389	0.616535	0.616462	0.390975	0.393058	0.246939	0.244647	0.143862	0.146404	0.0786337	0.080841	0.0430687	0.0435084	0.0192561	0.0212833
194	0.900962	0.896389	0.620048	0.616462	0.39235	0.393058	0.242463	0.244647	0.141132	0.146404	0.081297	0.080841	0.0456106	0.0435084	0.0175664	0.0212833
194.2	0.901643	0.896389	0.6174	0.616462	0.388443	0.393058	0.240336	0.244647	0.147834	0.146404	0.0798953	0.080841	0.046051	0.0435084	0.0203349	0.0212833
194.4	0.902352	0.896389	0.618559	0.616462	0.392923	0.393058	0.242573	0.244647	0.147538	0.146404	0.0777197	0.080841	0.040799	0.0435084	0.019553	0.0212833
194.6	0.900711	0.896389	0.618131	0.616462	0.388852	0.393058	0.244245	0.244647	0.148692	0.146404	0.0809142	0.080841	0.0424821	0.0435084	0.0227559	0.0212833
194.8	0.903043	0.896389	0.61482	0.616462	0.386349	0.393058	0.245036	0.244647	0.144591	0.146404	0.0779456	0.080841	0.0391649	0.0435084	0.0225902	0.0212833
195	0.900363	0.896389	0.617208	0.616462	0.39205	0.393058	0.242045	0.244647	0.146662	0.146404	0.0812189	0.080841	0.0419758	0.0435084	0.0221265	0.0212833
195.2	0.899285	0.896389	0.612741	0.616462	0.390736	0.393058	0.239708	0.244647	0.143086	0.146404	0.0804052	0.080841	0.0422493	0.0435084	0.0204301	0.0212833
195.4	0.900589	0.896389	0.613609	0.616462	0.390085	0.393058	0.246784	0.244647	0.14192	0.146404	0.0789428	0.080841	0.0398136	0.0435084	0.0210558	0.0212833
195.6	0.898195	0.896389	0.615957	0.616462	0.387915	0.393058	0.242447	0.244647	0.144034	0.146404	0.0840415	0.080841	0.04336	0.0435084	0.0217311	0.0212833
195.8	0.899055	0.896389	0.616811	0.616462	0.388646	0.393058	0.242266	0.244647	0.143684	0.146404	0.0804836	0.080841	0.0425264	0.0435084	0.0246075	0.0212833
196	0.89922	0.896389	0.615649	0.616462	0.385447	0.393058	0.244375	0.244647	0.146083	0.146404	0.0808394	0.080841	0.0406069	0.0435084	0.0224226	0.0212833
196.2	0.899489	0.896389	0.611712	0.616462	0.391217	0.393058	0.242026	0.244647	0.144009	0.146404	0.0844124	0.080841	0.0452243	0.0435084	0.0199929	0.0212833
196.4	0.901009	0.896389	0.616711	0.616462	0.389052	0.393058	0.244535	0.244647	0.142491	0.146404	0.0814134	0.080841	0.039178	0.0435084	0.0188592	0.0212833
196.6	0.903585	0.896389	0.61588	0.616462	0.389471	0.393058	0.243579	0.244647	0.145264	0.146404	0.0815681	0.080841	0.0404953	0.0435084	0.0224114	0.0212833
196.8	0.899429	0.896389	0.615346	0.616462	0.386911	0.393058	0.240002	0.244647	0.147662	0.146404	0.0821288	0.080841	0.0396725	0.0435084	0.0231412	0.0212833
197	0.903165	0.896389	0.614734	0.616462	0.390235	0.393058	0.24554	0.244647	0.149183	0.146404	0.0798573	0.080841	0.0409621	0.0435084	0.0179648	0.0212833
197.2	0.903235	0.896389	0.619439	0.616462	0.391333	0.393058	0.240991	0.244647	0.141158	0.146404	0.0787855	0.080841	0.0406518	0.0435084	0.0222208	0.0212833
197.4	0.904254	0.896389	0.612497	0.616462	0.389276	0.393058	0.241516	0.244647	0.144279	0.146404	0.0790045	0.080841	0.043924	0.0435084	0.0203514	0.0212833
197.6	0.90186	0.896389	0.616122	0.616462	0.39049	0.393058	0.24016	0.244647	0.144982	0.146404	0.0807339	0.080841	0.0414283	0.0435084	0.017451	0.0212833
197.8	0.901969	0.896389	0.618901	0.616462	0.392127	0.393058	0.243015	0.244647	0.146176	0.146404	0.0793507	0.080841	0.0451949	0.0435084	0.0206138	0.0212833
198	0.899084	0.896389	0.617943	0.616462	0.390465	0.393058	0.24299	0.244647	0.146426	0.146404	0.0780898	0.080841	0.0415082	0.0435084	0.0231517	0.0212833
198.2	0.900211	0.896389	0.615717	0.616462	0.393236	0.393058	0.24599	0.244647	0.14755	0.146404	0.0791305	0.080841	0.0427698	0.0435084	0.023076	0.0212833
198.4	0.901141	0.896389	0.617491	0.616462	0.390196	0.393058	0.244431	0.244647	0.145261	0.146404	0.0788702	0.080841	0.0428744	0.0435084	0.020647	0.0212833
198.6	0.898304	0.896389	0.619736	0.616462	0.394271	0.393058	0.242533	0.244647	0.148297	0.146404	0.08105	0.080841	0.0414888	0.0435084	0.0246	0.0212833
198.8	0.902098	0.896389	0.619206	0.616462	0.391242	0.393058	0.243471	0.244647	0.142584	0.146404	0.0794447	0.080841	0.0431719	0.0435084	0.0180533	0.0212833
199	0.902906	0.896389	0.616661	0.616462	0.391787	0.393058	0.243173	0.244647	0.145881	0.146404	0.078704	0.080841	0.0426198	0.0435084	0.0202248	0.0212833
199.2	0.902831	0.896389	0.62042	0.616462	0.389913	0.393058	0.241471	0.244647	0.143574	0.146404	0.082438	0.080841	0.0442866	0.0435084	0.0209736	0.0212833
199.4	0.899805	0.896389	0.618341	0.616462	0.392115	0.393058	0.240062	0.244647	0.143639	0.146404	0.0799405	0.080841	0.0382369	0.0435084	0.0226428	0.0212833
199.6	0.904455	0.896389	0.614897	0.616462	0.389269	0.393058	0.239193	0.244647	0.147812	0.146404	0.0774342	0.080841	0.0419468	0.0435084	0.0201998	0.0212833
199.8	0.900783	0.896389	0.612227	0.616462	0.38873	0.393058	0.244005	0.244647	0.142049	0.146404	0.0801398	0.080841	0.0417928	0.0435084	0.0206373	0.0212833
200	0.90192	0.896389	0.612427	0.616462	0.389663	0.393058	0.243462	0.244647	0.146094	0.146404	0.0763845	0.080841	0.038844	0.0435084	0.0221644	0.0212833
200.2	0.906009	0.896389	0.620777	0.616462	0.386445	0.393058	0.24104	0.244647	0.144606	0.146404	0.0785506	0.080841	0.0448491	0.0435084	0.0225271	0.0212833
200.4	0.901534	0.896389	0.617095	0.616462	0.388084	0.393058	0.244574	0.244647	0.140828	0.146404	0.080731	0.080841	0.0413509	0.0435084	0.0189389	0.0212833
200.6	0.89791	0.896389	0.618772	0.616462	0.39298	0.393058	0.244124	0.244647	0.14424	0.146404	0.0783542	0.080841	0.0446421	0.0435084	0.0230977	0.0212833
200.8	0.902394	0.896389	0.616477	0.616462	0.389771	0.393058	0.241742	0.244647	0.141888	0.146404	0.0791744	0.080841	0.0456609	0.0435084	0.0163719	0.0212833
201	0.901648	0.896389	0.617575	0.616462	0.39008	0.393058	0.242196	0.244647	0.145969	0.146404	0.0778841	0.080841	0.0437945	0.0435084	0.0209876	0.0212833
201.2	0.901891	0.896389	0.62014	0.616462	0.391979	0.393058	0.241371	0.244647	0.145342	0.146404	0.0836945	0.080841	0.0428612	0.0435084	0.0216581	0.0212833
201.4	0.900615	0.896389	0.612726	0.616462	0.392681	0.393058	0.240854	0.244647	0.144475	0.146404	0.0815707	0.080841	0.0422	0.0435084	0.0202398	0.0212833
201.6	0.902076	0.896389	0.613929	0.616462	0.390299	0.393058	0.243549	0.244647	0.145428	0.146404	0.080569	0.080841	0.0393732	0.0435084	0.0215191	0.0212833
201.8	0.902279	0.896389	0.611997	0.616462	0.39249	0.393058	0.245095	0.244647	0.142953	0.146404	0.0772576	0.080841	0.0428858	0.0435084	0.0180851	0.0212833
202	0.903339	0.896389	0.615761	0.616462	0.387226	0.393058	0.243996	0.244647	0.146741	0.146404	0.0796678	0.080841	0.0410605	0.0435084	0.0249887	0.0212833
202.2	0.904782	0.896389	0.617188	0.616462	0.38982	0.393058	0.243108	0.244647	0.146783	0.146404	0.0804973	0.080841	0.041747	0.0435084	0.0228336	0.0212833
202.4	0.904985	0.896389	0.618194	0.616462	0.387194	0.393058	0.245117	0.244647	0.143314	0.146404	0.0835386	0.080841	0.0439821	0.0435084	0.0217868	0.0212833
202.6	0.90205	0.896389	0.621561	0.616462	0.38977	0.393058	0.244642	0.244647	0.145126	0.146404	0.0807297	0.080841	0.044243	0.0435084	0.0235625	0.0212833
202.8	0.901863	0.896389	0.619406	0.616462	0.388866	0.393058	0.243462	0.244647	0.146441	0.146404	0.0850129	0.080841	0.0406869	0.0435084	0.0224612	0.0212833
203	0.896427	0.896389	0.614499	0.616462	0.390817	0.393058	0.244591	0.244647	0.144896	0.146404	0.0819098	0.080841	0.0444697	0.0435084	0.020318	0.0212833
203.2	0.898694	0.896389	0.616047	0.616462	0.38822	0.393058	0.242623	0.244647	0.146263	0.146404	0.0795185	0.080841	0.0454756	0.0435084	0.020115	0.0212833
203.4	0.902199	0.896389	0.61589	0.616462	0.390267	0.393058	0.243088	0.244647	0.143053	0.146404	0.0814694	0.080841	0.0434969	0.0435084	0.0181102	0.0212833
203.6	0.903	0.896389	0.612208	0.616462	0.393113	0.393058	0.242865	0.244647	0.145402	0.146404	0.0781833	0.080841	0.0429672	0.0435084	0.0215678	0.0212833
203.8	0.903687	0.896389	0.617656	0.616462	0.391168	0.393058	0.242041	0.244647	0.146981	0.146404	0.0761983	0.080841	0.0393634	0.0435084	0.018443	0.0212833
204	0.90438	0.896389	0.615217	0.616462	0.388627	0.393058	0.243587	0.244647	0.145582	0.146404	0.0812842	0.080841	0.0404197	0.0435084	0.020278	0.0212833
204.2	0.899203	0.896389	0.618666	0.616462	0.391955	0.393058	0.242737	0.244647	0.148054	0.146404	0.0812959	0.080841	0.0437753	0.0435084	0.0220404	0.0212833
204.4	0.902419	0.896389	0.616661	0.616462	0.392945	0.393058	0.238656	0.244647	0.144103	0.146404	0.0823097	0.080841	0.0410596	0.0435084	0.0235073	0.0212833
204.6	0.901147	0.896389	0.615792	0.616462	0.388235	0.393058	0.243384	0.244647	0.143664	0.146404	0.0879499	0.080841	0.0440976	0.0435084	0.0194559	0.0212833
204.8	0.905577	0.896389	0.617421	0.616462	0.38825	0.393058	0.244962	0.244647	0.144073	0.146404	0.08472	0.080841	0.0440698	0.0435084	0.0241864	0.0212833
205	0.903776	0.896389	0.615985	0.616462	0.391993	0.393058	0.243609	0.244647	0.145262	0.146404	0.079454	0.080841	0.0425567	0.0435084	0.0200515	0.0212833
205.2	0.902752	0.896389	0.614549	0.616462	0.390108	0.393058	0.242521	0.244647	0.148239	0.146404	0.0798085	0.080841	0.039412	0.0435084	0.0213024	0.0212833
205.4	0.900331	0.896389	0.615919	0.616462	0.389957	0.393058	0.245002	0.244647	0.145658	0.146404	0.0801054	0.080841	0.0437051	0.0435084	0.0226164	0.0212833
205.6	0.900866	0.896389	0.613903	0.616462	0.392616	0.393058	0.244008	0.244647	0.145561	0.146404	0.0822173	0.080841	0.039337	0.0435084	0.0199284	0.0212833
205.8	0.903628	0.896389	0.612832	0.616462	0.392983	0.393058	0.244239	0.244647	0.145239	0.146404	0.0850019	0.080841	0.0440409	0.0435084	0.021345	0.0212833
206	0.906323	0.896389	0.617722	0.616462	0.389798	0.393058	0.244724	0.244647	0.145435	0.146404	0.0790849	0.080841	0.0438327	0.0435084	0.0188249	0.0212833
206.2	0.904577	0.896389	0.615272	0.616462	0.391029	0.393058	0.239546	0.244647	0.14243	0.146404	0.080585	0.080841	0.0400401	0.0435084	0.0179071	0.0212833
206.4	0.90098	0.896389	0.616554	0.616462	0.389525	0.393058	0.240301	0.244647	0.148466	0.146404	0.0786011	0.080841	0.0424417	0.0435084	0.0233032	0.0212833
206.6	0.901745	0.896389	0.617946	0.616462	0.386877	0.393058	0.244135	0.244647	0.145581	0.146404	0.0811279	0.080841	0.0437656	0.0435084	0.0195812	0.0212833
206.8	0.901213	0.896389	0.613316	0.616462	0.389553	0.393058	0.247442	0.244647	0.144582	0.146404	0.0792873	0.080841	0.0451475	0.0435084	0.0215864	0.0212833
207	0.902049	0.896389	0.617536	0.616462	0.390579	0.393058	0.247339	0.244647	0.144454	0.146404	0.0815122	0.080841	0.0454949	0.0435084	0.0193534	0.0212833
207.2	0.902939	0.896389	0.615748	0.616462	0.389873	0.393058	0.242762	0.244647	0.145281	0.146404	0.0801293	0.080841	0.0436532	0.0435084	0.0193817	0.0212833
207.4	0.899696	0.896389	0.614971	0.616462	0.390447	0.393058	0.243325	0.244647	0.145569	0.146404	0.0824437	0.080841	0.0440234	0.0435084	0.0213867	0.0212833
207.6	0.902173	0.896389	0.614676	0.616462	0.391216	0.393058	0.243632	0.244647	0.144064	0.146404	0.0799791	0.080841	0.0471252	0.0435084	0.0217706	0.0212833
207.8	0.905174	0.896389	0.617585	0.616462	0.391062	0.393058	0.244636	0.244647	0.14623	0.146404	0.0827353	0.080841	0.0442354	0.0435084	0.0187333	0.0212833
208	0.901649	0.896389	0.618037	0.616462	0.389196	0.393058	0.244752	0.244647	0.14588	0.146404	0.079649	0.080841	0.0438017	0.0435084	0.0223559	0.0212833
208.2	0.903597	0.896389	0.615921	0.616462	0.391367	0.393058	0.240499	0.244647	0.145288	0.146404	0.0806366	0.080841	0.0430198	0.0435084	0.0198443	0.0212833
208.4	0.899021	0.896389	0.615099	0.616462	0.389381	0.393058	0.240018	0.244647	0.146165	0.146404	0.0801287	0.080841	0.0440695	0.0435084	0.0191925	0.0212833
208.6	0.903056	0.896389	0.621334	0.616462	0.390572	0.393058	0.241813	0.244647	0.144922	0.146404	0.08355	0.080841	0.0413569	0.0435084	0.0185911	0.0212833
208.8	0.904488	0.896389	0.616173	0.616462	0.387531	0.393058	0.241124	0.244647	0.144254	0.146404	0.0781102	0.080841	0.0460805	0.0435084	0.0172652	0.0212833
209	0.907202	0.896389	0.617557	0.616462	0.387763	0.393058	0.243749	0.244647	0.150689	0.146404	0.081266	0.080841	0.0433377	0.0435084	0.0239002	0.0212833
209.2	0.903623	0.896389	0.614145	0.616462	0.393541	0.393058	0.242417	0.244647	0.143568	0.146404	0.0760105	0.080841	0.0412827	0.0435084	0.0190133	0.0212833
209.4	0.903361	0.896389	0.614698	0.616462	0.386777	0.393058	0.241155	0.244647	0.141052	0.146404	0.0868078	0.080841	0.0429425	0.0435084	0.0170601	0.0212833
209.6	0.906312	0.896389	0.616355	0.616462	0.391278	0.393058	0.246713	0.244647	0.14389	0.146404	0.0846018	0.080841	0.0436473	0.0435084	0.0222884	0.0212833
209.8	0.906074	0.896389	0.618348	0.616462	0.392234	0.393058	0.241385	0.244647	0.147473	0.146404	0.0768921	0.080841	0.0408236	0.0435084	0.0190802	0.0212833
210	0.903894	0.896389	0.616688	0.616462	0.391348	0.393058	0.243169	0.244647	0.141035	0.146404	0.0791851	0.080841	0.0423359	0.0435084	0.0200028	0.0212833
210.2	0.902879	0.896389	0.616766	0.616462	0.390704	0.393058	0.246457	0.244647	0.147653	0.146404	0.0850476	0.080841	0.042509	0.0435084	0.0182743	0.0212833
210.4	0.902169	0.896389	0.621045	0.616462	0.394035	0.393058	0.243391	0.244647	0.144672	0.146404	0.0796321	0.080841	0.0413675	0.0435084	0.018566	0.0212833
210.6	0.905093	0.896389	0.616839	0.616462	0.392388	0.393058	0.23932	0.244647	0.143607	0.146404	0.083057	0.080841	0.0421862	0.0435084	0.0230242	0.0212833
210.8	0.903608	0.896389	0.618416	0.616462	0.394695	0.393058	0.23903	0.244647	0.142463	0.146404	0.0820436	0.080841	0.0437785	0.0435084	0.0202941	0.0212833
211	0.903403	0.896389	0.615307	0.616462	0.388197	0.393058	0.240435	0.244647	0.142826	0.146404	0.0820804	0.080841	0.0432541	0.0435084	0.0208642	0.0212833
211.2	0.902678	0.896389	0.616451	0.616462	0.392207	0.393058	0.240428	0.244647	0.143474	0.146404	0.0812469	0.080841	0.0443628	0.0435084	0.0214587	0.0212833
211.4	0.904746	0.896389	0.614544	0.616462	0.395494	0.393058	0.240978	0.244647	0.146866	0.146404	0.077993	0.080841	0.0392982	0.0435084	0.0210733	0.0212833
211.6	0.897834	0.896389	0.619647	0.616462	0.387004	0.393058	0.24312	0.244647	0.142607	0.146404	0.0807216	0.080841	0.042203	0.0435084	0.0227447	0.0212833
211.8	0.905103	0.896389	0.616245	0.616462	0.389871	0.393058	0.241822	0.244647	0.152094	0.146404	0.0823407	0.080841	0.0473564	0.0435084	0.0222994	0.0212833
212	0.901559	0.896389	0.615953	0.616462	0.39205	0.393058	0.246439	0.244647	0.146795	0.146404	0.0816779	0.080841	0.0445398	0.0435084	0.0219798	0.0212833
212.2	0.901539	0.896389	0.617363	0.616462	0.394831	0.393058	0.248418	0.244647	0.147562	0.146404	0.0757932	0.080841	0.0408541	0.0435084	0.0219259	0.0212833
212.4	0.90628	0.896389	0.616458	0.616462	0.391651	0.393058	0.243351	0.244647	0.146425	0.146404	0.0792135	0.080841	0.0415337	0.0435084	0.0206185	0.0212833
212.6	0.901639	0.896389	0.613858	0.616462	0.391682	0.393058	0.241285	0.244647	0.148825	0.146404	0.0839062	0.080841	0.0434542	0.0435084	0.0216802	0.0212833
212.8	0.902012	0.896389	0.617397	0.616462	0.389262	0.393058	0.243407	0.244647	0.145645	0.146404	0.0830195	0.080841	0.0437679	0.0435084	0.0207392	0.0212833
213	0.903624	0.896389	0.618051	0.616462	0.393755	0.393058	0.239966	0.244647	0.145556	0.146404	0.0803189	0.080841	0.043344	0.0435084	0.0204014	0.0212833
213.2	0.906229	0.896389	0.615775	0.616462	0.389309	0.393058	0.239371	0.244647	0.143641	0.146404	0.0819193	0.080841	0.0435546	0.0435084	0.0203805	0.0212833
213.4	0.903173	0.896389	0.616872	0.616462	0.391797	0.393058	0.244166	0.244647	0.148158	0.146404	0.0787498	0.080841	0.0431844	0.0435084	0.0243781	0.0212833
213.6	0.902614	0.896389	0.613801	0.616462	0.391841	0.393058	0.240682	0.244647	0.143862	0.146404	0.080282	0.080841	0.0472592	0.0435084	0.0207686	0.0212833
213.8	0.905601	0.896389	0.620926	0.616462	0.3949	0.393058	0.24215	0.244647	0.146129	0.146404	0.0800292	0.080841	0.0444567	0.0435084	0.0194449	0.0212833
214	0.901421	0.896389	0.615366	0.616462	0.39181	0.393058	0.245926	0.244647	0.145439	0.146404	0.0813683	0.080841	0.0413642	0.0435084	0.0218573	0.0212833
214.2	0.902591	0.896389	0.618199	0.616462	0.390579	0.393058	0.240159	0.244647	0.144312	0.146404	0.0816733	0.080841	0.0401339	0.0435084	0.0183827	0.0212833
214.4	0.901072	0.896389	0.61749	0.616462	0.38704	0.393058	0.242428	0.244647	0.145333	0.146404	0.0804313	0.080841	0.045306	0.0435084	0.022228	0.0212833
214.6	0.900454	0.896389	0.615532	0.616462	0.386208	0.393058	0.244372	0.244647	0.145865	0.146404	0.0836751	0.080841	0.0419468	0.0435084	0.0235211	0.0212833
214.8	0.901111	0.896389	0.618397	0.616462	0.390476	0.393058	0.243924	0.244647	0.147176	0.146404	0.0795676	0.080841	0.0389949	0.0435084	0.0194165	0.0212833
215	0.907062	0.896389	0.617281	0.616462	0.393201	0.393058	0.246139	0.244647	0.14733	0.146404	0.0755695	0.080841	0.0429274	0.0435084	0.019264	0.0212833
215.2	0.897183	0.896389	0.619162	0.616462	0.395762	0.393058	0.24659	0.244647	0.145642	0.146404	0.0809078	0.080841	0.0412303	0.0435084	0.0214053	0.0212833
215.4	0.902193	0.896389	0.621276	0.616462	0.394937	0.393058	0.243787	0.244647	0.147213	0.146404	0.0817525	0.080841	0.0429378	0.0435084	0.0184862	0.0212833
215.6	0.90078	0.896389	0.621142	0.616462	0.390458	0.393058	0.24488	0.244647	0.148391	0.146404	0.081349	0.080841	0.0419476	0.0435084	0.0204204	0.0212833
215.8	0.906949	0.896389	0.616852	0.616462	0.392784	0.393058	0.242839	0.244647	0.150145	0.146404	0.0793925	0.080841	0.0462432	0.0435084	0.0183331	0.0212833
216	0.901899	0.896389	0.61724	0.616462	0.39447	0.393058	0.241185	0.244647	0.150284	0.146404	0.0778102	0.080841	0.0417708	0.0435084	0.025846	0.0212833
216.2	0.901391	0.896389	0.620858	0.616462	0.390907	0.393058	0.242888	0.244647	0.150493	0.146404	0.079616	0.080841	0.0437682	0.0435084	0.0228297	0.0212833
216.4	0.900863	0.896389	0.618384	0.616462	0.391873	0.393058	0.244914	0.244647	0.149103	0.146404	0.0845068	0.080841	0.0459633	0.0435084	0.0225659	0.0212833
216.6	0.903603	0.896389	0.6161	0.616462	0.389328	0.393058	0.242212	0.244647	0.142356	0.146404	0.0822695	0.080841	0.0369278	0.0435084	0.0231582	0.0212833
216.8	0.9033	0.896389	0.615968	0.616462	0.391056	0.393058	0.245055	0.244647	0.143046	0.146404	0.084357	0.080841	0.0464292	0.0435084	0.0201959	0.0212833
217	0.90244	0.896389	0.62096	0.616462	0.391623	0.393058	0.241886	0.244647	0.147761	0.146404	0.0799977	0.080841	0.0437153	0.0435084	0.0242256	0.0212833
217.2	0.902568	0.896389	0.617199	0.616462	0.390327	0.393058	0.243316	0.244647	0.14448	0.146404	0.079585	0.080841	0.0431872	0.0435084	0.0216437	0.0212833
217.4	0.902416	0.896389	0.618825	0.616462	0.388578	0.393058	0.244598	0.244647	0.143101	0.146404	0.0821145	0.080841	0.043481	0.0435084	0.0191238	0.0212833
217.6	0.904029	0.896389	0.616289	0.616462	0.388826	0.393058	0.238425	0.244647	0.145861	0.146404	0.0774837	0.080841	0.0438193	0.0435084	0.0233461	0.0212833
217.8	0.902582	0.896389	0.615528	0.616462	0.394224	0.393058	0.241767	0.244647	0.146663	0.146404	0.084798	0.080841	0.0411684	0.0435084	0.0244284	0.0212833
218	0.902409	0.896389	0.619206	0.616462	0.389663	0.393058	0.240324	0.244647	0.147103	0.146404	0.0817114	0.080841	0.04465	0.0435084	0.0230297	0.0212833
218.2	0.901475	0.896389	0.616194	0.616462	0.388686	0.393058	0.242266	0.244647	0.145628	0.146404	0.0812451	0.080841	0.043685	0.0435084	0.0241115	0.0212833
218.4	0.901042	0.896389	0.616529	0.616462	0.392145	0.393058	0.241979	0.244647	0.149491	0.146404	0.0852532	0.080841	0.0414383	0.0435084	0.0230328	0.0212833
218.6	0.902963	0.896389	0.617301	0.616462	0.389369	0.393058	0.241451	0.244647	0.145728	0.146404	0.084174	0.080841	0.0421572	0.0435084	0.0216508	0.0212833
218.8	0.903011	0.896389	0.617841	0.616462	0.388027	0.393058	0.241943	0.244647	0.149734	0.146404	0.0793356	0.080841	0.0425312	0.0435084	0.0246446	0.0212833
219	0.905427	0.896389	0.621135	0.616462	0.390138	0.393058	0.24137	0.244647	0.146247	0.146404	0.0804368	0.080841	0.0453701	0.0435084	0.0240489	0.0212833
219.2	0.898926	0.896389	0.618008	0.616462	0.392359	0.393058	0.24351	0.244647	0.148835	0.146404	0.0799894	0.080841	0.0378785	0.0435084	0.0211723	0.0212833
219.4	0.901997	0.896389	0.617384	0.616462	0.389743	0.393058	0.244956	0.244647	0.144149	0.146404	0.0799853	0.080841	0.0390239	0.0435084	0.0224666	0.0212833
219.6	0.904648	0.896389	0.61557	0.616462	0.393027	0.393058	0.246282	0.244647	0.149191	0.146404	0.084014	0.080841	0.0409011	0.0435084	0.0194184	0.0212833
219.8	0.904889	0.896389	0.619855	0.616462	0.390391	0.393058	0.244829	0.244647	0.143381	0.146404	0.0805982	0.080841	0.0428974	0.0435084	0.0259555	0.0212833
220	0.903492	0.896389	0.621976	0.616462	0.393024	0.393058	0.242707	0.244647	0.146839	0.146404	0.0838702	0.080841	0.0449576	0.0435084	0.0233152	0.0212833
220.2	0.90378	0.896389	0.615954	0.616462	0.391796	0.393058	0.244655	0.244647	0.144812	0.146404	0.0815672	0.080841	0.044662	0.0435084	0.0223301	0.0212833
220.4	0.902033	0.896389	0.617934	0.616462	0.38651	0.393058	0.242347	0.244647	0.146455	0.146404	0.0843889	0.080841	0.0414629	0.0435084	0.0249139	0.0212833
220.6	0.900906	0.896389	0.613767	0.616462	0.39053	0.393058	0.243606	0.244647	0.148119	0.146404	0.0788652	0.080841	0.0444339	0.0435084	0.0213539	0.0212833
220.8	0.905783	0.896389	0.618423	0.616462	0.39036	0.393058	0.244047	0.244647	0.148447	0.146404	0.0807013	0.080841	0.0462934	0.0435084	0.0200675	0.0212833
221	0.903585	0.896389	0.617627	0.616462	0.389661	0.393058	0.244626	0.244647	0.148639	0.146404	0.0790585	0.080841	0.0467612	0.0435084	0.0216966	0.0212833
221.2	0.906037	0.896389	0.614357	0.616462	0.391281	0.393058	0.245388	0.244647	0.148196	0.146404	0.0788169	0.080841	0.0406172	0.0435084	0.0199094	0.0212833
221.4	0.902299	0.896389	0.618002	0.616462	0.390876	0.393058	0.240342	0.244647	0.144292	0.146404	0.080489	0.080841	0.0449478	0.0435084	0.0227264	0.0212833
221.6	0.902162	0.896389	0.618474	0.616462	0.39304	0.393058	0.246038	0.244647	0.144432	0.146404	0.0799448	0.080841	0.0440543	0.0435084	0.0199644	0.0212833
221.8	0.901935	0.896389	0.618823	0.616462	0.395163	0.393058	0.245935	0.244647	0.148936	0.146404	0.0765569	0.080841	0.0439681	0.0435084	0.0177402	0.0212833
222	0.903505	0.896389	0.616848	0.616462	0.393124	0.393058	0.244496	0.244647	0.146472	0.146404	0.0804567	0.080841	0.0455757	0.0435084	0.0208626	0.0212833
222.2	0.904308	0.896389	0.616047	0.616462	0.391579	0.393058	0.24548	0.244647	0.145668	0.146404	0.0797977	0.080841	0.0430859	0.0435084	0.0256853	0.0212833
222.4	0.906492	0.896389	0.614369	0.616462	0.388625	0.393058	0.239404	0.244647	0.14755	0.146404	0.0782777	0.080841	0.0420939	0.0435084	0.0187523	0.0212833
222.6	0.904402	0.896389	0.618512	0.616462	0.389672	0.393058	0.240212	0.244647	0.145714	0.146404	0.0794643	0.080841	0.0409489	0.0435084	0.0238588	0.0212833
222.8	0.903191	0.896389	0.615271	0.616462	0.38705	0.393058	0.246215	0.244647	0.147047	0.146404	0.0828942	0.080841	0.0402848	0.0435084	0.0207958	0.0212833
223	0.904874	0.896389	0.614994	0.616462	0.391447	0.393058	0.242283	0.244647	0.149176	0.146404	0.0832521	0.080841	0.0442026	0.0435084	0.0216576	0.0212833
223.2	0.902249	0.896389	0.615547	0.616462	0.392284	0.393058	0.240177	0.244647	0.146746	0.146404	0.0831519	0.080841	0.0440376	0.0435084	0.0217539	0.0212833
223.4	0.903934	0.896389	0.622639	0.616462	0.392398	0.393058	0.24108	0.244647	0.149449	0.146404	0.0773325	0.080841	0.0437035	0.0435084	0.0224615	0.0212833
223.6	0.904602	0.896389	0.620091	0.616462	0.385381	0.393058	0.240403	0.244647	0.142944	0.146404	0.083099	0.080841	0.0425774	0.0435084	0.0196779	0.0212833
223.8	0.90765	0.896389	0.616194	0.616462	0.39076	0.393058	0.245161	0.244647	0.148365	0.146404	0.0822201	0.080841	0.039097	0.0435084	0.0218845	0.0212833
224	0.905739	0.896389	0.616458	0.616462	0.390793	0.393058	0.241996	0.244647	0.146168	0.146404	0.0808053	0.080841	0.0422126	0.0435084	0.0209421	0.0212833
224.2	0.90477	0.896389	0.618147	0.616462	0.388887	0.393058	0.238453	0.244647	0.144275	0.146404	0.08425	0.080841	0.04355	0.0435084	0.0260421	0.0212833
224.4	0.906354	0.896389	0.615037	0.616462	0.390691	0.393058	0.242108	0.244647	0.145415	0.146404	0.0765057	0.080841	0.0439314	0.0435084	0.0220204	0.0212833
224.6	0.902907	0.896389	0.617216	0.616462	0.389218	0.393058	0.245003	0.244647	0.145305	0.146404	0.0828447	0.080841	0.0420243	0.0435084	0.0225165	0.0212833
224.8	0.904285	0.896389	0.617597	0.616462	0.390159	0.393058	0.244741	0.244647	0.145471	0.146404	0.0786316	0.080841	0.0425292	0.0435084	0.0215608	0.0212833
225	0.899778	0.896389	0.618663	0.616462	0.391986	0.393058	0.244442	0.244647	0.146265	0.146404	0.0795342	0.080841	0.041577	0.0435084	0.0211464	0.0212833
225.2	0.904783	0.896389	0.617933	0.616462	0.393317	0.393058	0.242328	0.244647	0.146835	0.146404	0.0805203	0.080841	0.0442524	0.0435084	0.0165425	0.0212833
225.4	0.903982	0.896389	0.61622	0.616462	0.391607	0.393058	0.244815	0.244647	0.148981	0.146404	0.0805517	0.080841	0.0453021	0.0435084	0.0194398	0.0212833
225.6	0.903413	0.896389	0.615434	0.616462	0.38954	0.393058	0.239875	0.244647	0.146758	0.146404	0.0807382	0.080841	0.0444778	0.0435084	0.0217613	0.0212833
225.8	0.903522	0.896389	0.619141	0.616462	0.389366	0.393058	0.24028	0.244647	0.14629	0.146404	0.0803631	0.080841	0.0456403	0.0435084	0.0233368	0.0212833
226	0.90316	0.896389	0.617895	0.616462	0.391498	0.393058	0.245196	0.244647	0.147486	0.146404	0.0794707	0.080841	0.0453915	0.0435084	0.0213146	0.0212833
226.2	0.90395	0.896389	0.617566	0.616462	0.391706	0.393058	0.240988	0.244647	0.14292	0.146404	0.0818573	0.080841	0.0428084	0.0435084	0.0200521	0.0212833
226.4	0.9043	0.896389	0.612268	0.616462	0.389759	0.393058	0.24632	0.244647	0.145316	0.146404	0.0821687	0.080841	0.0456975	0.0435084	0.0181998	0.0212833
226.6	0.904042	0.896389	0.614034	0.616462	0.394361	0.393058	0.244038	0.244647	0.151089	0.146404	0.0796764	0.080841	0.0468477	0.0435084	0.0242662	0.0212833
226.8	0.904763	0.896389	0.617092	0.616462	0.392734	0.393058	0.241615	0.244647	0.147842	0.146404	0.0857074	0.080841	0.040939	0.0435084	0.0198074	0.0212833
227	0.906823	0.896389	0.612677	0.616462	0.389178	0.393058	0.239041	0.244647	0.144981	0.146404	0.0834727	0.080841	0.0389859	0.0435084	0.0245691	0.0212833
227.2	0.906564	0.896389	0.613971	0.616462	0.389621	0.393058	0.241052	0.244647	0.146793	0.146404	0.0821308	0.080841	0.042886	0.0435084	0.0215856	0.0212833
227.4	0.905162	0.896389	0.619192	0.616462	0.394057	0.393058	0.243297	0.244647	0.145469	0.146404	0.0797971	0.080841	0.0409504	0.0435084	0.0232152	0.0212833
227.6	0.906285	0.896389	0.61539	0.616462	0.392141	0.393058	0.242011	0.244647	0.143708	0.146404	0.0771541	0.080841	0.0434383	0.0435084	0.0207906	0.0212833
227.8	0.90332	0.896389	0.617797	0.616462	0.394101	0.393058	0.242492	0.244647	0.141684	0.146404	0.0846603	0.080841	0.0474928	0.0435084	0.0215263	0.0212833
228	0.905744	0.896389	0.619376	0.616462	0.390632	0.393058	0.24343	0.244647	0.145196	0.146404	0.0828307	0.080841	0.0404463	0.0435084	0.0216163	0.0212833
228.2	0.900361	0.896389	0.613449	0.616462	0.394793	0.393058	0.248567	0.244647	0.144497	0.146404	0.0810624	0.080841	0.0426341	0.0435084	0.017873	0.0212833
228.4	0.902314	0.896389	0.617827	0.616462	0.387085	0.393058	0.245098	0.244647	0.146981	0.146404	0.0795802	0.080841	0.0379844	0.0435084	0.0201558	0.0212833
228.6	0.902782	0.896389	0.620216	0.616462	0.392846	0.393058	0.242154	0.244647	0.146436	0.146404	0.086735	0.080841	0.0431585	0.0435084	0.0195269	0.0212833
228.8	0.904621	0.896389	0.617056	0.616462	0.392108	0.393058	0.241474	0.244647	0.145505	0.146404	0.084981	0.080841	0.0426388	0.0435084	0.0220657	0.0212833
229	0.900703	0.896389	0.614955	0.616462	0.389956	0.393058	0.243041	0.244647	0.143215	0.146404	0.0846223	0.080841	0.0444403	0.0435084	0.0236602	0.0212833
229.2	0.900916	0.896389	0.617825	0.616462	0.391127	0.393058	0.241078	0.244647	0.148065	0.146404	0.0768043	0.080841	0.0446574	0.0435084	0.0198638	0.0212833
229.4	0.903013	0.896389	0.616789	0.616462	0.390128	0.393058	0.244527	0.244647	0.148611	0.146404	0.0783541	0.080841	0.0405707	0.0435084	0.0226005	0.0212833
229.6	0.905003	0.896389	0.61577	0.616462	0.394132	0.393058	0.245538	0.244647	0.150936	0.146404	0.0773048	0.080841	0.038483	0.0435084	0.0209293	0.0212833
229.8	0.904091	0.896389	0.619885	0.616462	0.3918	0.393058	0.242664	0.244647	0.146747	0.146404	0.0840595	0.080841	0.0382924	0.0435084	0.0183341	0.0212833
230	0.900331	0.896389	0.614681	0.616462	0.392105	0.393058	0.241744	0.244647	0.142738	0.146404	0.0822114	0.080841	0.0423572	0.0435084	0.0213738	0.0212833
[truncated: 1,849 more rows]

## Sheet: Figure 2c
Time (s)	7.5 nM	7.5 nM fit	3.75 nM	3.75 nM fit	1.9 nM	1.9 nM fit	0.9 nM	0.9 nM fit	0.45 nM	0.45 nM fit	0.225 nM	0.225 nM fit
[truncated: 3,000 more rows]
