# Supplementary material for: TMPRSS2-mediated coronavirus spike activation and inhibition
Source: Nat Struct Mol Biol. 2026 Apr 28;33(5):810–23. doi: 10.1038/s41594-026-01801-y (PMC13186702; doi:10.1038/s41594-026-01801-y)
Supplement: Supplementary file 7 — BLI data. [file 41594_2026_1801_MOESM7_ESM.xlsx]

## Sheet: Figure 3d
Prefusion									-v1									-v2									-v3
Time (s)	C13B8	C13A7	C13C9	C28F8	C77G12	VN01H1	VP12E7		Time (s)	C13B8	C13A7	C13C9	C28F8	C77G12	VN01H1	VP12E7		Time (s)	C13B8	C13A7	C13C9	C28F8	C77G12	VN01H1	VP12E7		Time (s)	C13B8	C13A7	C13C9	C28F8	C77G12	VN01H1	VP12E7
0	-0.00041555	0.00049712	-0.00038835	0.00253791	0.00025828	0.00033834	0.00124385		0	0.00179451	-0.00078853	-0.00098954	-0.00130711	0.00118482	0.00065337	0.00165773		0	-0.00165637	0.00125749	-0.00031375	-0.00185348	0.00127376	-0.00267861	0.00037013		0	-0.0009598	9.749e-05	6.25e-05	-0.00023592	-0.0019986	0.00075258	-0.00030592
0.2	0.00010025	0.00094665	8.729e-05	0.00260086	0.00071275	0.00071075	0.00115395		0.2	0.00307071	0.00012818	-0.00044817	5.91e-05	0.00197808	0.00348903	0.00309622		0.2	0.00207997	0.00448663	0.0016563	0.0173963	0.0162803	0.0257516	0.0211207		0.2	0.00151761	0.00239018	0.00174371	0.0167573	0.00985872	0.0289566	0.0203245
0.4	0.00046239	0.00109121	0.00058634	0.00245396	0.00096923	0.00072394	0.00083804		0.4	0.00407224	0.00115842	0.0001506	0.00171813	0.00241168	0.00699793	0.00462075		0.4	0.00659507	0.00847221	0.00398584	0.0395759	0.0339561	0.0582768	0.0453451		0.4	0.00439483	0.00465012	0.00354131	0.0369086	0.0242328	0.061192	0.0446351
0.6	0.00043255	0.00129706	0.00122737	0.00229783	0.00092502	0.00095729	0.00033067		0.6	0.00568449	0.00329799	0.00132985	0.00415871	0.0031823	0.0117554	0.00706623		0.6	0.0112668	0.0129336	0.00661725	0.064465	0.0538006	0.0944795	0.0723394		0.6	0.00748465	0.00740068	0.00538618	0.0597627	0.0404356	0.0967438	0.0719065
0.8	0.00068184	0.00191269	0.00198836	0.00242382	0.00120153	0.00118964	0.00037978		0.8	0.0075302	0.00511382	0.00241558	0.00669369	0.00372992	0.0166615	0.00979974		0.8	0.0163782	0.0177767	0.0094631	0.0913068	0.0755911	0.133862	0.102073		0.8	0.0108232	0.0100982	0.0075965	0.0850964	0.0585632	0.135478	0.101904
1	0.00081266	0.00217432	0.00258492	0.00258987	0.00102503	0.00156143	3.965e-05		1	0.00942767	0.00694994	0.00330307	0.00891074	0.00374081	0.0221252	0.0124494		1	0.0220291	0.0229521	0.0128602	0.119827	0.0990171	0.175528	0.133722		1	0.0143689	0.0130962	0.00996365	0.111757	0.0783646	0.176587	0.134296
1.2	0.00092548	0.00266169	0.00336985	0.00305347	0.00119719	0.00217558	-0.00016369		1.2	0.0114205	0.00919185	0.00459602	0.0117797	0.00414461	0.0277734	0.0160605		1.2	0.0280746	0.0286995	0.0161476	0.149196	0.123578	0.217965	0.166418		1.2	0.0181999	0.0159504	0.0123041	0.139354	0.0993076	0.218708	0.16804
1.4	0.0007114	0.0026585	0.00333902	0.00290033	0.0008718	0.00195832	-0.00095639		1.4	0.0136962	0.0115123	0.00567606	0.0151014	0.00458262	0.0337472	0.0197448		1.4	0.0339977	0.0346522	0.0199063	0.178549	0.148424	0.260854	0.199491		1.4	0.0217793	0.0189303	0.0143427	0.167532	0.120843	0.26094	0.202051
1.6	0.00079528	0.00301695	0.0037071	0.00310753	0.00080766	0.00224041	-0.00084875		1.6	0.0163001	0.014226	0.00724683	0.0184802	0.00518481	0.0402647	0.0235844		1.6	0.0405813	0.0407528	0.0234659	0.207463	0.173277	0.302585	0.232095		1.6	0.0252284	0.0221382	0.0163406	0.195145	0.142419	0.30199	0.235913
1.8	0.00085195	0.00302584	0.00335991	0.00290091	0.00041703	0.00233262	-0.00124456		1.8	0.0193838	0.0174927	0.00904861	0.0223276	0.00582593	0.047267	0.0277941		1.8	0.0468256	0.0469405	0.027149	0.234812	0.196965	0.3414	0.263046		1.8	0.0285799	0.0249388	0.0180412	0.221181	0.16387	0.340321	0.268297
2	0.0008866	0.00284115	0.00302091	0.00248812	-0.00016947	0.00234172	-0.00120379		2	0.0223952	0.0203129	0.0110233	0.0261637	0.00623539	0.0541642	0.0319704		2	0.0526277	0.0525585	0.0310516	0.259804	0.218968	0.376204	0.29117		2	0.0316699	0.027856	0.0194839	0.245171	0.183656	0.374725	0.297915
2.2	0.00074032	0.00270221	0.00284679	0.00204306	-0.00050462	0.00228082	-0.00110278		2.2	0.0254699	0.0236239	0.0130209	0.0298839	0.00674293	0.0610064	0.0363517		2.2	0.0580555	0.0579523	0.034788	0.28091	0.238541	0.405434	0.315527		2.2	0.0342535	0.0300482	0.0209969	0.266124	0.202064	0.403412	0.324024
2.4	0.00104126	0.00288884	0.00285421	0.0020452	-0.00047324	0.00234522	-0.00052237		2.4	0.0284267	0.0262394	0.0147777	0.0332497	0.00754666	0.0676244	0.0406084		2.4	0.0632561	0.063316	0.0380251	0.300496	0.256713	0.43193	0.338192		2.4	0.0366279	0.0327892	0.0226589	0.285505	0.218665	0.429474	0.347658
2.6	0.0013635	0.00358113	0.00344391	0.00291935	-0.00034464	0.00276617	0.00029848		2.6	0.0305518	0.0286323	0.0157223	0.0360518	0.00760497	0.0733168	0.0438258		2.6	0.0680272	0.0685472	0.0412817	0.318941	0.274381	0.455945	0.359498		2.6	0.0390229	0.0353426	0.0244822	0.303102	0.234596	0.453402	0.369738
2.8	0.00178724	0.00383937	0.00341135	0.00316181	-0.00064697	0.00275315	0.00055505		2.8	0.0326362	0.03101	0.017123	0.0391201	0.00806693	0.078632	0.0470516		2.8	0.0734662	0.0735525	0.0446027	0.336048	0.290637	0.479035	0.379446		2.8	0.0420135	0.0375794	0.0262485	0.320005	0.249992	0.475945	0.390437
3	0.00194891	0.00403259	0.00398586	0.0032142	-0.0002452	0.00331386	0.0011606		3	0.0353958	0.0338513	0.0186658	0.0423397	0.00845786	0.0848436	0.0509536		3	0.0789405	0.0788207	0.04788	0.35221	0.306726	0.500165	0.39839		3	0.0451565	0.0405629	0.0275577	0.335815	0.264378	0.496286	0.409522
3.2	0.00207508	0.00417258	0.00395673	0.0026403	-0.00023978	0.00313564	0.00156619		3.2	0.0377557	0.0360166	0.0202617	0.0450393	0.00902274	0.0902146	0.0542872		3.2	0.0839559	0.0838338	0.0513964	0.36752	0.321993	0.520223	0.416302		3.2	0.0479817	0.0425724	0.029166	0.35138	0.278451	0.514999	0.427565
3.4	0.00286398	0.00455919	0.00417003	0.00305255	0.00044207	0.00343993	0.00201605		3.4	0.0401738	0.038627	0.0215911	0.0478876	0.00954222	0.0957535	0.0578193		3.4	0.0891077	0.0890795	0.0547483	0.382352	0.336124	0.538545	0.433486		3.4	0.0510452	0.0454558	0.0307646	0.36561	0.291712	0.532917	0.444891
3.6	0.00344238	0.00534896	0.00432111	0.00364034	0.00056324	0.00347682	0.00252645		3.6	0.0426107	0.0414939	0.0230167	0.0508836	0.0103059	0.101369	0.0613609		3.6	0.0941885	0.0941966	0.058166	0.39649	0.350309	0.555961	0.449984		3.6	0.0531968	0.048119	0.0318826	0.379202	0.30491	0.549639	0.460904
3.8	0.0040319	0.00506944	0.00411238	0.00361548	0.00065903	0.00347496	0.00271951		3.8	0.0455049	0.0438272	0.0242136	0.053915	0.0112686	0.106642	0.0647039		3.8	0.0993022	0.0996799	0.0615515	0.409891	0.363938	0.572323	0.465764		3.8	0.0559842	0.0508314	0.0337483	0.39234	0.317111	0.565387	0.476333
4	0.00500557	0.00552688	0.00438266	0.00361785	0.00137181	0.00376596	0.00326872		4	0.0481299	0.0462001	0.0255444	0.0569559	0.0118267	0.112208	0.0676727		4	0.104208	0.104255	0.0644997	0.422994	0.376362	0.587384	0.480283		4	0.0586685	0.0533554	0.0351275	0.405275	0.328988	0.58016	0.491298
4.2	0.00573825	0.00578664	0.00451969	0.00387768	0.00174767	0.00403737	0.00350103		4.2	0.0515527	0.048962	0.0272639	0.0597744	0.0130535	0.117653	0.0710027		4.2	0.109028	0.108971	0.067724	0.435552	0.389042	0.602118	0.49426		4.2	0.0614888	0.0560043	0.0366865	0.416878	0.340234	0.594015	0.505175
4.4	0.00566492	0.00584768	0.00492885	0.00389402	0.00184722	0.00390769	0.00344022		4.4	0.0540405	0.0512135	0.0286541	0.0624859	0.013102	0.122789	0.0738155		4.4	0.113496	0.113525	0.0707089	0.447607	0.401084	0.61562	0.507636		4.4	0.0643574	0.0580697	0.0382508	0.428671	0.350918	0.606978	0.5181
4.6	0.00551424	0.00601071	0.00515218	0.00382925	0.00184724	0.00394836	0.00286534		4.6	0.0570134	0.0538405	0.0300687	0.0655504	0.0139562	0.128189	0.0770851		4.6	0.11784	0.117979	0.0738028	0.458733	0.412185	0.628542	0.520353		4.6	0.066851	0.0606044	0.0397191	0.439841	0.361035	0.619129	0.530481
4.8	0.00553516	0.00599092	0.00496179	0.00404909	0.00175043	0.00404268	0.00260087		4.8	0.0594839	0.0556443	0.030839	0.0674939	0.0141813	0.132381	0.0799889		4.8	0.122345	0.12239	0.0766843	0.469427	0.423569	0.641236	0.532609		4.8	0.069379	0.0627854	0.0413318	0.450631	0.371016	0.630944	0.542627
5	0.00535182	0.00595152	0.00500557	0.00414907	0.00141215	0.00447617	0.00213064		5	0.0623729	0.0575014	0.0321704	0.0700588	0.0144527	0.137157	0.0826116		5	0.127074	0.126533	0.0797443	0.479687	0.434142	0.653364	0.544187		5	0.0723099	0.0647285	0.042761	0.460426	0.380965	0.642458	0.554114
5.2	0.00512082	0.00598062	0.00456764	0.00434322	0.0013559	0.00445301	0.00141476		5.2	0.06522	0.0599285	0.0335092	0.0728525	0.0154902	0.142142	0.0857845		5.2	0.1316	0.130917	0.0822336	0.489562	0.444564	0.66468	0.55519		5.2	0.0750436	0.0668048	0.043997	0.470424	0.390176	0.653215	0.565173
5.4	0.00490131	0.0059005	0.00411368	0.00440076	0.00116508	0.00435507	0.00080402		5.4	0.0683465	0.0622583	0.0350152	0.0758213	0.0166073	0.147277	0.089251		5.4	0.135837	0.135182	0.0850902	0.498862	0.454953	0.67598	0.565591		5.4	0.0775595	0.0692657	0.0451813	0.480018	0.399044	0.663408	0.575452
5.6	0.00502914	0.00563682	0.0043342	0.00457433	0.00082968	0.0045854	0.00093386		5.6	0.0714204	0.0648451	0.0371606	0.0786263	0.0174253	0.152649	0.0923678		5.6	0.140634	0.139484	0.0875155	0.508248	0.464774	0.686281	0.575954		5.6	0.0800931	0.0718917	0.0463651	0.488957	0.407633	0.672908	0.58574
5.8	0.00501656	0.00514527	0.00395973	0.00423216	0.00039417	0.00468901	0.00083629		5.8	0.0745744	0.0675459	0.0389632	0.081749	0.0182749	0.158054	0.0958348		5.8	0.144646	0.143449	0.0903312	0.516929	0.47384	0.695791	0.585593		5.8	0.0830221	0.0741446	0.0476845	0.497573	0.416121	0.681873	0.595572
6	0.00506854	0.00479966	0.00405901	0.00394235	4.06e-06	0.00456074	0.00112135		6	0.0771551	0.0696075	0.0409158	0.0844708	0.0187098	0.163361	0.0988046		6	0.148664	0.147698	0.0934233	0.525281	0.483026	0.705152	0.59512		6	0.0857457	0.0765063	0.0493259	0.506275	0.423751	0.690627	0.604897
6.2	0.00456157	0.00485637	0.00443654	0.0038242	0.00027327	0.00456876	0.00154867		6.2	0.07958	0.0720204	0.0423298	0.0866816	0.019181	0.168087	0.101771		6.2	0.152772	0.151857	0.0961475	0.533084	0.491713	0.713964	0.604179		6.2	0.0886394	0.0788655	0.0510895	0.514553	0.43216	0.698956	0.613807
6.4	0.00474361	0.00539816	0.00458321	0.00413375	0.00032833	0.00479312	0.00233856		6.4	0.0814211	0.0740276	0.0430694	0.0891685	0.0195092	0.172876	0.104219		6.4	0.156788	0.156103	0.0984591	0.540317	0.500108	0.722494	0.613018		6.4	0.0918199	0.0814215	0.0529678	0.522232	0.439889	0.706985	0.622252
6.6	0.00458222	0.0057921	0.00498808	0.00463535	0.00057748	0.00530408	0.00318657		6.6	0.0832269	0.0763914	0.0445679	0.0918235	0.0195521	0.177709	0.106902		6.6	0.160565	0.160119	0.101187	0.547163	0.508204	0.730756	0.621598		6.6	0.094392	0.0838871	0.0544596	0.529636	0.447469	0.715074	0.630618
6.8	0.00478413	0.0060097	0.00501563	0.00433412	0.00107078	0.00548875	0.00323196		6.8	0.0859218	0.0789034	0.0463505	0.0947153	0.0204355	0.183359	0.110613		6.8	0.165279	0.164556	0.104016	0.553893	0.515644	0.739348	0.630172		6.8	0.0973696	0.085951	0.05591	0.537212	0.454985	0.722739	0.638175
7	0.00448752	0.00646393	0.00564979	0.00461541	0.0013224	0.00590191	0.00393443		7	0.0878125	0.08114	0.0479572	0.0976546	0.0207234	0.188125	0.113854		7	0.169081	0.168931	0.106731	0.560673	0.523471	0.746655	0.638106		7	0.0998556	0.0886821	0.0572994	0.544197	0.462233	0.730071	0.645686
7.2	0.00440669	0.00646334	0.00540559	0.00451761	0.00143638	0.00618318	0.00424868		7.2	0.0895856	0.0832814	0.049094	0.100228	0.020996	0.192348	0.116578		7.2	0.172988	0.173472	0.109501	0.567017	0.530413	0.754519	0.645607		7.2	0.10196	0.0911211	0.0588432	0.551309	0.469358	0.736766	0.653197
7.4	0.00437739	0.00659105	0.0053131	0.0045335	0.00172835	0.00608248	0.0043553		7.4	0.0914877	0.0853586	0.0497382	0.102427	0.0210937	0.196856	0.119643		7.4	0.17661	0.177623	0.112197	0.57359	0.537508	0.761405	0.653034		7.4	0.10466	0.0939957	0.0601544	0.557688	0.476082	0.743466	0.65982
7.6	0.00449774	0.00665326	0.00554394	0.0047577	0.0021431	0.00602989	0.00488973		7.6	0.092911	0.0870501	0.0504027	0.104601	0.0209698	0.20067	0.122755		7.6	0.180368	0.181609	0.115225	0.579746	0.544657	0.768087	0.660155		7.6	0.106756	0.0962439	0.0613789	0.564339	0.482592	0.749546	0.66633
7.8	0.00482831	0.00666836	0.00549931	0.00435706	0.00254309	0.00596251	0.00494379		7.8	0.0950371	0.0891133	0.0518112	0.10716	0.0214013	0.204842	0.125597		7.8	0.18399	0.185883	0.117646	0.585743	0.551071	0.77457	0.666886		7.8	0.109363	0.098345	0.0632595	0.57087	0.488683	0.755304	0.672833
8	0.00520871	0.00743923	0.00573143	0.00462652	0.00317259	0.00628072	0.00540614		8	0.0971922	0.0912144	0.0529225	0.109655	0.0215455	0.209248	0.128221		8	0.187745	0.189529	0.12051	0.592235	0.557447	0.780528	0.673098		8	0.112303	0.100602	0.0646407	0.57705	0.49472	0.761444	0.678895
8.2	0.00536026	0.00786175	0.0059233	0.00477234	0.0035433	0.0064143	0.00551857		8.2	0.0997124	0.0932411	0.0541158	0.111738	0.0219158	0.213053	0.130878		8.2	0.191412	0.193078	0.123539	0.598296	0.564539	0.786453	0.678881		8.2	0.114975	0.102663	0.0662221	0.582569	0.500337	0.76747	0.684868
8.4	0.00492931	0.00804361	0.00564633	0.00435152	0.00329736	0.00620933	0.0051838		8.4	0.101253	0.0945832	0.0551043	0.113515	0.0217311	0.216413	0.133328		8.4	0.19485	0.196422	0.126019	0.604323	0.570689	0.791982	0.684852		8.4	0.117028	0.105013	0.0674545	0.588606	0.505914	0.773327	0.690501
8.6	0.00521809	0.00813209	0.00537549	0.00409934	0.0032954	0.00620743	0.00465665		8.6	0.103244	0.0961356	0.0556646	0.115283	0.0219607	0.22003	0.135696		8.6	0.198854	0.200224	0.129187	0.609718	0.576467	0.797995	0.690722		8.6	0.119008	0.107871	0.0688563	0.594099	0.511214	0.778901	0.696651
8.8	0.00544819	0.00815017	0.00512324	0.0046432	0.00325464	0.00658719	0.00487769		8.8	0.10545	0.0983219	0.0567597	0.116951	0.0221436	0.223401	0.138306		8.8	0.202768	0.204004	0.131479	0.615366	0.582682	0.804066	0.695981		8.8	0.121051	0.109869	0.0701082	0.599276	0.516156	0.78427	0.702173
9	0.00577073	0.00806742	0.00515427	0.0049068	0.0034572	0.00654825	0.00496188		9	0.107899	0.100061	0.0578781	0.119228	0.0223977	0.227329	0.140531		9	0.20652	0.206852	0.134378	0.620457	0.588252	0.809418	0.701096		9	0.123855	0.111909	0.0717528	0.604596	0.521682	0.789782	0.707364
9.2	0.00607748	0.0078465	0.00459172	0.00513617	0.00340944	0.00613193	0.00440458		9.2	0.110058	0.102166	0.0592404	0.120995	0.022706	0.231267	0.143424		9.2	0.209916	0.210014	0.137137	0.625757	0.594144	0.814543	0.70653		9.2	0.125868	0.114277	0.0731649	0.61002	0.526497	0.794639	0.712958
9.4	0.00647449	0.00760422	0.00507197	0.00559897	0.00321205	0.00578745	0.00414712		9.4	0.112298	0.103748	0.0605663	0.123365	0.0229523	0.234946	0.146162		9.4	0.213641	0.213266	0.139709	0.630837	0.599887	0.819513	0.711426		9.4	0.128052	0.116546	0.0745459	0.614866	0.531244	0.79976	0.718269
9.6	0.00636179	0.00696059	0.00515863	0.00562596	0.00259655	0.00543657	0.00403152		9.6	0.114316	0.105429	0.061801	0.125501	0.023355	0.238743	0.148392		9.6	0.216941	0.216452	0.142536	0.635725	0.60477	0.824144	0.716764		9.6	0.130426	0.118601	0.0757166	0.620262	0.535955	0.80456	0.723631
9.8	0.00651244	0.0068246	0.00484713	0.00607312	0.00254714	0.00559188	0.00450794		9.8	0.116669	0.1078	0.0632313	0.128325	0.0240592	0.242638	0.151308		9.8	0.220364	0.219649	0.145128	0.639947	0.609947	0.828569	0.721651		9.8	0.133158	0.120602	0.0775856	0.625282	0.540789	0.809072	0.728759
10	0.00670256	0.00663775	0.00454438	0.00565171	0.00233396	0.0051367	0.00411343		10	0.118837	0.110111	0.0648192	0.130788	0.0244599	0.246478	0.153712		10	0.224039	0.223131	0.147845	0.644506	0.615261	0.833405	0.727079		10	0.135189	0.122475	0.0793332	0.630205	0.545412	0.813738	0.733505
10.2	0.00667368	0.00723836	0.00465093	0.00588931	0.00277009	0.00557488	0.00480911		10.2	0.121019	0.111952	0.0655288	0.132536	0.024753	0.250104	0.155853		10.2	0.227438	0.225997	0.150578	0.649098	0.620024	0.838104	0.731815		10.2	0.137455	0.124537	0.0811704	0.635103	0.550663	0.81819	0.738153
10.4	0.00690802	0.00757998	0.00474164	0.00637012	0.00290875	0.00570063	0.004893		10.4	0.123452	0.114425	0.0664444	0.134905	0.0252135	0.254173	0.158105		10.4	0.230796	0.229297	0.153269	0.652739	0.624786	0.84297	0.736448		10.4	0.13966	0.126366	0.0832947	0.639774	0.55526	0.822652	0.742859
10.6	0.00682489	0.00737117	0.00477594	0.00635423	0.00289787	0.00627033	0.00478655		10.6	0.12611	0.117148	0.0685563	0.137584	0.0259726	0.258315	0.161437		10.6	0.234198	0.232315	0.156071	0.656605	0.629039	0.84771	0.741101		10.6	0.141682	0.12856	0.0847284	0.644557	0.560141	0.827041	0.74719
10.8	0.00690114	0.00759484	0.00507811	0.00657919	0.00281155	0.00652684	0.00454563		10.8	0.128678	0.119262	0.0696494	0.140117	0.0271633	0.262271	0.164526		10.8	0.237488	0.235997	0.158723	0.660931	0.633779	0.852268	0.745546		10.8	0.143917	0.130507	0.0862384	0.648891	0.564934	0.831229	0.751018
11	0.00681389	0.00757278	0.00543938	0.00694098	0.0024439	0.00673077	0.00434077		11	0.130438	0.121342	0.0707305	0.142542	0.0272771	0.265655	0.166827		11	0.24033	0.239468	0.161356	0.664846	0.638265	0.856755	0.74993		11	0.146076	0.132743	0.0880247	0.652928	0.568975	0.835518	0.755018
11.2	0.0066149	0.00739359	0.00528897	0.00686248	0.00254132	0.00655975	0.00416297		11.2	0.132377	0.123239	0.071639	0.145058	0.0279506	0.269073	0.169749		11.2	0.243484	0.243086	0.163845	0.668436	0.642704	0.861116	0.753824		11.2	0.148241	0.134771	0.0893919	0.65721	0.573019	0.839145	0.759029
11.4	0.00624945	0.00729893	0.00544548	0.00677226	0.0025725	0.00653067	0.0039351		11.4	0.133976	0.12494	0.0724607	0.147092	0.0285772	0.272415	0.172611		11.4	0.24641	0.245787	0.166306	0.672396	0.647069	0.865014	0.758165		11.4	0.150565	0.136613	0.0911172	0.661163	0.577046	0.842917	0.762358
11.6	0.00680557	0.00784545	0.00616738	0.00749475	0.0032698	0.00705318	0.00457783		11.6	0.136785	0.127439	0.0739518	0.150172	0.0289713	0.27592	0.17577		11.6	0.249341	0.248922	0.168867	0.67582	0.651055	0.868683	0.762109		11.6	0.152704	0.138927	0.0928905	0.665419	0.580954	0.846642	0.766161
11.8	0.00692664	0.00830839	0.00590167	0.00757048	0.00305006	0.00721482	0.004261		11.8	0.138711	0.129722	0.0751625	0.1524	0.0297214	0.279756	0.178107		11.8	0.252493	0.252311	0.170591	0.679858	0.655205	0.872551	0.765856		11.8	0.155436	0.141036	0.0943527	0.669123	0.584808	0.850476	0.769821
12	0.00744492	0.00909258	0.0063386	0.00796185	0.00320466	0.00802608	0.00477629		12	0.140715	0.13154	0.0761329	0.154635	0.0301852	0.283203	0.180385		12	0.255577	0.255413	0.17311	0.683835	0.659897	0.876053	0.769187		12	0.1581	0.142966	0.095799	0.672968	0.588268	0.854407	0.773325
12.2	0.00779966	0.00949591	0.00699056	0.00797647	0.00334502	0.00821598	0.0051357		12.2	0.143135	0.133839	0.0776365	0.156162	0.0313426	0.286917	0.182896		12.2	0.258407	0.258842	0.175249	0.687306	0.663929	0.879764	0.772618		12.2	0.160282	0.144737	0.0969905	0.676826	0.591644	0.857975	0.777018
12.4	0.00767018	0.0100558	0.00685784	0.00792323	0.00311049	0.00815857	0.00517099		12.4	0.144428	0.135283	0.0791031	0.157705	0.0317121	0.290168	0.185367		12.4	0.261288	0.262226	0.177557	0.690933	0.667581	0.883772	0.776227		12.4	0.16253	0.147171	0.098353	0.680487	0.59459	0.861556	0.779932
12.6	0.00834742	0.0106499	0.00773736	0.00860737	0.00362841	0.00891948	0.00568708		12.6	0.146301	0.137357	0.0802945	0.159647	0.0320938	0.293657	0.187806		12.6	0.264457	0.265736	0.180265	0.694257	0.671129	0.887748	0.779612		12.6	0.164731	0.149087	0.0998439	0.683884	0.596992	0.865191	0.783193
12.8	0.0086449	0.0103593	0.00801007	0.00900231	0.00384944	0.0089189	0.00615123		12.8	0.148018	0.139354	0.0816505	0.161509	0.0321051	0.296733	0.190347		12.8	0.267747	0.269065	0.182275	0.697832	0.675093	0.891142	0.782729		12.8	0.166974	0.15079	0.101003	0.686949	0.600007	0.868786	0.785946
13	0.00833525	0.00998732	0.00796225	0.00863881	0.00372401	0.00856404	0.0062415		13	0.149481	0.140314	0.0828228	0.163335	0.032093	0.299757	0.192399		13	0.270826	0.271631	0.185134	0.701002	0.678817	0.89423	0.786058		13	0.169437	0.152761	0.102216	0.689986	0.603384	0.872096	0.788913
13.2	0.00851151	0.0100436	0.00823399	0.00846394	0.00335631	0.00832159	0.00635301		13.2	0.151266	0.141788	0.0845024	0.165352	0.0323491	0.302884	0.194816		13.2	0.273791	0.274851	0.187358	0.704468	0.68248	0.897298	0.789414		13.2	0.171323	0.154624	0.102722	0.692985	0.606507	0.875532	0.792041
13.4	0.00821378	0.00974529	0.00838083	0.00816319	0.00281305	0.00802549	0.0062705		13.4	0.153093	0.143405	0.0856905	0.167438	0.0330484	0.306292	0.197074		13.4	0.277017	0.277764	0.189468	0.707434	0.686084	0.900492	0.792256		13.4	0.173546	0.156557	0.103639	0.695818	0.609159	0.878881	0.795211
13.6	0.00805791	0.00962781	0.00805217	0.00808884	0.00242946	0.00806185	0.00697599		13.6	0.155159	0.145296	0.0874031	0.169534	0.0335908	0.309559	0.199955		13.6	0.280045	0.280931	0.191871	0.710067	0.689491	0.903609	0.795322		13.6	0.176112	0.158561	0.104905	0.699129	0.612227	0.881771	0.798181
13.8	0.00803066	0.00948335	0.00783833	0.00799882	0.00241095	0.0083443	0.00726424		13.8	0.157104	0.14736	0.0890001	0.171879	0.0337415	0.312461	0.202621		13.8	0.283519	0.283966	0.193899	0.712664	0.693095	0.906642	0.798321		13.8	0.178147	0.160654	0.10644	0.701675	0.615369	0.884466	0.800889
14	0.00804813	0.00972363	0.00760251	0.00728925	0.00227678	0.00812382	0.0072972		14	0.159684	0.149664	0.0904033	0.173811	0.0340288	0.315794	0.205135		14	0.286754	0.286749	0.196106	0.715611	0.696561	0.909795	0.801399		14	0.180267	0.162518	0.10819	0.704757	0.618521	0.88761	0.80355
14.2	0.00794992	0.00988121	0.007867	0.00734563	0.00224779	0.008853	0.00818994		14.2	0.161068	0.151054	0.0909737	0.174667	0.0336203	0.318743	0.207179		14.2	0.289831	0.289081	0.198416	0.718454	0.699492	0.913039	0.804026		14.2	0.182787	0.164402	0.109986	0.707822	0.621782	0.890401	0.806303
14.4	0.00744981	0.00944568	0.00779105	0.00676655	0.001645	0.00859846	0.00787394		14.4	0.162817	0.1532	0.0924265	0.176674	0.0340071	0.321367	0.209728		14.4	0.292895	0.292013	0.200518	0.720893	0.702755	0.916082	0.80663		14.4	0.184864	0.166324	0.11114	0.710591	0.624715	0.893286	0.808764
14.6	0.00767673	0.0099291	0.0082509	0.00680933	0.00154555	0.00923614	0.00841407		14.6	0.16455	0.155167	0.0937536	0.178993	0.0344079	0.324483	0.21266		14.6	0.295976	0.294887	0.202655	0.723538	0.705899	0.919114	0.809547		14.6	0.186732	0.168402	0.112243	0.713823	0.627983	0.895782	0.811139
14.8	0.00748222	0.0100005	0.0080738	0.00674142	0.00158989	0.00902912	0.00813944		14.8	0.166292	0.156414	0.0945543	0.180704	0.0348865	0.327245	0.21471		14.8	0.298795	0.297464	0.204992	0.726203	0.708795	0.922085	0.812291		14.8	0.188648	0.170402	0.113822	0.7163	0.630849	0.898365	0.813734
15	0.00761227	0.00983792	0.00804465	0.00653179	0.0012753	0.0095214	0.00786583		15	0.16782	0.158074	0.0959829	0.182455	0.0349901	0.330067	0.217199		15	0.301693	0.299697	0.206928	0.728646	0.71148	0.924587	0.815118		15	0.190737	0.172381	0.115379	0.71892	0.633695	0.900983	0.816418
15.2	0.00779744	0.0100243	0.00773983	0.00652872	0.00155572	0.0099957	0.00807424		15.2	0.169388	0.159395	0.0966369	0.184503	0.0355314	0.332019	0.219687		15.2	0.30442	0.302077	0.208853	0.7312	0.714571	0.927153	0.817841		15.2	0.19275	0.174227	0.116765	0.722032	0.636819	0.90336	0.818912
15.4	0.00831518	0.010393	0.00787205	0.00677121	0.00218212	0.0109134	0.00804744		15.4	0.171258	0.161472	0.0975509	0.186283	0.036151	0.335213	0.221832		15.4	0.307056	0.304131	0.210958	0.733862	0.717115	0.92925	0.821058		15.4	0.19486	0.176227	0.118634	0.724671	0.639721	0.905818	0.821228
15.6	0.00896628	0.0109392	0.00816814	0.00712751	0.0028401	0.0113546	0.0083411		15.6	0.173569	0.164039	0.0986338	0.188392	0.0369811	0.338571	0.224467		15.6	0.309891	0.306909	0.213211	0.736436	0.719773	0.931111	0.823277		15.6	0.196859	0.178146	0.119837	0.727813	0.642339	0.908392	0.823488
15.8	0.00917619	0.0112791	0.00813986	0.00729961	0.00287904	0.0117634	0.00816327		15.8	0.174821	0.165846	0.0992778	0.189847	0.0376433	0.341686	0.226467		15.8	0.312529	0.309699	0.215242	0.738997	0.722623	0.933782	0.825981		15.8	0.199025	0.179464	0.120778	0.730392	0.645096	0.910435	0.825754
16	0.0095209	0.0116173	0.00860515	0.00742164	0.00347346	0.0119203	0.00854698		16	0.176887	0.167752	0.0999809	0.191648	0.038348	0.34479	0.228839		16	0.314839	0.312619	0.217433	0.741375	0.725268	0.936346	0.828354		16	0.200671	0.181038	0.122426	0.73308	0.647635	0.913171	0.828143
16.2	0.00926938	0.0117284	0.00850011	0.00724458	0.00365511	0.011557	0.00809882		16.2	0.178574	0.16989	0.100932	0.193148	0.0392932	0.348023	0.231272		16.2	0.31737	0.315698	0.219668	0.743813	0.727401	0.938537	0.830998		16.2	0.202468	0.182683	0.123414	0.735913	0.649896	0.91563	0.830433
16.4	0.00901177	0.0116848	0.00824196	0.00707007	0.00356539	0.0115316	0.00746398		16.4	0.180274	0.171847	0.102547	0.195321	0.0401091	0.35128	0.233997		16.4	0.32	0.318069	0.221993	0.746585	0.729831	0.940964	0.833692		16.4	0.204356	0.184494	0.12484	0.738586	0.651947	0.918007	0.832309
16.6	0.00951184	0.011981	0.00852053	0.00759057	0.00394878	0.0120861	0.00742909		16.6	0.18207	0.173723	0.103782	0.197113	0.0404384	0.354117	0.236212		16.6	0.322465	0.320758	0.224184	0.748804	0.732595	0.943132	0.836418		16.6	0.205842	0.185871	0.125994	0.741285	0.654231	0.920126	0.834815
16.8	0.00910349	0.0113917	0.00805174	0.0077168	0.00390262	0.0116841	0.00705295		16.8	0.183856	0.174833	0.104667	0.198587	0.040427	0.356316	0.238019		16.8	0.325018	0.323112	0.226405	0.751186	0.73505	0.945555	0.838535		16.8	0.207673	0.187917	0.127061	0.743733	0.656992	0.922685	0.837361
17	0.00912499	0.0111996	0.00789003	0.00745025	0.00381783	0.0114186	0.00695245		17	0.185456	0.176148	0.105742	0.200345	0.0412091	0.358882	0.239651		17	0.327439	0.325504	0.228506	0.753621	0.737912	0.948085	0.840763		17	0.209337	0.189489	0.127881	0.745948	0.659619	0.925129	0.839986
17.2	0.00913512	0.0106084	0.00787831	0.00752793	0.00350411	0.0109078	0.0067658		17.2	0.187337	0.178239	0.106796	0.201988	0.0418319	0.361656	0.241324		17.2	0.329663	0.32801	0.230574	0.756298	0.740439	0.95009	0.842921		17.2	0.21142	0.191524	0.128796	0.748482	0.66216	0.927355	0.842704
17.4	0.0092981	0.0104694	0.00765738	0.00760763	0.00343597	0.0106178	0.00707834		17.4	0.189481	0.180192	0.107958	0.203919	0.0426912	0.364896	0.243457		17.4	0.332194	0.330528	0.23276	0.75816	0.742947	0.952506	0.84505		17.4	0.213478	0.193604	0.130328	0.750943	0.663995	0.929399	0.844992
17.6	0.00974132	0.0108777	0.00778558	0.00842124	0.00374001	0.0103634	0.00765672		17.6	0.19127	0.18162	0.109139	0.205528	0.042641	0.36768	0.245397		17.6	0.334915	0.333193	0.234838	0.760474	0.745354	0.95478	0.846899		17.6	0.215621	0.195474	0.131835	0.753214	0.666228	0.931944	0.847186
17.8	0.0095085	0.0106614	0.00797174	0.00888081	0.00372389	0.0104426	0.00759058		17.8	0.192685	0.183056	0.109715	0.207119	0.0427983	0.370056	0.247149		17.8	0.337579	0.335457	0.236721	0.762101	0.747824	0.957067	0.848448		17.8	0.217698	0.197156	0.13337	0.755172	0.668224	0.934006	0.848917
18	0.0095917	0.0112369	0.00818833	0.00909902	0.0038305	0.0103662	0.00813778		18	0.194618	0.184516	0.110472	0.208652	0.0428902	0.372864	0.248795		18	0.339939	0.337524	0.238312	0.76398	0.750202	0.95941	0.850243		18	0.220083	0.19905	0.135161	0.757528	0.670416	0.936068	0.850717
18.2	0.009875	0.0117628	0.00904389	0.00937976	0.00398909	0.0109698	0.00876794		18.2	0.195245	0.185	0.11083	0.209367	0.0422365	0.374727	0.250089		18.2	0.342512	0.339475	0.23997	0.766294	0.752519	0.961937	0.851994		18.2	0.222123	0.200744	0.136208	0.7597	0.672165	0.938006	0.852598
18.4	0.0101929	0.0119189	0.00893719	0.00969542	0.0041878	0.0108168	0.0090579		18.4	0.197023	0.186062	0.112063	0.211507	0.0426743	0.376945	0.252074		18.4	0.34503	0.341906	0.241712	0.768465	0.754808	0.964182	0.853586		18.4	0.223679	0.202542	0.137315	0.761724	0.674084	0.939743	0.854589
18.6	0.0105553	0.0125208	0.00941905	0.0100361	0.00490429	0.0111374	0.00990535		18.6	0.198777	0.186951	0.11258	0.212876	0.0424513	0.379322	0.25357		18.6	0.347392	0.343837	0.243564	0.770097	0.756717	0.966554	0.855334		18.6	0.225767	0.204539	0.138642	0.763708	0.676138	0.941255	0.856597
18.8	0.0106203	0.0125493	0.0095019	0.0100904	0.004831	0.0113659	0.00994539		18.8	0.200729	0.188095	0.113973	0.214214	0.0431751	0.381588	0.255678		18.8	0.34986	0.345659	0.24576	0.771792	0.758404	0.968349	0.857191		18.8	0.227909	0.206178	0.13986	0.765195	0.678062	0.942933	0.858576
19	0.0115472	0.0129192	0.00989894	0.0104443	0.00482252	0.0121519	0.0107287		19	0.202091	0.189262	0.114957	0.215833	0.0435821	0.38386	0.257776		19	0.352106	0.347773	0.247774	0.773975	0.760554	0.970115	0.858642		19	0.229994	0.207892	0.141219	0.767061	0.680318	0.944495	0.860551
19.2	0.0122122	0.0136594	0.0103649	0.0109471	0.00570786	0.0130712	0.011345		19.2	0.203257	0.190333	0.115341	0.217386	0.0437437	0.386085	0.25979		19.2	0.353948	0.35009	0.249765	0.77557	0.76263	0.972212	0.860567		19.2	0.23171	0.209344	0.142654	0.769027	0.682418	0.946117	0.861878
19.4	0.0124313	0.0143751	0.010906	0.0113463	0.0060489	0.0136588	0.0120778		19.4	0.204956	0.192104	0.116727	0.219203	0.0442814	0.389176	0.261873		19.4	0.355954	0.35241	0.251775	0.777333	0.764475	0.973609	0.862582		19.4	0.233539	0.210963	0.143953	0.770579	0.684327	0.947934	0.863549
19.6	0.0128603	0.0150525	0.0118509	0.0115564	0.00621946	0.0140584	0.0125431		19.6	0.206687	0.193973	0.117554	0.220759	0.0446534	0.391902	0.263831		19.6	0.358016	0.354925	0.253987	0.779187	0.766448	0.975293	0.864401		19.6	0.234906	0.212527	0.144741	0.772325	0.686232	0.949557	0.864872
19.8	0.0126667	0.0151205	0.0117409	0.0118361	0.00616997	0.01413	0.0129803		19.8	0.20825	0.195402	0.11847	0.222431	0.0448597	0.394462	0.265755		19.8	0.35989	0.356941	0.255788	0.780824	0.768639	0.977332	0.866346		19.8	0.236247	0.214193	0.14597	0.773285	0.688369	0.951198	0.866676
20	0.0124688	0.0153877	0.0117289	0.0114474	0.00617348	0.0139252	0.0128387		20	0.209765	0.196651	0.119504	0.22378	0.0453978	0.396613	0.2677		20	0.362037	0.359279	0.257928	0.78279	0.770482	0.979277	0.868328		20	0.237491	0.21595	0.147029	0.775093	0.690053	0.953287	0.868512
20.2	0.0121234	0.0150515	0.0114113	0.0110901	0.00576941	0.0140171	0.0123037		20.2	0.211606	0.198755	0.121202	0.225942	0.046235	0.399119	0.269889		20.2	0.364301	0.361824	0.260161	0.78428	0.772214	0.980778	0.870401		20.2	0.239226	0.217488	0.147977	0.777338	0.691619	0.954804	0.869861
20.4	0.0118059	0.0148452	0.0108451	0.0104356	0.00523744	0.0140353	0.0116387		20.4	0.213347	0.200096	0.123162	0.227953	0.0467616	0.401297	0.272034		20.4	0.36639	0.363755	0.262105	0.785736	0.774472	0.982951	0.872647		20.4	0.240611	0.218997	0.149293	0.778881	0.693555	0.956396	0.871286
20.6	0.012002	0.0151665	0.0107373	0.0108862	0.00503074	0.0142773	0.0116183		20.6	0.21462	0.201561	0.124836	0.229527	0.0473812	0.403335	0.274099		20.6	0.368201	0.365997	0.264061	0.787455	0.776541	0.984804	0.874631		20.6	0.241674	0.220442	0.150574	0.780467	0.695744	0.958285	0.872884
20.8	0.0120848	0.0149378	0.0103438	0.0109019	0.00489309	0.0140969	0.0113671		20.8	0.215769	0.203059	0.126037	0.231287	0.0477289	0.405505	0.275856		20.8	0.370258	0.368305	0.266003	0.789445	0.778072	0.986655	0.876243		20.8	0.243167	0.222141	0.151398	0.782347	0.697708	0.9605	0.874267
21	0.0122055	0.0148603	0.0104944	0.0106031	0.00469868	0.0140093	0.0115449		21	0.216874	0.20456	0.12732	0.23269	0.048086	0.407723	0.277337		21	0.372306	0.370569	0.267714	0.791526	0.78011	0.988343	0.878124		21	0.244733	0.223878	0.152634	0.784369	0.699571	0.962627	0.875648
21.2	0.0118816	0.0146152	0.0104099	0.0107419	0.00469434	0.0139285	0.0113739		21.2	0.2182	0.206415	0.128674	0.234269	0.0484536	0.410132	0.278903		21.2	0.374105	0.372689	0.269463	0.793501	0.781614	0.989743	0.879977		21.2	0.24666	0.225617	0.153755	0.786364	0.700979	0.964401	0.877013
21.4	0.0125743	0.015015	0.0104409	0.0110603	0.00498736	0.0137305	0.0116512		21.4	0.21995	0.207732	0.13004	0.235897	0.048891	0.412584	0.281412		21.4	0.376042	0.374885	0.271168	0.794589	0.783426	0.99159	0.881737		21.4	0.248415	0.227065	0.155005	0.788511	0.702489	0.966371	0.877774
21.6	0.0123147	0.0149496	0.009985	0.0111026	0.00478969	0.0129646	0.0110999		21.6	0.22132	0.209006	0.131508	0.23731	0.0491447	0.415016	0.283789		21.6	0.378215	0.376992	0.272748	0.796155	0.785113	0.993317	0.883396		21.6	0.250215	0.228392	0.155898	0.790137	0.704166	0.968455	0.879032
21.8	0.0123739	0.0147521	0.0100085	0.0110532	0.00469771	0.0129519	0.0111442		21.8	0.222292	0.210112	0.132127	0.23861	0.0491398	0.416691	0.285284		21.8	0.380107	0.379048	0.274026	0.797062	0.787036	0.994962	0.885208		21.8	0.251912	0.230049	0.157165	0.792015	0.70539	0.970106	0.879922
22	0.012527	0.0150411	0.0102409	0.0112026	0.00514284	0.0132941	0.011363		22	0.223689	0.211272	0.132905	0.239753	0.0492366	0.418589	0.28662		22	0.382054	0.380932	0.275523	0.798632	0.788748	0.99678	0.887092		22	0.253607	0.231986	0.157907	0.79408	0.706995	0.972054	0.880872
22.2	0.0125913	0.0149824	0.0100713	0.0110043	0.00526654	0.0132312	0.0113299		22.2	0.224495	0.212539	0.133462	0.240723	0.0490157	0.42028	0.28829		22.2	0.384425	0.382877	0.277055	0.80033	0.790339	0.998524	0.8886		22.2	0.255514	0.233245	0.15866	0.796139	0.708137	0.974044	0.882473
22.4	0.0123818	0.0142957	0.00910217	0.0105816	0.00526528	0.0126473	0.0111079		22.4	0.226255	0.213984	0.134272	0.242317	0.049494	0.422499	0.290341		22.4	0.386733	0.38498	0.278967	0.801696	0.791896	1.00018	0.890017		22.4	0.257589	0.234678	0.159829	0.797916	0.709805	0.975638	0.884127
22.6	0.0122196	0.0145958	0.00939917	0.0102904	0.00546217	0.0127148	0.0111819		22.6	0.227654	0.215194	0.134694	0.24324	0.0495918	0.424552	0.291985		22.6	0.388705	0.387207	0.28081	0.803038	0.793665	1.00179	0.891141		22.6	0.260048	0.23648	0.160901	0.799526	0.711649	0.977227	0.88574
22.8	0.012153	0.0144741	0.00970657	0.0106096	0.00531851	0.0131509	0.01096		22.8	0.228781	0.216624	0.135397	0.244605	0.0502879	0.42659	0.294232		22.8	0.390691	0.389582	0.282979	0.804806	0.795598	1.00326	0.892086		22.8	0.261965	0.237704	0.162038	0.80132	0.713205	0.979019	0.887317
23	0.0125454	0.0145848	0.00971346	0.0106543	0.00539791	0.0132651	0.0108416		23	0.229299	0.217443	0.135678	0.245892	0.0501305	0.428741	0.29566		23	0.392272	0.39182	0.284974	0.806668	0.797434	1.00482	0.893043		23	0.263662	0.239087	0.163838	0.802915	0.715062	0.980545	0.889439
23.2	0.0122326	0.0149833	0.0101997	0.0108504	0.00552952	0.013984	0.0108964		23.2	0.230191	0.218609	0.136022	0.24674	0.0495951	0.430573	0.297012		23.2	0.394188	0.393977	0.286532	0.807915	0.799379	1.00617	0.894451		23.2	0.265448	0.240354	0.164915	0.804376	0.716283	0.981786	0.890738
23.4	0.0122147	0.0155215	0.0104551	0.0107297	0.00534403	0.0142672	0.0113092		23.4	0.23151	0.220235	0.136767	0.248493	0.0497005	0.432721	0.298798		23.4	0.396413	0.396199	0.288517	0.809744	0.801192	1.00768	0.895679		23.4	0.266943	0.241716	0.166077	0.805637	0.717496	0.983393	0.892209
23.6	0.0127916	0.0162082	0.0110916	0.0113489	0.00610139	0.014801	0.0114895		23.6	0.232659	0.221688	0.136636	0.249243	0.0498877	0.434782	0.300553		23.6	0.398049	0.398182	0.290452	0.810786	0.80329	1.00946	0.896662		23.6	0.268666	0.243056	0.16721	0.80704	0.718854	0.984333	0.893607
23.8	0.0123513	0.0164658	0.0112315	0.0113721	0.00614048	0.0150946	0.0113623		23.8	0.234048	0.222955	0.137898	0.25076	0.0503198	0.43716	0.30257		23.8	0.400291	0.400081	0.292231	0.81236	0.805163	1.01095	0.897784		23.8	0.269973	0.244691	0.168635	0.808167	0.72026	0.985749	0.895218
24	0.0126847	0.0168244	0.0116454	0.0112934	0.00618943	0.0152427	0.0112964		24	0.235624	0.224387	0.138795	0.252359	0.051174	0.439197	0.304686		24	0.402494	0.402292	0.294208	0.813721	0.807081	1.0122	0.899171		24	0.271656	0.246131	0.169436	0.809677	0.721251	0.986954	0.896543
24.2	0.0130036	0.0167844	0.0119669	0.0115705	0.00631399	0.0152779	0.0113581		24.2	0.237417	0.226252	0.139934	0.254579	0.051868	0.441583	0.306669		24.2	0.404785	0.404522	0.296071	0.81509	0.808848	1.0132	0.900202		24.2	0.27295	0.247269	0.170957	0.810639	0.722952	0.988123	0.897789
24.4	0.0132118	0.0169155	0.0121272	0.0116955	0.00602472	0.0155131	0.0113483		24.4	0.238804	0.227322	0.140645	0.255747	0.0523047	0.443591	0.308665		24.4	0.406758	0.406422	0.297803	0.816594	0.810772	1.01475	0.901582		24.4	0.274	0.248347	0.172146	0.811866	0.724471	0.989382	0.898906
24.6	0.0137131	0.0174116	0.0127457	0.0125115	0.00636722	0.0157656	0.0115421		24.6	0.240511	0.228948	0.141999	0.25721	0.0528701	0.44588	0.310692		24.6	0.408678	0.408588	0.299701	0.818248	0.812433	1.01596	0.90298		24.6	0.27512	0.249608	0.173264	0.812941	0.725906	0.990652	0.89978
24.8	0.014563	0.0179603	0.0127469	0.0128302	0.00644767	0.0156578	0.0115251		24.8	0.241829	0.230529	0.14302	0.258715	0.0528402	0.448041	0.312507		24.8	0.410923	0.410429	0.301153	0.819533	0.814032	1.01735	0.904245		24.8	0.27665	0.25075	0.174349	0.814548	0.726819	0.991927	0.900983
25	0.0145569	0.0182356	0.0129884	0.0130992	0.00665527	0.0159563	0.0120211		25	0.243573	0.231635	0.144227	0.260221	0.0531959	0.450415	0.31431		25	0.412314	0.411905	0.302799	0.82078	0.815585	1.01853	0.905307		25	0.278277	0.251918	0.175972	0.816129	0.728141	0.99354	0.902241
25.2	0.0148079	0.0181273	0.0130038	0.0129464	0.0065476	0.0152811	0.0118829		25.2	0.245668	0.233418	0.145908	0.26249	0.0538624	0.453082	0.316494		25.2	0.414032	0.413845	0.304249	0.82211	0.816986	1.01969	0.906682		25.2	0.280009	0.25284	0.177129	0.817378	0.729151	0.995004	0.903092
25.4	0.0152099	0.0184155	0.0130256	0.0133765	0.00633236	0.0148282	0.0123381		25.4	0.248034	0.234994	0.147743	0.264301	0.0542424	0.455768	0.31912		25.4	0.415781	0.415409	0.305931	0.822761	0.818658	1.02097	0.907987		25.4	0.28138	0.254094	0.178155	0.819033	0.730644	0.99605	0.903928
25.6	0.0152626	0.0185351	0.0131956	0.0134088	0.00595939	0.0145678	0.0126024		25.6	0.250289	0.236899	0.149507	0.26606	0.0555115	0.458914	0.321469		25.6	0.417822	0.417142	0.307499	0.824043	0.819891	1.0222	0.909491		25.6	0.282892	0.255626	0.179107	0.820137	0.732152	0.997563	0.904975
25.8	0.0154746	0.0188268	0.0134282	0.0134043	0.0057855	0.0148096	0.012942		25.8	0.251592	0.238435	0.150556	0.267444	0.0557117	0.461066	0.322747		25.8	0.419282	0.418518	0.309089	0.82488	0.821055	1.02349	0.910655		25.8	0.284174	0.257201	0.180115	0.821796	0.733267	0.998902	0.905936
26	0.0155312	0.0184629	0.0129633	0.0132397	0.00558193	0.0147615	0.0130415		26	0.253716	0.239986	0.151691	0.268838	0.05644	0.463597	0.324616		26	0.421132	0.42024	0.31058	0.826297	0.82219	1.02484	0.911604		26	0.285669	0.25905	0.180816	0.823368	0.735067	1.00016	0.906874
26.2	0.0156768	0.0184712	0.012697	0.0130892	0.00526569	0.0143907	0.012914		26.2	0.255375	0.241402	0.15285	0.270064	0.0568074	0.465927	0.326735		26.2	0.422722	0.421642	0.312132	0.827724	0.823423	1.02596	0.912806		26.2	0.287695	0.260832	0.181731	0.825366	0.736473	1.0012	0.908595
26.4	0.0154018	0.0178092	0.0123084	0.0127518	0.00442902	0.0141015	0.012376		26.4	0.257675	0.242348	0.153961	0.271521	0.0574955	0.468157	0.328867		26.4	0.424677	0.42344	0.31387	0.828822	0.824828	1.02706	0.913662		26.4	0.289608	0.262627	0.183029	0.826864	0.738169	1.00215	0.909665
26.6	0.0151041	0.0177709	0.01244	0.0127306	0.00423545	0.0141843	0.0124913		26.6	0.258662	0.243593	0.154957	0.272709	0.0579342	0.470255	0.33043		26.6	0.426144	0.425236	0.315468	0.830232	0.825825	1.02816	0.914517		26.6	0.291409	0.264515	0.184253	0.828102	0.739708	1.00297	0.910821
26.8	0.0148242	0.0176043	0.0127517	0.0129486	0.00419968	0.0146516	0.0127971		26.8	0.260035	0.244633	0.155727	0.274043	0.0584952	0.472238	0.332389		26.8	0.427552	0.426799	0.31723	0.831493	0.827009	1.02961	0.915616		26.8	0.292733	0.265819	0.185391	0.829562	0.741197	1.00383	0.912052
27	0.0147091	0.0181016	0.0129079	0.0129728	0.00413037	0.0149206	0.0132401		27	0.261081	0.245276	0.156607	0.275161	0.0583113	0.474061	0.33359		27	0.429307	0.428424	0.318731	0.83249	0.827903	1.03088	0.916612		27	0.294169	0.267439	0.186971	0.830642	0.742351	1.00447	0.913466
27.2	0.0146496	0.0185309	0.0131474	0.0133745	0.00423807	0.0157201	0.0138504		27.2	0.261969	0.246341	0.15736	0.276297	0.0586036	0.475767	0.335484		27.2	0.431046	0.430257	0.320202	0.833412	0.828927	1.03211	0.917728		27.2	0.296156	0.269317	0.187986	0.831791	0.743007	1.00524	0.914289
27.4	0.0148385	0.0191662	0.0131633	0.0135271	0.00461004	0.0161856	0.0142376		27.4	0.262964	0.247865	0.157865	0.2775	0.0590989	0.477435	0.337682		27.4	0.432495	0.432226	0.321727	0.834716	0.830056	1.03379	0.918836		27.4	0.2978	0.271067	0.189403	0.832663	0.744063	1.00663	0.915381
27.6	0.0146046	0.0189103	0.0137571	0.0140929	0.00518431	0.0165365	0.0141231		27.6	0.263921	0.249126	0.158426	0.278064	0.0593204	0.478968	0.339623		27.6	0.433917	0.43393	0.323202	0.835302	0.831481	1.03501	0.919916		27.6	0.299572	0.272746	0.190419	0.833709	0.745174	1.00729	0.916511
27.8	0.0143794	0.0189741	0.0141125	0.0140846	0.00506966	0.0164655	0.0137675		27.8	0.265247	0.250214	0.159579	0.279394	0.0599954	0.48069	0.341634		27.8	0.435938	0.435804	0.324261	0.83666	0.832225	1.03574	0.920951		27.8	0.300398	0.274409	0.191583	0.834741	0.746281	1.00851	0.917428
28	0.0143932	0.0183254	0.0138338	0.0143034	0.00498688	0.0162061	0.0134841		28	0.266186	0.251164	0.160166	0.280795	0.0603439	0.482005	0.34307		28	0.437477	0.437273	0.325698	0.837426	0.833565	1.03669	0.922225		28	0.301802	0.27572	0.192551	0.835506	0.747294	1.00969	0.918369
28.2	0.0143036	0.0182364	0.0137756	0.0143744	0.00520392	0.0161581	0.0134044		28.2	0.267232	0.252225	0.160354	0.281667	0.0605284	0.483073	0.344349		28.2	0.439422	0.439078	0.327204	0.838426	0.834399	1.03752	0.923744		28.2	0.303326	0.276572	0.193916	0.836239	0.748533	1.01059	0.919257
28.4	0.0140468	0.0182787	0.0139775	0.0145452	0.00529325	0.0163551	0.0131914		28.4	0.268446	0.252919	0.16052	0.282374	0.0605275	0.48438	0.345674		28.4	0.440869	0.440927	0.32843	0.839267	0.835885	1.0385	0.924999		28.4	0.304634	0.277364	0.194802	0.837754	0.749112	1.01178	0.919626
28.6	0.014322	0.0184189	0.0140312	0.0146699	0.00558991	0.0165133	0.0131346		28.6	0.26941	0.254471	0.161646	0.283629	0.0610073	0.485935	0.346927		28.6	0.442653	0.442604	0.329731	0.840158	0.837266	1.03921	0.926354		28.6	0.306064	0.278517	0.195869	0.838607	0.750009	1.0129	0.920821
28.8	0.0149398	0.0187163	0.0138562	0.0148274	0.00576226	0.0166585	0.0132286		28.8	0.270541	0.255886	0.162212	0.285035	0.0610362	0.487245	0.348361		28.8	0.444382	0.443956	0.330952	0.841077	0.838492	1.04041	0.927812		28.8	0.307705	0.279361	0.197323	0.839709	0.750923	1.01426	0.921629
29	0.0147555	0.018648	0.0141523	0.0149631	0.00601566	0.0171475	0.0138382		29	0.271723	0.25672	0.163116	0.286333	0.0612182	0.489091	0.349333		29	0.445598	0.445637	0.332683	0.841872	0.839931	1.04079	0.92883		29	0.309166	0.280467	0.198511	0.840725	0.752179	1.01562	0.922811
29.2	0.0147999	0.0184222	0.0142434	0.014671	0.005795	0.0168929	0.0135546		29.2	0.273517	0.258151	0.164275	0.287924	0.061484	0.490921	0.350945		29.2	0.447467	0.447069	0.334198	0.842931	0.841529	1.04205	0.930213		29.2	0.310824	0.281783	0.199272	0.841951	0.753111	1.01698	0.92375
29.4	0.0148979	0.0182737	0.0142953	0.0146823	0.00561306	0.0173943	0.013632		29.4	0.275049	0.259473	0.16535	0.288991	0.0616128	0.49317	0.352399		29.4	0.449318	0.448175	0.336112	0.844039	0.843068	1.04341	0.931194		29.4	0.311962	0.282807	0.200148	0.843286	0.754266	1.01814	0.924699
29.6	0.0159185	0.0185617	0.0147831	0.0151001	0.00583983	0.0180831	0.0138783		29.6	0.276424	0.260955	0.166297	0.290193	0.0625317	0.495059	0.354064		29.6	0.451059	0.449615	0.337727	0.845297	0.84413	1.04467	0.932183		29.6	0.313083	0.284131	0.201312	0.84423	0.75576	1.01923	0.925552
29.8	0.0161496	0.0184908	0.0146376	0.0148092	0.00579686	0.0181965	0.0135922		29.8	0.277086	0.261869	0.167198	0.291335	0.0630152	0.49662	0.355163		29.8	0.451916	0.450666	0.339672	0.845963	0.845372	1.04571	0.933095		29.8	0.314089	0.2855	0.20212	0.845584	0.756771	1.01986	0.926619
30	0.0171025	0.0185227	0.0149457	0.0146527	0.00601263	0.0188279	0.0140627		30	0.278856	0.262977	0.16819	0.292419	0.0635449	0.498375	0.356686		30	0.453454	0.452112	0.341124	0.847311	0.84674	1.04669	0.93419		30	0.315202	0.287069	0.202807	0.846835	0.758029	1.02052	0.927554
30.2	0.017541	0.0185676	0.0148294	0.0145736	0.00568562	0.0183841	0.013927		30.2	0.280204	0.263645	0.169098	0.293406	0.064037	0.500084	0.358141		30.2	0.455131	0.453385	0.342891	0.848237	0.84795	1.0479	0.935122		30.2	0.316772	0.28856	0.203871	0.848021	0.758892	1.02103	0.928785
30.4	0.0174273	0.018401	0.0146357	0.0141624	0.00531277	0.0184336	0.013913		30.4	0.281312	0.26471	0.170457	0.294709	0.0645724	0.501928	0.359819		30.4	0.456959	0.454938	0.344605	0.84905	0.848698	1.04915	0.935976		30.4	0.31846	0.289417	0.205019	0.848718	0.759983	1.02176	0.929507
30.6	0.0174946	0.0188804	0.0146395	0.0141165	0.00551735	0.0186179	0.0142608		30.6	0.282207	0.266147	0.17173	0.295583	0.0651468	0.503988	0.360815		30.6	0.458363	0.456322	0.345956	0.85052	0.849639	1.05033	0.936807		30.6	0.319855	0.290403	0.206099	0.849444	0.761282	1.02243	0.930367
30.8	0.0178936	0.0193118	0.0151525	0.0143457	0.00549489	0.0192514	0.0149123		30.8	0.283539	0.267065	0.172778	0.296652	0.0655154	0.50583	0.362284		30.8	0.459825	0.457566	0.34754	0.851509	0.850861	1.05185	0.937333		30.8	0.320838	0.291666	0.20699	0.850139	0.762275	1.02292	0.930929
31	0.018013	0.019787	0.0151282	0.0147614	0.00568195	0.0195304	0.0154083		31	0.283991	0.268351	0.174117	0.297771	0.0655138	0.507759	0.363601		31	0.461588	0.459337	0.348787	0.852528	0.851856	1.05303	0.937614		31	0.322102	0.293026	0.208298	0.850641	0.762892	1.02428	0.931193
31.2	0.0182835	0.0203462	0.015613	0.0151802	0.00590047	0.0197769	0.0156062		31.2	0.284754	0.269543	0.17489	0.298614	0.0658316	0.509371	0.365588		31.2	0.462725	0.461141	0.350623	0.854012	0.853088	1.05404	0.938238		31.2	0.323733	0.294285	0.209438	0.851768	0.76352	1.02536	0.931919
31.4	0.0178808	0.0203072	0.0154527	0.0149983	0.00608581	0.0196497	0.0153782		31.4	0.285463	0.270954	0.1755	0.299529	0.0654537	0.51063	0.367082		31.4	0.464298	0.462587	0.351971	0.855166	0.854203	1.0555	0.9387		31.4	0.324833	0.295857	0.210322	0.852732	0.764514	1.02619	0.932312
31.6	0.0175846	0.0198214	0.0153276	0.0148749	0.0056424	0.0191984	0.0148501		31.6	0.286516	0.27221	0.176812	0.301085	0.0659102	0.512309	0.369103		31.6	0.465969	0.463759	0.353109	0.855693	0.855061	1.05629	0.939073		31.6	0.32607	0.297402	0.211085	0.853539	0.765516	1.02695	0.932696
31.8	0.0174942	0.0200001	0.0147802	0.0144123	0.0054026	0.0187862	0.0145961		31.8	0.287911	0.273512	0.177774	0.303124	0.0669225	0.51441	0.371372		31.8	0.46754	0.465231	0.353962	0.856813	0.855721	1.05712	0.939352		31.8	0.327142	0.298861	0.212252	0.854447	0.766814	1.02812	0.933259
32	0.0172848	0.019943	0.0143367	0.0142674	0.00521969	0.018646	0.0147546		32	0.289003	0.275078	0.178572	0.304503	0.0671922	0.516282	0.372876		32	0.468942	0.46628	0.355382	0.857663	0.856853	1.05798	0.940346		32	0.328723	0.299843	0.213318	0.855117	0.767505	1.02919	0.933813
32.2	0.0171895	0.0205478	0.0139986	0.0142243	0.00542745	0.0186564	0.0149915		32.2	0.290243	0.276461	0.178999	0.305485	0.0678248	0.517922	0.374509		32.2	0.471014	0.467919	0.356364	0.858333	0.858129	1.05848	0.941019		32.2	0.330188	0.30092	0.214213	0.856067	0.768525	1.02982	0.934488
32.4	0.0169997	0.0211067	0.0141787	0.0141014	0.00530996	0.018356	0.0146184		32.4	0.291952	0.277741	0.180116	0.307004	0.0682029	0.519998	0.375695		32.4	0.472329	0.469167	0.357578	0.859308	0.859079	1.05903	0.941136		32.4	0.331262	0.302128	0.215004	0.857219	0.769465	1.03114	0.935257
32.6	0.0174794	0.0214764	0.0141816	0.0144793	0.00541178	0.019082	0.0151647		32.6	0.293295	0.279547	0.181171	0.308236	0.0688694	0.521673	0.377199		32.6	0.473833	0.470339	0.359062	0.8601	0.860276	1.05966	0.942439		32.6	0.332475	0.303342	0.215833	0.857979	0.770634	1.0318	0.936436
32.8	0.0171618	0.021485	0.0139851	0.0143441	0.00527657	0.0190772	0.0148945		32.8	0.294266	0.280469	0.1815	0.309319	0.0688991	0.522983	0.378331		32.8	0.475273	0.471577	0.36042	0.860847	0.861555	1.06045	0.943483		32.8	0.333823	0.30437	0.216803	0.858896	0.771606	1.03294	0.936996
33	0.0171767	0.0217521	0.0142263	0.0145813	0.0054577	0.0194511	0.0152402		33	0.295643	0.281693	0.182789	0.310551	0.0692587	0.525071	0.379805		33	0.476502	0.472994	0.361967	0.861739	0.862778	1.06048	0.944175		33	0.334816	0.305679	0.217844	0.860078	0.772366	1.03415	0.938313
33.2	0.0169765	0.0216558	0.0143279	0.0142256	0.00536439	0.01928	0.0150486		33.2	0.296746	0.282628	0.183042	0.31127	0.0693194	0.526345	0.381522		33.2	0.477842	0.474426	0.36319	0.862771	0.863862	1.06176	0.945363		33.2	0.336297	0.306264	0.218921	0.861088	0.773137	1.03514	0.939114
33.4	0.0172417	0.0219098	0.0147234	0.0147286	0.00591583	0.019708	0.0151461		33.4	0.29811	0.284096	0.18395	0.312841	0.0701178	0.527824	0.382729		33.4	0.479108	0.475942	0.364835	0.863537	0.864777	1.06264	0.94634		33.4	0.337099	0.307132	0.220209	0.8621	0.774136	1.03624	0.939658
33.6	0.0180829	0.02244	0.0153717	0.0155914	0.00666653	0.020164	0.0161284		33.6	0.29925	0.285068	0.184849	0.314081	0.0708588	0.529161	0.384485		33.6	0.480095	0.47752	0.366258	0.864131	0.866199	1.06344	0.947696		33.6	0.338002	0.308222	0.221155	0.862878	0.775357	1.03686	0.940501
33.8	0.0181599	0.0228819	0.0155656	0.0157241	0.00661411	0.0202357	0.0159433		33.8	0.300306	0.285528	0.185346	0.314729	0.0710357	0.530294	0.385549		33.8	0.480819	0.478747	0.367911	0.864859	0.867101	1.06406	0.949088		33.8	0.339494	0.309312	0.221933	0.863406	0.776059	1.03752	0.941599
34	0.0187342	0.0230358	0.0155748	0.0157569	0.00652578	0.0204751	0.0163767		34	0.301782	0.286564	0.18584	0.315676	0.0710272	0.531374	0.386779		34	0.482089	0.480206	0.368845	0.866175	0.867921	1.06445	0.949899		34	0.340616	0.310472	0.22258	0.864307	0.776817	1.03849	0.942733
34.2	0.0190376	0.0235102	0.0156118	0.0162188	0.00718267	0.0204218	0.0165676		34.2	0.303085	0.287344	0.186723	0.316344	0.0715635	0.533015	0.38817		34.2	0.483438	0.481777	0.370256	0.867073	0.86874	1.06536	0.951124		34.2	0.342222	0.31164	0.223777	0.86514	0.777645	1.03933	0.943702
34.4	0.019052	0.0235471	0.015711	0.0164169	0.0072143	0.0208196	0.0166244		34.4	0.304505	0.288636	0.188174	0.317442	0.0723309	0.534666	0.389872		34.4	0.484775	0.48294	0.371612	0.867879	0.869298	1.06641	0.952133		34.4	0.343551	0.312625	0.224773	0.866108	0.778918	1.04019	0.94446
34.6	0.0188997	0.0235319	0.0158526	0.0165918	0.0072473	0.0209446	0.0167646		34.6	0.305965	0.289768	0.189028	0.31839	0.0729634	0.536584	0.390941		34.6	0.486054	0.484613	0.372539	0.86901	0.870139	1.06727	0.952882		34.6	0.344358	0.313811	0.225916	0.86664	0.779631	1.04098	0.944976
34.8	0.0189054	0.0235348	0.0164443	0.0167347	0.00724239	0.0212153	0.0171353		34.8	0.307368	0.291027	0.18971	0.319223	0.0731667	0.538325	0.392144		34.8	0.487357	0.48628	0.373958	0.869695	0.870528	1.06792	0.953455		34.8	0.34556	0.315288	0.226474	0.867333	0.780442	1.04199	0.94511
35	0.0185111	0.0237259	0.016461	0.0168291	0.00772651	0.0214912	0.0173967		35	0.30816	0.292255	0.190277	0.320197	0.073519	0.539861	0.393482		35	0.48868	0.488043	0.375121	0.870656	0.871228	1.06908	0.954049		35	0.346916	0.316635	0.227274	0.867783	0.780988	1.04313	0.945714
35.2	0.0184906	0.0238952	0.0167195	0.0162097	0.00751147	0.0216338	0.0176103		35.2	0.309209	0.292958	0.190757	0.320707	0.0736163	0.540776	0.394706		35.2	0.490016	0.489305	0.376574	0.871643	0.872104	1.07012	0.955091		35.2	0.348269	0.317991	0.228297	0.868983	0.781911	1.04361	0.946262
35.4	0.0184318	0.0235304	0.0160613	0.0159358	0.00750224	0.0215172	0.017358		35.4	0.3098	0.294019	0.191727	0.322025	0.0735713	0.542095	0.396036		35.4	0.491327	0.490114	0.377381	0.872211	0.872556	1.07127	0.955597		35.4	0.349651	0.319984	0.228901	0.869587	0.782881	1.04451	0.94678
35.6	0.0186927	0.0232265	0.0158716	0.015781	0.00718061	0.0215529	0.0175558		35.6	0.310521	0.294775	0.192443	0.322812	0.0739386	0.54329	0.397286		35.6	0.492811	0.491203	0.378342	0.873245	0.873177	1.07189	0.956002		35.6	0.351169	0.321315	0.229895	0.870216	0.783708	1.04552	0.947565
35.8	0.0184623	0.0231547	0.0151287	0.0151452	0.00714978	0.0214587	0.0176734		35.8	0.311261	0.29581	0.193153	0.324183	0.0744272	0.544753	0.39865		35.8	0.494236	0.492526	0.37965	0.87423	0.873873	1.07279	0.956405		35.8	0.352076	0.322698	0.23086	0.871171	0.784818	1.04646	0.948335
36	0.0186088	0.023398	0.0147346	0.0153264	0.00702277	0.0215163	0.0177374		36	0.312073	0.296837	0.19436	0.324918	0.0745503	0.546153	0.399572		36	0.495806	0.493706	0.381085	0.874523	0.875039	1.07387	0.95686		36	0.352977	0.32366	0.231802	0.871999	0.78548	1.04701	0.948911
36.2	0.0188368	0.0235797	0.0147992	0.0157426	0.0069349	0.0219693	0.0174645		36.2	0.312848	0.297688	0.195335	0.325965	0.0746514	0.547557	0.400459		36.2	0.497135	0.494979	0.382012	0.875137	0.875951	1.07474	0.957		36.2	0.354208	0.32494	0.232687	0.872841	0.786346	1.04796	0.949878
36.4	0.0188617	0.0239556	0.0151739	0.0154401	0.00673962	0.0222919	0.0176762		36.4	0.313611	0.298556	0.196307	0.327356	0.075027	0.549116	0.401585		36.4	0.498431	0.495973	0.383461	0.876033	0.876634	1.07561	0.957404		36.4	0.355319	0.326067	0.23378	0.873839	0.786978	1.04911	0.95028
36.6	0.0195399	0.0240388	0.0155079	0.0159228	0.00693041	0.0227625	0.0181489		36.6	0.314357	0.300143	0.197275	0.328718	0.0755466	0.550812	0.403063		36.6	0.499725	0.497454	0.38494	0.876552	0.877647	1.07635	0.958238		36.6	0.356533	0.326685	0.23506	0.87493	0.787326	1.04934	0.95069
36.8	0.0196531	0.02394	0.0153482	0.0158323	0.00686686	0.0223876	0.0179813		36.8	0.315187	0.301214	0.198174	0.329714	0.0755182	0.552466	0.404651		36.8	0.501066	0.49849	0.386057	0.877048	0.878521	1.07692	0.958473		36.8	0.358169	0.32798	0.236181	0.875622	0.787994	1.0503	0.951216
37	0.0205131	0.0244332	0.0157155	0.0158711	0.00708536	0.0222285	0.0180905		37	0.316933	0.302363	0.199656	0.331264	0.0761014	0.554266	0.406539		37	0.502103	0.49983	0.387422	0.877627	0.879614	1.07766	0.959168		37	0.359427	0.329224	0.237396	0.876326	0.788636	1.05097	0.952049
37.2	0.0205226	0.0242746	0.0159242	0.0155175	0.00687433	0.0217139	0.0177743		37.2	0.317498	0.302984	0.20015	0.332376	0.0764701	0.555323	0.40802		37.2	0.503381	0.501237	0.388535	0.878191	0.880771	1.07888	0.959801		37.2	0.360627	0.330111	0.238384	0.876899	0.789616	1.05135	0.952422
37.4	0.0214306	0.0245618	0.0162092	0.0163413	0.00712909	0.0222198	0.0176954		37.4	0.318853	0.304373	0.20153	0.334376	0.0772457	0.556925	0.409789		37.4	0.504546	0.502441	0.389944	0.878482	0.881638	1.07955	0.960685		37.4	0.36186	0.331541	0.239821	0.878164	0.790765	1.05212	0.953094
37.6	0.0215181	0.0243517	0.0163281	0.0164554	0.00666683	0.0220404	0.0176771		37.6	0.319545	0.304899	0.202004	0.334773	0.0769805	0.558114	0.411042		37.6	0.505501	0.50358	0.391266	0.879173	0.882485	1.08051	0.961551		37.6	0.363017	0.332535	0.24078	0.87884	0.791475	1.05244	0.953622
37.8	0.0218126	0.0245213	0.0162871	0.0165854	0.00670277	0.0216074	0.0167331		37.8	0.320381	0.305915	0.202643	0.335459	0.0769297	0.559465	0.412219		37.8	0.506549	0.504383	0.392608	0.880077	0.882942	1.08109	0.961844		37.8	0.364472	0.33354	0.241803	0.879516	0.792277	1.05329	0.954694
38	0.0219811	0.0243813	0.0162827	0.0163436	0.0065641	0.0213027	0.0167226		38	0.321681	0.307103	0.203726	0.336895	0.0775499	0.560825	0.413527		38	0.507655	0.505691	0.393932	0.880839	0.883688	1.0816	0.962249		38	0.365563	0.334594	0.242959	0.88055	0.792749	1.05392	0.955362
38.2	0.0222483	0.0248277	0.0167735	0.0163921	0.00754503	0.0214299	0.0166633		38.2	0.323344	0.308116	0.204864	0.338127	0.0783376	0.562857	0.41534		38.2	0.508986	0.506742	0.395744	0.881289	0.88468	1.08268	0.963034		38.2	0.366589	0.335568	0.244375	0.881557	0.793623	1.0546	0.956111
38.4	0.0219229	0.0243503	0.0163397	0.0158482	0.00726141	0.0211798	0.0163163		38.4	0.325045	0.309305	0.205894	0.339517	0.0793845	0.564556	0.416996		38.4	0.510068	0.50779	0.39699	0.881829	0.88533	1.08345	0.963469		38.4	0.367362	0.336794	0.245552	0.88205	0.794169	1.055	0.95646
38.6	0.0217048	0.0246997	0.0167759	0.0155545	0.00733658	0.0210468	0.0166029		38.6	0.325949	0.310148	0.206136	0.340165	0.0792519	0.566041	0.417858		38.6	0.511046	0.509431	0.398125	0.882823	0.885997	1.08392	0.96387		38.6	0.368733	0.33793	0.246516	0.882481	0.794712	1.05562	0.956935
38.8	0.0214202	0.0248906	0.0170121	0.0145881	0.00692485	0.0210085	0.016076		38.8	0.327224	0.31108	0.206536	0.340716	0.0797217	0.567298	0.418629		38.8	0.512177	0.5108	0.399397	0.883435	0.886818	1.08435	0.964743		38.8	0.369887	0.339219	0.247524	0.883056	0.795565	1.05612	0.957899
39	0.0209379	0.024825	0.0165234	0.0140487	0.00694281	0.0210141	0.016223		39	0.328176	0.312073	0.207313	0.341585	0.079964	0.568411	0.419839		39	0.513261	0.511764	0.400516	0.884286	0.887762	1.08538	0.965617		39	0.370762	0.340285	0.24819	0.883633	0.795992	1.05674	0.958943
39.2	0.0210845	0.0247943	0.0164421	0.0139238	0.00644757	0.0213059	0.0159269		39.2	0.328882	0.312765	0.207989	0.341862	0.0796709	0.56905	0.42106		39.2	0.514426	0.512763	0.401942	0.884806	0.888453	1.08578	0.966471		39.2	0.37196	0.341504	0.249347	0.884431	0.797213	1.05732	0.959476
39.4	0.0208176	0.0250479	0.016292	0.0142696	0.00668862	0.0214084	0.0157605		39.4	0.329241	0.312993	0.208397	0.342432	0.0790315	0.569613	0.421397		39.4	0.515254	0.513891	0.402977	0.885888	0.888915	1.08632	0.966529		39.4	0.373018	0.342786	0.250113	0.884884	0.797812	1.05821	0.960177
39.6	0.0209002	0.0251851	0.0165213	0.0143524	0.00675221	0.0217121	0.0161671		39.6	0.330649	0.313649	0.208916	0.343023	0.0792922	0.570937	0.422189		39.6	0.516889	0.51513	0.40387	0.886992	0.889748	1.08693	0.966899		39.6	0.373991	0.343624	0.250952	0.885866	0.798566	1.0586	0.960983
39.8	0.0206691	0.0253602	0.0162253	0.0144479	0.00671472	0.0218882	0.0164401		39.8	0.332065	0.314946	0.20981	0.344698	0.080004	0.572391	0.423623		39.8	0.517998	0.516465	0.405321	0.887593	0.890838	1.08733	0.967688		39.8	0.374703	0.344449	0.251542	0.886691	0.799484	1.05904	0.961286
40	0.0206793	0.0256245	0.0165521	0.0149227	0.00699938	0.0226591	0.0168097		40	0.333664	0.316188	0.210701	0.345898	0.0804186	0.574166	0.424765		40	0.519583	0.517343	0.406167	0.888376	0.891836	1.08776	0.968219		40	0.37575	0.345031	0.252417	0.887028	0.800115	1.05981	0.961948
40.2	0.0209779	0.0260451	0.0168965	0.0154386	0.00736325	0.0234613	0.0175215		40.2	0.334568	0.317508	0.211195	0.346942	0.0809214	0.57549	0.425915		40.2	0.520502	0.518506	0.407074	0.889733	0.892315	1.08848	0.968762		40.2	0.376934	0.345886	0.253283	0.887434	0.800409	1.06072	0.96254
40.4	0.0208613	0.0261657	0.0169202	0.0154998	0.00764304	0.02382	0.0185467		40.4	0.33636	0.318889	0.212085	0.34872	0.0819095	0.577277	0.427761		40.4	0.522161	0.519824	0.408581	0.890432	0.892863	1.0885	0.969957		40.4	0.377946	0.346578	0.25406	0.887852	0.800808	1.06133	0.962885
40.6	0.0213758	0.0262279	0.0167726	0.0164581	0.00787898	0.0237889	0.018797		40.6	0.338211	0.32095	0.213122	0.350172	0.0826771	0.579427	0.429473		40.6	0.52336	0.520883	0.409643	0.890879	0.893379	1.08855	0.970724		40.6	0.379364	0.347455	0.255038	0.888145	0.801412	1.06187	0.96332
40.8	0.0215118	0.0266633	0.0169717	0.0170331	0.00839388	0.0241823	0.0192921		40.8	0.339957	0.321816	0.214034	0.351389	0.0830355	0.581029	0.431253		40.8	0.524361	0.521521	0.410682	0.891566	0.89424	1.08923	0.971629		40.8	0.380728	0.348644	0.255493	0.888059	0.802822	1.06308	0.963721
41	0.0221886	0.0268897	0.0171123	0.0170428	0.00842229	0.0242651	0.0194004		41	0.341307	0.322935	0.215138	0.352702	0.0837548	0.582312	0.432703		41	0.525496	0.522578	0.411759	0.892106	0.894969	1.08964	0.972511		41	0.381872	0.349201	0.256223	0.888254	0.803613	1.06342	0.964318
41.2	0.0216916	0.0268805	0.0171751	0.0174796	0.0083074	0.0243845	0.0195154		41.2	0.341458	0.324108	0.215752	0.353689	0.0839877	0.583408	0.434129		41.2	0.526764	0.523496	0.412572	0.892647	0.895495	1.08999	0.973244		41.2	0.383063	0.349776	0.257208	0.888629	0.804605	1.0639	0.964346
41.4	0.0221868	0.0271891	0.0172851	0.0185987	0.00837764	0.0249177	0.0198082		41.4	0.341959	0.325077	0.21597	0.354305	0.0837884	0.584526	0.435519		41.4	0.52799	0.524478	0.413497	0.893167	0.895911	1.09078	0.974582		41.4	0.384567	0.350699	0.258266	0.889456	0.805624	1.06458	0.964886
41.6	0.0222625	0.027484	0.0175282	0.0186948	0.0084742	0.0245513	0.0200001		41.6	0.342553	0.325921	0.216596	0.355019	0.0837388	0.585882	0.436734		41.6	0.529173	0.525368	0.414506	0.894068	0.896584	1.09187	0.975228		41.6	0.385924	0.351262	0.258583	0.889422	0.80594	1.06526	0.964879
41.8	0.0226587	0.0278868	0.0173227	0.0189064	0.00863462	0.0241724	0.0199658		41.8	0.342707	0.326607	0.217595	0.355918	0.0839077	0.587402	0.438052		41.8	0.530784	0.526348	0.415583	0.89467	0.897243	1.09249	0.975564		41.8	0.387201	0.352014	0.259516	0.889856	0.80653	1.06606	0.965372
42	0.022828	0.028315	0.0177059	0.0190725	0.00847191	0.0240472	0.0200649		42	0.343702	0.327692	0.218416	0.356937	0.0843686	0.58834	0.439398		42	0.531913	0.52754	0.416655	0.894952	0.898072	1.09298	0.976142		42	0.388144	0.353002	0.260491	0.890497	0.806866	1.0662	0.965398
42.2	0.0229422	0.0283282	0.0178902	0.0190149	0.00882065	0.0238051	0.0198876		42.2	0.34469	0.328913	0.219368	0.35785	0.0848763	0.589989	0.441105		42.2	0.533329	0.528745	0.417891	0.895429	0.898857	1.09368	0.976946		42.2	0.389186	0.354054	0.261596	0.891296	0.807646	1.06697	0.965682
42.4	0.0229451	0.0287512	0.0179568	0.0189477	0.00873624	0.0238808	0.0200475		42.4	0.345343	0.329973	0.220195	0.35838	0.0852954	0.591227	0.442274		42.4	0.534049	0.53008	0.418801	0.895847	0.899468	1.09436	0.977672		42.4	0.39001	0.355131	0.262391	0.891882	0.808179	1.06747	0.965738
42.6	0.022995	0.0290085	0.0180806	0.018744	0.00844774	0.0232577	0.0198426		42.6	0.345652	0.330439	0.22059	0.358721	0.0849336	0.591798	0.442921		42.6	0.534854	0.531605	0.419788	0.89633	0.900385	1.09502	0.97832		42.6	0.391034	0.356204	0.263583	0.892603	0.809187	1.06812	0.966643
42.8	0.0228653	0.0284017	0.0179889	0.0181676	0.00807237	0.0234066	0.0192189		42.8	0.346809	0.331694	0.221599	0.359822	0.0856298	0.592806	0.443935		42.8	0.535487	0.533126	0.420605	0.896632	0.901454	1.09578	0.979119		42.8	0.391849	0.357471	0.264476	0.893626	0.809597	1.0686	0.967471
43	0.0232963	0.0284083	0.0183493	0.0184735	0.00856383	0.0240074	0.019445		43	0.348287	0.333316	0.222884	0.36076	0.0860146	0.594023	0.445949		43	0.536533	0.533878	0.421577	0.89699	0.902137	1.09638	0.978946		43	0.392546	0.358362	0.265102	0.894755	0.810169	1.06952	0.968105
43.2	0.0238386	0.0285728	0.0186964	0.0188021	0.00829747	0.0241768	0.0188698		43.2	0.349122	0.33361	0.223193	0.361099	0.0860137	0.594616	0.446796		43.2	0.537129	0.535387	0.42288	0.897373	0.902724	1.09716	0.978832		43.2	0.393299	0.359671	0.265992	0.895345	0.81131	1.06995	0.968627
43.4	0.023765	0.0288947	0.018939	0.0185871	0.00835526	0.0239723	0.0188294		43.4	0.350608	0.334272	0.223929	0.362041	0.0861607	0.595687	0.447618		43.4	0.538137	0.536347	0.423721	0.898012	0.903523	1.09812	0.978742		43.4	0.393944	0.360416	0.266477	0.896066	0.8118	1.07037	0.969281
43.6	0.0239296	0.0288188	0.019097	0.0185867	0.00809058	0.0241161	0.0187898		43.6	0.352334	0.335764	0.224898	0.363178	0.0871267	0.597477	0.449361		43.6	0.538994	0.537171	0.424737	0.898641	0.904175	1.0988	0.979028		43.6	0.394725	0.361182	0.266939	0.896877	0.812184	1.07023	0.969887
43.8	0.0239694	0.0287803	0.019136	0.018691	0.00791449	0.0247271	0.018934		43.8	0.353682	0.337295	0.225821	0.364618	0.0880762	0.59868	0.451032		43.8	0.539421	0.538399	0.426151	0.89912	0.904862	1.09884	0.979598		43.8	0.395365	0.362312	0.267555	0.89734	0.812412	1.0703	0.970394
44	0.0243891	0.0287373	0.0193378	0.0185888	0.007991	0.0250919	0.0190582		44	0.355042	0.338203	0.226362	0.365349	0.0884172	0.599876	0.452222		44	0.540185	0.539285	0.426807	0.899784	0.905458	1.09957	0.979563		44	0.396321	0.363236	0.268492	0.897738	0.812842	1.07085	0.970983
44.2	0.0247608	0.0289575	0.0196229	0.0184365	0.0079814	0.0251429	0.0195278		44.2	0.356158	0.339277	0.227186	0.366058	0.089123	0.600851	0.453395		44.2	0.540991	0.540542	0.428232	0.900525	0.905767	1.10026	0.980036		44.2	0.396868	0.364207	0.269308	0.898095	0.81298	1.07106	0.971532
44.4	0.0251128	0.0290805	0.0202069	0.0190571	0.00807062	0.0252971	0.0197719		44.4	0.358075	0.340675	0.228251	0.367385	0.0901484	0.602359	0.45489		44.4	0.541845	0.541527	0.429679	0.900714	0.906235	1.10038	0.980419		44.4	0.3981	0.365139	0.270463	0.898508	0.813337	1.07165	0.971963
44.6	0.0252916	0.0289769	0.0203605	0.0190972	0.00808573	0.0252399	0.0195932		44.6	0.359215	0.341759	0.22903	0.368563	0.090454	0.603793	0.455977		44.6	0.542399	0.542194	0.431007	0.901378	0.906869	1.10123	0.980433		44.6	0.399359	0.366185	0.271643	0.898848	0.814256	1.07235	0.97221
44.8	0.0255067	0.0289505	0.0207461	0.0188283	0.00811131	0.025539	0.0197083		44.8	0.360225	0.342406	0.230166	0.369553	0.0908444	0.604945	0.45717		44.8	0.542846	0.543081	0.432336	0.902208	0.907595	1.10196	0.980795		44.8	0.400516	0.36698	0.272174	0.899399	0.815104	1.07296	0.972618
45	0.025586	0.0288663	0.0208266	0.0184196	0.00775177	0.0255777	0.0196349		45	0.361152	0.343561	0.231351	0.370505	0.0914987	0.606393	0.458534		45	0.544304	0.543828	0.433428	0.902542	0.908214	1.10183	0.981354		45	0.401846	0.36769	0.272924	0.899903	0.81555	1.07339	0.973202
45.2	0.0250687	0.0287893	0.0211095	0.018224	0.00755898	0.0257686	0.0197301		45.2	0.36124	0.344565	0.23171	0.371339	0.0917435	0.607449	0.459558		45.2	0.545726	0.544387	0.434298	0.903352	0.90912	1.1022	0.982054		45.2	0.403102	0.368754	0.274076	0.900261	0.816056	1.07391	0.973374
45.4	0.0254435	0.0293717	0.0210487	0.0184041	0.00735376	0.0259545	0.0198909		45.4	0.361964	0.345047	0.232294	0.372293	0.092012	0.60856	0.460577		45.4	0.547019	0.545491	0.435178	0.904092	0.909891	1.10296	0.982813		45.4	0.404325	0.369786	0.274886	0.901069	0.816278	1.07445	0.973634
45.6	0.0252822	0.0291669	0.0213049	0.0182305	0.0070308	0.0255929	0.019895		45.6	0.362285	0.345815	0.233272	0.373115	0.0925769	0.609557	0.461845		45.6	0.548685	0.546415	0.436065	0.90487	0.910699	1.10353	0.982985		45.6	0.405796	0.37071	0.275554	0.901531	0.816424	1.07479	0.973998
45.8	0.0252051	0.0291665	0.0214284	0.0183647	0.00684031	0.0255955	0.0197066		45.8	0.362416	0.346321	0.234116	0.37385	0.092951	0.610614	0.462471		45.8	0.549674	0.547577	0.437084	0.905202	0.911426	1.10402	0.983676		45.8	0.407053	0.371593	0.276778	0.902114	0.816874	1.07549	0.974358
46	0.0250547	0.0288664	0.021724	0.0183395	0.00644079	0.0253118	0.0197865		46	0.363355	0.347347	0.234648	0.374309	0.0936611	0.611724	0.463705		46	0.550883	0.548839	0.438081	0.90547	0.912368	1.10423	0.984663		46	0.40827	0.372455	0.277683	0.902718	0.817155	1.07587	0.974833
46.2	0.0244575	0.0285075	0.0217499	0.0181675	0.00636342	0.0253213	0.0197527		46.2	0.364102	0.348218	0.235537	0.37526	0.0938975	0.612769	0.464409		46.2	0.552431	0.550223	0.439133	0.906194	0.913054	1.10475	0.985863		46.2	0.409504	0.373025	0.278896	0.903409	0.81748	1.07626	0.975441
46.4	0.0249539	0.0288689	0.0216451	0.0180972	0.00665599	0.0254497	0.0203345		46.4	0.364712	0.348779	0.235707	0.375918	0.0938733	0.613911	0.464778		46.4	0.553404	0.551152	0.440161	0.906532	0.91383	1.10521	0.986742		46.4	0.410022	0.373533	0.27966	0.904144	0.818009	1.07693	0.976114
46.6	0.0256568	0.0292522	0.0220561	0.0186608	0.00688025	0.0257478	0.0208103		46.6	0.365634	0.349418	0.236348	0.376584	0.0936662	0.61474	0.465657		46.6	0.554323	0.552121	0.441065	0.906875	0.914412	1.1056	0.987627		46.6	0.411114	0.374592	0.280928	0.904738	0.818306	1.07746	0.97675
46.8	0.025971	0.0293905	0.0222533	0.0191259	0.00741451	0.0265049	0.0215146		46.8	0.366589	0.34999	0.236782	0.377113	0.0940273	0.615624	0.466763		46.8	0.555282	0.553041	0.44192	0.907512	0.915113	1.10596	0.9882		46.8	0.412074	0.375583	0.281679	0.905516	0.818801	1.07793	0.977198
47	0.0266303	0.030208	0.0225561	0.0197961	0.00795351	0.0268712	0.0219672		47	0.367379	0.350584	0.237451	0.377559	0.0945381	0.616891	0.468173		47	0.556519	0.553448	0.443094	0.907862	0.915361	1.10615	0.98861		47	0.412612	0.376389	0.282553	0.905989	0.819674	1.07872	0.977982
47.2	0.0266741	0.0308649	0.0221696	0.0203485	0.00768906	0.02681	0.0220326		47.2	0.367874	0.350497	0.237712	0.378134	0.0943983	0.617513	0.46871		47.2	0.557191	0.554805	0.444514	0.908589	0.915901	1.10674	0.9895		47.2	0.413259	0.377115	0.282936	0.906145	0.820621	1.07905	0.978456
47.4	0.0265287	0.0312402	0.0220756	0.0201464	0.00780363	0.0266813	0.0222302		47.4	0.368665	0.351346	0.238466	0.378864	0.0946444	0.618733	0.469998		47.4	0.558338	0.555732	0.445827	0.908981	0.916404	1.1074	0.990152		47.4	0.414125	0.377873	0.283569	0.906693	0.820608	1.07936	0.978844
47.6	0.0268262	0.0317043	0.0218967	0.0203973	0.00812257	0.0269034	0.0226293		47.6	0.369459	0.351834	0.238786	0.379658	0.0947806	0.620078	0.470805		47.6	0.558867	0.556699	0.44698	0.909552	0.916972	1.10782	0.991073		47.6	0.415139	0.378985	0.284162	0.906684	0.820799	1.07932	0.979124
47.8	0.0269814	0.0318505	0.0222341	0.02047	0.00849251	0.0272366	0.0227738		47.8	0.370711	0.352694	0.239849	0.380739	0.0952397	0.621134	0.471939		47.8	0.559441	0.557847	0.448152	0.909713	0.918003	1.10818	0.991773		47.8	0.416065	0.380191	0.284881	0.907063	0.82118	1.07955	0.979468
48	0.0273926	0.0319856	0.0224193	0.0205499	0.00880512	0.0267255	0.0228105		48	0.371302	0.353039	0.239993	0.381104	0.0948837	0.621628	0.472656		48	0.560464	0.558764	0.449444	0.910175	0.918704	1.10919	0.991832		48	0.416768	0.380978	0.285614	0.907501	0.821979	1.08005	0.979443
48.2	0.0276345	0.0320637	0.0225499	0.020336	0.0087554	0.0263646	0.0227896		48.2	0.371849	0.353973	0.240577	0.381655	0.0949502	0.622547	0.473022		48.2	0.561548	0.55946	0.450931	0.910691	0.919242	1.10988	0.992479		48.2	0.417346	0.382105	0.286484	0.907784	0.822992	1.08058	0.980136
48.4	0.0278268	0.0318539	0.0224715	0.0204807	0.00848177	0.0263059	0.0223449		48.4	0.372417	0.354942	0.241166	0.382771	0.0951489	0.623769	0.473939		48.4	0.562046	0.560297	0.452583	0.910861	0.91984	1.11043	0.992374		48.4	0.418339	0.382885	0.287602	0.908224	0.823779	1.08111	0.980254
48.6	0.0276557	0.0313521	0.0222033	0.0200438	0.00822726	0.0260538	0.0221499		48.6	0.373161	0.355401	0.242256	0.383809	0.0947614	0.62486	0.474779		48.6	0.56285	0.561041	0.453983	0.911481	0.920358	1.11102	0.992697		48.6	0.419117	0.383626	0.288184	0.908748	0.825004	1.0819	0.980465
48.8	0.0274659	0.0309679	0.0219282	0.0199397	0.0079968	0.0262014	0.0219567		48.8	0.373902	0.356346	0.243254	0.384518	0.0947806	0.626158	0.475768		48.8	0.563643	0.562293	0.454696	0.911726	0.921193	1.1117	0.993094		48.8	0.419872	0.384478	0.288763	0.909465	0.82604	1.08258	0.980485
49	0.0267751	0.031011	0.0217878	0.0195116	0.00818414	0.0260069	0.0215726		49	0.37429	0.357281	0.243609	0.385381	0.0949315	0.627131	0.476797		49	0.564947	0.563305	0.455778	0.912345	0.921891	1.11188	0.993671		49	0.420871	0.385281	0.289562	0.910023	0.826963	1.08331	0.980876
49.2	0.0269478	0.0307054	0.0219188	0.0194174	0.00821416	0.0261509	0.0210954		49.2	0.374824	0.358473	0.244064	0.386063	0.0950615	0.62775	0.477813		49.2	0.565991	0.563854	0.456496	0.913101	0.922862	1.11241	0.993842		49.2	0.421809	0.385958	0.290369	0.910606	0.827621	1.08363	0.981203
49.4	0.0270481	0.0307561	0.0216746	0.019698	0.00831917	0.0261998	0.0211363		49.4	0.375859	0.35929	0.24486	0.387402	0.0957121	0.62874	0.479121		49.4	0.566673	0.565414	0.457021	0.913543	0.923351	1.113	0.993798		49.4	0.422767	0.387219	0.291051	0.91173	0.828266	1.08435	0.981478
49.6	0.0268568	0.0299528	0.0219188	0.0195147	0.00829545	0.0260901	0.0208535		49.6	0.37658	0.360327	0.245587	0.388211	0.096384	0.629668	0.480517		49.6	0.567724	0.566363	0.457615	0.914114	0.924279	1.11346	0.99425		49.6	0.424002	0.388246	0.291624	0.912068	0.829144	1.08478	0.98177
49.8	0.0273766	0.0301669	0.022314	0.0195305	0.00851692	0.0266454	0.0207734		49.8	0.377411	0.361158	0.246394	0.389065	0.0969052	0.630563	0.481419		49.8	0.568439	0.567399	0.458449	0.914643	0.924747	1.11399	0.994695		49.8	0.425104	0.389042	0.292701	0.912587	0.829887	1.08559	0.982013
50	0.0272246	0.0299779	0.0221491	0.0191662	0.00813524	0.0263577	0.0205182		50	0.378784	0.362384	0.246912	0.389472	0.0975894	0.631926	0.482844		50	0.569628	0.568239	0.459061	0.914595	0.92515	1.11473	0.994978		50	0.426098	0.390095	0.293171	0.912955	0.830131	1.08572	0.982563
50.2	0.0276504	0.0306417	0.0225438	0.0194398	0.00846494	0.0270577	0.0206133		50.2	0.37969	0.363531	0.247876	0.390299	0.0977781	0.632821	0.483567		50.2	0.570579	0.569064	0.459837	0.915168	0.925577	1.11534	0.99533		50.2	0.427018	0.390968	0.294	0.913597	0.83071	1.08583	0.983244
50.4	0.0291412	0.0313862	0.0227723	0.0198265	0.00896059	0.0275688	0.021603		50.4	0.380815	0.364129	0.24821	0.390761	0.0980768	0.633813	0.484023		50.4	0.571412	0.570035	0.460461	0.915649	0.92589	1.11582	0.995411		50.4	0.428148	0.391846	0.294876	0.913717	0.831117	1.08654	0.983539
50.6	0.0294002	0.0319708	0.0231513	0.0204648	0.00927273	0.0281266	0.0220534		50.6	0.381628	0.364667	0.24918	0.391185	0.0985446	0.634149	0.485304		50.6	0.572328	0.570783	0.460871	0.916137	0.926005	1.11644	0.995681		50.6	0.429355	0.393208	0.296015	0.913792	0.831455	1.08652	0.983929
50.8	0.0291923	0.032409	0.0233414	0.020692	0.00943283	0.0283234	0.0224852		50.8	0.382484	0.365089	0.249544	0.391549	0.0992756	0.63477	0.486369		50.8	0.573336	0.571652	0.461616	0.917022	0.92663	1.1169	0.996052		50.8	0.430575	0.394382	0.296814	0.913917	0.832	1.08689	0.984736
51	0.0291805	0.0329613	0.0236748	0.0211777	0.00939405	0.0284824	0.0227323		51	0.383253	0.365816	0.250515	0.392076	0.0999204	0.635811	0.487166		51	0.57445	0.572502	0.462706	0.917248	0.92706	1.11793	0.996525		51	0.43121	0.395236	0.297564	0.913706	0.832062	1.08715	0.985279
51.2	0.0292507	0.0338566	0.0237746	0.0211443	0.0092744	0.0288598	0.0231127		51.2	0.384499	0.36654	0.251261	0.393174	0.100185	0.636756	0.488606		51.2	0.575271	0.573554	0.463883	0.917906	0.927477	1.11849	0.997179		51.2	0.431679	0.395894	0.298071	0.914126	0.832368	1.08708	0.985761
51.4	0.0296496	0.0342434	0.0242002	0.0211108	0.00958337	0.0288899	0.0233639		51.4	0.385252	0.367603	0.252037	0.39414	0.100757	0.638149	0.489812		51.4	0.576223	0.574604	0.464711	0.918219	0.928001	1.11898	0.997759		51.4	0.432903	0.396974	0.298939	0.914547	0.832075	1.0874	0.985882
51.6	0.0300632	0.0346234	0.0243543	0.0212978	0.00971159	0.0290678	0.0235613		51.6	0.386586	0.368666	0.252781	0.395287	0.101362	0.639435	0.49087		51.6	0.576941	0.575171	0.465386	0.918429	0.928736	1.11942	0.998383		51.6	0.433757	0.397848	0.299697	0.914234	0.832175	1.08731	0.986596
51.8	0.0300514	0.0348828	0.0243142	0.0213236	0.0094919	0.0292581	0.0233749		51.8	0.387688	0.36977	0.253483	0.396085	0.101922	0.640295	0.492241		51.8	0.577919	0.575704	0.466544	0.918682	0.929232	1.11994	0.998608		51.8	0.434426	0.398456	0.300388	0.914945	0.832393	1.08752	0.987117
52	0.0303671	0.0348203	0.023941	0.0211004	0.00887198	0.0290099	0.0232397		52	0.388592	0.370995	0.254023	0.397102	0.101895	0.641518	0.493441		52	0.578882	0.576335	0.467869	0.919495	0.929666	1.1203	0.998661		52	0.435164	0.398999	0.301065	0.91562	0.833098	1.08756	0.98738
52.2	0.0302371	0.0350001	0.023932	0.0213749	0.00831576	0.0289184	0.0235275		52.2	0.38857	0.371587	0.254531	0.397801	0.101753	0.642366	0.493952		52.2	0.579751	0.5765	0.468921	0.920318	0.930529	1.1206	0.99942		52.2	0.435821	0.399334	0.302303	0.916002	0.833722	1.08841	0.987978
52.4	0.02996	0.0353748	0.023456	0.0214464	0.00796476	0.0290226	0.023629		52.4	0.389604	0.372504	0.255774	0.399104	0.102391	0.643703	0.495465		52.4	0.580494	0.577426	0.469796	0.920511	0.931072	1.12046	0.999677		52.4	0.436136	0.399841	0.303419	0.916205	0.83387	1.08854	0.98801
52.6	0.0305224	0.035534	0.0234514	0.0219472	0.00836673	0.0293317	0.0242135		52.6	0.390757	0.373507	0.256859	0.400341	0.102549	0.645106	0.496925		52.6	0.581067	0.578099	0.470538	0.921153	0.931399	1.12048	1.00021		52.6	0.436901	0.400446	0.304115	0.916873	0.834601	1.0891	0.988402
52.8	0.0302069	0.0353621	0.0231731	0.0220184	0.00867728	0.0293103	0.0238959		52.8	0.391542	0.374489	0.257645	0.40132	0.102894	0.646684	0.498098		52.8	0.581993	0.579185	0.47155	0.921539	0.931675	1.12071	1.00061		52.8	0.437335	0.401459	0.304827	0.917849	0.834841	1.08946	0.988569
53	0.0302821	0.0353453	0.0233928	0.022006	0.00922163	0.0295134	0.0237949		53	0.39216	0.375229	0.258507	0.402342	0.10341	0.648229	0.499628		53	0.58295	0.579884	0.472806	0.922076	0.932005	1.12034	1.00074		53	0.438124	0.402358	0.305391	0.918738	0.835381	1.08965	0.989347
53.2	0.0302721	0.0350328	0.0235794	0.0218966	0.00958885	0.0297414	0.0237743		53.2	0.393318	0.376582	0.259746	0.403594	0.104169	0.649865	0.500994		53.2	0.583955	0.580493	0.47351	0.922013	0.932631	1.12026	1.00091		53.2	0.438949	0.403143	0.306358	0.919446	0.835841	1.09004	0.989408
53.4	0.0305186	0.0353415	0.023747	0.0219938	0.0102048	0.0300462	0.0240591		53.4	0.394555	0.377497	0.260811	0.404985	0.10473	0.651442	0.502151		53.4	0.585043	0.581601	0.474425	0.92222	0.932976	1.12029	1.00114		53.4	0.439836	0.404125	0.307153	0.920124	0.836586	1.09047	0.989632
53.6	0.0308395	0.0353098	0.0239609	0.0219499	0.0106091	0.0304396	0.0237203		53.6	0.395378	0.378656	0.262359	0.406021	0.105756	0.652907	0.503364		53.6	0.585759	0.582271	0.475281	0.922613	0.933418	1.12048	1.00175		53.6	0.440665	0.404629	0.30746	0.920457	0.837036	1.09118	0.98952
53.8	0.0312612	0.0350857	0.024099	0.0218253	0.0107529	0.0304582	0.0235771		53.8	0.395678	0.379025	0.262874	0.406453	0.105342	0.653738	0.503661		53.8	0.586743	0.583188	0.476231	0.923168	0.933618	1.12081	1.00163		53.8	0.441493	0.405453	0.308101	0.920644	0.837476	1.09187	0.989718
54	0.0313553	0.0350655	0.0244525	0.0219106	0.010842	0.0304126	0.0237422		54	0.396822	0.380177	0.263988	0.407433	0.105718	0.655049	0.504584		54	0.587088	0.583748	0.476874	0.9232	0.934051	1.12138	1.00147		54	0.4426	0.406129	0.308663	0.920995	0.837621	1.0921	0.990254
54.2	0.0316769	0.0353002	0.0247291	0.0221853	0.0113192	0.0310125	0.024465		54.2	0.397224	0.381059	0.264672	0.408367	0.106244	0.6552	0.504969		54.2	0.587747	0.584754	0.477723	0.923585	0.934811	1.12163	1.00153		54.2	0.443647	0.406721	0.309634	0.920965	0.838313	1.0927	0.990811
54.4	0.0317599	0.0350778	0.024891	0.0225923	0.0115546	0.0309455	0.025213		54.4	0.398133	0.381495	0.265035	0.408956	0.106324	0.655372	0.505273		54.4	0.588582	0.585908	0.478233	0.924284	0.935114	1.12213	1.00148		54.4	0.44489	0.407643	0.310969	0.92064	0.838417	1.09355	0.99077
54.6	0.0314563	0.0351515	0.0253416	0.0229991	0.0115554	0.0309724	0.0255836		54.6	0.398752	0.382046	0.265281	0.409303	0.10664	0.655878	0.506106		54.6	0.588971	0.586821	0.479199	0.924725	0.935235	1.12278	1.00213		54.6	0.445802	0.408641	0.311586	0.920962	0.8392	1.09406	0.991003
54.8	0.0312017	0.0350908	0.025601	0.0232384	0.0115913	0.0307992	0.0258426		54.8	0.399417	0.382679	0.265407	0.409525	0.106724	0.656943	0.506776		54.8	0.589655	0.587855	0.480344	0.925324	0.935941	1.12364	1.00248		54.8	0.446923	0.408921	0.312283	0.9208	0.839203	1.09468	0.991187
55	0.0314064	0.0349272	0.0257254	0.0234736	0.0116037	0.0308158	0.0262032		55	0.400036	0.383292	0.265686	0.4097	0.106658	0.657515	0.507585		55	0.590458	0.588587	0.481518	0.925583	0.936203	1.12462	1.00288		55	0.44754	0.409334	0.312644	0.921334	0.839506	1.09508	0.991141
55.2	0.0316524	0.0353135	0.025386	0.0231258	0.0112546	0.03088	0.0263736		55.2	0.400922	0.383877	0.266022	0.410077	0.106743	0.658503	0.50863		55.2	0.590856	0.589476	0.482484	0.926307	0.936433	1.12496	1.00358		55.2	0.448415	0.41023	0.312683	0.922543	0.840164	1.09595	0.9918
55.4	0.0318874	0.035209	0.0252951	0.0231733	0.0111827	0.0305741	0.0265376		55.4	0.401343	0.384851	0.266453	0.410378	0.107063	0.658988	0.509502		55.4	0.591524	0.590517	0.483168	0.926944	0.937167	1.12575	1.00445		55.4	0.449238	0.410952	0.313224	0.922369	0.840156	1.09682	0.991918
55.6	0.0316832	0.0348694	0.0248121	0.0231202	0.0105636	0.0304159	0.0266639		55.6	0.402519	0.385497	0.266658	0.410834	0.107501	0.659809	0.510666		55.6	0.592333	0.59066	0.484304	0.927416	0.937767	1.12683	1.00464		55.6	0.449878	0.411742	0.313624	0.92272	0.840369	1.09741	0.992521
55.8	0.0311015	0.0346656	0.0243049	0.0224743	0.0100229	0.0301833	0.0261747		55.8	0.403423	0.386294	0.267026	0.411219	0.107716	0.660567	0.511946		55.8	0.59313	0.591095	0.485463	0.928285	0.938424	1.1274	1.00501		55.8	0.451121	0.412511	0.314138	0.923355	0.840726	1.09798	0.992658
56	0.0308227	0.0341589	0.0240814	0.0223298	0.00926203	0.0294847	0.0261462		56	0.40417	0.387135	0.267748	0.411766	0.107719	0.661467	0.512915		56	0.593874	0.591793	0.486422	0.929084	0.939218	1.12798	1.0055		56	0.45174	0.413473	0.314975	0.923931	0.841464	1.09878	0.992574
56.2	0.0304325	0.0339922	0.0237505	0.0223886	0.00886991	0.0290869	0.0261825		56.2	0.404792	0.387561	0.268278	0.412502	0.108236	0.662189	0.513445		56.2	0.594952	0.592397	0.487221	0.929615	0.939993	1.12834	1.00605		56.2	0.452275	0.414375	0.315943	0.924235	0.841819	1.09938	0.992985
56.4	0.03033	0.033954	0.0229089	0.0221668	0.00864666	0.0288814	0.0261006		56.4	0.40579	0.388269	0.269249	0.413085	0.108835	0.662987	0.514717		56.4	0.595331	0.593101	0.488104	0.929549	0.940628	1.1286	1.00658		56.4	0.452965	0.415481	0.31664	0.924963	0.842396	1.09911	0.99329
56.6	0.0302458	0.0335933	0.0228582	0.0221145	0.00819473	0.0287553	0.0260738		56.6	0.406102	0.388639	0.269605	0.413414	0.108802	0.663857	0.515386		56.6	0.596076	0.59358	0.489389	0.929921	0.940847	1.12889	1.0071		56.6	0.454179	0.416327	0.317423	0.925852	0.84285	1.09944	0.993818
56.8	0.0297117	0.0335951	0.0228021	0.0216968	0.00810709	0.0285747	0.0255685		56.8	0.406551	0.388976	0.270802	0.414043	0.108985	0.66492	0.516309		56.8	0.597147	0.594236	0.490574	0.930079	0.941302	1.12924	1.00761		56.8	0.454943	0.417765	0.31781	0.926416	0.843074	1.09931	0.994069
57	0.0299731	0.0336743	0.0230508	0.0217523	0.00838653	0.0292048	0.0257861		57	0.407008	0.38966	0.271664	0.41468	0.109281	0.666185	0.517394		57	0.597545	0.594667	0.491335	0.93023	0.94172	1.12932	1.00765		57	0.455952	0.418303	0.318804	0.926959	0.843964	1.09934	0.994806
57.2	0.0299722	0.0336157	0.0227106	0.0211821	0.00794188	0.0290947	0.0253271		57.2	0.407662	0.390486	0.272293	0.415661	0.109397	0.667205	0.517981		57.2	0.598079	0.59523	0.492076	0.930369	0.942049	1.12942	1.00787		57.2	0.456993	0.418745	0.319689	0.927249	0.845061	1.09966	0.995131
57.4	0.0310631	0.0340046	0.0230363	0.0216474	0.00825993	0.0297993	0.0251414		57.4	0.408704	0.390997	0.273259	0.416389	0.109189	0.668342	0.518714		57.4	0.599062	0.596201	0.493006	0.930734	0.942299	1.12935	1.00815		57.4	0.458054	0.41939	0.320189	0.927578	0.845843	1.09986	0.995449
57.6	0.0312896	0.0343425	0.0229434	0.0218912	0.00803406	0.0302038	0.0249258		57.6	0.408551	0.391796	0.274313	0.417303	0.10919	0.669258	0.519539		57.6	0.599682	0.597134	0.493651	0.930739	0.942708	1.12896	1.0086		57.6	0.458876	0.420007	0.320868	0.927783	0.846034	1.10016	0.995719
57.8	0.0311875	0.03416	0.0228081	0.0215301	0.00745824	0.0301683	0.0244732		57.8	0.408836	0.392028	0.274546	0.418003	0.108479	0.66974	0.520022		57.8	0.600067	0.59797	0.494413	0.931141	0.943548	1.12918	1.00849		57.8	0.459715	0.420441	0.322009	0.928076	0.846504	1.10017	0.99599
58	0.031171	0.034554	0.0230616	0.0217045	0.00768823	0.0306237	0.0247903		58	0.409893	0.393252	0.275826	0.419325	0.109118	0.670659	0.521288		58	0.60057	0.598807	0.495154	0.931134	0.943854	1.12933	1.00848		58	0.46041	0.420753	0.322921	0.928582	0.847202	1.1003	0.996454
58.2	0.0310317	0.0349961	0.0231196	0.0219524	0.00759628	0.0308305	0.0252005		58.2	0.410414	0.393901	0.276527	0.420332	0.10967	0.671071	0.522045		58.2	0.601452	0.599986	0.495919	0.931512	0.944253	1.12938	1.00891		58.2	0.461194	0.421735	0.323828	0.928569	0.847883	1.10108	0.996621
58.4	0.0313848	0.0353774	0.0233029	0.0223929	0.00759688	0.0310695	0.0254222		58.4	0.410996	0.394231	0.276842	0.420467	0.109605	0.671641	0.522793		58.4	0.601978	0.600822	0.496657	0.932061	0.944275	1.12971	1.00914		58.4	0.462079	0.422578	0.324899	0.928689	0.848397	1.10148	0.996647
58.6	0.0313228	0.0355853	0.0232863	0.0222481	0.00792858	0.0314326	0.0254188		58.6	0.411922	0.394879	0.27714	0.421211	0.110214	0.672641	0.523603		58.6	0.602363	0.601699	0.497678	0.932295	0.944582	1.13019	1.0096		58.6	0.462706	0.422759	0.325116	0.928901	0.849011	1.10203	0.996667
58.8	0.0312974	0.0355992	0.0231883	0.0223893	0.0082633	0.0316662	0.0255551		58.8	0.412762	0.395881	0.278409	0.422163	0.110583	0.673777	0.524924		58.8	0.603472	0.602854	0.498107	0.932743	0.94493	1.13099	1.00958		58.8	0.463595	0.423102	0.325846	0.929017	0.849038	1.10222	0.996866
59	0.0318709	0.0360003	0.023596	0.0227532	0.00873712	0.0323472	0.0262113		59	0.41363	0.396497	0.279335	0.422808	0.110969	0.674528	0.526255		59	0.604186	0.60358	0.49908	0.932752	0.945243	1.13162	1.01012		59	0.464034	0.423951	0.326328	0.929388	0.849689	1.10276	0.997101
59.2	0.0315893	0.0364468	0.0235972	0.0224211	0.00843511	0.0324519	0.0259904		59.2	0.414617	0.396854	0.280205	0.423415	0.111618	0.675356	0.526865		59.2	0.60493	0.604499	0.499658	0.93313	0.945632	1.13236	1.01049		59.2	0.464457	0.424849	0.32682	0.929344	0.849831	1.10301	0.997427
59.4	0.0311141	0.0360861	0.0239641	0.0221895	0.00857786	0.0323433	0.0261847		59.4	0.415418	0.398138	0.281018	0.424765	0.112252	0.676284	0.528198		59.4	0.606018	0.605263	0.500176	0.9336	0.94649	1.13327	1.01089		59.4	0.464899	0.425446	0.327939	0.9288	0.8501	1.10324	0.997408
59.6	0.0309726	0.0360275	0.0243671	0.0224541	0.0084013	0.0326629	0.0262928		59.6	0.416496	0.399016	0.281658	0.425839	0.112895	0.677588	0.529674		59.6	0.606926	0.605748	0.500897	0.933769	0.947006	1.13388	1.01093		59.6	0.465735	0.426197	0.328867	0.92913	0.85036	1.10375	0.997659
59.8	0.0308497	0.0359566	0.0246825	0.0222663	0.00845541	0.0324944	0.0258787		59.8	0.417282	0.399892	0.281976	0.4263	0.113507	0.678649	0.530728		59.8	0.607756	0.606978	0.50154	0.93433	0.947609	1.13457	1.0113		59.8	0.466739	0.427167	0.329864	0.929663	0.850676	1.10429	0.997927
60	0.0309187	0.0354755	0.0248955	0.0222633	0.00806275	0.0321721	0.0259326		60	0.418105	0.400341	0.282226	0.426655	0.113838	0.679479	0.531495		60	0.609101	0.60786	0.502306	0.934738	0.948256	1.13526	1.01182		60	0.467075	0.427863	0.330759	0.930502	0.85094	1.10475	0.998253
60.2	0.0305939	0.0355321	0.0250774	0.0221993	0.00824234	0.0321983	0.025818		60.2	0.419134	0.40129	0.28319	0.427865	0.114615	0.680409	0.532411		60.2	0.610294	0.60825	0.503022	0.935057	0.949149	1.13538	1.01212		60.2	0.468026	0.42874	0.331662	0.931539	0.851138	1.10458	0.998655
60.4	0.0306007	0.035991	0.0257588	0.0226361	0.00865452	0.0322383	0.0258819		60.4	0.419425	0.401526	0.283628	0.427949	0.114798	0.680528	0.533287		60.4	0.611005	0.608695	0.503681	0.934999	0.949679	1.13588	1.01259		60.4	0.469066	0.429578	0.332663	0.932566	0.851417	1.10493	0.99905
60.6	0.0304553	0.0363102	0.0265455	0.0224502	0.00877335	0.0324098	0.0260643		60.6	0.419634	0.402189	0.283711	0.42805	0.115094	0.681301	0.533776		60.6	0.612111	0.609489	0.504379	0.935157	0.950047	1.13603	1.01272		60.6	0.470049	0.430346	0.33329	0.933131	0.851355	1.10544	0.999489
60.8	0.0308198	0.0365493	0.0272049	0.0227884	0.00948055	0.0328715	0.0264899		60.8	0.420392	0.403096	0.284198	0.428783	0.115551	0.682301	0.534838		60.8	0.612594	0.609809	0.504861	0.935958	0.950448	1.13632	1.01308		60.8	0.470563	0.431011	0.334072	0.933888	0.851525	1.10555	0.999824
61	0.0310051	0.0366238	0.027413	0.0232973	0.00929353	0.0330522	0.0265938		61	0.421596	0.404195	0.284986	0.42968	0.116071	0.683603	0.536046		61	0.613029	0.610629	0.505722	0.935997	0.950921	1.13638	1.0129		61	0.471402	0.431404	0.335204	0.934825	0.85211	1.10633	1.00032
61.2	0.031718	0.0368715	0.0276178	0.0234983	0.00877044	0.0330994	0.0263027		61.2	0.422378	0.404825	0.285489	0.430461	0.116082	0.684526	0.536939		61.2	0.61366	0.611254	0.506488	0.9362	0.951455	1.13648	1.01283		61.2	0.472402	0.432021	0.335701	0.935348	0.852692	1.1064	1.00044
61.4	0.0327171	0.0375161	0.0278417	0.024432	0.00907623	0.0333685	0.0263491		61.4	0.423262	0.40573	0.286436	0.430885	0.116224	0.685442	0.537831		61.4	0.614568	0.612299	0.507291	0.93639	0.951972	1.13665	1.01357		61.4	0.47326	0.432546	0.336467	0.936202	0.852863	1.10667	1.0006
61.6	0.0327619	0.0379639	0.0279255	0.024545	0.00854855	0.0333497	0.0261568		61.6	0.423745	0.406642	0.287378	0.432104	0.116929	0.68676	0.539488		61.6	0.615023	0.612826	0.508042	0.936436	0.952469	1.13664	1.01406		61.6	0.474059	0.43301	0.337354	0.936783	0.852902	1.10685	1.00078
61.8	0.0332549	0.0379585	0.0278888	0.0244022	0.00828422	0.0334284	0.0262297		61.8	0.425068	0.407271	0.28793	0.432817	0.117623	0.687501	0.540699		61.8	0.615364	0.613415	0.509025	0.937043	0.952934	1.13725	1.01393		61.8	0.474574	0.433501	0.337857	0.93714	0.853114	1.10719	1.00098
62	0.03414	0.03842	0.0279023	0.0249866	0.00863636	0.0338211	0.0267553		62	0.425827	0.407973	0.288738	0.433354	0.118072	0.688168	0.541541		62	0.616386	0.613946	0.510081	0.937227	0.953066	1.13724	1.0142		62	0.475294	0.43428	0.338409	0.937238	0.853393	1.10717	1.00124
62.2	0.0346729	0.0391003	0.0280647	0.0257745	0.00907846	0.0341478	0.0270776		62.2	0.426792	0.408627	0.289818	0.433765	0.118783	0.688606	0.54241		62.2	0.616909	0.614069	0.511252	0.937458	0.95332	1.13747	1.01479		62.2	0.476273	0.435446	0.338954	0.937296	0.853726	1.10765	1.00148
62.4	0.0354739	0.0393672	0.0278255	0.02585	0.00963608	0.0345619	0.0272011		62.4	0.427492	0.40895	0.290319	0.434052	0.118949	0.688868	0.543015		62.4	0.617581	0.614274	0.512041	0.937686	0.953558	1.13799	1.01511		62.4	0.477102	0.436031	0.339582	0.936985	0.854403	1.10783	1.00151
62.6	0.0356479	0.0393301	0.0275787	0.0260995	0.0099923	0.0348477	0.0277462		62.6	0.428365	0.409362	0.291259	0.434862	0.119406	0.689776	0.543615		62.6	0.618185	0.614551	0.512431	0.937887	0.953721	1.13839	1.01561		62.6	0.477604	0.436719	0.340015	0.936759	0.854825	1.10823	1.00143
62.8	0.0356552	0.039383	0.0272967	0.0263227	0.0102984	0.035047	0.0281247		62.8	0.428702	0.409787	0.292323	0.435114	0.119518	0.69078	0.54422		62.8	0.618968	0.615436	0.513315	0.938375	0.953781	1.13888	1.01612		62.8	0.478432	0.437513	0.340505	0.936653	0.855445	1.1082	1.0015
63	0.0358423	0.0393141	0.0267886	0.0262346	0.0102438	0.0348024	0.0277344		63	0.429382	0.409958	0.292693	0.435176	0.119342	0.691363	0.544634		63	0.619452	0.6159	0.514172	0.938518	0.954081	1.13889	1.01679		63	0.478645	0.438083	0.341179	0.936232	0.856006	1.10815	1.00153
63.2	0.0358188	0.0392923	0.0269569	0.0260009	0.00994837	0.0349571	0.0279653		63.2	0.43042	0.410666	0.293248	0.436401	0.119947	0.692233	0.545175		63.2	0.62041	0.616442	0.514779	0.938904	0.954284	1.13934	1.01724		63.2	0.479368	0.438717	0.341666	0.935958	0.856394	1.1079	1.00175
63.4	0.035096	0.038394	0.0267492	0.0257302	0.00990271	0.0349001	0.027818		63.4	0.43071	0.411938	0.294048	0.437301	0.120231	0.693403	0.546451		63.4	0.621304	0.61678	0.515409	0.939115	0.955122	1.13935	1.01781		63.4	0.479901	0.439553	0.342453	0.935775	0.857152	1.10876	1.00274
63.6	0.0348504	0.0388403	0.026942	0.0259768	0.0098904	0.035117	0.0280414		63.6	0.43086	0.411838	0.294037	0.437336	0.120255	0.693925	0.546983		63.6	0.622024	0.617224	0.51606	0.939683	0.955173	1.13938	1.01832		63.6	0.48051	0.440155	0.342754	0.935751	0.857482	1.10917	1.00307
63.8	0.0341137	0.0382412	0.0265802	0.0256571	0.00975415	0.0349069	0.0274831		63.8	0.431395	0.412109	0.294098	0.437839	0.120618	0.694564	0.547305		63.8	0.622743	0.618076	0.516942	0.940494	0.955715	1.13952	1.01864		63.8	0.481096	0.441332	0.343174	0.936626	0.857458	1.10926	1.00364
64	0.0334216	0.0375311	0.0266172	0.0252148	0.00962673	0.034881	0.0276154		64	0.431815	0.412615	0.294494	0.438681	0.120729	0.695184	0.54773		64	0.623399	0.618536	0.51725	0.940731	0.956358	1.13927	1.01909		64	0.4815	0.441995	0.343804	0.937192	0.857601	1.10915	1.00435
64.2	0.032238	0.0370813	0.0268215	0.024745	0.00982702	0.0344841	0.027135		64.2	0.432227	0.413375	0.294827	0.439539	0.120745	0.695797	0.547974		64.2	0.623805	0.61926	0.518107	0.940726	0.956979	1.13945	1.01921		64.2	0.482505	0.442777	0.344487	0.937967	0.85784	1.10963	1.00454
64.4	0.0314094	0.0365353	0.0268001	0.0246367	0.0097527	0.034176	0.026963		64.4	0.432566	0.413856	0.29505	0.439728	0.1206	0.696289	0.548724		64.4	0.624384	0.620328	0.518808	0.94103	0.957239	1.13998	1.01938		64.4	0.483306	0.443323	0.344947	0.938482	0.857584	1.1099	1.00465
64.6	0.0304872	0.0364955	0.0262845	0.0240425	0.00927644	0.0340453	0.0268892		64.6	0.433104	0.414767	0.29524	0.440084	0.120784	0.69734	0.54939		64.6	0.624536	0.621225	0.519811	0.941285	0.95771	1.14029	1.01981		64.6	0.483779	0.443593	0.34562	0.938943	0.857482	1.10999	1.00474
64.8	0.0301238	0.0361875	0.0263787	0.0241866	0.00924362	0.0340209	0.0272151		64.8	0.43455	0.41574	0.296118	0.44108	0.120891	0.698566	0.550499		64.8	0.624798	0.622239	0.520394	0.941502	0.95806	1.14089	1.02009		64.8	0.484176	0.444428	0.346769	0.93968	0.857841	1.11022	1.00498
65	0.0301152	0.0363236	0.0262821	0.0240084	0.00869648	0.0338489	0.0270737		65	0.435493	0.416933	0.297313	0.442325	0.121384	0.69954	0.551704		65	0.624995	0.623306	0.521607	0.94163	0.958585	1.14128	1.01991		65	0.484856	0.444888	0.347481	0.940032	0.85846	1.11074	1.005
65.2	0.0306913	0.036489	0.026338	0.0239185	0.00881194	0.0336766	0.0272644		65.2	0.435903	0.417674	0.297964	0.442948	0.121733	0.700309	0.552624		65.2	0.625392	0.62391	0.522148	0.942263	0.958836	1.14204	1.01989		65.2	0.485686	0.44529	0.348364	0.940573	0.858875	1.11071	1.00517
65.4	0.0311157	0.0367748	0.0263523	0.0243281	0.00889489	0.0333176	0.0273384		65.4	0.436819	0.418355	0.298373	0.443765	0.122118	0.701059	0.553772		65.4	0.625533	0.624633	0.522979	0.942487	0.959014	1.14248	1.02023		65.4	0.486336	0.445484	0.349729	0.940832	0.859169	1.11094	1.00543
65.6	0.0310686	0.0368107	0.0267613	0.0241899	0.00874987	0.0333732	0.0276172		65.6	0.437108	0.419093	0.298806	0.444736	0.122786	0.7021	0.555191		65.6	0.626051	0.625387	0.523982	0.942692	0.959514	1.14275	1.02025		65.6	0.487051	0.446234	0.350584	0.941014	0.859031	1.11091	1.00537
65.8	0.031827	0.0371079	0.0271017	0.0244025	0.00897114	0.0334445	0.0280507		65.8	0.437898	0.419747	0.299577	0.445236	0.123146	0.702468	0.556128		65.8	0.626936	0.625889	0.525242	0.942859	0.959959	1.1431	1.02041		65.8	0.487456	0.446812	0.351193	0.941235	0.859219	1.11094	1.00571
66	0.0323285	0.0379535	0.0270876	0.0250232	0.00937018	0.0340152	0.0278321		66	0.438265	0.420426	0.300284	0.445645	0.123692	0.703386	0.556564		66	0.627516	0.626297	0.526353	0.94295	0.960369	1.14345	1.02078		66	0.488188	0.447516	0.351927	0.941561	0.859458	1.11103	1.00575
66.2	0.0325892	0.0386042	0.0274741	0.0253343	0.00990319	0.0342345	0.0278761		66.2	0.439387	0.42143	0.301771	0.446486	0.124913	0.704413	0.55772		66.2	0.628131	0.626635	0.527279	0.943177	0.960848	1.14387	1.02131		66.2	0.488919	0.448093	0.352173	0.941735	0.86046	1.11161	1.00599
66.4	0.0328312	0.0385376	0.02724	0.0249897	0.00991916	0.0341047	0.0281091		66.4	0.439753	0.42189	0.302403	0.446888	0.125063	0.705132	0.558401		66.4	0.629219	0.627389	0.527865	0.943696	0.961799	1.14439	1.02133		66.4	0.489737	0.44856	0.352655	0.941743	0.86105	1.11213	1.00599
66.6	0.0330867	0.0391434	0.0273256	0.0252609	0.00994118	0.0343581	0.0286399		66.6	0.440469	0.422192	0.302902	0.447181	0.125288	0.706089	0.558832		66.6	0.62981	0.627812	0.528492	0.943792	0.961842	1.14487	1.02163		66.6	0.490139	0.449273	0.353043	0.941822	0.861587	1.11243	1.00595
66.8	0.0334132	0.0390785	0.0266934	0.0252008	0.00964434	0.0345757	0.0283622		66.8	0.441387	0.422953	0.303525	0.447643	0.125562	0.70669	0.559882		66.8	0.630597	0.628735	0.529689	0.944035	0.962308	1.1453	1.02188		66.8	0.490667	0.449733	0.353449	0.941729	0.861745	1.11294	1.00618
67	0.0339513	0.0398974	0.0272868	0.0258605	0.00992878	0.0351397	0.0286226		67	0.442454	0.423736	0.304385	0.448639	0.126198	0.70711	0.560817		67	0.631703	0.629018	0.530007	0.94434	0.962821	1.14522	1.02193		67	0.491155	0.450213	0.354329	0.941895	0.862124	1.11329	1.00639
67.2	0.034223	0.0402306	0.0276815	0.0258674	0.0103843	0.0362208	0.0290249		67.2	0.442293	0.424025	0.304241	0.449474	0.126416	0.707686	0.561152		67.2	0.632974	0.628989	0.530742	0.944784	0.963333	1.14544	1.02211		67.2	0.491803	0.450944	0.354655	0.942089	0.862864	1.11368	1.007
67.4	0.0337699	0.0406027	0.0277699	0.025766	0.0102353	0.0364073	0.0290215		67.4	0.442201	0.424264	0.304684	0.449818	0.126662	0.708123	0.561706		67.4	0.633743	0.629216	0.53134	0.945226	0.963832	1.14527	1.02204		67.4	0.492575	0.451764	0.354809	0.942388	0.863209	1.11435	1.00747
67.6	0.034014	0.0412782	0.0278907	0.026158	0.0105892	0.0365519	0.0294418		67.6	0.442656	0.424076	0.30492	0.450044	0.126711	0.708587	0.561661		67.6	0.634248	0.62957	0.532045	0.946168	0.963872	1.14546	1.02192		67.6	0.493443	0.452048	0.355214	0.942268	0.863221	1.11435	1.0075
67.8	0.0341871	0.0405796	0.0277933	0.0262453	0.0103873	0.0366873	0.0291356		67.8	0.443087	0.424457	0.305242	0.450774	0.126742	0.708923	0.561952		67.8	0.63453	0.629808	0.532527	0.946195	0.964426	1.14531	1.02194		67.8	0.494286	0.453021	0.355301	0.942714	0.86314	1.11469	1.00793
68	0.0344729	0.0406327	0.028362	0.026598	0.0107467	0.0373893	0.0296743		68	0.44341	0.424995	0.305268	0.451308	0.126636	0.709495	0.562357		68	0.634906	0.630026	0.532866	0.946419	0.964678	1.14576	1.02214		68	0.495476	0.453469	0.355882	0.942749	0.863592	1.11499	1.00847
68.2	0.0342761	0.0409702	0.0288469	0.0265675	0.011331	0.0375089	0.0296604		68.2	0.443584	0.425479	0.305603	0.45127	0.126314	0.709696	0.563137		68.2	0.635268	0.630555	0.533804	0.946822	0.964674	1.14623	1.0222		68.2	0.496943	0.454365	0.35662	0.943355	0.863943	1.11578	1.00855
68.4	0.0345548	0.0412011	0.0287792	0.0268074	0.0115993	0.0377527	0.0301024		68.4	0.444205	0.42554	0.305818	0.451538	0.125807	0.710068	0.563661		68.4	0.635826	0.630762	0.534234	0.947249	0.96462	1.14647	1.02215		68.4	0.497795	0.454984	0.357084	0.943801	0.86423	1.11585	1.0087
68.6	0.0345251	0.0414109	0.028934	0.0264475	0.0114519	0.0378382	0.0299367		68.6	0.4452	0.426365	0.306575	0.452393	0.125988	0.711135	0.564344		68.6	0.63598	0.631774	0.534981	0.947428	0.964701	1.14672	1.02278		68.6	0.498564	0.455692	0.358214	0.944594	0.864595	1.11624	1.00881
68.8	0.0346393	0.0414392	0.0295566	0.0266362	0.0114863	0.0381801	0.0305508		68.8	0.445563	0.426602	0.306869	0.452836	0.125617	0.711194	0.564479		68.8	0.636117	0.63279	0.535166	0.947719	0.965015	1.14717	1.02303		68.8	0.49943	0.456761	0.358916	0.944922	0.865153	1.11686	1.00917
69	0.0344632	0.0415922	0.0298194	0.0261044	0.0112804	0.0382562	0.0307193		69	0.446138	0.427366	0.307319	0.453769	0.125849	0.711607	0.565498		69	0.636435	0.633392	0.53592	0.948274	0.965296	1.1474	1.02347		69	0.500149	0.457036	0.359926	0.945069	0.865339	1.11727	1.00932
69.2	0.0344227	0.0419123	0.0303433	0.0261614	0.0113636	0.0381624	0.0309794		69.2	0.446811	0.427661	0.307703	0.454169	0.126128	0.712095	0.566143		69.2	0.636882	0.633786	0.536484	0.948721	0.965639	1.14788	1.02371		69.2	0.501215	0.457614	0.360796	0.945291	0.865457	1.11721	1.00985
69.4	0.0346561	0.0421459	0.0310219	0.0266703	0.0115791	0.0383793	0.0311779		69.4	0.44756	0.427924	0.307692	0.454559	0.126117	0.712479	0.566297		69.4	0.637276	0.63441	0.537213	0.948954	0.965805	1.14819	1.02396		69.4	0.501576	0.458187	0.361557	0.945394	0.865275	1.11703	1.01017
69.6	0.0345838	0.042166	0.0314093	0.0263953	0.0112757	0.0384291	0.0311744		69.6	0.448173	0.428781	0.30826	0.455372	0.126707	0.713391	0.567346		69.6	0.637937	0.635391	0.537683	0.949385	0.966081	1.14834	1.02449		69.6	0.501891	0.458951	0.361834	0.945581	0.865301	1.11706	1.0106
69.8	0.0344306	0.0423875	0.0315201	0.0260958	0.0106626	0.0383983	0.0305414		69.8	0.449506	0.429812	0.309093	0.456147	0.127267	0.714678	0.568215		69.8	0.639001	0.636125	0.538372	0.949773	0.966244	1.14883	1.02547		69.8	0.502201	0.459456	0.362298	0.945919	0.865531	1.11735	1.01113
70	0.0342877	0.0427592	0.0312586	0.0259559	0.0101974	0.0386519	0.029956		70	0.450165	0.430737	0.309658	0.45655	0.12786	0.715987	0.568956		70	0.639754	0.637212	0.53871	0.949839	0.966744	1.14908	1.026		70	0.502728	0.46009	0.362905	0.94619	0.865763	1.11747	1.01119
70.2	0.0342932	0.0424356	0.0309498	0.0253945	0.00953826	0.0382766	0.0296628		70.2	0.451358	0.432007	0.310731	0.457317	0.128553	0.717163	0.57043		70.2	0.640431	0.638208	0.539014	0.950095	0.967446	1.14929	1.02627		70.2	0.503242	0.460604	0.363207	0.946242	0.865925	1.1178	1.01137
70.4	0.03393	0.0418982	0.030572	0.0249671	0.00851925	0.0381037	0.0294726		70.4	0.452375	0.432762	0.311387	0.457757	0.12839	0.717885	0.571078		70.4	0.641124	0.639453	0.539587	0.950396	0.968021	1.14969	1.02663		70.4	0.503824	0.46122	0.364018	0.946	0.86606	1.11813	1.01129
70.6	0.0342127	0.0421301	0.0304308	0.0252209	0.00811279	0.0381709	0.0292405		70.6	0.453305	0.433205	0.311777	0.458607	0.128984	0.718848	0.571992		70.6	0.641749	0.640043	0.540223	0.950461	0.967885	1.14986	1.02772		70.6	0.503877	0.461494	0.364804	0.946227	0.865996	1.11837	1.01101
70.8	0.0340315	0.0417559	0.0297599	0.0248802	0.00768656	0.0381224	0.0287119		70.8	0.454099	0.434074	0.312969	0.459794	0.129538	0.719565	0.573316		70.8	0.642679	0.641224	0.541125	0.95078	0.968582	1.1499	1.02805		70.8	0.504101	0.461919	0.365526	0.946224	0.866064	1.11855	1.01139
71	0.0341001	0.0421523	0.0298511	0.0248202	0.00803444	0.0387021	0.0288062		71	0.454575	0.435001	0.314184	0.460664	0.129942	0.720336	0.574169		71	0.64359	0.641889	0.541541	0.951157	0.968786	1.14998	1.02853		71	0.504405	0.462749	0.366074	0.946818	0.866594	1.11871	1.01155
71.2	0.0346767	0.0420921	0.0293056	0.0249719	0.0082758	0.0387714	0.0286333		71.2	0.454276	0.435498	0.314128	0.460784	0.129652	0.721148	0.574513		71.2	0.644352	0.642491	0.542325	0.951514	0.969031	1.15031	1.02872		71.2	0.504829	0.463389	0.366172	0.947245	0.867175	1.11869	1.01175
71.4	0.0353438	0.042184	0.0293163	0.0252467	0.00816585	0.0383919	0.0292416		71.4	0.454737	0.436064	0.315208	0.461294	0.130209	0.721679	0.575449		71.4	0.644966	0.642938	0.543336	0.951614	0.969052	1.15048	1.02874		71.4	0.505341	0.463923	0.366459	0.947482	0.867177	1.11894	1.01192
71.6	0.0359086	0.0422303	0.0291394	0.0255668	0.00879346	0.0384707	0.02914		71.6	0.455058	0.43626	0.315787	0.461517	0.130083	0.722378	0.575916		71.6	0.645522	0.64318	0.54431	0.951901	0.969556	1.15055	1.02884		71.6	0.50584	0.464442	0.36703	0.947594	0.867488	1.11925	1.01238
71.8	0.0361074	0.0419846	0.0292038	0.0260322	0.00904282	0.0389304	0.0290903		71.8	0.455161	0.436691	0.315986	0.46206	0.130095	0.722509	0.576702		71.8	0.646382	0.643738	0.545103	0.951974	0.969825	1.15072	1.02889		71.8	0.506533	0.465152	0.367138	0.947979	0.868143	1.11944	1.01274
72	0.0364996	0.0424723	0.0293584	0.0268935	0.00987349	0.0393315	0.0295808		72	0.45584	0.437691	0.316673	0.462844	0.13087	0.723401	0.577879		72	0.647203	0.644438	0.54595	0.952731	0.969841	1.15112	1.02858		72	0.507	0.466031	0.368139	0.948299	0.868872	1.11931	1.01293
72.2	0.0365808	0.0428239	0.0293308	0.0269662	0.0105074	0.0387984	0.0297609		72.2	0.456023	0.43837	0.317203	0.463363	0.131404	0.72392	0.57898		72.2	0.647395	0.644941	0.546947	0.953208	0.969977	1.15108	1.02856		72.2	0.508119	0.466953	0.369071	0.948975	0.869534	1.11989	1.01342
72.4	0.0363996	0.0418879	0.028896	0.0267448	0.0101001	0.0381379	0.0291909		72.4	0.456711	0.438969	0.317655	0.464141	0.131571	0.724875	0.579438		72.4	0.648083	0.645607	0.547646	0.95364	0.97019	1.15136	1.02846		72.4	0.508638	0.46726	0.369509	0.949169	0.870137	1.11993	1.0136
72.6	0.0364564	0.0420251	0.0292364	0.0275666	0.0104635	0.0383984	0.0296312		72.6	0.456913	0.439604	0.31759	0.464551	0.132208	0.725196	0.580163		72.6	0.64849	0.64674	0.548529	0.95406	0.970644	1.1517	1.02872		72.6	0.509208	0.46832	0.370275	0.94986	0.870345	1.11994	1.01398
72.8	0.0368644	0.0421349	0.0292543	0.0280714	0.0107383	0.0385211	0.0304091		72.8	0.457329	0.439886	0.317371	0.464575	0.13206	0.724853	0.580385		72.8	0.648739	0.646978	0.549276	0.954098	0.970887	1.15202	1.02859		72.8	0.510105	0.469323	0.371132	0.949553	0.87088	1.12034	1.01437
73	0.0367066	0.0420365	0.0289796	0.028115	0.0109842	0.038467	0.0306017		73	0.458204	0.440843	0.317851	0.465004	0.132839	0.725467	0.581587		73	0.649404	0.647094	0.54992	0.954169	0.971343	1.15226	1.02848		73	0.510891	0.470156	0.372126	0.949886	0.871355	1.12042	1.01435
73.2	0.0365702	0.0416817	0.029105	0.0285344	0.0109932	0.0383501	0.0307002		73.2	0.458627	0.4414	0.318158	0.465163	0.13341	0.726227	0.581719		73.2	0.649901	0.647376	0.550862	0.954575	0.971445	1.15287	1.0281		73.2	0.511701	0.47075	0.372902	0.949741	0.871725	1.12002	1.01484
73.4	0.0363689	0.0408656	0.0288332	0.0282937	0.0108698	0.0377803	0.0304836		73.4	0.459115	0.441837	0.318269	0.465518	0.133642	0.726717	0.582169		73.4	0.650511	0.647793	0.551577	0.954566	0.971731	1.15338	1.02824		73.4	0.512337	0.471741	0.373944	0.949892	0.871445	1.11995	1.01501
73.6	0.0360458	0.0406306	0.028543	0.0277058	0.00989068	0.0373471	0.0297842		73.6	0.46049	0.442659	0.318947	0.466229	0.134224	0.727678	0.58352		73.6	0.650852	0.648362	0.551919	0.954416	0.971951	1.1531	1.02874		73.6	0.513159	0.472132	0.374886	0.950406	0.87171	1.12009	1.01528
73.8	0.0357179	0.0402614	0.0285312	0.027461	0.00960729	0.0371303	0.0293239		73.8	0.461368	0.443427	0.319346	0.466435	0.134081	0.728797	0.584312		73.8	0.651963	0.649017	0.5528	0.954439	0.972273	1.15341	1.02942		73.8	0.513702	0.472588	0.375664	0.950903	0.871807	1.12012	1.01506
74	0.0356653	0.0404808	0.029018	0.0275474	0.0098653	0.0373502	0.0298227		74	0.461863	0.44418	0.319933	0.466779	0.134093	0.729532	0.585074		74	0.652406	0.649767	0.553456	0.954286	0.972444	1.15356	1.02971		74	0.514571	0.473213	0.376597	0.951396	0.872129	1.12014	1.01463
74.2	0.0355502	0.0401666	0.0289556	0.0272507	0.00944443	0.0371244	0.0299116		74.2	0.462618	0.444888	0.32044	0.467257	0.134231	0.730245	0.585959		74.2	0.652612	0.650222	0.554251	0.954595	0.972869	1.15385	1.02975		74.2	0.515412	0.473605	0.377381	0.951425	0.87207	1.12034	1.01479
74.4	0.0356738	0.0404918	0.029332	0.0272729	0.00920854	0.0370619	0.029968		74.4	0.463363	0.445057	0.321256	0.467914	0.134443	0.730784	0.586946		74.4	0.652875	0.650825	0.555131	0.954848	0.973193	1.15429	1.03008		74.4	0.516228	0.473722	0.378334	0.951547	0.872542	1.1206	1.01471
74.6	0.035904	0.0409865	0.0296612	0.0270479	0.00955759	0.0370341	0.0301924		74.6	0.463615	0.445626	0.321855	0.468253	0.134525	0.731403	0.588049		74.6	0.653536	0.65128	0.555851	0.955073	0.973652	1.15443	1.03095		74.6	0.516907	0.473729	0.379222	0.952044	0.872325	1.12101	1.01469
74.8	0.0362014	0.0416752	0.030266	0.0269856	0.00998144	0.0379425	0.0305397		74.8	0.46431	0.446143	0.323232	0.469432	0.134906	0.732241	0.588932		74.8	0.654064	0.651873	0.556458	0.955378	0.974154	1.15495	1.03125		74.8	0.517473	0.474404	0.379608	0.952079	0.872444	1.12108	1.01485
75	0.0368532	0.042138	0.0309808	0.0271657	0.010516	0.0387766	0.0313653		75	0.464894	0.446963	0.32432	0.469875	0.135295	0.733435	0.589849		75	0.654355	0.651957	0.556778	0.955665	0.974556	1.15572	1.0316		75	0.518199	0.474666	0.379783	0.952536	0.872474	1.12169	1.01507
75.2	0.0374618	0.0430206	0.0313312	0.0276138	0.0108275	0.0389681	0.0317506		75.2	0.46484	0.446966	0.324471	0.470227	0.135047	0.733939	0.589874		75.2	0.654798	0.652368	0.557422	0.95598	0.975178	1.15581	1.03162		75.2	0.518964	0.474886	0.380196	0.95304	0.872629	1.12179	1.01497
75.4	0.037725	0.0435201	0.0317597	0.0275717	0.0109079	0.0395081	0.0321888		75.4	0.465674	0.447291	0.325326	0.470982	0.135611	0.734648	0.590175		75.4	0.655403	0.652214	0.558081	0.95637	0.975393	1.15597	1.0318		75.4	0.519178	0.475032	0.380526	0.95349	0.872827	1.12185	1.0156
75.6	0.0374212	0.0442771	0.0320952	0.0277238	0.0113699	0.0403016	0.0324231		75.6	0.466413	0.447567	0.325946	0.47187	0.136069	0.735426	0.590794		75.6	0.656301	0.652607	0.558781	0.957013	0.976184	1.15625	1.03217		75.6	0.519457	0.475444	0.380757	0.953777	0.873376	1.12205	1.0157
75.8	0.0372819	0.0445112	0.0320174	0.0281734	0.0116841	0.0406514	0.0324614		75.8	0.467708	0.448632	0.327194	0.473196	0.136888	0.73688	0.592245		75.8	0.657162	0.653283	0.559418	0.957367	0.976312	1.15658	1.03206		75.8	0.51987	0.475676	0.380929	0.954241	0.87374	1.12202	1.01583
76	0.0376657	0.0451888	0.0321844	0.0282846	0.0120806	0.0406494	0.0329329		76	0.468576	0.44969	0.328463	0.47455	0.137945	0.73813	0.593242		76	0.65759	0.653636	0.559857	0.957819	0.976621	1.15659	1.03189		76	0.520081	0.476361	0.38151	0.954435	0.873749	1.1225	1.01595
76.2	0.0379336	0.0455102	0.0321634	0.0283007	0.0122891	0.0405291	0.0331115		76.2	0.46916	0.450456	0.329056	0.475343	0.138492	0.738735	0.593774		76.2	0.657685	0.653904	0.560366	0.958154	0.976679	1.1568	1.03223		76.2	0.520546	0.476817	0.381973	0.954531	0.874226	1.12311	1.0169
76.4	0.0383812	0.0453952	0.032481	0.028865	0.0126792	0.0411422	0.0334385		76.4	0.469749	0.450755	0.329437	0.475756	0.138867	0.73967	0.594443		76.4	0.658455	0.654662	0.560665	0.958212	0.976959	1.1573	1.03201		76.4	0.520368	0.477072	0.381811	0.954445	0.874371	1.12281	1.01704
76.6	0.0387647	0.0461656	0.0328518	0.0301152	0.0133385	0.0417219	0.0343628		76.6	0.470108	0.450885	0.329287	0.475823	0.139097	0.739624	0.594767		76.6	0.658819	0.65494	0.561152	0.958311	0.976984	1.15739	1.03221		76.6	0.520982	0.478393	0.382866	0.954652	0.874771	1.12304	1.01699
76.8	0.0382129	0.0454021	0.0319777	0.0297122	0.0128673	0.0411995	0.034142		76.8	0.471363	0.451717	0.330727	0.476283	0.139314	0.740394	0.595447		76.8	0.659512	0.655412	0.561551	0.958257	0.976913	1.15744	1.03244		76.8	0.521827	0.47942	0.383998	0.954618	0.875287	1.12345	1.01682
77	0.0377726	0.0451142	0.0315533	0.0294694	0.0122153	0.041162	0.0339966		77	0.471581	0.452106	0.331277	0.476498	0.139874	0.741185	0.596297		77	0.660152	0.655834	0.56193	0.958141	0.976985	1.15743	1.03261		77	0.522266	0.480263	0.384464	0.955217	0.875665	1.12376	1.01694
77.2	0.0373551	0.0444656	0.0309382	0.0292541	0.0116677	0.0410058	0.0338518		77.2	0.472469	0.452647	0.332297	0.477264	0.140445	0.741976	0.596836		77.2	0.66068	0.656472	0.562874	0.958008	0.977114	1.15747	1.03275		77.2	0.522859	0.481084	0.385243	0.955304	0.875657	1.12424	1.01748
77.4	0.0374107	0.0441945	0.0306006	0.0292466	0.0114264	0.0408614	0.0336043		77.4	0.472782	0.452573	0.332521	0.477405	0.140225	0.741761	0.597232		77.4	0.660785	0.656801	0.563742	0.958171	0.977789	1.15739	1.03309		77.4	0.5237	0.481862	0.386129	0.956077	0.875974	1.1248	1.01736
77.6	0.0375496	0.0443095	0.0304968	0.0293378	0.0115033	0.0413205	0.0333975		77.6	0.474005	0.45324	0.333013	0.477761	0.140208	0.742367	0.598257		77.6	0.661386	0.657779	0.563976	0.958414	0.978161	1.15719	1.03338		77.6	0.52428	0.482397	0.386578	0.956672	0.876536	1.1252	1.01707
77.8	0.0369582	0.0436965	0.0299889	0.0287053	0.0114832	0.0409404	0.032968		77.8	0.474224	0.45414	0.333456	0.477881	0.140183	0.742968	0.599145		77.8	0.661992	0.658511	0.564919	0.958649	0.97845	1.15757	1.03378		77.8	0.524794	0.483219	0.387239	0.95632	0.8772	1.12556	1.01687
78	0.036901	0.043884	0.0303716	0.0287576	0.01188	0.0413418	0.0334355		78	0.474619	0.454617	0.333663	0.478064	0.140215	0.743197	0.599562		78	0.662372	0.659084	0.565357	0.958755	0.979108	1.1579	1.03379		78	0.526012	0.483683	0.388205	0.956773	0.877915	1.12604	1.01708
78.2	0.0372642	0.0435048	0.0301212	0.028317	0.0116932	0.0408952	0.0329473		78.2	0.474649	0.454697	0.333752	0.477868	0.14001	0.743084	0.600205		78.2	0.662889	0.659397	0.565755	0.959164	0.979775	1.15816	1.03361		78.2	0.527072	0.484444	0.388743	0.956779	0.877915	1.12632	1.0174
78.4	0.0371344	0.0438414	0.0299925	0.0275347	0.011262	0.0408962	0.0325015		78.4	0.475021	0.454859	0.33405	0.478262	0.140441	0.743537	0.601085		78.4	0.663216	0.66009	0.566299	0.959515	0.980144	1.15852	1.03401		78.4	0.528224	0.48474	0.389342	0.956897	0.878332	1.12673	1.01753
78.6	0.0368123	0.0438209	0.0298793	0.0272736	0.0111649	0.0410225	0.0324675		78.6	0.475551	0.455756	0.334383	0.478657	0.140679	0.74419	0.601734		78.6	0.663748	0.660643	0.566872	0.960076	0.980679	1.15882	1.03478		78.6	0.529198	0.485188	0.390045	0.957	0.878291	1.12721	1.01801
78.8	0.0372064	0.0440031	0.0302976	0.0275733	0.0113557	0.041575	0.0325327		78.8	0.475959	0.455913	0.335122	0.47927	0.140973	0.744848	0.602199		78.8	0.664107	0.660723	0.567483	0.960542	0.981004	1.15926	1.03465		78.8	0.530024	0.485902	0.389951	0.957074	0.878628	1.12729	1.01838
79	0.0372241	0.0436447	0.0300986	0.0273009	0.0110893	0.0413772	0.032368		79	0.476167	0.456596	0.335472	0.479729	0.14069	0.745458	0.602405		79	0.663983	0.660948	0.568078	0.960963	0.981292	1.15914	1.03463		79	0.530766	0.486567	0.390148	0.957519	0.878964	1.12752	1.01891
79.2	0.0373791	0.0439227	0.030192	0.0272802	0.0105493	0.0413415	0.0321289		79.2	0.4769	0.457008	0.335722	0.480162	0.140809	0.74585	0.602775		79.2	0.664234	0.661557	0.568601	0.961222	0.98125	1.15909	1.03479		79.2	0.531524	0.487339	0.390698	0.957969	0.879198	1.1277	1.01888
79.4	0.0369516	0.0439032	0.0301807	0.0273288	0.0106891	0.0412203	0.0321508		79.4	0.477314	0.457573	0.336224	0.48083	0.141385	0.74658	0.602972		79.4	0.664596	0.661577	0.569053	0.961704	0.981388	1.15924	1.03493		79.4	0.531829	0.487683	0.390874	0.95791	0.879334	1.12751	1.01935
79.6	0.0369421	0.0444635	0.0303087	0.0275086	0.0109184	0.0414349	0.0325887		79.6	0.477661	0.458167	0.336837	0.481886	0.141961	0.747799	0.603722		79.6	0.665315	0.662032	0.569724	0.962182	0.981884	1.15897	1.03529		79.6	0.53215	0.488167	0.391145	0.958004	0.879536	1.12751	1.01956
79.8	0.0375473	0.0449409	0.0306157	0.0278548	0.0111929	0.0414799	0.0326345		79.8	0.478281	0.458734	0.337889	0.482297	0.141977	0.748642	0.60447		79.8	0.665696	0.662614	0.570735	0.961983	0.982184	1.1589	1.03539		79.8	0.532662	0.488235	0.391408	0.958648	0.879422	1.12719	1.02003
80	0.0379861	0.04548	0.0310328	0.0277546	0.0114087	0.0413485	0.0332198		80	0.478576	0.4592	0.338252	0.482712	0.142366	0.749084	0.604756		80	0.666017	0.663074	0.571296	0.962384	0.98267	1.15897	1.03532		80	0.533025	0.488313	0.392076	0.958509	0.879512	1.12679	1.02009
80.2	0.0384042	0.0457489	0.0313118	0.0283113	0.0115674	0.0413795	0.033513		80.2	0.479078	0.459674	0.338448	0.483092	0.142578	0.7496	0.605247		80.2	0.666045	0.663549	0.572032	0.962406	0.982608	1.159	1.03528		80.2	0.533505	0.488833	0.392859	0.958465	0.880177	1.1265	1.02035
80.4	0.0385874	0.0460637	0.0321026	0.0290764	0.0118966	0.0418917	0.034219		80.4	0.479001	0.459158	0.338401	0.482888	0.142323	0.750236	0.605604		80.4	0.666688	0.664142	0.572946	0.962513	0.982754	1.15939	1.03544		80.4	0.534229	0.489018	0.393464	0.958382	0.880094	1.12621	1.02014
80.6	0.0386781	0.0465117	0.0321758	0.0295494	0.0117213	0.0417676	0.0345939		80.6	0.479327	0.459079	0.338428	0.483058	0.142237	0.750468	0.605761		80.6	0.667064	0.664741	0.573707	0.962885	0.982754	1.15927	1.03593		80.6	0.535187	0.489929	0.394589	0.958754	0.880414	1.12658	1.02024
80.8	0.0394991	0.0465557	0.0324818	0.0295536	0.0117951	0.0417812	0.0350687		80.8	0.479673	0.459286	0.338767	0.483229	0.142857	0.751082	0.606014		80.8	0.667839	0.665553	0.574438	0.963157	0.9831	1.1593	1.03579		80.8	0.535442	0.490205	0.395015	0.958967	0.880795	1.12683	1.02045
81	0.0404049	0.0471433	0.0326914	0.0297079	0.0117944	0.0419133	0.0354226		81	0.479797	0.459111	0.338616	0.483532	0.143388	0.751629	0.606484		81	0.668268	0.665892	0.575107	0.963368	0.983355	1.15965	1.0355		81	0.535735	0.490986	0.395434	0.959087	0.881128	1.12739	1.02063
81.2	0.0408514	0.0469266	0.0327761	0.0302554	0.0120489	0.0422825	0.0357916		81.2	0.48009	0.459513	0.339105	0.484167	0.143659	0.751785	0.606652		81.2	0.668717	0.666255	0.575461	0.96394	0.983915	1.15999	1.03588		81.2	0.536119	0.491343	0.396231	0.959437	0.881458	1.12773	1.02063
81.4	0.0413623	0.0473112	0.0333196	0.0305717	0.0125792	0.0425031	0.036016		81.4	0.480504	0.459774	0.339621	0.484441	0.143983	0.752239	0.607573		81.4	0.669059	0.666438	0.575785	0.964534	0.984338	1.16061	1.03591		81.4	0.536615	0.491703	0.396924	0.959414	0.882054	1.12774	1.02057
81.6	0.0416645	0.0473057	0.0334227	0.0302476	0.0124877	0.042461	0.0360224		81.6	0.481779	0.460963	0.341023	0.485488	0.145127	0.75383	0.609212		81.6	0.669995	0.666996	0.575851	0.964332	0.984651	1.16105	1.03628		81.6	0.53726	0.492018	0.397394	0.959436	0.882786	1.12811	1.02041
81.8	0.0420181	0.0473943	0.0333065	0.030129	0.0126672	0.0423957	0.035957		81.8	0.482328	0.461763	0.342101	0.485868	0.145813	0.754628	0.609974		81.8	0.670459	0.667351	0.576093	0.964108	0.984955	1.16136	1.03647		81.8	0.537837	0.492645	0.3984	0.959121	0.883421	1.12859	1.02096
82	0.0428973	0.0479913	0.0340794	0.0312469	0.0134379	0.0434883	0.0365402		82	0.482611	0.46205	0.342373	0.486107	0.145753	0.755218	0.610442		82	0.671345	0.667638	0.576067	0.964154	0.985315	1.16186	1.03645		82	0.538641	0.492992	0.398588	0.959409	0.8835	1.12868	1.0213
82.2	0.0435456	0.0484193	0.0342032	0.0313871	0.0136745	0.0439429	0.0365768		82.2	0.483153	0.463057	0.343273	0.486599	0.146297	0.755802	0.61138		82.2	0.672085	0.668258	0.576316	0.964485	0.985387	1.16229	1.03688		82.2	0.539191	0.493953	0.398808	0.959494	0.883797	1.12911	1.02172
82.4	0.0432882	0.0486989	0.0340891	0.0312145	0.0135385	0.0444409	0.0367823		82.4	0.483991	0.463782	0.344003	0.487595	0.14705	0.756538	0.612792		82.4	0.672244	0.668931	0.576859	0.964456	0.985362	1.16267	1.03729		82.4	0.539513	0.494432	0.399384	0.95968	0.884034	1.12963	1.02213
82.6	0.0434366	0.0487395	0.0340709	0.0319995	0.0137982	0.0448879	0.0369464		82.6	0.485263	0.46517	0.345139	0.48849	0.147458	0.757009	0.613776		82.6	0.672936	0.669366	0.577596	0.96472	0.985614	1.16284	1.0373		82.6	0.54009	0.495084	0.399487	0.960028	0.884187	1.13013	1.02227
82.8	0.0437463	0.0487346	0.0341115	0.0323245	0.0136099	0.0450483	0.0366551		82.8	0.485331	0.465463	0.345946	0.488752	0.147025	0.757221	0.614115		82.8	0.673442	0.669688	0.578114	0.964966	0.985828	1.16281	1.03708		82.8	0.540525	0.495597	0.399594	0.959982	0.884321	1.13038	1.02228
83	0.0432787	0.0483429	0.0336212	0.0319066	0.0129053	0.0445827	0.0357167		83	0.485648	0.466072	0.346043	0.489476	0.146793	0.757537	0.614312		83	0.673436	0.670139	0.578615	0.964642	0.986119	1.16302	1.03733		83	0.541042	0.496539	0.400149	0.960234	0.884302	1.13088	1.02213
83.2	0.0432786	0.0481564	0.0338113	0.0320736	0.0129755	0.0444414	0.0354024		83.2	0.486465	0.466241	0.346675	0.489336	0.14718	0.757565	0.615062		83.2	0.673904	0.670649	0.57917	0.964967	0.986197	1.16333	1.03731		83.2	0.541469	0.49697	0.400644	0.960217	0.88441	1.13097	1.02208
83.4	0.0429041	0.0481502	0.0333761	0.0320589	0.0131727	0.0445397	0.0354677		83.4	0.486848	0.46713	0.347603	0.490141	0.147287	0.758105	0.61553		83.4	0.674462	0.670703	0.5797	0.965102	0.986715	1.1633	1.03722		83.4	0.541901	0.4973	0.400982	0.960677	0.884432	1.1302	1.02216
83.6	0.0429542	0.0487454	0.0334786	0.0321582	0.0132658	0.044983	0.035815		83.6	0.487652	0.467836	0.347976	0.490563	0.147322	0.758226	0.616075		83.6	0.675258	0.671174	0.580671	0.965487	0.986968	1.163	1.03721		83.6	0.542302	0.497742	0.401703	0.961438	0.884989	1.13033	1.02214
83.8	0.0428397	0.0489041	0.0336885	0.0321149	0.0133832	0.0449294	0.036024		83.8	0.488055	0.468242	0.348394	0.490641	0.147181	0.758338	0.616771		83.8	0.675819	0.671738	0.581702	0.965726	0.987366	1.16322	1.03735		83.8	0.542873	0.498182	0.402344	0.961733	0.885061	1.13017	1.02184
84	0.0423129	0.0488285	0.0336101	0.0316521	0.0131735	0.0448085	0.03574		84	0.48845	0.468817	0.348452	0.491674	0.147906	0.758857	0.617354		84	0.676291	0.672321	0.582364	0.966391	0.987435	1.16335	1.03746		84	0.543548	0.498674	0.403313	0.961871	0.885331	1.13026	1.02165
84.2	0.0415957	0.0484508	0.0334851	0.0311459	0.0124558	0.0448433	0.035266		84.2	0.488399	0.46881	0.348363	0.492182	0.1479	0.759051	0.617409		84.2	0.676564	0.672887	0.583224	0.966321	0.987353	1.16322	1.03778		84.2	0.544177	0.499167	0.404001	0.962379	0.885827	1.13017	1.02174
84.4	0.0410017	0.048213	0.0337519	0.0311508	0.0123572	0.0448341	0.0353425		84.4	0.489016	0.468808	0.348751	0.492876	0.148224	0.75976	0.618055		84.4	0.677195	0.673446	0.584204	0.966675	0.987762	1.16404	1.03831		84.4	0.544923	0.499343	0.404452	0.962731	0.885638	1.13028	1.02189
84.6	0.04118	0.0484179	0.033904	0.0308854	0.0121656	0.0445261	0.0352658		84.6	0.489871	0.469702	0.348974	0.493719	0.149264	0.760646	0.618735		84.6	0.677756	0.674165	0.584769	0.967096	0.988062	1.1641	1.03855		84.6	0.545442	0.500144	0.404821	0.962931	0.885767	1.13039	1.02226
84.8	0.0408945	0.0485803	0.0343394	0.0304157	0.0121783	0.0441313	0.0353753		84.8	0.490414	0.470361	0.349083	0.493962	0.149948	0.761347	0.618935		84.8	0.678659	0.674532	0.585198	0.967367	0.988361	1.16441	1.03833		84.8	0.545811	0.500606	0.40516	0.962606	0.886163	1.13014	1.02249
85	0.0406994	0.0487886	0.0343294	0.0301151	0.0124085	0.0441933	0.035034		85	0.491044	0.470589	0.349496	0.49451	0.149886	0.761898	0.619522		85	0.679023	0.674787	0.585754	0.967494	0.988432	1.16505	1.03872		85	0.545952	0.501256	0.405464	0.962955	0.886136	1.13036	1.02269
85.2	0.0407283	0.0490351	0.0349237	0.030455	0.0126947	0.0443257	0.0352085		85.2	0.491635	0.471478	0.350231	0.495247	0.150153	0.762855	0.620259		85.2	0.679452	0.675073	0.586256	0.968084	0.988713	1.16575	1.03949		85.2	0.546277	0.50141	0.405654	0.963129	0.886423	1.13042	1.02316
85.4	0.041245	0.0499576	0.0353541	0.0307213	0.0128684	0.0446811	0.035574		85.4	0.492451	0.472068	0.351261	0.496162	0.150816	0.763869	0.621434		85.4	0.679805	0.675447	0.586652	0.968054	0.98879	1.1662	1.03958		85.4	0.546887	0.501966	0.40607	0.963126	0.886703	1.13084	1.0236
85.6	0.0414868	0.0499357	0.0351557	0.030538	0.0124805	0.0444973	0.0354842		85.6	0.493183	0.472855	0.352201	0.496899	0.151359	0.765308	0.6223		85.6	0.680513	0.67605	0.58696	0.968193	0.988939	1.1666	1.04001		85.6	0.54738	0.502116	0.406642	0.963405	0.886746	1.13109	1.0239
85.8	0.042326	0.0505176	0.0355424	0.0312129	0.0132981	0.0453376	0.0359085		85.8	0.492978	0.473009	0.352676	0.496942	0.151231	0.765273	0.622453		85.8	0.680765	0.676837	0.587272	0.968225	0.98919	1.16639	1.0402		85.8	0.547638	0.503002	0.40714	0.963379	0.886687	1.13137	1.02436
86	0.0427022	0.050828	0.036085	0.031886	0.0137076	0.0462207	0.0363885		86	0.493482	0.473699	0.353127	0.497551	0.151228	0.766178	0.623412		86	0.681428	0.677441	0.587255	0.968623	0.989602	1.16667	1.04072		86	0.54836	0.503423	0.406983	0.962989	0.886697	1.13139	1.02458
86.2	0.0427247	0.0511906	0.0360254	0.0313473	0.013562	0.0463837	0.0365085		86.2	0.494318	0.474325	0.353914	0.498018	0.151545	0.76654	0.62464		86.2	0.681453	0.678245	0.588028	0.968753	0.990001	1.16678	1.0412		86.2	0.548817	0.504016	0.407484	0.963311	0.886835	1.13192	1.02481
86.4	0.0424017	0.0509684	0.0360162	0.0311704	0.0134534	0.046324	0.0364567		86.4	0.494608	0.474549	0.354499	0.498616	0.151346	0.766843	0.625464		86.4	0.681485	0.678748	0.588659	0.96898	0.99017	1.167	1.04139		86.4	0.549222	0.504355	0.407831	0.963694	0.886722	1.13216	1.02443
86.6	0.0425603	0.0514009	0.0356823	0.0308663	0.0131947	0.0459868	0.0364872		86.6	0.495105	0.475072	0.35521	0.499131	0.151435	0.767167	0.625919		86.6	0.681881	0.679411	0.589118	0.969059	0.990591	1.1667	1.04131		86.6	0.550112	0.504499	0.408341	0.963784	0.886659	1.13275	1.02421
86.8	0.0425441	0.0513387	0.0354393	0.0307905	0.0128958	0.0455413	0.0363048		86.8	0.495118	0.474937	0.3559	0.49883	0.150961	0.767398	0.626321		86.8	0.682308	0.679943	0.589502	0.968966	0.991091	1.16683	1.04141		86.8	0.550684	0.504999	0.409097	0.963652	0.886941	1.13338	1.02448
87	0.0429098	0.0511446	0.0356024	0.0307512	0.0127247	0.0450897	0.0363315		87	0.495338	0.475171	0.356146	0.498973	0.151099	0.767399	0.626469		87	0.682649	0.680075	0.590102	0.969101	0.991668	1.1669	1.04159		87	0.551464	0.505768	0.409751	0.96416	0.887317	1.13358	1.0243
87.2	0.0432339	0.0508624	0.0354867	0.0308166	0.013137	0.0453365	0.0366537		87.2	0.495783	0.475492	0.356932	0.498728	0.151309	0.767763	0.626921		87.2	0.683381	0.680254	0.590303	0.969362	0.991931	1.16695	1.04145		87.2	0.552069	0.505848	0.410453	0.964576	0.887749	1.13375	1.0247
87.4	0.0435004	0.051328	0.0354842	0.030488	0.0132254	0.0454914	0.0374623		87.4	0.496052	0.476165	0.357744	0.499348	0.151559	0.768588	0.627656		87.4	0.68406	0.680538	0.590838	0.969329	0.99242	1.16688	1.0414		87.4	0.55274	0.506386	0.411274	0.965237	0.887805	1.13394	1.02448
87.6	0.0434767	0.0517681	0.0355245	0.0304955	0.0133945	0.0453335	0.0375315		87.6	0.495942	0.476262	0.357323	0.499041	0.151504	0.768412	0.627599		87.6	0.684517	0.681378	0.591321	0.969716	0.9926	1.16662	1.04146		87.6	0.553152	0.506783	0.412243	0.965142	0.888136	1.13452	1.02436
87.8	0.0433654	0.0515504	0.0354928	0.0301524	0.0131945	0.0452131	0.0376368		87.8	0.496129	0.476758	0.357745	0.499638	0.152337	0.769412	0.628307		87.8	0.685063	0.681905	0.591885	0.97011	0.992877	1.16672	1.04156		87.8	0.553422	0.507229	0.412964	0.965042	0.88801	1.13474	1.0245
88	0.043154	0.0508682	0.0353142	0.0298747	0.0125134	0.0451348	0.0368546		88	0.496445	0.477001	0.358149	0.499562	0.153012	0.769691	0.628538		88	0.685578	0.682559	0.592452	0.970188	0.992972	1.16679	1.04192		88	0.553913	0.507612	0.413704	0.965537	0.888266	1.1346	1.02483
88.2	0.0426971	0.0501425	0.0350641	0.029743	0.0122708	0.0452766	0.0368738		88.2	0.49641	0.477072	0.358217	0.499081	0.15319	0.769659	0.629056		88.2	0.685538	0.683172	0.593004	0.970104	0.993396	1.16725	1.04217		88.2	0.554406	0.507923	0.413939	0.96606	0.888888	1.13455	1.02466
88.4	0.0428032	0.0504406	0.0352538	0.0303406	0.0124868	0.0453908	0.0373637		88.4	0.497349	0.478141	0.35913	0.500156	0.154118	0.770516	0.630272		88.4	0.685739	0.683703	0.593526	0.97009	0.993656	1.16768	1.0421		88.4	0.554846	0.508374	0.414594	0.966252	0.889247	1.13473	1.02499
88.6	0.0428416	0.0505878	0.0351167	0.0306053	0.0122269	0.0452467	0.0368903		88.6	0.497745	0.478675	0.359258	0.499894	0.154535	0.770954	0.630606		88.6	0.686361	0.68418	0.594036	0.970164	0.993895	1.16754	1.04222		88.6	0.554979	0.509225	0.414971	0.966637	0.889697	1.1351	1.02529
88.8	0.0431516	0.0514409	0.0354889	0.0313304	0.0129171	0.0456889	0.0371947		88.8	0.498037	0.478712	0.359641	0.499508	0.154188	0.771187	0.630816		88.8	0.68683	0.684595	0.594624	0.970165	0.994142	1.16789	1.04227		88.8	0.554966	0.509694	0.415476	0.967146	0.890016	1.13517	1.02553
89	0.0438641	0.0516288	0.0356945	0.0317953	0.013268	0.0460103	0.0371671		89	0.498684	0.478975	0.360296	0.50005	0.154306	0.772044	0.631447		89	0.687241	0.684508	0.595424	0.970173	0.994549	1.16853	1.0424		89	0.554917	0.510347	0.415926	0.967797	0.889977	1.13572	1.02544
89.2	0.043956	0.0515499	0.0357669	0.0322842	0.0132213	0.0458507	0.0370608		89.2	0.499307	0.479648	0.361245	0.501143	0.155128	0.773226	0.632062		89.2	0.688056	0.684825	0.596041	0.970455	0.994593	1.16893	1.04266		89.2	0.555456	0.511066	0.416775	0.967822	0.890211	1.13556	1.02599
89.4	0.0443389	0.0517839	0.0355245	0.0324662	0.0129318	0.0461104	0.0369551		89.4	0.499637	0.479715	0.361554	0.50183	0.155004	0.773311	0.632707		89.4	0.688492	0.68529	0.596721	0.970593	0.994549	1.16901	1.04284		89.4	0.555799	0.511677	0.417764	0.967939	0.89051	1.1357	1.02603
89.6	0.0449809	0.0518294	0.0355573	0.0324559	0.0129132	0.0461786	0.0367501		89.6	0.500406	0.480223	0.362383	0.502505	0.155526	0.774054	0.633074		89.6	0.688884	0.685535	0.597384	0.971069	0.994719	1.16907	1.04307		89.6	0.555965	0.512233	0.418639	0.968047	0.890258	1.13554	1.02627
89.8	0.0455843	0.0518401	0.036072	0.0327338	0.0130595	0.0469924	0.0368371		89.8	0.500541	0.480557	0.36293	0.503106	0.155535	0.774333	0.633623		89.8	0.689295	0.686045	0.597952	0.971134	0.994772	1.16881	1.04363		89.8	0.556651	0.513012	0.419059	0.96839	0.890865	1.13586	1.02641
90	0.0462025	0.0520018	0.0365902	0.0327619	0.0134683	0.0476288	0.0370742		90	0.501281	0.48122	0.36327	0.503997	0.15551	0.775287	0.634687		90	0.69004	0.686216	0.598162	0.971867	0.994642	1.16906	1.04422		90	0.557589	0.513474	0.419627	0.968247	0.891003	1.13575	1.02689
90.2	0.0460236	0.0523706	0.0366675	0.0325724	0.0135031	0.0476134	0.0367149		90.2	0.501781	0.481577	0.363965	0.504696	0.155855	0.77557	0.63521		90.2	0.690394	0.686435	0.599116	0.972073	0.994898	1.16952	1.04476		90.2	0.558101	0.513787	0.420375	0.968875	0.891088	1.13604	1.02712
90.4	0.0464683	0.0521536	0.0371621	0.0325264	0.0135153	0.0476644	0.0369348		90.4	0.502345	0.482056	0.364561	0.505842	0.156063	0.776218	0.63564		90.4	0.690906	0.686699	0.599557	0.972441	0.995002	1.16942	1.0452		90.4	0.558696	0.514003	0.420944	0.968897	0.891392	1.13608	1.02719
90.6	0.0470484	0.0525774	0.0374145	0.032767	0.0140736	0.0476848	0.0374112		90.6	0.503289	0.482743	0.365325	0.50681	0.156867	0.777161	0.636498		90.6	0.69139	0.686984	0.600005	0.972204	0.995362	1.16946	1.04557		90.6	0.559532	0.514502	0.421636	0.968732	0.891363	1.13706	1.02775
90.8	0.0474787	0.052365	0.0376474	0.0328366	0.0141696	0.0475363	0.0374281		90.8	0.503821	0.483345	0.366145	0.507206	0.157435	0.777976	0.637314		90.8	0.692318	0.687038	0.600805	0.972622	0.99585	1.1701	1.04611		90.8	0.559995	0.514919	0.421749	0.968652	0.891898	1.13737	1.02786
91	0.0480113	0.0520775	0.0376996	0.0329164	0.0140563	0.047481	0.0375812		91	0.504302	0.48374	0.366309	0.507617	0.157882	0.778318	0.637637		91	0.69286	0.686891	0.601388	0.972988	0.99625	1.17028	1.04598		91	0.560885	0.515128	0.42219	0.968899	0.891929	1.13748	1.02803
91.2	0.0480303	0.0519205	0.0376771	0.0328216	0.0143345	0.0475718	0.0373084		91.2	0.50505	0.484227	0.366574	0.508059	0.157989	0.778788	0.638176		91.2	0.693155	0.68725	0.601614	0.973054	0.99645	1.17098	1.0463		91.2	0.561584	0.515183	0.422658	0.968845	0.892228	1.1379	1.02876
91.4	0.048449	0.052221	0.0383773	0.0328905	0.014761	0.0476764	0.0375005		91.4	0.505457	0.485158	0.366721	0.50896	0.158297	0.7794	0.639252		91.4	0.693422	0.687441	0.60226	0.973637	0.997289	1.17088	1.0464		91.4	0.562332	0.515806	0.423206	0.968774	0.892222	1.13789	1.02856
91.6	0.0489064	0.0522714	0.0384699	0.0332387	0.0146156	0.0479922	0.0373317		91.6	0.506475	0.486147	0.366704	0.509035	0.158583	0.779959	0.639617		91.6	0.693765	0.687942	0.60272	0.974242	0.997344	1.17118	1.04626		91.6	0.562989	0.516242	0.423855	0.968534	0.89225	1.13841	1.02865
91.8	0.0484165	0.0514998	0.0382881	0.032497	0.0144043	0.047954	0.0374379		91.8	0.507511	0.48685	0.367663	0.509702	0.159622	0.780929	0.640624		91.8	0.69356	0.688336	0.603283	0.974453	0.997528	1.17135	1.04594		91.8	0.563453	0.517037	0.424004	0.968567	0.892454	1.13864	1.02885
92	0.0484891	0.0513557	0.038545	0.0328275	0.0148162	0.0482907	0.0376451		92	0.50765	0.487275	0.368129	0.509693	0.160132	0.781228	0.641157		92	0.693487	0.688723	0.603686	0.974531	0.997917	1.17143	1.04598		92	0.563904	0.517607	0.42435	0.968727	0.892749	1.13839	1.02881
92.2	0.0486775	0.051578	0.0388353	0.0330131	0.0151452	0.0490133	0.0381453		92.2	0.507695	0.487851	0.36833	0.510022	0.159702	0.781164	0.641697		92.2	0.693328	0.688844	0.603864	0.974737	0.997993	1.17163	1.04571		92.2	0.564182	0.518316	0.424437	0.969238	0.893319	1.13859	1.02871
92.4	0.0488854	0.0522599	0.0392564	0.0333891	0.0157577	0.0498372	0.0386242		92.4	0.508214	0.488631	0.368962	0.51101	0.160245	0.782066	0.642317		92.4	0.693405	0.689154	0.604113	0.974778	0.99835	1.17163	1.0455		92.4	0.564617	0.518968	0.425092	0.969744	0.893845	1.13834	1.0289
92.6	0.0490025	0.0524685	0.0391993	0.0337469	0.0159779	0.0498459	0.0384508		92.6	0.508157	0.488713	0.369064	0.510726	0.160077	0.782292	0.642815		92.6	0.693872	0.689484	0.604656	0.974781	0.999034	1.17167	1.04564		92.6	0.564788	0.520058	0.425326	0.970337	0.894224	1.13861	1.02931
92.8	0.0495242	0.0532111	0.0395612	0.0342076	0.0164737	0.0506164	0.0394046		92.8	0.508635	0.489278	0.369387	0.511073	0.159861	0.783027	0.643215		92.8	0.694299	0.689661	0.604994	0.97514	0.999267	1.17178	1.04547		92.8	0.565031	0.520663	0.425844	0.970381	0.894321	1.13835	1.02927
93	0.0497852	0.0535963	0.0395143	0.0340686	0.0162793	0.0504998	0.0400003		93	0.50897	0.489528	0.369346	0.511508	0.160043	0.783945	0.643535		93	0.694848	0.68985	0.605584	0.974772	0.999414	1.17174	1.04511		93	0.565671	0.521103	0.426326	0.970218	0.89469	1.13849	1.02935
93.2	0.0493737	0.0541269	0.0395202	0.0344048	0.0165432	0.0508014	0.0402027		93.2	0.509368	0.490086	0.369583	0.512347	0.16001	0.784392	0.643932		93.2	0.695376	0.690608	0.606375	0.975088	0.999491	1.17194	1.04557		93.2	0.566227	0.521834	0.426608	0.970527	0.894867	1.13845	1.02959
93.4	0.049672	0.0548279	0.0395066	0.0341039	0.0161069	0.0511902	0.0401453		93.4	0.510084	0.49064	0.369868	0.512857	0.160257	0.784879	0.644784		93.4	0.695649	0.691144	0.607022	0.975451	0.999247	1.17192	1.04545		93.4	0.566686	0.522573	0.426978	0.970657	0.89523	1.13858	1.0296
93.6	0.0502902	0.055409	0.0399067	0.0344033	0.0164256	0.0516898	0.0401005		93.6	0.510418	0.491498	0.370329	0.513325	0.160812	0.785855	0.645015		93.6	0.696384	0.691364	0.607307	0.975841	0.99932	1.17203	1.0455		93.6	0.567112	0.5229	0.427419	0.970973	0.895208	1.1386	1.02987
93.8	0.0500968	0.0555809	0.0399863	0.0345231	0.0164662	0.051985	0.0404289		93.8	0.510489	0.491835	0.370365	0.513823	0.161084	0.786601	0.645653		93.8	0.697207	0.691709	0.607427	0.975932	0.998899	1.17228	1.04582		93.8	0.567954	0.522896	0.427627	0.971087	0.895614	1.13861	1.0301
94	0.0504173	0.0567141	0.0406547	0.0351361	0.0173139	0.0527718	0.0409086		94	0.510982	0.49228	0.370853	0.51461	0.16116	0.787161	0.646031		94	0.697935	0.691823	0.60777	0.975936	0.9991	1.17234	1.04611		94	0.568351	0.523054	0.42833	0.971161	0.895832	1.13845	1.03052
94.2	0.0500145	0.0569684	0.0403531	0.0350333	0.0172111	0.052658	0.0408475		94.2	0.511385	0.492743	0.371192	0.514913	0.161961	0.787437	0.646614		94.2	0.698324	0.692096	0.608186	0.976207	0.999391	1.1726	1.0466		94.2	0.568612	0.523149	0.428504	0.971359	0.895931	1.13835	1.03041
94.4	0.0500285	0.0564393	0.04017	0.0344325	0.0165173	0.0526149	0.0405196		94.4	0.511947	0.492998	0.371638	0.515202	0.161818	0.787632	0.64674		94.4	0.698315	0.6927	0.60896	0.976227	0.999256	1.17236	1.0473		94.4	0.568728	0.523161	0.428945	0.971592	0.896023	1.13822	1.03056
94.6	0.0500405	0.056577	0.0395784	0.0345197	0.0162456	0.0523127	0.0399052		94.6	0.513243	0.493681	0.372236	0.515924	0.162833	0.788431	0.64779		94.6	0.699055	0.693019	0.609395	0.976352	0.99957	1.17286	1.04781		94.6	0.569132	0.523335	0.429331	0.971852	0.896094	1.13888	1.03054
94.8	0.0495561	0.0563984	0.0387533	0.033935	0.0155014	0.0516761	0.0390996		94.8	0.514317	0.494551	0.372946	0.516463	0.163692	0.788955	0.649047		94.8	0.699602	0.69352	0.609672	0.976704	0.999552	1.17278	1.04793		94.8	0.569403	0.523301	0.429909	0.972407	0.896416	1.13895	1.0306
95	0.0496292	0.0566543	0.038454	0.0342432	0.0150589	0.0515661	0.0388014		95	0.51495	0.494973	0.373236	0.516763	0.16391	0.789116	0.649936		95	0.699932	0.694025	0.609958	0.976652	0.999758	1.17285	1.0482		95	0.569943	0.523756	0.430589	0.973048	0.896453	1.13943	1.03121
95.2	0.0494766	0.05633	0.0383614	0.0341702	0.0152015	0.0513394	0.0383056		95.2	0.515958	0.495879	0.374101	0.517181	0.164537	0.789562	0.650671		95.2	0.700157	0.694777	0.610303	0.977313	0.999887	1.17295	1.04894		95.2	0.57025	0.523822	0.431064	0.973333	0.896423	1.13952	1.03135
95.4	0.04983	0.0564159	0.0385605	0.034321	0.0153384	0.0516853	0.0385692		95.4	0.51658	0.497102	0.374958	0.517913	0.165268	0.790303	0.651679		95.4	0.70076	0.69546	0.610524	0.977604	1.00029	1.17252	1.04889		95.4	0.571208	0.524401	0.431814	0.973398	0.896107	1.13985	1.03105
95.6	0.0502955	0.0564469	0.0384145	0.0342001	0.0150332	0.0518431	0.0389046		95.6	0.517411	0.497434	0.376024	0.517639	0.16555	0.790728	0.652223		95.6	0.701213	0.696222	0.611145	0.97789	1	1.17283	1.04903		95.6	0.571585	0.525005	0.432642	0.97352	0.895961	1.14005	1.03103
95.8	0.0499343	0.0557535	0.0380505	0.0333668	0.0150193	0.0513731	0.0391751		95.8	0.517784	0.497709	0.377423	0.518388	0.165921	0.791138	0.653128		95.8	0.70145	0.69688	0.611249	0.977842	1.00014	1.17262	1.04941		95.8	0.572084	0.525895	0.432874	0.973636	0.896208	1.13967	1.03114
96	0.0506861	0.0557892	0.038647	0.0340959	0.0151802	0.0519592	0.0394529		96	0.517646	0.49838	0.378152	0.518717	0.166167	0.791341	0.653749		96	0.702048	0.697012	0.61158	0.978087	1.00062	1.17257	1.0496		96	0.572517	0.526915	0.433513	0.973934	0.896336	1.13975	1.03114
96.2	0.0512268	0.0557269	0.0387735	0.0342015	0.0152381	0.0519356	0.0395098		96.2	0.518183	0.498855	0.3787	0.518992	0.165765	0.79189	0.654305		96.2	0.702388	0.697332	0.611941	0.978494	1.00077	1.17276	1.04976		96.2	0.573135	0.527928	0.433974	0.974269	0.896713	1.13992	1.03116
96.4	0.0515802	0.0557497	0.0392117	0.0341721	0.0157522	0.0520837	0.0398174		96.4	0.517948	0.499042	0.379015	0.518966	0.166099	0.791871	0.654697		96.4	0.702367	0.698081	0.612665	0.978403	1.00136	1.1729	1.0501		96.4	0.573686	0.52839	0.434207	0.97448	0.897013	1.1398	1.03118
96.6	0.0522145	0.0556795	0.0391061	0.0344483	0.015675	0.0519203	0.0402711		96.6	0.517881	0.499132	0.379075	0.518709	0.165637	0.79174	0.65512		96.6	0.702966	0.698323	0.613629	0.978367	1.0019	1.17276	1.05033		96.6	0.573956	0.528877	0.434383	0.974287	0.897468	1.14002	1.03165
96.8	0.0532656	0.0557875	0.0391747	0.0349139	0.0153951	0.052068	0.0412422		96.8	0.51831	0.499354	0.379315	0.518979	0.165495	0.792023	0.655192		96.8	0.703642	0.698555	0.614155	0.978761	1.00214	1.17286	1.05011		96.8	0.574457	0.529171	0.43493	0.974209	0.897634	1.14017	1.03134
97	0.0535588	0.0560347	0.0397116	0.0348902	0.0151409	0.0516601	0.0415629		97	0.517874	0.499231	0.379188	0.519013	0.165303	0.792445	0.654996		97	0.703668	0.69891	0.614888	0.978387	1.00267	1.17334	1.05006		97	0.575301	0.529686	0.435126	0.974419	0.89802	1.14078	1.03148
97.2	0.0531931	0.0561579	0.0401299	0.0348598	0.0151168	0.0515255	0.0414303		97.2	0.518348	0.499702	0.379904	0.519829	0.165505	0.793127	0.655406		97.2	0.70409	0.698808	0.61581	0.978862	1.00288	1.17394	1.04972		97.2	0.575862	0.530447	0.435216	0.974369	0.897889	1.14105	1.03132
97.4	0.0535669	0.0565542	0.0403281	0.035006	0.0151215	0.0514277	0.0415673		97.4	0.518607	0.499888	0.38045	0.520265	0.166081	0.793825	0.656006		97.4	0.704412	0.699004	0.616307	0.978773	1.00263	1.1742	1.04913		97.4	0.576511	0.530611	0.435764	0.973909	0.898443	1.14077	1.03145
97.6	0.0537748	0.0569286	0.0403705	0.0355681	0.0154282	0.0513792	0.0422351		97.6	0.519127	0.500038	0.381106	0.520788	0.16665	0.794544	0.656282		97.6	0.704815	0.698943	0.616645	0.978863	1.00317	1.1749	1.04899		97.6	0.576789	0.530659	0.436313	0.973719	0.898588	1.14069	1.03146
97.8	0.0537665	0.0573105	0.0409282	0.0359769	0.0157421	0.0513661	0.0430937		97.8	0.519241	0.500006	0.381357	0.521202	0.166591	0.794355	0.656113		97.8	0.705267	0.698863	0.616975	0.978913	1.00347	1.17542	1.04906		97.8	0.577277	0.531015	0.436602	0.973441	0.898731	1.14064	1.03162
98	0.0536037	0.057396	0.0407718	0.0355964	0.0154445	0.0512325	0.0430104		98	0.520039	0.500576	0.38239	0.521846	0.167085	0.795206	0.656582		98	0.70556	0.699324	0.617351	0.978699	1.00384	1.17551	1.04908		98	0.577623	0.531559	0.437222	0.973438	0.899256	1.14066	1.03186
98.2	0.0533699	0.0571552	0.0403444	0.0351264	0.0152123	0.0511964	0.043022		98.2	0.52052	0.501074	0.382805	0.522612	0.167742	0.795913	0.65723		98.2	0.705585	0.699805	0.618017	0.979194	1.00397	1.17604	1.04924		98.2	0.578011	0.531588	0.437531	0.973461	0.899413	1.14032	1.03206
98.4	0.0530407	0.0572725	0.0403161	0.0348079	0.014806	0.0514668	0.0425213		98.4	0.521142	0.501432	0.383539	0.523332	0.168043	0.796636	0.65714		98.4	0.705841	0.700202	0.61872	0.979525	1.00424	1.17642	1.04939		98.4	0.578313	0.531499	0.438258	0.97359	0.899591	1.14039	1.03256
98.6	0.0524721	0.057804	0.0399733	0.0349514	0.0145373	0.0510185	0.0419091		98.6	0.522109	0.502049	0.384369	0.524389	0.169314	0.798081	0.658373		98.6	0.706564	0.700826	0.618934	0.979765	1.00463	1.17681	1.04916		98.6	0.578643	0.531942	0.438733	0.973836	0.8998	1.14082	1.03271
98.8	0.0517566	0.0579639	0.0398729	0.0347756	0.0147187	0.0511766	0.0417801		98.8	0.522687	0.502418	0.384886	0.525044	0.169637	0.798891	0.658982		98.8	0.706354	0.701592	0.618929	0.979875	1.00454	1.17695	1.049		98.8	0.579019	0.532239	0.439331	0.97426	0.899957	1.14109	1.0332
99	0.0519498	0.0582721	0.0402832	0.034911	0.0150642	0.0512584	0.0418692		99	0.522741	0.50275	0.385488	0.525416	0.169786	0.799246	0.659706		99	0.70665	0.702166	0.619646	0.980176	1.00488	1.17737	1.04939		99	0.579476	0.532418	0.439764	0.974602	0.900218	1.14108	1.0334
99.2	0.0515429	0.0577662	0.0403896	0.0347599	0.0155814	0.051482	0.0417902		99.2	0.523342	0.503516	0.386417	0.526044	0.170686	0.79974	0.660261		99.2	0.706922	0.702968	0.620255	0.980643	1.00467	1.17729	1.04967		99.2	0.580118	0.532284	0.440359	0.974471	0.900034	1.14114	1.03317
99.4	0.0517752	0.0581695	0.0407696	0.0350672	0.0156598	0.0519971	0.0421063		99.4	0.523557	0.504201	0.386989	0.526704	0.171083	0.800347	0.661349		99.4	0.707336	0.703624	0.620418	0.980673	1.0047	1.17759	1.04982		99.4	0.580959	0.53251	0.440805	0.974324	0.900057	1.14167	1.03358
99.6	0.0518953	0.057669	0.0403809	0.0346858	0.0151123	0.0518493	0.041781		99.6	0.523471	0.504652	0.38759	0.526607	0.171222	0.800559	0.661894		99.6	0.707942	0.704252	0.621072	0.980978	1.00488	1.17788	1.05058		99.6	0.581084	0.53339	0.441231	0.974977	0.900272	1.14162	1.03394
99.8	0.0518595	0.0571284	0.0403568	0.0350621	0.0149082	0.0517797	0.0417216		99.8	0.523726	0.505034	0.388088	0.527154	0.171296	0.800984	0.662408		99.8	0.708812	0.704503	0.62142	0.981286	1.00509	1.1776	1.05082		99.8	0.58173	0.533998	0.441587	0.975524	0.900709	1.14181	1.03417
100	0.0519739	0.0571716	0.0407573	0.0357166	0.0149177	0.0523233	0.0415836		100	0.523972	0.505536	0.388412	0.526997	0.171517	0.801431	0.66282		100	0.708867	0.704717	0.622415	0.98148	1.00524	1.17747	1.05099		100	0.582382	0.534635	0.442538	0.976131	0.901171	1.14243	1.03431
100.2	0.0525433	0.0572493	0.0409369	0.0357179	0.0151385	0.0520639	0.0415691		100.2	0.524578	0.505691	0.388766	0.526995	0.171374	0.801967	0.663028		100.2	0.709215	0.705189	0.622953	0.981895	1.00538	1.17751	1.05131		100.2	0.582857	0.534686	0.443283	0.976622	0.901619	1.14268	1.03447
100.4	0.0529404	0.0572103	0.0414276	0.036019	0.0155207	0.0527115	0.0417957		100.4	0.524337	0.505783	0.388856	0.52667	0.171294	0.801389	0.663107		100.4	0.709502	0.705666	0.623613	0.981915	1.00569	1.17742	1.05135		100.4	0.583482	0.534941	0.443396	0.97708	0.901989	1.14289	1.03477
100.6	0.0535584	0.0570983	0.0414445	0.0363728	0.0154607	0.0530088	0.0419086		100.6	0.525039	0.506353	0.388977	0.526768	0.171413	0.801708	0.663501		100.6	0.710297	0.706025	0.624413	0.982001	1.00626	1.17755	1.05172		100.6	0.584041	0.535292	0.444115	0.977469	0.902395	1.14338	1.03513
100.8	0.0542681	0.056979	0.0415746	0.0365824	0.0150027	0.0528667	0.0417621		100.8	0.525668	0.506795	0.389186	0.527129	0.17212	0.802186	0.663754		100.8	0.710439	0.706617	0.625005	0.982504	1.00695	1.17792	1.05196		100.8	0.584449	0.535827	0.444628	0.97776	0.902654	1.14399	1.03503
101	0.0543267	0.0569347	0.042065	0.0362692	0.0152129	0.0525577	0.0417645		101	0.526035	0.507319	0.389252	0.527135	0.172403	0.802837	0.663994		101	0.710618	0.706929	0.625696	0.982737	1.00745	1.17806	1.05219		101	0.584866	0.536371	0.445078	0.977816	0.90282	1.14444	1.03517
101.2	0.0544323	0.0572722	0.0420846	0.0362237	0.0151821	0.0527193	0.0422837		101.2	0.526781	0.507319	0.389898	0.527324	0.172904	0.80323	0.6645		101.2	0.711414	0.707211	0.626391	0.982943	1.00732	1.17752	1.05193		101.2	0.585333	0.53687	0.445538	0.977415	0.902727	1.14463	1.03501
101.4	0.0548659	0.0578357	0.0419085	0.0366847	0.015544	0.0528965	0.0432028		101.4	0.527086	0.507232	0.389992	0.527302	0.173308	0.803329	0.664719		101.4	0.711923	0.707908	0.626688	0.983348	1.00781	1.17781	1.05232		101.4	0.585763	0.537359	0.44628	0.977707	0.902881	1.14485	1.03511
101.6	0.0555578	0.0575302	0.0417368	0.0365026	0.0152829	0.0528263	0.0437207		101.6	0.528426	0.507508	0.390891	0.527572	0.174227	0.803959	0.664993		101.6	0.712528	0.707998	0.627013	0.98373	1.00864	1.17803	1.05264		101.6	0.585712	0.538258	0.446461	0.977767	0.902667	1.14491	1.03539
101.8	0.0558986	0.0575127	0.0419583	0.0364778	0.015648	0.052769	0.0443734		101.8	0.529229	0.507917	0.391351	0.528161	0.174443	0.804549	0.665323		101.8	0.713178	0.708336	0.627341	0.984025	1.00928	1.17796	1.05272		101.8	0.585979	0.538941	0.446796	0.977755	0.902783	1.14479	1.0359
102	0.0556067	0.0574382	0.0414748	0.0362144	0.0155383	0.0531514	0.0444783		102	0.529768	0.508043	0.391676	0.528762	0.174801	0.805647	0.665879		102	0.713176	0.708613	0.627955	0.984192	1.00949	1.17808	1.05236		102	0.586742	0.539551	0.447328	0.977836	0.902825	1.14493	1.03597
102.2	0.0556379	0.0577526	0.0413853	0.0361361	0.0157176	0.0539421	0.0448962		102.2	0.530328	0.507999	0.391836	0.529499	0.174987	0.806164	0.666031		102.2	0.713355	0.709026	0.628653	0.984731	1.01011	1.17848	1.05242		102.2	0.58724	0.540043	0.44726	0.977889	0.902487	1.14487	1.03607
102.4	0.0555871	0.0581199	0.0419767	0.0362699	0.0157094	0.0542761	0.0450537		102.4	0.530715	0.508151	0.391995	0.529858	0.175231	0.806407	0.665927		102.4	0.713819	0.709272	0.628951	0.985114	1.01017	1.1786	1.05254		102.4	0.587376	0.540364	0.447692	0.977757	0.902117	1.14515	1.03588
102.6	0.0549864	0.0578198	0.0418159	0.0360359	0.0156458	0.053914	0.0445811		102.6	0.531283	0.508002	0.392077	0.530229	0.175169	0.806667	0.666222		102.6	0.714062	0.709621	0.629327	0.984796	1.01033	1.17865	1.05244		102.6	0.587826	0.540907	0.448183	0.977996	0.902314	1.14527	1.03579
102.8	0.0543662	0.0579049	0.0416904	0.0358776	0.0158028	0.0540648	0.0443485		102.8	0.531625	0.507814	0.391659	0.530546	0.174514	0.806523	0.666484		102.8	0.713678	0.709629	0.629698	0.984827	1.01042	1.17894	1.05227		102.8	0.588123	0.541387	0.4488	0.978127	0.902428	1.14507	1.03568
103	0.0543798	0.0577755	0.0414923	0.0353319	0.0157228	0.0538564	0.0438138		103	0.531617	0.508369	0.391957	0.531569	0.174719	0.806671	0.667191		103	0.713971	0.709652	0.630257	0.984758	1.01039	1.17907	1.05248		103	0.588345	0.541557	0.448949	0.977903	0.902342	1.14478	1.0355
103.2	0.0538423	0.0576721	0.0409204	0.0352032	0.0155268	0.0537753	0.0435125		103.2	0.531354	0.508706	0.392091	0.532109	0.174571	0.806812	0.667863		103.2	0.714053	0.710038	0.630513	0.984543	1.01007	1.17911	1.05274		103.2	0.588611	0.541848	0.449581	0.977713	0.902223	1.14507	1.0355
103.4	0.0538566	0.0580742	0.0408437	0.0355769	0.0152282	0.0544441	0.0435129		103.4	0.530696	0.508792	0.39203	0.531887	0.173936	0.806621	0.668302		103.4	0.714232	0.710126	0.630618	0.984353	1.01027	1.1796	1.05274		103.4	0.588895	0.542134	0.449773	0.978128	0.902331	1.14532	1.03582
103.6	0.0539171	0.0580933	0.0406135	0.0356275	0.014925	0.0544551	0.0432815		103.6	0.530669	0.509262	0.391983	0.532036	0.173447	0.806692	0.668528		103.6	0.714904	0.710217	0.630951	0.984764	1.01025	1.17986	1.05322		103.6	0.589157	0.54277	0.450498	0.979035	0.902507	1.14504	1.03564
103.8	0.0537157	0.0583568	0.0407297	0.0360195	0.0148346	0.0546415	0.0432543		103.8	0.530806	0.509153	0.391658	0.532107	0.172842	0.80688	0.669004		103.8	0.715495	0.710564	0.631252	0.984624	1.01031	1.18001	1.05309		103.8	0.589625	0.542796	0.451265	0.979161	0.902959	1.14504	1.0357
104	0.0542612	0.0589863	0.041034	0.0361965	0.015422	0.0548528	0.0433145		104	0.530878	0.509682	0.392325	0.532863	0.173194	0.80733	0.669782		104	0.71548	0.711171	0.631587	0.984592	1.0102	1.18018	1.05318		104	0.590203	0.54334	0.45196	0.979349	0.903354	1.14558	1.03601
104.2	0.0546121	0.0593458	0.0411174	0.0361886	0.0158494	0.0550377	0.0432303		104.2	0.531035	0.510433	0.392978	0.533455	0.173858	0.807682	0.67033		104.2	0.716231	0.711539	0.631492	0.984828	1.01054	1.1808	1.05322		104.2	0.590749	0.543536	0.452306	0.979827	0.903792	1.14583	1.03633
104.4	0.0548128	0.0598912	0.041904	0.0367848	0.0164952	0.0555324	0.0432205		104.4	0.531067	0.51096	0.393052	0.533682	0.174534	0.807873	0.671184		104.4	0.716522	0.712016	0.632071	0.985156	1.01076	1.18107	1.05345		104.4	0.591553	0.54421	0.452564	0.980478	0.903939	1.14586	1.03674
104.6	0.055131	0.0605298	0.0422934	0.036604	0.0162067	0.055541	0.0432012		104.6	0.531172	0.511543	0.393241	0.533704	0.174547	0.808415	0.671587		104.6	0.716876	0.712632	0.63265	0.985272	1.01112	1.18145	1.05412		104.6	0.592157	0.54455	0.452882	0.980748	0.904037	1.14617	1.03691
104.8	0.0555775	0.0612261	0.0426668	0.0369188	0.0163119	0.0556563	0.0436805		104.8	0.531237	0.512249	0.393717	0.534135	0.17527	0.808945	0.672352		104.8	0.717358	0.71311	0.633205	0.985898	1.01137	1.18189	1.05461		104.8	0.592249	0.545095	0.453344	0.980682	0.904387	1.1467	1.0373
105	0.0562206	0.0624692	0.0431856	0.0370282	0.0170086	0.0556939	0.0446053		105	0.53143	0.513017	0.394158	0.534516	0.175577	0.809571	0.672822		105	0.718041	0.713559	0.633183	0.986102	1.01129	1.18166	1.05507		105	0.592903	0.545507	0.454102	0.981123	0.904634	1.14689	1.03757
105.2	0.056144	0.0632705	0.0432956	0.0372808	0.0173199	0.0563979	0.0449313		105.2	0.531446	0.512942	0.39439	0.534817	0.175457	0.810177	0.672662		105.2	0.718544	0.713978	0.633541	0.986146	1.01133	1.18132	1.05518		105.2	0.593524	0.545706	0.45449	0.980958	0.904785	1.14745	1.03788
105.4	0.0569289	0.0640655	0.0437165	0.0377502	0.0180401	0.0564789	0.0456324		105.4	0.532082	0.513456	0.395173	0.535495	0.175946	0.810873	0.673022		105.4	0.71913	0.714304	0.63382	0.986642	1.01173	1.18175	1.05565		105.4	0.593581	0.546052	0.455069	0.981183	0.904877	1.14746	1.03839
105.6	0.0572296	0.0639601	0.0442146	0.0378943	0.0180919	0.0566099	0.0460199		105.6	0.533156	0.513676	0.395744	0.535702	0.176269	0.811583	0.673313		105.6	0.719606	0.714398	0.634175	0.986992	1.01218	1.18177	1.05573		105.6	0.593847	0.546458	0.45521	0.980964	0.905036	1.1472	1.03868
105.8	0.057171	0.0641544	0.0447334	0.0379317	0.0183985	0.0568251	0.0463854		105.8	0.533911	0.514503	0.396245	0.536439	0.176831	0.812163	0.673894		105.8	0.720104	0.714761	0.634633	0.987064	1.01256	1.18144	1.05604		105.8	0.594586	0.546741	0.455768	0.98129	0.9052	1.14712	1.03901
106	0.0567858	0.0639162	0.0448601	0.0378681	0.0181372	0.0568921	0.0463387		106	0.534358	0.515039	0.396212	0.536708	0.176914	0.812559	0.674025		106	0.720343	0.715417	0.63536	0.987095	1.01274	1.18156	1.05593		106	0.595411	0.547182	0.455986	0.981312	0.905231	1.14727	1.03897
106.2	0.0569581	0.064274	0.045168	0.0379635	0.0179367	0.0572418	0.0465179		106.2	0.535582	0.515836	0.397181	0.537509	0.177969	0.813116	0.674713		106.2	0.72097	0.715959	0.635979	0.986867	1.01309	1.18122	1.05624		106.2	0.595574	0.54753	0.456052	0.981408	0.904925	1.14703	1.03909
106.4	0.0567839	0.0639935	0.0454328	0.0377547	0.0179151	0.0569855	0.0461811		106.4	0.536378	0.516618	0.397449	0.538018	0.178499	0.813453	0.675167		106.4	0.721477	0.716044	0.636659	0.986766	1.01294	1.18138	1.05641		106.4	0.595798	0.547704	0.457018	0.98119	0.905029	1.14691	1.03902
106.6	0.0556139	0.0626524	0.0445715	0.0367094	0.0169111	0.0560957	0.0452004		106.6	0.537291	0.517199	0.398123	0.538432	0.1792	0.814142	0.675924		106.6	0.721728	0.716577	0.637296	0.986618	1.01329	1.18139	1.05638		106.6	0.596427	0.548091	0.45734	0.981318	0.905247	1.14644	1.03903
106.8	0.0547366	0.0622739	0.0439692	0.036339	0.0161241	0.0555052	0.0446145		106.8	0.537723	0.517769	0.399018	0.538899	0.179685	0.814672	0.67697		106.8	0.721663	0.716889	0.637876	0.986769	1.01339	1.18166	1.05641		106.8	0.59653	0.548954	0.457707	0.981252	0.905103	1.1466	1.03842
107	0.0547504	0.061615	0.0434693	0.0360831	0.0154779	0.0555775	0.04456		107	0.537589	0.517968	0.399392	0.538901	0.179462	0.814704	0.677325		107	0.7222	0.717371	0.638197	0.986531	1.01308	1.18175	1.05646		107	0.597289	0.549027	0.457633	0.981138	0.904791	1.14644	1.03826
107.2	0.0544774	0.0613906	0.0431324	0.035861	0.0148682	0.0557766	0.0446136		107.2	0.537876	0.518239	0.400015	0.539007	0.17939	0.814934	0.6781		107.2	0.722541	0.718071	0.638669	0.986959	1.01317	1.18162	1.05641		107.2	0.59742	0.549452	0.458456	0.981372	0.904974	1.14648	1.03777
107.4	0.0546621	0.0609124	0.0432073	0.0359646	0.0144888	0.0561702	0.0446792		107.4	0.538537	0.518711	0.400788	0.539109	0.180107	0.815493	0.678878		107.4	0.723078	0.718359	0.638583	0.98695	1.01347	1.18203	1.05662		107.4	0.597926	0.549618	0.458731	0.981863	0.904896	1.14655	1.03745
107.6	0.0546953	0.0606742	0.0428431	0.0356776	0.0142415	0.0561072	0.0448626		107.6	0.539172	0.519108	0.401352	0.539557	0.180304	0.816239	0.679599		107.6	0.723321	0.718685	0.639087	0.987006	1.01349	1.18225	1.05688		107.6	0.598465	0.549881	0.459093	0.982293	0.905477	1.14625	1.03722
107.8	0.0551212	0.0599915	0.042648	0.0351596	0.0138057	0.0559613	0.0447509		107.8	0.53905	0.519218	0.401735	0.539775	0.18064	0.816292	0.680353		107.8	0.72359	0.71938	0.639405	0.9873	1.01365	1.18248	1.05657		107.8	0.598816	0.550114	0.459542	0.982179	0.905536	1.14635	1.03749
108	0.05551	0.0599167	0.0430092	0.0354356	0.0144615	0.0563129	0.0451107		108	0.539228	0.519821	0.402619	0.540485	0.181692	0.816744	0.680827		108	0.723837	0.719563	0.639825	0.987645	1.01357	1.18283	1.05635		108	0.599736	0.55075	0.460033	0.982657	0.905746	1.14675	1.03771
108.2	0.0555873	0.0592576	0.0429174	0.0356345	0.0143818	0.0563003	0.0450443		108.2	0.539209	0.520184	0.402887	0.54047	0.181867	0.816557	0.680839		108.2	0.724233	0.719633	0.640197	0.988105	1.01362	1.18319	1.05623		108.2	0.600418	0.550975	0.460639	0.983406	0.906048	1.14708	1.0378
108.4	0.0557454	0.0592515	0.0436594	0.0362938	0.014365	0.0559531	0.0454912		108.4	0.539403	0.520238	0.402946	0.540563	0.182134	0.817408	0.681696		108.4	0.724399	0.719908	0.640708	0.98889	1.01392	1.18308	1.05635		108.4	0.600981	0.551462	0.461361	0.983762	0.906129	1.14754	1.03803
108.6	0.0556586	0.059591	0.0435002	0.0362689	0.0140605	0.0556302	0.0455641		108.6	0.539258	0.520545	0.403483	0.541029	0.182227	0.818062	0.681818		108.6	0.724495	0.720682	0.641104	0.989314	1.01389	1.18321	1.05646		108.6	0.601503	0.551569	0.461473	0.98394	0.906406	1.14792	1.03834
108.8	0.0558599	0.060073	0.0435853	0.0364965	0.0142721	0.0554521	0.0456124		108.8	0.539803	0.521194	0.404112	0.542004	0.182992	0.818783	0.682677		108.8	0.724709	0.721064	0.641479	0.989686	1.01377	1.1835	1.05631		108.8	0.601587	0.551956	0.461905	0.984233	0.906677	1.14862	1.03872
109	0.056197	0.0607323	0.0439365	0.0367949	0.0148108	0.0555743	0.0457735		109	0.53998	0.521388	0.404238	0.542399	0.182875	0.819556	0.682894		109	0.724692	0.721619	0.641728	0.989973	1.01368	1.18318	1.05642		109	0.601795	0.552295	0.462525	0.984321	0.906925	1.14912	1.03927
109.2	0.0560508	0.0608862	0.0439534	0.0372753	0.0151445	0.0557414	0.0459586		109.2	0.540074	0.521309	0.404222	0.542705	0.18242	0.819935	0.682873		109.2	0.725184	0.722037	0.642174	0.990169	1.01363	1.183	1.0561		109.2	0.601551	0.552563	0.462995	0.984223	0.906737	1.14959	1.03985
109.4	0.056398	0.0612383	0.044144	0.0373303	0.0152574	0.0556494	0.0462714		109.4	0.540757	0.521988	0.405016	0.543204	0.183013	0.82079	0.683711		109.4	0.725741	0.722382	0.642404	0.990206	1.01384	1.18327	1.05617		109.4	0.601706	0.553142	0.463676	0.984258	0.907038	1.15007	1.04036
109.6	0.0561255	0.0613239	0.0441376	0.0374004	0.0153271	0.0559379	0.0463143		109.6	0.54092	0.522193	0.40516	0.543549	0.182999	0.820896	0.683874		109.6	0.725904	0.722558	0.642759	0.99055	1.01423	1.18345	1.05622		109.6	0.60232	0.553518	0.464133	0.984117	0.907503	1.15041	1.0405
109.8	0.0561144	0.061583	0.0440059	0.0370666	0.0154539	0.0557754	0.0459233		109.8	0.541942	0.523579	0.405992	0.544312	0.183956	0.821613	0.684762		109.8	0.726335	0.723083	0.643269	0.9906	1.01447	1.18326	1.05658		109.8	0.602512	0.553885	0.464244	0.984631	0.907772	1.15061	1.04113
110	0.0562035	0.0619782	0.0439191	0.0374093	0.0154966	0.055661	0.045924		110	0.542331	0.524104	0.406491	0.544924	0.184036	0.821962	0.684969		110	0.726612	0.723459	0.643777	0.990562	1.01454	1.18331	1.05641		110	0.602915	0.554187	0.46458	0.984647	0.908156	1.15069	1.04122
110.2	0.0564521	0.0628216	0.0444083	0.0375499	0.0157474	0.0560977	0.0461274		110.2	0.542874	0.524279	0.40777	0.545713	0.184789	0.82242	0.685934		110.2	0.726913	0.723421	0.644528	0.990182	1.01502	1.18328	1.05674		110.2	0.603057	0.554397	0.46506	0.984869	0.908186	1.15093	1.04133
110.4	0.0561555	0.0623773	0.0440655	0.0367422	0.0155155	0.0555739	0.0456614		110.4	0.542799	0.524797	0.407899	0.546174	0.185071	0.82252	0.685927		110.4	0.727377	0.723622	0.64525	0.99053	1.01527	1.18382	1.0568		110.4	0.603575	0.554581	0.465671	0.984569	0.908158	1.15129	1.04139
110.6	0.0558263	0.0621565	0.04361	0.0365243	0.0148376	0.0554065	0.0453918		110.6	0.542766	0.525226	0.408496	0.54652	0.185271	0.823059	0.68662		110.6	0.728133	0.724095	0.645394	0.990754	1.01566	1.18374	1.05664		110.6	0.603678	0.554799	0.46561	0.98496	0.908319	1.15146	1.04117
110.8	0.0561285	0.0625576	0.0432933	0.0366173	0.0148824	0.0553424	0.0454164		110.8	0.542497	0.525086	0.409036	0.546537	0.184671	0.823268	0.687021		110.8	0.728537	0.724482	0.645533	0.990376	1.01574	1.18386	1.05639		110.8	0.603918	0.555379	0.46594	0.985014	0.908441	1.15197	1.04071
111	0.0566858	0.0631427	0.0435444	0.0371124	0.0150022	0.0562114	0.0458982		111	0.542544	0.525096	0.409032	0.546501	0.184271	0.823182	0.687119		111	0.729009	0.724775	0.645507	0.990459	1.01601	1.18392	1.0566		111	0.604199	0.555291	0.465999	0.98512	0.908528	1.1519	1.04069
111.2	0.0568236	0.063191	0.0436937	0.0366932	0.0148518	0.0563609	0.045749		111.2	0.542946	0.5253	0.410024	0.547397	0.184756	0.823678	0.687615		111.2	0.729425	0.72472	0.645887	0.990351	1.01664	1.18392	1.05685		111.2	0.604253	0.55557	0.46669	0.985205	0.90887	1.15199	1.0404
111.4	0.0571909	0.0633678	0.0441936	0.0374299	0.0155034	0.0569493	0.0462033		111.4	0.543775	0.526048	0.411059	0.547893	0.185532	0.824568	0.688522		111.4	0.729465	0.724483	0.646182	0.989727	1.0169	1.18429	1.05711		111.4	0.605032	0.555815	0.467053	0.985371	0.909293	1.15169	1.04013
111.6	0.05754	0.0634094	0.0443654	0.0375353	0.0156862	0.0571536	0.0461972		111.6	0.543983	0.526184	0.411296	0.548413	0.185217	0.82468	0.689112		111.6	0.729416	0.724888	0.646995	0.989583	1.01701	1.18468	1.05706		111.6	0.605639	0.556158	0.467294	0.985052	0.909902	1.151	1.0403
111.8	0.0580825	0.0627985	0.0445298	0.0374937	0.0157612	0.0572417	0.0462615		111.8	0.544772	0.526812	0.411661	0.548673	0.185799	0.824946	0.6898		111.8	0.729474	0.724805	0.647243	0.989852	1.01691	1.18479	1.05702		111.8	0.605954	0.556535	0.467814	0.98479	0.909826	1.15083	1.04005
112	0.0583164	0.0627245	0.0445977	0.0380972	0.0161594	0.0571972	0.0464548		112	0.545416	0.527379	0.411948	0.548773	0.186349	0.825133	0.690117		112	0.729198	0.725106	0.648001	0.989555	1.01693	1.18466	1.05723		112	0.606735	0.556948	0.468383	0.985015	0.909885	1.15115	1.04
112.2	0.0588746	0.0621849	0.0447055	0.0385483	0.0161477	0.0569626	0.0465351		112.2	0.54571	0.527522	0.412296	0.54846	0.186039	0.82507	0.690437		112.2	0.729456	0.725518	0.648425	0.98967	1.01719	1.18475	1.05747		112.2	0.607063	0.556965	0.468669	0.985197	0.910192	1.15115	1.03986
112.4	0.0586593	0.0617337	0.0445576	0.0384919	0.0155901	0.0564074	0.0465136		112.4	0.546391	0.528077	0.412618	0.548705	0.187031	0.825988	0.691517		112.4	0.729732	0.72583	0.648831	0.989793	1.01737	1.18458	1.05761		112.4	0.607183	0.557295	0.469293	0.984999	0.910082	1.15076	1.03989
112.6	0.058851	0.0620138	0.0443281	0.038402	0.0154147	0.056562	0.0464098		112.6	0.547228	0.528818	0.413309	0.549098	0.18772	0.826576	0.692132		112.6	0.729834	0.726411	0.64899	0.989687	1.01733	1.18471	1.05785		112.6	0.607802	0.55744	0.469498	0.985302	0.910374	1.15064	1.04036
112.8	0.0589767	0.0621365	0.0443736	0.038314	0.0151544	0.0566323	0.0467139		112.8	0.547724	0.528895	0.413228	0.548899	0.187698	0.826615	0.692786		112.8	0.729756	0.726291	0.649261	0.989822	1.01736	1.18497	1.05808		112.8	0.607884	0.558003	0.470099	0.985179	0.91033	1.15077	1.04045
113	0.0589378	0.0621962	0.0442924	0.038337	0.0150192	0.0569153	0.0470709		113	0.547962	0.528786	0.413047	0.548594	0.187448	0.826399	0.692533		113	0.730347	0.7268	0.649652	0.989887	1.01726	1.18508	1.05862		113	0.608114	0.558548	0.470693	0.985051	0.910468	1.15069	1.04097
113.2	0.059219	0.0622404	0.0439669	0.0382063	0.0149463	0.0573039	0.0473059		113.2	0.548625	0.529061	0.413167	0.548745	0.187937	0.826309	0.692696		113.2	0.730973	0.727107	0.650271	0.989934	1.01742	1.18542	1.05877		113.2	0.608699	0.559038	0.471521	0.985407	0.910501	1.15099	1.04071
113.4	0.0588693	0.0618402	0.043446	0.0376428	0.0146981	0.0577869	0.0469042		113.4	0.548715	0.528913	0.413533	0.548457	0.188245	0.826366	0.692865		113.4	0.731331	0.727327	0.650353	0.990169	1.01783	1.18567	1.0593		113.4	0.609231	0.559585	0.471892	0.985195	0.910946	1.15123	1.04079
113.6	0.0587375	0.0616475	0.0433912	0.0374799	0.0147753	0.057938	0.0469224		113.6	0.549037	0.528818	0.413702	0.548577	0.188558	0.825793	0.69323		113.6	0.731768	0.727621	0.650487	0.99085	1.01831	1.18592	1.05925		113.6	0.6097	0.559654	0.47208	0.984877	0.910979	1.15103	1.04078
113.8	0.0589594	0.0617416	0.0431583	0.037313	0.014558	0.0580621	0.0468038		113.8	0.549647	0.528811	0.41351	0.548465	0.188716	0.825975	0.693033		113.8	0.732302	0.727903	0.65077	0.990992	1.01856	1.18602	1.05962		113.8	0.610077	0.559927	0.472332	0.985026	0.911281	1.15102	1.04101
114	0.0587325	0.0618622	0.0433456	0.0371473	0.0145557	0.0579525	0.0470673		114	0.549487	0.528542	0.413414	0.548595	0.188604	0.825938	0.693128		114	0.732657	0.728039	0.651025	0.990961	1.0186	1.18622	1.05981		114	0.610642	0.560394	0.473033	0.985143	0.911676	1.15098	1.04085
114.2	0.0583271	0.062225	0.0435627	0.0365587	0.0145065	0.0579184	0.0468696		114.2	0.549542	0.528641	0.413859	0.549342	0.189066	0.82659	0.693915		114.2	0.733017	0.728404	0.651328	0.991023	1.01876	1.18653	1.05995		114.2	0.610863	0.560563	0.473381	0.985538	0.911399	1.15132	1.04109
114.4	0.0576216	0.0617904	0.0429962	0.0358506	0.0142331	0.0576031	0.0461759		114.4	0.548717	0.528581	0.413207	0.549284	0.188668	0.826692	0.693847		114.4	0.733782	0.728643	0.651768	0.991347	1.01875	1.1866	1.05963		114.4	0.611276	0.560809	0.473887	0.985632	0.911559	1.1514	1.04126
114.6	0.0571877	0.0619094	0.0429134	0.0359887	0.0140454	0.0575242	0.0460427		114.6	0.548457	0.528746	0.413246	0.549595	0.188477	0.827146	0.694171		114.6	0.734198	0.729093	0.651889	0.991628	1.01891	1.18645	1.05948		114.6	0.611361	0.561316	0.474303	0.985778	0.912284	1.1518	1.04144
114.8	0.0569659	0.0622139	0.0432769	0.036132	0.0143556	0.0573863	0.0462927		114.8	0.548549	0.528799	0.413428	0.550207	0.188455	0.827866	0.694312		114.8	0.734182	0.729705	0.652405	0.991627	1.01911	1.1867	1.05957		114.8	0.611812	0.561874	0.474882	0.985794	0.912454	1.15214	1.04151
115	0.0570417	0.0625895	0.0437154	0.0364159	0.0146797	0.0578185	0.0466034		115	0.548587	0.528892	0.413624	0.550555	0.18869	0.828086	0.694693		115	0.734763	0.729592	0.65309	0.991949	1.0193	1.18691	1.05977		115	0.612112	0.562508	0.475364	0.985822	0.912877	1.1526	1.04155
115.2	0.0565972	0.0623408	0.0438379	0.0359345	0.0146137	0.0574803	0.0465146		115.2	0.548744	0.528996	0.414416	0.551065	0.189165	0.828719	0.695008		115.2	0.734876	0.729661	0.65421	0.991591	1.01952	1.18731	1.05975		115.2	0.61272	0.563098	0.476176	0.985855	0.913456	1.15225	1.04161
115.4	0.0565443	0.0626501	0.044092	0.0362572	0.0146234	0.0576522	0.0464018		115.4	0.549584	0.529589	0.414553	0.551498	0.18935	0.829449	0.695943		115.4	0.734885	0.730218	0.655093	0.991887	1.01933	1.18764	1.05938		115.4	0.613179	0.564028	0.476755	0.985669	0.913896	1.15213	1.04176
115.6	0.0571725	0.0629078	0.0441732	0.0364314	0.0147361	0.0574435	0.0459495		115.6	0.549753	0.529841	0.414945	0.551784	0.189529	0.829703	0.696249		115.6	0.734876	0.730643	0.655713	0.991986	1.01984	1.18794	1.05959		115.6	0.61333	0.564582	0.477086	0.985726	0.91429	1.15211	1.0421
115.8	0.0575632	0.0633095	0.0445653	0.0367579	0.0150736	0.0580889	0.0462642		115.8	0.55014	0.530732	0.415339	0.551905	0.190167	0.830211	0.696734		115.8	0.73463	0.730735	0.656142	0.992186	1.01995	1.18797	1.06002		115.8	0.61364	0.565378	0.47753	0.985857	0.914634	1.15247	1.0419
116	0.0579777	0.0633373	0.0446595	0.0371874	0.0152355	0.0578446	0.0460804		116	0.550369	0.531398	0.415721	0.551822	0.18991	0.830254	0.697213		116	0.734558	0.731067	0.656595	0.992308	1.02024	1.18808	1.06012		116	0.61378	0.565721	0.477958	0.98614	0.914762	1.15305	1.04236
116.2	0.0587454	0.0637557	0.0454372	0.0381984	0.0159713	0.0589301	0.0467511		116.2	0.551072	0.53221	0.416493	0.552508	0.190256	0.830894	0.697737		116.2	0.735053	0.731514	0.65666	0.99262	1.02056	1.188	1.06014		116.2	0.613845	0.566178	0.478239	0.986377	0.914871	1.1531	1.0424
116.4	0.0589959	0.0638007	0.0456167	0.0384212	0.0159307	0.0591099	0.0466956		116.4	0.55216	0.533364	0.4172	0.553665	0.19122	0.831947	0.698568		116.4	0.735191	0.731419	0.656961	0.99297	1.02031	1.18785	1.06011		116.4	0.61405	0.566436	0.478988	0.986972	0.915	1.15306	1.04245
116.6	0.0597112	0.0647053	0.0459091	0.0389439	0.0162087	0.0595636	0.0471507		116.6	0.553212	0.534109	0.418005	0.554069	0.191235	0.832454	0.699033		116.6	0.735319	0.731574	0.657142	0.993191	1.02082	1.18795	1.06041		116.6	0.61438	0.56656	0.478915	0.987455	0.915301	1.15328	1.04265
116.8	0.0599574	0.065121	0.0462133	0.0395231	0.0159648	0.0600878	0.0472045		116.8	0.553067	0.533928	0.417962	0.554361	0.190815	0.832181	0.698557		116.8	0.73561	0.731528	0.657532	0.993517	1.02093	1.18818	1.06043		116.8	0.614252	0.566965	0.479483	0.987424	0.915087	1.15321	1.04235
117	0.0603628	0.0650587	0.0462459	0.0401099	0.01585	0.060398	0.0474244		117	0.553943	0.534642	0.418837	0.554938	0.191571	0.832929	0.698909		117	0.73628	0.731834	0.657907	0.993664	1.02122	1.18797	1.06069		117	0.614661	0.567583	0.479793	0.9878	0.91481	1.15318	1.04241
117.2	0.0608689	0.0649872	0.0461954	0.0402384	0.0161925	0.0606849	0.0473927		117.2	0.554713	0.535534	0.419706	0.5556	0.192391	0.833793	0.699409		117.2	0.73671	0.73204	0.658432	0.993848	1.02209	1.18778	1.06101		117.2	0.614898	0.567981	0.480269	0.988145	0.914635	1.15332	1.04227
117.4	0.0611785	0.0650619	0.0461282	0.0406377	0.016705	0.0613766	0.0477377		117.4	0.555394	0.536272	0.420525	0.556174	0.193219	0.834411	0.700114		117.4	0.737039	0.731966	0.658337	0.993865	1.0226	1.18754	1.06071		117.4	0.614841	0.568098	0.48044	0.98835	0.914369	1.15327	1.04257
117.6	0.0619064	0.065583	0.0466136	0.0410567	0.0173156	0.0614835	0.0482505		117.6	0.556389	0.536869	0.420913	0.557072	0.193819	0.834888	0.700802		117.6	0.737668	0.732255	0.658238	0.994036	1.02319	1.18762	1.06057		117.6	0.615348	0.568044	0.480487	0.988484	0.914058	1.15352	1.0427
117.8	0.0621966	0.0655657	0.0463431	0.0409889	0.0173803	0.0616199	0.0481575		117.8	0.556533	0.536874	0.420844	0.557047	0.193557	0.835532	0.700598		117.8	0.738078	0.732352	0.658339	0.993838	1.02312	1.18768	1.06154		117.8	0.615379	0.568366	0.48057	0.98901	0.914039	1.15327	1.04282
118	0.0619552	0.0655716	0.0463932	0.0407085	0.0175683	0.0615361	0.0482633		118	0.556865	0.537347	0.421017	0.557571	0.193691	0.83577	0.701386		118	0.738474	0.732776	0.658241	0.993692	1.0232	1.18752	1.06157		118	0.615675	0.568244	0.480744	0.989315	0.914115	1.15321	1.04258
118.2	0.062214	0.0655963	0.0464654	0.0405558	0.0174747	0.0614563	0.0482294		118.2	0.557356	0.537943	0.421662	0.558433	0.193954	0.836667	0.70205		118.2	0.738946	0.733096	0.658477	0.993873	1.02311	1.1876	1.06154		118.2	0.615681	0.568291	0.480725	0.989285	0.913692	1.15375	1.0426
118.4	0.0624232	0.0653622	0.046794	0.0402052	0.0170903	0.0612149	0.0484431		118.4	0.556953	0.537794	0.421312	0.558339	0.193385	0.836514	0.701946		118.4	0.739612	0.73321	0.65896	0.994059	1.02308	1.18736	1.06135		118.4	0.616037	0.568494	0.481195	0.989245	0.914032	1.15374	1.04282
118.6	0.0627541	0.0657396	0.047226	0.0403223	0.0171955	0.0614153	0.0488854		118.6	0.557346	0.53838	0.421638	0.558562	0.19378	0.836566	0.70191		118.6	0.739967	0.733907	0.65938	0.994404	1.02335	1.18756	1.06155		118.6	0.616335	0.568937	0.481451	0.989225	0.914199	1.15429	1.04328
118.8	0.0630655	0.0661239	0.0475271	0.0402485	0.0172915	0.0615561	0.0494518		118.8	0.557392	0.538187	0.421894	0.558572	0.193881	0.836841	0.702006		118.8	0.740378	0.734228	0.660129	0.994211	1.02341	1.18782	1.06183		118.8	0.616368	0.569085	0.481629	0.98908	0.914246	1.15426	1.04336
119	0.0630982	0.0659597	0.0474686	0.0398155	0.0168113	0.0613315	0.0493061		119	0.55742	0.537765	0.422579	0.558483	0.193888	0.836377	0.702463		119	0.741093	0.734585	0.660837	0.994233	1.02326	1.18832	1.06202		119	0.616838	0.569569	0.481927	0.988883	0.914572	1.15453	1.04353
119.2	0.0627289	0.0659342	0.0474493	0.0396238	0.0168401	0.0611788	0.0492016		119.2	0.55768	0.538239	0.423143	0.558752	0.194072	0.836798	0.702703		119.2	0.741185	0.73513	0.661391	0.994308	1.02309	1.18868	1.06209		119.2	0.617273	0.570246	0.482353	0.988645	0.914577	1.15414	1.04382
119.4	0.0626709	0.0661235	0.0476828	0.0392175	0.016799	0.0611274	0.0489369		119.4	0.557889	0.538114	0.423008	0.558921	0.193838	0.836768	0.703133		119.4	0.741577	0.735924	0.661643	0.994311	1.02292	1.18921	1.06181		119.4	0.617383	0.571158	0.482833	0.988565	0.914805	1.15468	1.04401
119.6	0.0630293	0.0664248	0.0482247	0.0392619	0.0174107	0.061644	0.0488157		119.6	0.557719	0.537942	0.423346	0.558894	0.193824	0.836725	0.703184		119.6	0.741776	0.736114	0.661808	0.994431	1.02336	1.18951	1.06215		119.6	0.617764	0.571369	0.482793	0.988837	0.915127	1.15492	1.04407
119.8	0.0626827	0.066345	0.0484373	0.0390316	0.017201	0.0619522	0.0488147		119.8	0.558313	0.538662	0.423755	0.55974	0.194019	0.837135	0.70401		119.8	0.741847	0.737095	0.662086	0.994905	1.02311	1.18969	1.06222		119.8	0.61833	0.57221	0.482903	0.988721	0.915349	1.15514	1.04418
120	0.0626857	0.0661388	0.048599	0.0392087	0.0174174	0.0619541	0.0490449		120	0.558668	0.538796	0.424248	0.560144	0.194019	0.837549	0.704637		120	0.741875	0.737115	0.662322	0.995344	1.02299	1.18963	1.06177		120	0.618135	0.572684	0.483145	0.988983	0.915434	1.15569	1.04427
120.2	0.0626809	0.0662004	0.0489939	0.039375	0.0175993	0.0623252	0.0491058		120.2	0.559376	0.539043	0.424855	0.560972	0.194593	0.83811	0.705133		120.2	0.741945	0.737711	0.662549	0.995519	1.02285	1.18945	1.06189		120.2	0.618656	0.57335	0.483786	0.989277	0.915504	1.15587	1.04445
120.4	0.0622107	0.0658749	0.0488807	0.0391276	0.0169579	0.0618556	0.0482566		120.4	0.559702	0.539054	0.425085	0.561192	0.194611	0.838181	0.705602		120.4	0.742035	0.73791	0.663029	0.995268	1.02268	1.18964	1.06185		120.4	0.618982	0.573525	0.484331	0.989683	0.916005	1.15596	1.0444
120.6	0.0621783	0.0661387	0.0489074	0.039782	0.0169538	0.0619191	0.0487875		120.6	0.560342	0.539325	0.425768	0.561622	0.194951	0.838486	0.706246		120.6	0.742448	0.738195	0.663547	0.995595	1.02325	1.18935	1.06185		120.6	0.619083	0.573646	0.484688	0.989583	0.915938	1.15604	1.04438
120.8	0.0619743	0.0660205	0.0487045	0.0401555	0.0167236	0.0621945	0.0489959		120.8	0.560578	0.539736	0.426138	0.562051	0.195137	0.838991	0.706647		120.8	0.742404	0.738714	0.664048	0.995707	1.02309	1.18942	1.06181		120.8	0.619725	0.574054	0.485619	0.989553	0.916014	1.15628	1.04456
121	0.0618097	0.0659	0.0487972	0.0403419	0.016819	0.0620035	0.0492804		121	0.561829	0.540609	0.427335	0.562564	0.196334	0.840151	0.707819		121	0.74247	0.739014	0.664632	0.996242	1.02361	1.18905	1.06222		121	0.62039	0.574481	0.486231	0.990231	0.916282	1.15655	1.04481
121.2	0.0621117	0.066419	0.049009	0.040523	0.0173889	0.0624183	0.049561		121.2	0.562263	0.54125	0.427998	0.563239	0.196991	0.840762	0.708098		121.2	0.742589	0.739341	0.665224	0.996445	1.02414	1.18901	1.062		121.2	0.620809	0.57467	0.486805	0.990683	0.916337	1.15642	1.0449
121.4	0.0623511	0.0669464	0.0492018	0.0408077	0.017445	0.0629821	0.0501955		121.4	0.563021	0.541778	0.428502	0.563531	0.19766	0.841164	0.708929		121.4	0.742664	0.739566	0.665642	0.996474	1.02402	1.18888	1.06193		121.4	0.621367	0.574738	0.487343	0.991172	0.916206	1.15687	1.04504
121.6	0.0626362	0.0672077	0.0493265	0.0411538	0.0173912	0.0631081	0.0502453		121.6	0.56321	0.541518	0.428511	0.563486	0.197483	0.841644	0.709365		121.6	0.742942	0.740229	0.665707	0.996741	1.02427	1.18875	1.06255		121.6	0.622076	0.575093	0.487201	0.991881	0.91607	1.15677	1.04497
121.8	0.0627677	0.0671179	0.0494098	0.0410035	0.0166434	0.0631986	0.0502992		121.8	0.563386	0.541783	0.428742	0.563079	0.197631	0.842035	0.709569		121.8	0.742991	0.740574	0.665772	0.996735	1.0244	1.18864	1.06297		121.8	0.622491	0.5753	0.487297	0.992228	0.916211	1.15638	1.04492
122	0.0627828	0.0673947	0.0492531	0.0410788	0.0162358	0.0637264	0.0503383		122	0.564035	0.542305	0.429112	0.56336	0.198052	0.842371	0.709914		122	0.743252	0.740618	0.665956	0.996958	1.02479	1.18859	1.06279		122	0.623225	0.575327	0.487762	0.992329	0.916584	1.15634	1.04445
122.2	0.0632414	0.0675266	0.0492631	0.0409261	0.0157833	0.0633799	0.0503204		122.2	0.564228	0.542595	0.429643	0.563349	0.198249	0.843042	0.710605		122.2	0.743276	0.740833	0.666127	0.997629	1.02456	1.18879	1.06311		122.2	0.623449	0.575867	0.487837	0.99246	0.916431	1.15652	1.04532
122.4	0.0635507	0.0678167	0.0496573	0.0411967	0.0156255	0.0633183	0.0501877		122.4	0.563612	0.542343	0.429398	0.562785	0.197948	0.84226	0.710167		122.4	0.74359	0.740824	0.666138	0.997718	1.02494	1.18906	1.06326		122.4	0.624332	0.576196	0.488334	0.992885	0.916488	1.15597	1.04581
122.6	0.0638029	0.0681229	0.0494485	0.0412847	0.0156351	0.0634632	0.0503779		122.6	0.563632	0.542507	0.429957	0.562612	0.198419	0.842536	0.710499		122.6	0.743732	0.741066	0.666641	0.997737	1.02527	1.18922	1.06362		122.6	0.624228	0.57647	0.488648	0.993133	0.916883	1.15619	1.04621
122.8	0.0636369	0.0683252	0.0493745	0.0413728	0.015709	0.063426	0.0506409		122.8	0.563604	0.542272	0.430064	0.562631	0.198293	0.842521	0.710942		122.8	0.744078	0.741276	0.667204	0.997536	1.02524	1.18903	1.06386		122.8	0.624338	0.576762	0.488734	0.993059	0.916859	1.15602	1.04625
123	0.0636333	0.0685485	0.0494774	0.0413784	0.0158194	0.0636738	0.0507551		123	0.564069	0.542581	0.430833	0.563251	0.198555	0.842639	0.711739		123	0.744425	0.741372	0.66749	0.997508	1.02531	1.18943	1.06413		123	0.625083	0.577425	0.488924	0.993593	0.91679	1.15615	1.04625
123.2	0.0637465	0.0688939	0.0492953	0.0412143	0.0162528	0.0639308	0.0507035		123.2	0.564519	0.543373	0.431148	0.563614	0.198488	0.843134	0.712105		123.2	0.744725	0.741344	0.667581	0.997461	1.02539	1.19001	1.064		123.2	0.625116	0.578018	0.48922	0.993798	0.916944	1.15587	1.04609
123.4	0.0640481	0.0693493	0.0494109	0.0407701	0.0164223	0.0640802	0.0510165		123.4	0.564982	0.543566	0.43133	0.564016	0.198794	0.843312	0.712979		123.4	0.745003	0.741302	0.667682	0.997683	1.02568	1.19058	1.06391		123.4	0.625463	0.578442	0.489329	0.994234	0.917199	1.15627	1.04654
123.6	0.0646489	0.0698244	0.0496449	0.0413688	0.0168235	0.0644118	0.0512796		123.6	0.564959	0.543476	0.431645	0.564319	0.198375	0.843759	0.713297		123.6	0.745027	0.741098	0.667828	0.998133	1.02598	1.19053	1.06415		123.6	0.62572	0.578748	0.489408	0.994388	0.917173	1.15662	1.04647
123.8	0.0650442	0.0703735	0.0495952	0.0418948	0.0172608	0.0644433	0.0516633		123.8	0.565444	0.544105	0.432135	0.564991	0.198719	0.843938	0.713998		123.8	0.745313	0.741446	0.667928	0.998234	1.02608	1.19062	1.06426		123.8	0.625853	0.579768	0.490013	0.994097	0.917263	1.15694	1.0467
124	0.0647193	0.0702294	0.0496482	0.0422437	0.017747	0.064116	0.0517737		124	0.565574	0.544168	0.432139	0.565273	0.199043	0.843838	0.714268		124	0.745552	0.741406	0.668278	0.997943	1.0261	1.19041	1.06408		124	0.62589	0.580196	0.491068	0.994031	0.917295	1.1574	1.04704
124.2	0.0646955	0.0702224	0.0495941	0.0422815	0.0180945	0.0639429	0.0515052		124.2	0.565715	0.544201	0.431945	0.565606	0.199096	0.843384	0.714367		124.2	0.74555	0.741937	0.668519	0.997713	1.02638	1.19037	1.06479		124.2	0.626589	0.580377	0.491846	0.993657	0.917284	1.15774	1.04738
124.4	0.0653414	0.0711632	0.0501231	0.0432029	0.0187109	0.0646458	0.0526092		124.4	0.565905	0.544263	0.432219	0.566091	0.199159	0.843307	0.714253		124.4	0.745863	0.742051	0.669157	0.997884	1.02663	1.19065	1.06459		124.4	0.626852	0.580281	0.492397	0.993649	0.917563	1.15801	1.04736
124.6	0.0657204	0.0714618	0.0499987	0.0437954	0.0191287	0.0648783	0.0533357		124.6	0.565987	0.544742	0.432773	0.566615	0.199475	0.843785	0.714902		124.6	0.746117	0.742283	0.669895	0.998487	1.02677	1.19046	1.06513		124.6	0.627172	0.580248	0.492911	0.993866	0.917546	1.15815	1.04713
124.8	0.0658766	0.0718547	0.0505334	0.0439458	0.0196174	0.0653714	0.0534318		124.8	0.566058	0.545138	0.433043	0.566737	0.199224	0.844127	0.714814		124.8	0.746662	0.742907	0.670465	0.998607	1.02658	1.19057	1.06499		124.8	0.627702	0.580306	0.493421	0.993648	0.917801	1.15798	1.04698
125	0.0658725	0.0722236	0.0508339	0.0442372	0.0200514	0.0653316	0.0534085		125	0.566482	0.545117	0.433496	0.567394	0.199459	0.844905	0.714744		125	0.7473	0.743123	0.671051	0.998645	1.02692	1.19029	1.06508		125	0.628227	0.580355	0.494331	0.99404	0.917783	1.15816	1.04693
125.2	0.0666465	0.0727366	0.0510758	0.0446155	0.0205217	0.0657385	0.0537318		125.2	0.566561	0.545455	0.43337	0.567367	0.199777	0.845465	0.714447		125.2	0.747436	0.743101	0.671552	0.998873	1.02682	1.19051	1.06459		125.2	0.628503	0.580448	0.4945	0.994108	0.917624	1.158	1.04686
125.4	0.0663963	0.0728635	0.0512941	0.0448123	0.020392	0.0658287	0.0537504		125.4	0.567458	0.546141	0.433587	0.567474	0.200347	0.846159	0.715005		125.4	0.747691	0.743619	0.672298	0.99874	1.02673	1.19046	1.06493		125.4	0.628847	0.580536	0.495048	0.994104	0.917797	1.15823	1.0468
125.6	0.0667686	0.0731843	0.051532	0.0450677	0.0203197	0.0657281	0.0537341		125.6	0.567788	0.546738	0.434317	0.568014	0.200764	0.847155	0.715203		125.6	0.748095	0.744015	0.672879	0.998994	1.02727	1.19073	1.06496		125.6	0.629077	0.580718	0.495314	0.994235	0.917629	1.15779	1.04699
125.8	0.0668637	0.072754	0.0516981	0.0450398	0.0198167	0.0655643	0.0534632		125.8	0.568038	0.547262	0.434772	0.568117	0.201185	0.847259	0.715192		125.8	0.74867	0.744475	0.673051	0.99928	1.02762	1.19116	1.0652		125.8	0.629733	0.580975	0.49567	0.993894	0.91824	1.15786	1.04711
126	0.0665591	0.0727409	0.0516114	0.0448272	0.0199289	0.0656411	0.0529178		126	0.568316	0.547668	0.435064	0.568224	0.201518	0.847749	0.715459		126	0.748935	0.744699	0.673715	0.999611	1.02823	1.19181	1.06507		126	0.630257	0.581176	0.496294	0.993857	0.918396	1.15764	1.0473
126.2	0.0668919	0.0723659	0.0517428	0.0443724	0.0193483	0.0651594	0.0525193		126.2	0.568444	0.547919	0.435101	0.568325	0.201629	0.847907	0.715827		126.2	0.749558	0.745104	0.674114	0.999934	1.02833	1.1919	1.06483		126.2	0.630235	0.581543	0.496417	0.99369	0.91842	1.15767	1.04805
126.4	0.0672518	0.072194	0.0520527	0.0442481	0.0191956	0.0654097	0.0524779		126.4	0.56872	0.548239	0.435637	0.568594	0.20201	0.847699	0.715984		126.4	0.750375	0.745164	0.674588	0.99961	1.029	1.1924	1.06465		126.4	0.63053	0.581923	0.496812	0.993591	0.9185	1.15747	1.04785
126.6	0.0673061	0.0721272	0.0516112	0.0434406	0.0188692	0.0654202	0.0525464		126.6	0.56903	0.548368	0.436219	0.568774	0.202353	0.848567	0.716594		126.6	0.751018	0.74514	0.675335	0.999788	1.02924	1.19252	1.0648		126.6	0.630289	0.582088	0.496982	0.993808	0.918862	1.15731	1.04805
126.8	0.0670427	0.0717825	0.0515585	0.0429428	0.0186627	0.0652346	0.0524862		126.8	0.569588	0.548782	0.436568	0.568913	0.202655	0.848908	0.717399		126.8	0.751373	0.745396	0.675588	0.999744	1.02956	1.19265	1.06505		126.8	0.630663	0.582464	0.496857	0.993962	0.918664	1.15727	1.04811
127	0.067179	0.0717608	0.0520348	0.043103	0.0185189	0.0657159	0.0527154		127	0.569899	0.549334	0.437369	0.568907	0.202944	0.849063	0.717815		127	0.751765	0.745061	0.675867	1.00006	1.02991	1.19294	1.06508		127	0.631497	0.582989	0.496912	0.994177	0.918533	1.15714	1.04817
127.2	0.0670327	0.0714745	0.0516696	0.0423385	0.0181374	0.0653056	0.0522937		127.2	0.570868	0.550023	0.438258	0.569363	0.203531	0.849948	0.718609		127.2	0.752017	0.745114	0.675995	1.00057	1.02975	1.19341	1.06494		127.2	0.63173	0.58377	0.49719	0.994353	0.918713	1.15717	1.04828
127.4	0.0671382	0.0712751	0.0519156	0.0423984	0.0181011	0.0650063	0.0524404		127.4	0.570905	0.550124	0.438457	0.569858	0.204042	0.850286	0.719088		127.4	0.752121	0.745441	0.676082	1.00101	1.02962	1.19338	1.06498		127.4	0.632264	0.584333	0.497397	0.994291	0.918699	1.15776	1.04848
127.6	0.0673708	0.0711326	0.0516777	0.0426244	0.0174739	0.0651498	0.0520725		127.6	0.570721	0.549789	0.438446	0.569967	0.203639	0.85025	0.719047		127.6	0.752113	0.745833	0.676459	1.00098	1.02957	1.19313	1.0654		127.6	0.632332	0.584756	0.497938	0.993954	0.919113	1.15811	1.04826
127.8	0.0677543	0.0714477	0.0517785	0.0427316	0.0171756	0.0650044	0.0518825		127.8	0.5715	0.550583	0.438805	0.570346	0.204324	0.850283	0.719874		127.8	0.752564	0.746334	0.676844	1.00135	1.02976	1.19315	1.06534		127.8	0.633092	0.585251	0.498206	0.993774	0.91975	1.15789	1.04842
128	0.0674136	0.0712277	0.0519311	0.0422508	0.0168949	0.0646912	0.0519379		128	0.571787	0.550798	0.439014	0.57107	0.204727	0.850852	0.720179		128	0.75243	0.746939	0.677266	1.00158	1.02967	1.19307	1.06562		128	0.633477	0.58518	0.498642	0.994041	0.919937	1.15798	1.04833
128.2	0.0678033	0.0711587	0.0519612	0.0425271	0.0167771	0.0652831	0.0524281		128.2	0.571883	0.551097	0.439308	0.571116	0.204438	0.850912	0.720174		128.2	0.752767	0.747346	0.677523	1.00183	1.02982	1.19328	1.06614		128.2	0.633727	0.585279	0.498681	0.994162	0.920119	1.158	1.04801
128.4	0.0677097	0.071478	0.0518237	0.0429234	0.0167471	0.0655608	0.0528539		128.4	0.571894	0.551138	0.439763	0.571156	0.204532	0.85174	0.720065		128.4	0.752883	0.747555	0.677979	1.00217	1.02963	1.19309	1.06618		128.4	0.633773	0.585464	0.49919	0.994614	0.920693	1.15794	1.04789
128.6	0.0673206	0.0706391	0.0512524	0.0426992	0.0161825	0.0656436	0.0523331		128.6	0.571554	0.55155	0.440227	0.57143	0.20461	0.851981	0.720686		128.6	0.752878	0.748264	0.678093	1.0022	1.02951	1.19252	1.0663		128.6	0.634129	0.585648	0.499323	0.995151	0.920915	1.15815	1.04778
128.8	0.0669777	0.0704494	0.0514504	0.042638	0.0163847	0.0660169	0.0522891		128.8	0.572019	0.551884	0.440408	0.571892	0.20501	0.852618	0.720932		128.8	0.753647	0.748737	0.678314	1.00238	1.02936	1.1923	1.06561		128.8	0.634506	0.585907	0.499464	0.99511	0.921327	1.15819	1.04785
129	0.0669832	0.0702534	0.0509357	0.0429227	0.016167	0.0656516	0.052125		129	0.572468	0.552409	0.440809	0.572266	0.205562	0.853027	0.721235		129	0.753616	0.749126	0.678619	1.00236	1.02968	1.19247	1.06541		129	0.634947	0.586554	0.49968	0.995812	0.92158	1.15879	1.04786
129.2	0.0668832	0.0706499	0.0512377	0.0430733	0.0165331	0.0658709	0.0518834		129.2	0.572909	0.553101	0.441069	0.572337	0.206205	0.853388	0.721521		129.2	0.753615	0.749661	0.678887	1.00265	1.02984	1.19275	1.06519		129.2	0.635122	0.587131	0.499713	0.99612	0.922053	1.15886	1.04785
129.4	0.066975	0.0709735	0.0513413	0.0435203	0.0164637	0.0658247	0.0522525		129.4	0.57392	0.553793	0.44202	0.57305	0.20696	0.854017	0.721957		129.4	0.754138	0.750471	0.67906	1.00268	1.03024	1.19301	1.06532		129.4	0.635483	0.587465	0.500315	0.996167	0.922131	1.15906	1.04787
129.6	0.0677099	0.0714895	0.0511153	0.0435844	0.0161813	0.0661072	0.0524906		129.6	0.574077	0.554281	0.442853	0.573853	0.207003	0.854085	0.722011		129.6	0.754622	0.750984	0.679057	1.00287	1.03061	1.19339	1.06515		129.6	0.635735	0.587688	0.500433	0.99633	0.922262	1.15938	1.04818
129.8	0.0680423	0.0714938	0.0514965	0.0437792	0.0162835	0.0666476	0.0527992		129.8	0.574263	0.554685	0.442985	0.57394	0.207287	0.853836	0.722376		129.8	0.754995	0.75132	0.679374	1.00265	1.03087	1.19382	1.06518		129.8	0.636465	0.588265	0.50118	0.99649	0.922802	1.15976	1.04818
130	0.0683306	0.0721946	0.0516402	0.043618	0.0165418	0.0668977	0.0525743		130	0.574561	0.554661	0.443077	0.573931	0.207317	0.85395	0.722447		130	0.755096	0.751342	0.679991	1.00273	1.03112	1.19415	1.06461		130	0.636861	0.588608	0.501524	0.99646	0.922361	1.15986	1.04839
130.2	0.0688565	0.0722202	0.0516625	0.0435536	0.0162405	0.0674484	0.0528956		130.2	0.57464	0.55499	0.443536	0.57439	0.20737	0.853811	0.722865		130.2	0.755831	0.751461	0.680322	1.00275	1.03085	1.19402	1.06461		130.2	0.636923	0.588868	0.502119	0.996404	0.922444	1.15996	1.04848
130.4	0.0688745	0.0724527	0.0513472	0.0431773	0.0164127	0.0675591	0.0531536		130.4	0.574749	0.555464	0.444455	0.57538	0.20752	0.854039	0.723388		130.4	0.75616	0.751528	0.680668	1.00261	1.03135	1.19472	1.06509		130.4	0.637368	0.589099	0.502461	0.996402	0.922208	1.16021	1.04872
130.6	0.06854	0.0726333	0.0511196	0.0430501	0.0165441	0.0673346	0.0530738		130.6	0.574499	0.555705	0.444343	0.575205	0.207157	0.853906	0.723471		130.6	0.75649	0.75086	0.680921	1.00294	1.0314	1.1946	1.06572		130.6	0.637917	0.58891	0.502898	0.996939	0.922162	1.1599	1.0492
130.8	0.0686897	0.0723755	0.0511041	0.0431974	0.016498	0.0674764	0.0530202		130.8	0.574027	0.555697	0.444353	0.575206	0.207072	0.853646	0.723495		130.8	0.756523	0.751319	0.680944	1.00288	1.03141	1.19463	1.066		130.8	0.638546	0.589017	0.503456	0.996881	0.921888	1.16023	1.0495
131	0.0682171	0.0721789	0.0509555	0.0427906	0.0163054	0.0670743	0.0526523		131	0.574743	0.55609	0.444949	0.575254	0.207255	0.85377	0.723915		131	0.756607	0.750945	0.681417	1.00312	1.0313	1.19454	1.06606		131	0.639461	0.589449	0.504028	0.996784	0.922095	1.16003	1.04976
131.2	0.0686762	0.0723089	0.0509488	0.0427004	0.0163943	0.0667858	0.0524539		131.2	0.575332	0.556375	0.445335	0.57612	0.20754	0.854177	0.724626		131.2	0.756819	0.750742	0.681772	1.00313	1.03111	1.1949	1.06675		131.2	0.63988	0.589484	0.504819	0.996897	0.922391	1.16016	1.05
131.4	0.0693536	0.0726531	0.0515867	0.0431974	0.0167261	0.0667329	0.0526937		131.4	0.574854	0.556439	0.445254	0.57644	0.207034	0.853796	0.724984		131.4	0.75713	0.750539	0.682283	1.00332	1.03135	1.19464	1.0669		131.4	0.640189	0.58922	0.505356	0.996548	0.922578	1.1602	1.05013
131.6	0.0697999	0.0729394	0.0513554	0.0431003	0.0166671	0.0669001	0.0526528		131.6	0.57592	0.556771	0.44576	0.576848	0.207121	0.85445	0.725864		131.6	0.75745	0.750376	0.682826	1.00319	1.03176	1.19476	1.06732		131.6	0.640157	0.589206	0.505919	0.996516	0.922895	1.15986	1.05026
131.8	0.0702918	0.0731924	0.0518303	0.0433246	0.0170692	0.0666483	0.0531711		131.8	0.576762	0.557488	0.445944	0.577167	0.207097	0.855106	0.726474		131.8	0.757711	0.750668	0.682976	1.00375	1.03208	1.19508	1.06729		131.8	0.640613	0.58932	0.506194	0.996612	0.922962	1.1597	1.05024
132	0.0700166	0.0730515	0.0518895	0.0432878	0.0174251	0.0666363	0.0537581		132	0.576654	0.557274	0.446012	0.577254	0.20672	0.855279	0.726349		132	0.757864	0.750698	0.683325	1.00378	1.03223	1.19483	1.06818		132	0.640538	0.589228	0.506553	0.996769	0.922888	1.15966	1.0507
132.2	0.0700967	0.0726952	0.0519721	0.0438718	0.0177407	0.0669582	0.0538692		132.2	0.577089	0.55747	0.446245	0.576991	0.206693	0.855258	0.726511		132.2	0.758259	0.750999	0.683656	1.0037	1.03236	1.19485	1.06817		132.2	0.64057	0.58925	0.506765	0.996864	0.923211	1.15967	1.05109
132.4	0.0693396	0.0722759	0.0519089	0.0437464	0.0180623	0.0669043	0.0538286		132.4	0.577162	0.557217	0.446115	0.576854	0.207112	0.855796	0.726834		132.4	0.758371	0.75141	0.684101	1.0039	1.03245	1.19489	1.06849		132.4	0.640867	0.58985	0.507111	0.996856	0.923426	1.15969	1.05157
132.6	0.0691161	0.0718284	0.0518527	0.0436165	0.0179609	0.0667814	0.0538287		132.6	0.577421	0.557349	0.446663	0.577217	0.207509	0.856043	0.727628		132.6	0.758381	0.752016	0.684579	1.00389	1.03304	1.19532	1.06828		132.6	0.64165	0.590301	0.506975	0.99698	0.923588	1.16013	1.05167
132.8	0.0689065	0.0719286	0.0522376	0.0435705	0.018015	0.0667298	0.0538305		132.8	0.578	0.557684	0.446924	0.577632	0.208287	0.856415	0.728144		132.8	0.75921	0.752318	0.684763	1.00422	1.03343	1.19555	1.06832		132.8	0.641715	0.590771	0.507269	0.996968	0.923675	1.16018	1.05122
133	0.0694474	0.0723314	0.0528869	0.0437717	0.0183878	0.0668318	0.0538496		133	0.578499	0.557958	0.447471	0.578068	0.208575	0.856727	0.728456		133	0.759506	0.752998	0.685162	1.00404	1.03374	1.19589	1.06836		133	0.64191	0.59132	0.507385	0.997152	0.923741	1.16013	1.05116
133.2	0.0697408	0.073072	0.0535153	0.0437955	0.019031	0.067151	0.0542334		133.2	0.57881	0.557698	0.447725	0.578215	0.20905	0.857216	0.728527		133.2	0.759871	0.753604	0.68529	1.00405	1.03419	1.19596	1.06854		133.2	0.642055	0.5921	0.507516	0.997011	0.92369	1.16019	1.05112
133.4	0.0705826	0.0736707	0.0536231	0.0435511	0.0190784	0.0674693	0.0546676		133.4	0.579448	0.557965	0.448173	0.578549	0.209765	0.857507	0.728794		133.4	0.760121	0.753786	0.685376	1.00474	1.03432	1.19596	1.06838		133.4	0.642327	0.592234	0.507681	0.996674	0.92359	1.16044	1.05093
133.6	0.0706026	0.0738813	0.0537931	0.0435425	0.0188098	0.0677347	0.0546445		133.6	0.57957	0.558364	0.448331	0.578897	0.209924	0.857674	0.72924		133.6	0.760355	0.754279	0.685894	1.00456	1.03439	1.19601	1.06827		133.6	0.642297	0.592411	0.507703	0.996342	0.92362	1.16047	1.05068
133.8	0.0708901	0.0739023	0.0542308	0.0439986	0.0194953	0.0678066	0.0549688		133.8	0.579677	0.558467	0.448518	0.578846	0.210352	0.858195	0.729467		133.8	0.760672	0.754473	0.68648	1.00479	1.03453	1.19625	1.06852		133.8	0.642936	0.593104	0.508015	0.996509	0.923519	1.16054	1.05048
134	0.0711645	0.0743147	0.0538935	0.0441281	0.0195391	0.0681786	0.0547005		134	0.580014	0.558652	0.449086	0.579653	0.210912	0.858416	0.729924		134	0.760713	0.754728	0.68654	1.00508	1.0345	1.19616	1.06864		134	0.642985	0.593453	0.507974	0.996474	0.923365	1.16075	1.05067
134.2	0.0710078	0.0742192	0.0539516	0.0438111	0.0187528	0.06816	0.0546412		134.2	0.579787	0.559104	0.449503	0.580313	0.211226	0.858801	0.730493		134.2	0.760895	0.75504	0.686641	1.00523	1.03463	1.19587	1.06905		134.2	0.643089	0.593701	0.508588	0.996883	0.923312	1.16071	1.0507
134.4	0.0710176	0.0746017	0.0539243	0.0434493	0.0186934	0.067977	0.0543961		134.4	0.580097	0.559836	0.449968	0.580736	0.211609	0.858885	0.730834		134.4	0.760776	0.755151	0.68732	1.00521	1.03479	1.196	1.06953		134.4	0.643177	0.593798	0.508965	0.997013	0.923208	1.16066	1.05086
134.6	0.0710193	0.0747969	0.0541064	0.0433783	0.0185622	0.0679186	0.0544481		134.6	0.580053	0.560265	0.449696	0.580475	0.211676	0.858876	0.730845		134.6	0.760523	0.755311	0.687329	1.00535	1.03463	1.19601	1.06944		134.6	0.643578	0.593614	0.509558	0.997184	0.923347	1.16057	1.05098
134.8	0.0713347	0.0749723	0.0539091	0.0431643	0.0181715	0.0679638	0.0545209		134.8	0.580152	0.560425	0.449993	0.580279	0.21208	0.859436	0.731084		134.8	0.760337	0.755667	0.687691	1.00577	1.03466	1.19612	1.06935		134.8	0.643945	0.594123	0.510205	0.99714	0.923186	1.16078	1.05106
135	0.070811	0.0746234	0.0536995	0.0426574	0.017647	0.0671744	0.0547039		135	0.581193	0.561464	0.450877	0.580666	0.212336	0.860173	0.731961		135	0.760144	0.755113	0.688173	1.00649	1.03485	1.1962	1.06942		135	0.64411	0.594346	0.510457	0.997408	0.923122	1.1606	1.05117
135.2	0.0713074	0.074831	0.0540189	0.0430527	0.0176822	0.0674999	0.0551191		135.2	0.581366	0.561999	0.451296	0.581232	0.212478	0.860645	0.732449		135.2	0.760191	0.755215	0.688317	1.00651	1.03508	1.19603	1.06947		135.2	0.64455	0.594149	0.511267	0.997577	0.922854	1.16085	1.0512
135.4	0.0713507	0.0752587	0.0541936	0.0431123	0.0177124	0.0675957	0.0556324		135.4	0.581808	0.562439	0.451654	0.581416	0.212815	0.860947	0.732781		135.4	0.760277	0.755331	0.688635	1.00637	1.03499	1.19619	1.06937		135.4	0.64487	0.594612	0.511815	0.997755	0.922656	1.16111	1.05135
135.6	0.0714161	0.0752516	0.0539563	0.0433882	0.0177997	0.0678209	0.0556482		135.6	0.582888	0.562704	0.451661	0.581323	0.21275	0.861494	0.733018		135.6	0.760467	0.755555	0.689054	1.00624	1.03515	1.19644	1.06938		135.6	0.644987	0.595102	0.511938	0.998341	0.922599	1.16115	1.05136
135.8	0.0716274	0.0756829	0.0546396	0.043998	0.0180386	0.0682166	0.0561246		135.8	0.583143	0.562927	0.451576	0.581197	0.212744	0.861433	0.732999		135.8	0.760129	0.755554	0.689295	1.00631	1.03493	1.19642	1.06898		135.8	0.645442	0.595079	0.512245	0.998831	0.922775	1.16142	1.0516
136	0.0717635	0.0759561	0.0548124	0.0439691	0.0184068	0.0685833	0.0561831		136	0.583437	0.563239	0.452252	0.581228	0.212924	0.861877	0.733455		136	0.760188	0.755466	0.689759	1.00637	1.03462	1.19626	1.06919		136	0.645948	0.595246	0.51261	0.998938	0.923024	1.16142	1.05199
136.2	0.0718469	0.0757113	0.0551463	0.0447101	0.0186061	0.0691051	0.0562846		136.2	0.583902	0.563144	0.452751	0.581446	0.213056	0.862215	0.733892		136.2	0.760374	0.756071	0.690001	1.00659	1.03438	1.19647	1.06906		136.2	0.646543	0.5956	0.51299	0.999536	0.923359	1.16165	1.05188
136.4	0.0711477	0.0756023	0.0549588	0.0446098	0.0184694	0.0690112	0.0563849		136.4	0.583804	0.562977	0.453095	0.58142	0.21317	0.862216	0.7341		136.4	0.760427	0.75652	0.690695	1.00669	1.03453	1.19699	1.06923		136.4	0.646935	0.596171	0.513548	1.00004	0.923144	1.16165	1.05174
136.6	0.0710359	0.0756625	0.0548903	0.0445934	0.0180981	0.068903	0.0561569		136.6	0.583967	0.562838	0.454012	0.581652	0.21336	0.86257	0.734572		136.6	0.760735	0.75662	0.691147	1.0067	1.03466	1.19676	1.06913		136.6	0.647397	0.596176	0.514048	1.00039	0.923641	1.16247	1.05187
136.8	0.0711058	0.0753293	0.0550289	0.0445727	0.0177334	0.069113	0.0561836		136.8	0.58432	0.562931	0.454508	0.582016	0.21356	0.862551	0.734946		136.8	0.761514	0.756851	0.691396	1.00636	1.03485	1.19675	1.06913		136.8	0.647465	0.596073	0.514654	1.00045	0.923789	1.16247	1.05177
137	0.071254	0.0751945	0.0550221	0.0444739	0.0180009	0.0688311	0.0564461		137	0.584323	0.5629	0.454929	0.582342	0.213747	0.862825	0.735436		137	0.762072	0.757176	0.691846	1.00606	1.03496	1.1967	1.06916		137	0.647913	0.596332	0.514712	1.00059	0.924192	1.16241	1.05199
137.2	0.0710028	0.0749524	0.054781	0.0444396	0.0178259	0.068489	0.056369		137.2	0.584962	0.562883	0.455413	0.582239	0.214311	0.863033	0.735691		137.2	0.762714	0.757667	0.692068	1.0062	1.03534	1.19642	1.06937		137.2	0.648469	0.596602	0.51521	1.00106	0.924524	1.16252	1.0517
137.4	0.0707025	0.0747245	0.0544145	0.0442381	0.0175386	0.068245	0.0556605		137.4	0.585338	0.562967	0.455445	0.582582	0.21453	0.862969	0.735946		137.4	0.763323	0.757852	0.692551	1.00646	1.03551	1.19628	1.06958		137.4	0.648797	0.596298	0.515475	1.00151	0.925053	1.16251	1.05162
137.6	0.0707402	0.0744561	0.054344	0.0451852	0.0174259	0.0683463	0.0556398		137.6	0.585904	0.563084	0.455607	0.583327	0.214802	0.863354	0.736246		137.6	0.763887	0.758384	0.692829	1.00642	1.03555	1.19672	1.06999		137.6	0.648902	0.596846	0.515367	1.00139	0.925242	1.16255	1.05144
137.8	0.0711681	0.0744142	0.0541174	0.0455513	0.0174039	0.0682988	0.0554999		137.8	0.586284	0.563063	0.456134	0.583765	0.215123	0.863568	0.736587		137.8	0.764574	0.758506	0.692574	1.00656	1.0358	1.19684	1.07028		137.8	0.649438	0.597297	0.515495	1.00201	0.925307	1.16264	1.05169
138	0.0714731	0.0747633	0.0538076	0.0453466	0.0170036	0.0684775	0.0553193		138	0.586756	0.563342	0.456834	0.584526	0.215461	0.863342	0.737109		138	0.765203	0.758799	0.692498	1.00697	1.03608	1.1967	1.07054		138	0.649538	0.597548	0.516155	1.00202	0.92554	1.16255	1.05233
138.2	0.0713555	0.0745631	0.0539417	0.0454013	0.0166564	0.0682338	0.0552191		138.2	0.58653	0.563235	0.456877	0.584299	0.215213	0.863475	0.737187		138.2	0.765909	0.759271	0.692751	1.00739	1.0363	1.19667	1.0709		138.2	0.649569	0.597679	0.516575	1.00232	0.925567	1.16278	1.05223
138.4	0.0715019	0.0745729	0.0536522	0.045159	0.0164563	0.0680417	0.0553345		138.4	0.587125	0.564095	0.457566	0.585072	0.215642	0.863506	0.737522		138.4	0.766035	0.759717	0.69306	1.00734	1.03649	1.19712	1.0712		138.4	0.649251	0.597925	0.517008	1.00218	0.925412	1.16283	1.05212
138.6	0.0711902	0.0745205	0.0534236	0.0450309	0.0161001	0.0679131	0.0551648		138.6	0.587426	0.564292	0.457379	0.585602	0.215955	0.864198	0.737719		138.6	0.766263	0.76019	0.692785	1.0078	1.03702	1.19729	1.07142		138.6	0.649826	0.598249	0.51707	1.00167	0.925451	1.16312	1.05197
138.8	0.0716062	0.0741686	0.0532987	0.0447253	0.0158333	0.0677831	0.0552012		138.8	0.587643	0.564694	0.45807	0.585885	0.216609	0.864886	0.738045		138.8	0.76661	0.760672	0.692891	1.00867	1.03754	1.19711	1.07204		138.8	0.649809	0.598879	0.517091	1.00181	0.925143	1.16294	1.05195
139	0.0717977	0.0738954	0.0533896	0.0445631	0.0157806	0.0675983	0.0555555		139	0.588402	0.565254	0.458683	0.587195	0.216826	0.865602	0.738376		139	0.76625	0.76119	0.692844	1.00884	1.03827	1.19773	1.07198		139	0.649832	0.599339	0.517287	1.00188	0.925101	1.16311	1.05184
139.2	0.0723208	0.0743366	0.0536624	0.0448003	0.016011	0.0679861	0.0555373		139.2	0.588943	0.565864	0.458757	0.587643	0.217463	0.866386	0.739333		139.2	0.766515	0.761745	0.693091	1.00857	1.03855	1.19759	1.07208		139.2	0.649965	0.599734	0.517552	1.00206	0.925361	1.16341	1.0515
139.4	0.0730023	0.0750136	0.05415	0.0453053	0.0163442	0.068405	0.0558037		139.4	0.589258	0.566271	0.45848	0.587901	0.217866	0.866315	0.739725		139.4	0.766772	0.762021	0.693357	1.00855	1.03869	1.19795	1.07233		139.4	0.650361	0.600582	0.517359	1.0023	0.925579	1.1633	1.05185
139.6	0.0734266	0.0751976	0.0546258	0.0455733	0.0166172	0.0689564	0.0559011		139.6	0.58945	0.566695	0.458423	0.588071	0.217322	0.866603	0.73994		139.6	0.76674	0.762013	0.69379	1.00863	1.03899	1.19758	1.0717		139.6	0.650554	0.601018	0.517058	1.00253	0.925708	1.16289	1.05167
139.8	0.0735041	0.0754208	0.054976	0.0453103	0.0170412	0.0693948	0.0561155		139.8	0.589687	0.567149	0.458851	0.588503	0.218052	0.867271	0.740454		139.8	0.76662	0.761974	0.694053	1.00828	1.03873	1.19772	1.07142		139.8	0.651227	0.601133	0.517547	1.00223	0.926114	1.16274	1.05162
140	0.0736115	0.075008	0.0543518	0.0445866	0.0171415	0.0692063	0.0559321		140	0.589633	0.567639	0.459457	0.588917	0.218267	0.86806	0.741248		140	0.76682	0.762005	0.694595	1.00845	1.03876	1.19766	1.07158		140	0.652001	0.601694	0.517655	1.00174	0.926116	1.16223	1.05137
140.2	0.0731925	0.0747489	0.0543296	0.0442922	0.0171751	0.0690287	0.0560963		140.2	0.589855	0.567796	0.459786	0.589643	0.218688	0.86832	0.74184		140.2	0.766711	0.762122	0.694983	1.00823	1.03824	1.19777	1.07179		140.2	0.652384	0.601865	0.517738	1.00168	0.926361	1.16235	1.05109
140.4	0.0724589	0.0743823	0.0539416	0.043707	0.0172786	0.0684823	0.0558454		140.4	0.589238	0.567629	0.459909	0.588991	0.218676	0.868231	0.741999		140.4	0.766772	0.76212	0.69567	1.00767	1.0383	1.19787	1.07171		140.4	0.652592	0.601928	0.518415	1.00204	0.926377	1.16291	1.05126
140.6	0.0723893	0.0740825	0.0536427	0.0434407	0.0172908	0.0680355	0.0558752		140.6	0.589223	0.567321	0.460487	0.588965	0.218783	0.868561	0.742504		140.6	0.767359	0.761842	0.696165	1.00714	1.03817	1.19772	1.07169		140.6	0.65319	0.602202	0.518899	1.00182	0.926782	1.16334	1.05168
140.8	0.0724215	0.0736532	0.0534641	0.0430203	0.0172419	0.0677199	0.0560289		140.8	0.589153	0.567551	0.460314	0.588806	0.218863	0.868663	0.742929		140.8	0.767649	0.7616	0.696694	1.00663	1.03824	1.19811	1.07143		140.8	0.653505	0.602027	0.519632	1.00164	0.926498	1.16318	1.05141
141	0.0723062	0.0734721	0.0534851	0.0426781	0.0174577	0.0673058	0.0563274		141	0.589582	0.567953	0.460689	0.589449	0.219454	0.869271	0.743326		141	0.767899	0.76143	0.696733	1.00635	1.03812	1.19833	1.07151		141	0.654126	0.602412	0.520066	1.00253	0.926828	1.16343	1.05167
141.2	0.0723088	0.0734863	0.0534174	0.0429236	0.0175548	0.0677096	0.0561153		141.2	0.590197	0.568108	0.460639	0.58946	0.219429	0.869448	0.742942		141.2	0.767913	0.761641	0.697353	1.00625	1.03774	1.19837	1.07171		141.2	0.65464	0.602561	0.520689	1.00274	0.926967	1.16366	1.05181
141.4	0.0721716	0.0736871	0.0535978	0.0429211	0.0176944	0.0677602	0.0561432		141.4	0.59026	0.568242	0.460447	0.589761	0.219373	0.869479	0.742738		141.4	0.76808	0.761361	0.697845	1.00656	1.03767	1.19848	1.07164		141.4	0.654914	0.60273	0.520693	1.00258	0.926884	1.16383	1.05196
141.6	0.0718108	0.0735545	0.0534741	0.042584	0.017601	0.0677132	0.0560022		141.6	0.590589	0.568434	0.460754	0.590105	0.219752	0.869825	0.743377		141.6	0.768525	0.761289	0.698102	1.00682	1.03752	1.19858	1.07144		141.6	0.655477	0.603028	0.521215	1.00232	0.92688	1.16421	1.05211
141.8	0.0715979	0.073653	0.0529831	0.0421895	0.0171306	0.0674582	0.0558278		141.8	0.590714	0.568577	0.461489	0.589937	0.219864	0.869697	0.743313		141.8	0.769124	0.761542	0.698048	1.00707	1.03722	1.19862	1.0713		141.8	0.65567	0.602832	0.521903	1.00253	0.926856	1.16455	1.0526
142	0.0715164	0.0739297	0.05312	0.042666	0.0171922	0.0676903	0.0557429		142	0.590803	0.569114	0.46206	0.589851	0.219723	0.869787	0.743204		142	0.769442	0.761757	0.69825	1.00775	1.03731	1.19859	1.07156		142	0.655766	0.603267	0.522508	1.0027	0.926952	1.16436	1.05278
142.2	0.0713699	0.0737672	0.0532408	0.0428252	0.016869	0.0678977	0.0556275		142.2	0.591047	0.569787	0.462813	0.589981	0.220403	0.870416	0.743909		142.2	0.769526	0.762414	0.698895	1.00784	1.03724	1.19858	1.07194		142.2	0.655721	0.60348	0.52278	1.0027	0.926844	1.16486	1.05255
142.4	0.0714528	0.0739909	0.0533532	0.043058	0.0164746	0.0682035	0.0558371		142.4	0.591973	0.569884	0.463359	0.590577	0.22077	0.870859	0.743969		142.4	0.76957	0.762762	0.699123	1.00775	1.03757	1.19883	1.07207		142.4	0.65593	0.6041	0.523153	1.00282	0.926485	1.16468	1.05286
142.6	0.0715163	0.0742071	0.0541031	0.0433786	0.0166277	0.0688012	0.0559533		142.6	0.592451	0.570085	0.463254	0.590528	0.220898	0.871454	0.743998		142.6	0.769615	0.763423	0.699285	1.00816	1.03807	1.19837	1.07232		142.6	0.656622	0.604283	0.52336	1.00299	0.926452	1.16456	1.05326
142.8	0.0720201	0.0742987	0.0542557	0.0433684	0.0164267	0.0690276	0.0560756		142.8	0.592739	0.570346	0.464136	0.590774	0.220912	0.871945	0.744232		142.8	0.76985	0.763829	0.699505	1.00877	1.03842	1.19857	1.07221		142.8	0.656221	0.604694	0.523527	1.00379	0.926389	1.16455	1.05353
143	0.0725204	0.0751588	0.0545822	0.0441092	0.0164072	0.0695674	0.0564574		143	0.593502	0.570648	0.464506	0.591289	0.221159	0.872616	0.744719		143	0.769724	0.764297	0.699912	1.00925	1.0388	1.19868	1.07205		143	0.655908	0.604937	0.523804	1.0041	0.926763	1.16457	1.05379
143.2	0.0724813	0.0754961	0.0543787	0.044299	0.0160236	0.0699434	0.0561186		143.2	0.59373	0.571131	0.464775	0.591372	0.22186	0.872798	0.745441		143.2	0.770228	0.764684	0.700281	1.0096	1.0388	1.19828	1.07226		143.2	0.656051	0.60484	0.523553	1.00475	0.926687	1.16433	1.05417
143.4	0.0726851	0.0761505	0.0547381	0.0447428	0.0162079	0.0704155	0.0561563		143.4	0.594356	0.571643	0.465182	0.592148	0.222416	0.873091	0.74578		143.4	0.769993	0.765091	0.700273	1.00997	1.03902	1.19822	1.07231		143.4	0.656303	0.605244	0.523602	1.00471	0.926861	1.16405	1.0547
143.6	0.0731152	0.0766809	0.0548788	0.0449148	0.0164711	0.070831	0.056587		143.6	0.594839	0.571859	0.465858	0.592496	0.222624	0.873567	0.74604		143.6	0.770018	0.765018	0.700534	1.00984	1.03902	1.19818	1.07195		143.6	0.656789	0.605216	0.523878	1.00454	0.926928	1.16376	1.05465
143.8	0.0733383	0.0772897	0.0550723	0.0449976	0.0173388	0.070829	0.0568379		143.8	0.595768	0.572724	0.466858	0.593442	0.223942	0.874731	0.746969		143.8	0.770273	0.765158	0.700925	1.00998	1.03913	1.19832	1.07257		143.8	0.657302	0.605117	0.524193	1.00393	0.926999	1.16347	1.0545
144	0.0733706	0.077371	0.054608	0.0449187	0.0171009	0.0703985	0.0566899		144	0.596406	0.57296	0.467436	0.594067	0.224345	0.874946	0.747839		144	0.770562	0.765199	0.701393	1.00996	1.03943	1.19851	1.07268		144	0.657444	0.605395	0.52432	1.00359	0.926681	1.16335	1.05399
144.2	0.0734378	0.0776039	0.0549177	0.0451456	0.0173032	0.0705927	0.0569727		144.2	0.596847	0.573456	0.467777	0.594553	0.224772	0.87508	0.748567		144.2	0.770435	0.765449	0.701096	1.00978	1.03925	1.19875	1.07278		144.2	0.657619	0.605822	0.52479	1.00383	0.926995	1.16373	1.0544
144.4	0.0739892	0.0778524	0.0551456	0.0457445	0.0176296	0.0709393	0.0574338		144.4	0.59662	0.573156	0.467991	0.594277	0.224726	0.874918	0.748778		144.4	0.770632	0.765635	0.701252	1.00956	1.04028	1.19902	1.07259		144.4	0.657983	0.606621	0.525099	1.00425	0.926877	1.16411	1.05482
144.6	0.0747964	0.0781411	0.0553006	0.0463403	0.0177895	0.0709404	0.0578914		144.6	0.597433	0.573706	0.468782	0.595142	0.225242	0.875355	0.749236		144.6	0.771034	0.766012	0.701654	1.00922	1.04059	1.1996	1.0722		144.6	0.658406	0.607444	0.52501	1.00402	0.926617	1.16424	1.05461
144.8	0.074872	0.078026	0.0558551	0.0461787	0.0180361	0.0711414	0.0579712		144.8	0.59784	0.57459	0.468895	0.595618	0.22538	0.876069	0.749841		144.8	0.771134	0.765762	0.701903	1.00904	1.04077	1.19993	1.072		144.8	0.6584	0.607886	0.525497	1.0039	0.926762	1.16467	1.05465
145	0.0747256	0.0779037	0.0560288	0.0463043	0.0183031	0.0710821	0.0576921		145	0.598177	0.574917	0.469059	0.596069	0.224907	0.876144	0.749837		145	0.771206	0.765967	0.701881	1.00924	1.041	1.2003	1.0724		145	0.658923	0.608562	0.525606	1.00446	0.926643	1.16466	1.05457
145.2	0.0746689	0.0779427	0.0561496	0.0465477	0.0186858	0.0709924	0.0575462		145.2	0.598307	0.575549	0.469322	0.59597	0.2248	0.875853	0.749966		145.2	0.771343	0.766231	0.702398	1.00925	1.04081	1.20026	1.07219		145.2	0.659252	0.608954	0.526038	1.0038	0.926576	1.16466	1.05411
145.4	0.07418	0.0781159	0.056286	0.0460429	0.0184548	0.0707874	0.0576502		145.4	0.598224	0.575884	0.469292	0.596133	0.224839	0.875889	0.75013		145.4	0.771688	0.766023	0.70275	1.00974	1.04064	1.2008	1.07201		145.4	0.659505	0.609068	0.526408	1.00367	0.926689	1.1647	1.05403
145.6	0.0739215	0.0781735	0.056458	0.045597	0.0186279	0.0708659	0.057299		145.6	0.598258	0.576233	0.469709	0.59635	0.225176	0.876071	0.750873		145.6	0.772096	0.766522	0.703368	1.00965	1.0407	1.20123	1.07197		145.6	0.659634	0.6095	0.527018	1.00397	0.926771	1.16489	1.05375
145.8	0.0739399	0.0784925	0.0561791	0.045807	0.0187284	0.0709846	0.0572257		145.8	0.598114	0.576701	0.469962	0.596228	0.224911	0.876109	0.750735		145.8	0.771918	0.76696	0.703717	1.00998	1.04076	1.20185	1.072		145.8	0.659982	0.610037	0.527397	1.00393	0.926858	1.16474	1.05365
146	0.0740508	0.0784024	0.0563236	0.046404	0.0184872	0.0710587	0.057173		146	0.598155	0.576921	0.469649	0.595884	0.224753	0.876502	0.750893		146	0.772136	0.766919	0.704097	1.01032	1.0414	1.20196	1.0721		146	0.660596	0.610739	0.527711	1.00416	0.92687	1.16431	1.05376
146.2	0.0743112	0.0783601	0.0563798	0.0458733	0.0183691	0.0713734	0.0572582		146.2	0.598306	0.577277	0.46998	0.596032	0.225109	0.876704	0.751504		146.2	0.772637	0.76734	0.704631	1.0106	1.04155	1.2021	1.07227		146.2	0.661156	0.610769	0.528002	1.00392	0.927216	1.16437	1.05378
146.4	0.0740288	0.0781033	0.0562281	0.0460416	0.0179444	0.0709371	0.0571518		146.4	0.59846	0.576797	0.469707	0.59617	0.224707	0.876836	0.751218		146.4	0.773046	0.767485	0.705209	1.01094	1.04188	1.20219	1.07224		146.4	0.661395	0.6108	0.528389	1.00418	0.927519	1.1642	1.05392
146.6	0.0738856	0.0777721	0.0558431	0.0458259	0.0177367	0.0708384	0.0565801		146.6	0.598267	0.576952	0.469522	0.595981	0.224645	0.876822	0.751486		146.6	0.773201	0.76786	0.705535	1.01138	1.04199	1.20149	1.07232		146.6	0.661649	0.610864	0.528741	1.00419	0.92774	1.16419	1.05413
146.8	0.0741442	0.0777953	0.0555618	0.045691	0.0177373	0.0706208	0.0562901		146.8	0.597971	0.577007	0.469945	0.596034	0.224889	0.877057	0.752062		146.8	0.773821	0.767581	0.70585	1.01193	1.04206	1.2017	1.07251		146.8	0.66169	0.610793	0.528928	1.0043	0.927978	1.16426	1.05431
147	0.0744849	0.0782269	0.0554332	0.0459042	0.0179153	0.0709277	0.0564508		147	0.597862	0.57674	0.470001	0.596109	0.225091	0.877176	0.752388		147	0.773995	0.767989	0.70627	1.0125	1.04201	1.20137	1.07268		147	0.66188	0.610508	0.529415	1.00441	0.92841	1.16423	1.05448
147.2	0.0745503	0.0783978	0.0555153	0.045691	0.017792	0.0711678	0.0565961		147.2	0.597656	0.576517	0.470127	0.595919	0.225493	0.876944	0.752859		147.2	0.774125	0.768212	0.706332	1.01246	1.04163	1.20129	1.07259		147.2	0.662454	0.610486	0.529501	1.00483	0.928545	1.16422	1.05455
147.4	0.0748658	0.0788767	0.0557455	0.0461884	0.0179446	0.0715211	0.0573586		147.4	0.597641	0.576311	0.47018	0.595722	0.225119	0.876899	0.752818		147.4	0.773974	0.768334	0.706393	1.01294	1.04177	1.20105	1.07279		147.4	0.662642	0.610633	0.529745	1.00468	0.929206	1.16439	1.05457
147.6	0.0754926	0.0790767	0.0558205	0.0464892	0.0179323	0.0717354	0.0580691		147.6	0.597742	0.57638	0.470565	0.59523	0.22545	0.876771	0.752742		147.6	0.774588	0.768531	0.706536	1.01328	1.04206	1.2009	1.07273		147.6	0.663429	0.610495	0.530424	1.00463	0.929463	1.16416	1.05464
147.8	0.0758416	0.0793097	0.0564142	0.0471756	0.0179594	0.0721052	0.0587529		147.8	0.59794	0.576772	0.471107	0.595722	0.225755	0.877283	0.753065		147.8	0.775212	0.768881	0.706876	1.01368	1.04231	1.20058	1.07309		147.8	0.663554	0.610648	0.530674	1.00481	0.929796	1.16411	1.0544
148	0.0756621	0.0790569	0.0562771	0.0474385	0.0174528	0.0722358	0.0590088		148	0.598176	0.57691	0.471432	0.595918	0.225917	0.877172	0.753583		148	0.775453	0.769267	0.707034	1.01313	1.04273	1.20056	1.07254		148	0.66393	0.611094	0.530872	1.00522	0.930197	1.16421	1.05428
148.2	0.0764217	0.0791013	0.0571015	0.0478169	0.0177274	0.0728984	0.0598344		148.2	0.598494	0.577317	0.471731	0.596109	0.226315	0.877236	0.754009		148.2	0.775444	0.769712	0.706996	1.01293	1.04276	1.20042	1.0723		148.2	0.664202	0.611513	0.531468	1.00565	0.930744	1.1644	1.0546
148.4	0.076685	0.0793581	0.0577889	0.0485296	0.0179966	0.0729083	0.0602322		148.4	0.599038	0.577522	0.472032	0.59649	0.226974	0.877641	0.754078		148.4	0.775632	0.769918	0.707401	1.01254	1.04285	1.20038	1.07233		148.4	0.664495	0.612103	0.531672	1.00554	0.930887	1.16486	1.05427
148.6	0.0763543	0.0793016	0.0581301	0.0485736	0.0180181	0.0724717	0.0601559		148.6	0.599314	0.578371	0.472584	0.59692	0.227276	0.87802	0.754265		148.6	0.775605	0.770617	0.708151	1.01238	1.04252	1.20025	1.07226		148.6	0.664653	0.612418	0.532136	1.00539	0.931024	1.1652	1.05387
148.8	0.0758925	0.0789914	0.0584416	0.0482523	0.0182636	0.0725848	0.0600171		148.8	0.599542	0.578879	0.472666	0.59689	0.227319	0.878486	0.754828		148.8	0.775888	0.770591	0.708263	1.01238	1.04226	1.20007	1.07283		148.8	0.664939	0.613045	0.533133	1.00548	0.931152	1.16523	1.05386
149	0.0757534	0.0794353	0.0585654	0.0482801	0.0181192	0.0729435	0.0601012		149	0.599708	0.57895	0.472348	0.596792	0.226952	0.877928	0.754108		149	0.775981	0.770936	0.708276	1.01245	1.04237	1.19988	1.073		149	0.665392	0.613586	0.533536	1.00574	0.930708	1.16543	1.05364
149.2	0.0756006	0.0796589	0.058765	0.0479751	0.0181138	0.0732377	0.0602202		149.2	0.5999	0.579669	0.4732	0.597231	0.227846	0.877986	0.754384		149.2	0.776043	0.771029	0.708778	1.01223	1.04224	1.20012	1.073		149.2	0.665745	0.61398	0.534089	1.0053	0.930849	1.16592	1.05361
149.4	0.0754825	0.0800808	0.0591285	0.0478578	0.0181298	0.0740021	0.0604612		149.4	0.600465	0.580198	0.473449	0.597766	0.228314	0.878733	0.754577		149.4	0.776326	0.771275	0.709295	1.01213	1.04235	1.20048	1.07379		149.4	0.66607	0.614281	0.534749	1.00546	0.930732	1.16635	1.05383
149.6	0.0755603	0.080287	0.0593533	0.0478338	0.0181453	0.0741903	0.0601811		149.6	0.60092	0.580508	0.473826	0.598159	0.228566	0.879276	0.755008		149.6	0.776364	0.771908	0.709805	1.01207	1.04288	1.20042	1.07409		149.6	0.666489	0.614796	0.535211	1.00563	0.930681	1.16651	1.0537
149.8	0.0755894	0.0802263	0.0588857	0.0478594	0.0180022	0.0745696	0.0600526		149.8	0.601073	0.580621	0.47395	0.598673	0.228749	0.880057	0.755491		149.8	0.776368	0.772128	0.709878	1.01224	1.04353	1.20069	1.07446		149.8	0.666785	0.615163	0.535598	1.00549	0.930785	1.16629	1.0539
150	0.0755063	0.0797252	0.0586151	0.0474979	0.0175178	0.0744621	0.0596109		150	0.60144	0.58048	0.474063	0.599171	0.229297	0.880572	0.755696		150	0.776783	0.772296	0.709736	1.01212	1.04388	1.20098	1.07494		150	0.666951	0.615417	0.535595	1.00506	0.930661	1.16629	1.05416
150.2	0.0754206	0.0795074	0.0582009	0.04636	0.0173757	0.0740835	0.0588044		150.2	0.601968	0.581192	0.475147	0.599858	0.229721	0.881092	0.75645		150.2	0.777304	0.772406	0.710122	1.01231	1.04408	1.20137	1.07536		150.2	0.667096	0.615588	0.535343	1.00493	0.930377	1.16643	1.05372
150.4	0.0749833	0.0792899	0.05761	0.046051	0.0169641	0.0736846	0.0581924		150.4	0.602511	0.581269	0.475408	0.600397	0.230231	0.881839	0.757099		150.4	0.777519	0.77258	0.710776	1.01244	1.04449	1.20139	1.07569		150.4	0.667192	0.615846	0.535401	1.00476	0.930333	1.1668	1.05392
150.6	0.0750907	0.0794707	0.0575591	0.0459678	0.0170228	0.0740158	0.0579996		150.6	0.602756	0.580889	0.4755	0.600317	0.230377	0.882026	0.75753		150.6	0.777916	0.772855	0.710885	1.01254	1.04472	1.20143	1.07555		150.6	0.667462	0.616281	0.535663	1.00486	0.930176	1.16733	1.05438
150.8	0.0754039	0.0795352	0.0577141	0.0459845	0.0173629	0.0740745	0.0582598		150.8	0.602594	0.580691	0.476164	0.600256	0.23041	0.88206	0.757663		150.8	0.778511	0.772559	0.710972	1.01275	1.04506	1.20179	1.07538		150.8	0.667828	0.616449	0.535648	1.00496	0.930095	1.16753	1.05424
151	0.0758761	0.0798029	0.0578458	0.0458562	0.017656	0.0742637	0.058785		151	0.602805	0.580037	0.47634	0.600394	0.230118	0.882138	0.758039		151	0.778713	0.772845	0.711199	1.01311	1.0452	1.20189	1.07507		151	0.667936	0.616816	0.535991	1.00537	0.930429	1.16716	1.05435
151.2	0.076141	0.0800327	0.0582234	0.0457847	0.0176041	0.0742233	0.0590444		151.2	0.60315	0.579846	0.476588	0.600284	0.230171	0.881848	0.758316		151.2	0.778813	0.773249	0.711104	1.01336	1.04512	1.20213	1.07498		151.2	0.668011	0.616962	0.535913	1.0059	0.930443	1.16718	1.05442
151.4	0.0764892	0.0803328	0.0584598	0.0463259	0.0180775	0.074219	0.0593567		151.4	0.603621	0.579943	0.477301	0.6003	0.229851	0.881986	0.758385		151.4	0.778972	0.773394	0.711486	1.01418	1.04555	1.20229	1.07518		151.4	0.66789	0.616936	0.536178	1.00599	0.93045	1.16704	1.05478
151.6	0.076839	0.0803797	0.0585236	0.0461972	0.0186346	0.0742946	0.0596758		151.6	0.604396	0.580791	0.478455	0.601021	0.230629	0.88276	0.759493		151.6	0.779711	0.773786	0.711508	1.01476	1.04592	1.20243	1.07492		151.6	0.668006	0.617062	0.536601	1.00652	0.93046	1.16656	1.05482
151.8	0.0768387	0.0803178	0.0585362	0.0463003	0.0188077	0.0741056	0.0595027		151.8	0.604847	0.581087	0.479168	0.601687	0.23097	0.883212	0.760025		151.8	0.779768	0.774139	0.712152	1.015	1.04596	1.20264	1.07513		151.8	0.668001	0.616933	0.5367	1.00691	0.930943	1.16685	1.05502
152	0.0768813	0.0806221	0.0587943	0.0466174	0.019421	0.0738601	0.05968		152	0.605493	0.581648	0.479782	0.601604	0.231591	0.883345	0.760636		152	0.779789	0.774708	0.712516	1.0148	1.04632	1.20259	1.0752		152	0.668259	0.616893	0.53689	1.0068	0.930877	1.1668	1.05508
152.2	0.0772606	0.0806631	0.0588987	0.0467371	0.0194218	0.0733384	0.0599349		152.2	0.606111	0.581852	0.480053	0.601976	0.232021	0.883551	0.761422		152.2	0.779865	0.775121	0.713232	1.01493	1.04629	1.20283	1.07512		152.2	0.668373	0.616942	0.537603	1.00677	0.931089	1.16646	1.05538
152.4	0.0770408	0.0807214	0.0586217	0.0468969	0.0198238	0.0730488	0.059881		152.4	0.606713	0.582514	0.480625	0.602522	0.232938	0.883988	0.761508		152.4	0.779588	0.775722	0.713718	1.0149	1.04597	1.20301	1.07544		152.4	0.668992	0.616901	0.538021	1.00706	0.931105	1.16654	1.05573
152.6	0.077334	0.0809318	0.0588434	0.0472616	0.0200173	0.0732674	0.0600633		152.6	0.606731	0.582713	0.48074	0.602268	0.233124	0.884034	0.761674		152.6	0.779619	0.776454	0.713871	1.01496	1.04599	1.20324	1.07576		152.6	0.669535	0.616805	0.538349	1.00749	0.931549	1.16652	1.05602
152.8	0.0779484	0.0812005	0.0587987	0.0477283	0.0199144	0.0738498	0.0603982		152.8	0.607	0.583034	0.480621	0.602586	0.23347	0.884471	0.761638		152.8	0.780076	0.776607	0.714025	1.01504	1.04613	1.20358	1.07593		152.8	0.670278	0.617218	0.538759	1.00797	0.931776	1.1666	1.05628
153	0.0780109	0.0816989	0.0590894	0.0483115	0.0197153	0.0744091	0.0606871		153	0.607142	0.583435	0.480807	0.602602	0.233709	0.884393	0.761333		153	0.779854	0.776439	0.714185	1.01511	1.04633	1.20363	1.07605		153	0.670453	0.61744	0.538651	1.00811	0.931668	1.16692	1.05637
153.2	0.0776392	0.0813151	0.0588811	0.0488002	0.0196662	0.0745589	0.060324		153.2	0.607439	0.583962	0.481359	0.602853	0.234368	0.884871	0.762038		153.2	0.779938	0.776831	0.714582	1.01502	1.04647	1.20377	1.07645		153.2	0.670578	0.617384	0.539169	1.00823	0.931897	1.16681	1.05648
153.4	0.0778839	0.0812639	0.0592153	0.0496557	0.019356	0.0748996	0.0604749		153.4	0.608538	0.585025	0.481663	0.603638	0.234791	0.885734	0.762764		153.4	0.779786	0.777255	0.71487	1.01474	1.04651	1.20394	1.07663		153.4	0.671173	0.617549	0.539371	1.00817	0.931656	1.16667	1.05665
153.6	0.0782875	0.0810525	0.0590098	0.0496994	0.0188659	0.0751144	0.0603748		153.6	0.608251	0.585202	0.481802	0.604016	0.234959	0.886119	0.762975		153.6	0.779743	0.777344	0.715188	1.01474	1.04656	1.20369	1.07673		153.6	0.671739	0.617572	0.539425	1.00779	0.931679	1.1665	1.05649
153.8	0.0774833	0.0804334	0.0583287	0.0490549	0.0180991	0.0751844	0.0595254		153.8	0.607897	0.585323	0.481915	0.604319	0.235181	0.886651	0.76366		153.8	0.780155	0.777337	0.715284	1.01458	1.04669	1.2036	1.07691		153.8	0.671942	0.618006	0.539629	1.00763	0.931621	1.16616	1.05686
154	0.0766966	0.0797898	0.0577327	0.0485139	0.0172571	0.0748318	0.0588113		154	0.607942	0.585597	0.482487	0.604556	0.235353	0.886975	0.763613		154	0.780625	0.777144	0.715546	1.0141	1.04649	1.20351	1.07683		154	0.672744	0.618338	0.539337	1.00747	0.93155	1.16629	1.05642
154.2	0.0762545	0.0794017	0.0574642	0.0481128	0.0163442	0.0743593	0.0579917		154.2	0.608229	0.585949	0.482954	0.604825	0.235616	0.887226	0.763692		154.2	0.780978	0.776799	0.716039	1.01417	1.0463	1.20351	1.07659		154.2	0.673221	0.619108	0.539432	1.00768	0.931604	1.16676	1.05603
154.4	0.0757324	0.0795631	0.0576007	0.0481139	0.0158025	0.0744919	0.0575362		154.4	0.608267	0.585604	0.483004	0.605123	0.23599	0.887284	0.764216		154.4	0.781375	0.776654	0.716409	1.01368	1.04623	1.20342	1.07635		154.4	0.67405	0.619276	0.540206	1.00762	0.93201	1.1671	1.05607
154.6	0.0758301	0.0799196	0.0578728	0.0479552	0.0158768	0.0746239	0.0572939		154.6	0.608412	0.585671	0.483246	0.605347	0.236392	0.887041	0.764116		154.6	0.781973	0.776839	0.716485	1.01374	1.04611	1.20339	1.07577		154.6	0.674365	0.619625	0.540714	1.00762	0.931964	1.16764	1.0561
154.8	0.0755114	0.0799984	0.058098	0.0474097	0.0159149	0.0741691	0.0572211		154.8	0.608491	0.585944	0.484068	0.605545	0.236575	0.886964	0.764295		154.8	0.78243	0.776669	0.7164	1.01364	1.04617	1.20295	1.07543		154.8	0.674557	0.620047	0.541095	1.00777	0.931735	1.16762	1.05569
155	0.0755265	0.0802215	0.0586387	0.0466747	0.0161382	0.073955	0.0572261		155	0.608851	0.585983	0.483939	0.606384	0.236515	0.88703	0.764695		155	0.782582	0.776773	0.716655	1.01382	1.04613	1.20278	1.07545		155	0.674504	0.62033	0.541712	1.00827	0.931792	1.16746	1.05557
155.2	0.075179	0.0803442	0.0583815	0.046161	0.0159687	0.0737562	0.056492		155.2	0.609047	0.585999	0.484188	0.606302	0.236373	0.886699	0.76462		155.2	0.78285	0.776774	0.716836	1.01427	1.046	1.20298	1.07564		155.2	0.674746	0.620905	0.541845	1.0085	0.931783	1.16797	1.05526
155.4	0.075011	0.0803788	0.0582382	0.045795	0.0161902	0.0735648	0.0564064		155.4	0.609322	0.586241	0.484517	0.606117	0.236279	0.88676	0.765028		155.4	0.783095	0.776706	0.717492	1.01466	1.04585	1.20286	1.07544		155.4	0.674868	0.621469	0.5421	1.00853	0.932194	1.16796	1.05527
155.6	0.0749212	0.0802254	0.0576374	0.0450591	0.0160501	0.0734847	0.0567167		155.6	0.609716	0.586363	0.484943	0.606377	0.23621	0.887231	0.765555		155.6	0.78357	0.776848	0.717912	1.01498	1.0461	1.20291	1.0754		155.6	0.675255	0.621933	0.541995	1.00874	0.932497	1.16802	1.0554
155.8	0.0746161	0.080133	0.0573878	0.0447745	0.0156686	0.073397	0.0565857		155.8	0.609698	0.586174	0.484662	0.606135	0.236199	0.887016	0.765312		155.8	0.783838	0.777195	0.718631	1.01505	1.04632	1.20314	1.0759		155.8	0.675397	0.622103	0.542077	1.00849	0.932771	1.1685	1.05594
156	0.0748914	0.0801947	0.0574708	0.0447654	0.0159882	0.0732496	0.057175		156	0.610011	0.586159	0.484811	0.606012	0.235956	0.8871	0.765516		156	0.78426	0.777565	0.718684	1.01503	1.04626	1.2032	1.07609		156	0.675433	0.622686	0.542475	1.00866	0.932506	1.16826	1.05621
156.2	0.0751548	0.0801929	0.0571245	0.0445654	0.0162803	0.0732263	0.0575309		156.2	0.609979	0.586849	0.484915	0.606589	0.235909	0.887383	0.765866		156.2	0.784245	0.77811	0.719204	1.0152	1.046	1.20385	1.07597		156.2	0.675673	0.622848	0.542809	1.00928	0.932882	1.16799	1.05683
156.4	0.0765998	0.0809173	0.0581777	0.0452982	0.017234	0.0741006	0.0583545		156.4	0.61036	0.587032	0.484995	0.6065	0.235711	0.887263	0.765278		156.4	0.784308	0.778868	0.718972	1.01558	1.0458	1.20417	1.07648		156.4	0.675774	0.622992	0.543086	1.00968	0.932784	1.16828	1.05694
156.6	0.0779083	0.0819449	0.0593297	0.0464995	0.0181514	0.0747814	0.0593787		156.6	0.610058	0.586886	0.484664	0.606114	0.235328	0.887224	0.765159		156.6	0.784479	0.779101	0.718925	1.0161	1.04597	1.2045	1.07659		156.6	0.675746	0.623337	0.543049	1.00972	0.933406	1.16832	1.05703
156.8	0.0784924	0.0822876	0.0593666	0.0468236	0.0185723	0.074641	0.0597689		156.8	0.609842	0.587002	0.484751	0.606331	0.235288	0.887169	0.765046		156.8	0.784508	0.779067	0.719433	1.01652	1.04623	1.20474	1.0764		156.8	0.675423	0.623481	0.543183	1.00962	0.933472	1.16869	1.05728
157	0.0786011	0.0822046	0.0598059	0.0472145	0.0194356	0.0750516	0.0604686		157	0.610375	0.586854	0.485046	0.605736	0.235178	0.887327	0.765359		157	0.784485	0.779234	0.719658	1.0171	1.04636	1.20464	1.07682		157	0.674969	0.623309	0.543108	1.00961	0.933363	1.16875	1.05754
157.2	0.0789944	0.0821276	0.0598155	0.047851	0.0199957	0.075653	0.0608971		157.2	0.610526	0.586875	0.48516	0.606302	0.235118	0.88766	0.765776		157.2	0.784763	0.779784	0.719855	1.01746	1.04682	1.2047	1.07672		157.2	0.675009	0.623125	0.543528	1.00926	0.933399	1.16841	1.05784
157.4	0.0797403	0.0821217	0.0599249	0.0482614	0.019832	0.0758918	0.0612948		157.4	0.610866	0.587589	0.485528	0.607429	0.235566	0.888241	0.7665		157.4	0.784735	0.780038	0.719992	1.01802	1.04719	1.20457	1.07683		157.4	0.675284	0.623264	0.543976	1.00902	0.933372	1.16844	1.05793
157.6	0.0799556	0.0818935	0.0596413	0.0480976	0.0198912	0.0759411	0.0615441		157.6	0.610444	0.587634	0.486215	0.607592	0.235595	0.888884	0.76693		157.6	0.78508	0.780131	0.71995	1.01832	1.04729	1.204	1.07699		157.6	0.675341	0.623118	0.544741	1.00899	0.933886	1.16809	1.05786
157.8	0.0792387	0.0818136	0.0594972	0.047899	0.0196915	0.0760289	0.0613749		157.8	0.610405	0.587489	0.486511	0.607707	0.235526	0.889255	0.767205		157.8	0.785465	0.779972	0.719954	1.01849	1.04793	1.20397	1.07701		157.8	0.675502	0.623654	0.545421	1.00896	0.934084	1.16779	1.05811
158	0.079783	0.0818612	0.0597967	0.0479237	0.0197285	0.0762206	0.0616689		158	0.610969	0.587692	0.487112	0.60837	0.236454	0.889703	0.767243		158	0.785494	0.780027	0.720123	1.01835	1.04822	1.20416	1.07696		158	0.676072	0.623481	0.546087	1.00921	0.934083	1.16764	1.0575
158.2	0.0802312	0.0820905	0.0602111	0.0477381	0.0195359	0.0763733	0.0615613		158.2	0.611121	0.587721	0.487062	0.608441	0.2371	0.88978	0.767355		158.2	0.785475	0.779988	0.72035	1.01838	1.04849	1.20443	1.07706		158.2	0.676118	0.623544	0.547236	1.00927	0.934317	1.16763	1.05748
158.4	0.0802086	0.0828739	0.0605534	0.047884	0.0192062	0.0766822	0.0617344		158.4	0.61127	0.588379	0.487679	0.609102	0.237968	0.889998	0.768142		158.4	0.786227	0.780259	0.720624	1.01847	1.04889	1.20433	1.07701		158.4	0.676611	0.622927	0.548008	1.0094	0.934002	1.16764	1.05756
158.6	0.0802782	0.0830362	0.0606443	0.0474519	0.0189838	0.0766279	0.0616432		158.6	0.611579	0.588769	0.487994	0.609771	0.238462	0.889957	0.768261		158.6	0.786445	0.780599	0.720659	1.01887	1.04945	1.20415	1.07688		158.6	0.676768	0.623445	0.548708	1.00937	0.933637	1.16776	1.05742
158.8	0.0803491	0.0832903	0.0611507	0.047325	0.018891	0.0767005	0.0613929		158.8	0.611596	0.588684	0.488518	0.610197	0.238479	0.890229	0.768715		158.8	0.786987	0.781022	0.720645	1.01886	1.04977	1.20388	1.07694		158.8	0.676816	0.623965	0.549266	1.00992	0.933304	1.16746	1.05726
159	0.0807964	0.0833549	0.0612668	0.0473688	0.018964	0.0769407	0.0612137		159	0.612109	0.588585	0.488211	0.610616	0.238699	0.890585	0.768928		159	0.78696	0.781309	0.721076	1.01917	1.04984	1.20388	1.07728		159	0.676999	0.624243	0.549728	1.01059	0.933305	1.16741	1.05716
159.2	0.0806402	0.0832657	0.0606411	0.0473795	0.0186117	0.0772175	0.0607411		159.2	0.612343	0.588928	0.488543	0.610822	0.238827	0.89077	0.769131		159.2	0.787481	0.781451	0.721358	1.01921	1.05011	1.20417	1.07743		159.2	0.677503	0.624921	0.54977	1.01085	0.933091	1.16736	1.05708
159.4	0.0803992	0.0833602	0.0600871	0.0473493	0.0181254	0.077433	0.0609886		159.4	0.612755	0.588918	0.48873	0.611019	0.238992	0.890711	0.769754		159.4	0.787552	0.781828	0.721751	1.01885	1.04994	1.20449	1.07736		159.4	0.677693	0.625522	0.54967	1.01124	0.933212	1.16739	1.05739
159.6	0.0802158	0.083881	0.0597295	0.0474134	0.0178527	0.0774638	0.0617193		159.6	0.612758	0.589107	0.489187	0.611461	0.239376	0.89113	0.770362		159.6	0.787899	0.782037	0.722059	1.01886	1.05034	1.20489	1.07748		159.6	0.678044	0.626203	0.549394	1.01135	0.932675	1.16754	1.05777
159.8	0.0799907	0.0837859	0.0597845	0.0472545	0.0174236	0.0778677	0.0620033		159.8	0.613198	0.589663	0.489497	0.611943	0.239718	0.891081	0.770891		159.8	0.788262	0.782687	0.722369	1.01896	1.05035	1.20521	1.07774		159.8	0.678094	0.626712	0.549661	1.01174	0.932568	1.16752	1.05837
160	0.080318	0.0836572	0.0598813	0.0474552	0.0178136	0.0776918	0.0620987		160	0.613874	0.590392	0.490007	0.612113	0.239757	0.891186	0.771076		160	0.78846	0.783037	0.722426	1.01898	1.04988	1.20571	1.078		160	0.677973	0.627149	0.550007	1.01261	0.932187	1.16775	1.0584
160.2	0.0807787	0.0842478	0.0600467	0.0475909	0.01817	0.0781584	0.0623357		160.2	0.613777	0.59092	0.490055	0.611709	0.239361	0.890856	0.770853		160.2	0.78817	0.78381	0.722848	1.01939	1.04983	1.20597	1.07799		160.2	0.678346	0.627239	0.549752	1.01294	0.932393	1.16817	1.05865
160.4	0.0815612	0.08437	0.0605856	0.0475955	0.0182921	0.0778911	0.0626254		160.4	0.614084	0.590689	0.489962	0.611442	0.239064	0.890635	0.770585		160.4	0.788084	0.784316	0.723378	1.01961	1.05003	1.20614	1.07802		160.4	0.678436	0.627504	0.549914	1.01304	0.932099	1.16847	1.05851
160.6	0.0813298	0.0845609	0.0601261	0.047456	0.0185464	0.0777574	0.0625327		160.6	0.614384	0.590896	0.490125	0.61148	0.239018	0.890749	0.770857		160.6	0.78797	0.784338	0.723885	1.01987	1.04997	1.20586	1.07806		160.6	0.679118	0.627845	0.549845	1.01284	0.932831	1.16896	1.05906
160.8	0.0811226	0.0844814	0.0599423	0.047342	0.0185249	0.0775177	0.0628103		160.8	0.614893	0.591275	0.490565	0.611614	0.239206	0.890823	0.771154		160.8	0.788045	0.784208	0.724401	1.01994	1.04979	1.20591	1.07843		160.8	0.679271	0.627809	0.550122	1.01257	0.933018	1.16956	1.05956
161	0.0811066	0.0845211	0.0598877	0.0474445	0.0188575	0.0780052	0.0631266		161	0.615503	0.591547	0.491066	0.611832	0.23903	0.891386	0.771422		161	0.788196	0.784595	0.724945	1.02048	1.04963	1.20612	1.07864		161	0.679479	0.627598	0.549806	1.01246	0.933328	1.16955	1.05987
161.2	0.0807627	0.0840022	0.0593556	0.0473749	0.0185424	0.0780443	0.0629469		161.2	0.61576	0.591861	0.491829	0.612771	0.23929	0.891841	0.771658		161.2	0.788466	0.784695	0.725214	1.02045	1.04948	1.2061	1.07846		161.2	0.679884	0.627812	0.550255	1.01214	0.933893	1.16947	1.05973
161.4	0.0805901	0.0836791	0.0593595	0.0472622	0.01831	0.0776452	0.0628876		161.4	0.616055	0.592161	0.492198	0.612885	0.239337	0.892323	0.771862		161.4	0.788318	0.784793	0.725242	1.02051	1.04956	1.20588	1.07884		161.4	0.680102	0.628061	0.550854	1.01215	0.93447	1.16968	1.05955
161.6	0.0808044	0.0836494	0.0595987	0.0469288	0.0182776	0.0775111	0.0632124		161.6	0.616223	0.59266	0.492553	0.612827	0.23918	0.892797	0.771857		161.6	0.788717	0.784546	0.725213	1.02049	1.04945	1.20566	1.07867		161.6	0.680521	0.628385	0.551038	1.01194	0.934921	1.16965	1.05963
161.8	0.0803657	0.0837518	0.0594621	0.0465059	0.0179737	0.0775161	0.0635034		161.8	0.61682	0.592943	0.49279	0.61323	0.239671	0.893202	0.772186		161.8	0.788947	0.784198	0.725246	1.0206	1.04975	1.20586	1.07862		161.8	0.68125	0.629008	0.551482	1.01174	0.935163	1.16991	1.0594
162	0.0807254	0.083549	0.0596692	0.0468156	0.0181471	0.0775157	0.0634744		162	0.617482	0.593592	0.492937	0.613874	0.240548	0.893619	0.772696		162	0.788943	0.784196	0.72573	1.02076	1.04963	1.20581	1.07886		162	0.681719	0.6289	0.551731	1.01186	0.935399	1.17018	1.05908
162.2	0.0810225	0.0837476	0.0600311	0.0472863	0.0180813	0.0775157	0.0632562		162.2	0.617491	0.594132	0.493348	0.614012	0.240584	0.893975	0.772844		162.2	0.789554	0.784151	0.725951	1.02076	1.04971	1.20579	1.0788		162.2	0.68197	0.629116	0.551915	1.01156	0.935846	1.17042	1.05891
162.4	0.0813511	0.0842149	0.0602776	0.0478214	0.0176873	0.0776777	0.0634186		162.4	0.61727	0.594291	0.493972	0.614366	0.240789	0.893912	0.773132		162.4	0.790245	0.784034	0.726253	1.021	1.04979	1.20575	1.07883		162.4	0.682533	0.629268	0.551977	1.01122	0.935873	1.1703	1.05895
162.6	0.0819265	0.084312	0.0607343	0.0477458	0.0182043	0.0780168	0.0630448		162.6	0.617419	0.594166	0.494362	0.614518	0.241086	0.894473	0.773616		162.6	0.790533	0.784087	0.726304	1.02099	1.05002	1.20602	1.07896		162.6	0.682795	0.629802	0.552678	1.01137	0.935976	1.17019	1.05887
162.8	0.0830272	0.085055	0.0615444	0.0484656	0.0188684	0.0787198	0.0631402		162.8	0.617356	0.594381	0.494822	0.614503	0.241149	0.894789	0.774274		162.8	0.790768	0.784507	0.726256	1.0209	1.04991	1.20626	1.0791		162.8	0.682566	0.629666	0.552794	1.01109	0.936212	1.17002	1.05891
163	0.0832595	0.0849817	0.0616474	0.0487954	0.0188652	0.0785295	0.0633062		163	0.617858	0.594319	0.494797	0.614546	0.242017	0.895149	0.774974		163	0.790881	0.784248	0.726674	1.02073	1.05005	1.20655	1.07909		163	0.68279	0.629449	0.553307	1.01128	0.936314	1.16997	1.05866
163.2	0.0830397	0.0851364	0.061744	0.0496435	0.0190697	0.0789322	0.0635324		163.2	0.618102	0.59462	0.495435	0.615147	0.242617	0.895283	0.775702		163.2	0.791376	0.784365	0.726807	1.02024	1.05031	1.207	1.07909		163.2	0.683132	0.629636	0.553239	1.01085	0.936429	1.16985	1.05837
163.4	0.0834536	0.0858169	0.0620754	0.0498942	0.0194776	0.0792003	0.0644036		163.4	0.618067	0.594182	0.495073	0.615141	0.242686	0.895152	0.776182		163.4	0.791499	0.784744	0.727067	1.01974	1.05033	1.20761	1.07919		163.4	0.683029	0.629779	0.553377	1.01086	0.936445	1.17036	1.05817
163.6	0.0836316	0.0861175	0.0625709	0.0502223	0.0198545	0.0793983	0.0648695		163.6	0.618205	0.594057	0.495059	0.615564	0.24329	0.895525	0.776552		163.6	0.79166	0.785248	0.727705	1.01977	1.05087	1.20752	1.0791		163.6	0.683378	0.63014	0.553448	1.01106	0.936067	1.17022	1.05833
163.8	0.0841272	0.0857436	0.0626756	0.0506128	0.0199117	0.0799475	0.0647649		163.8	0.618884	0.59457	0.495584	0.61561	0.243521	0.895763	0.77678		163.8	0.791782	0.785474	0.727907	1.01978	1.05096	1.20804	1.07928		163.8	0.683459	0.629664	0.553944	1.01137	0.936117	1.16999	1.05834
164	0.0846333	0.0862289	0.0631382	0.0509712	0.0207349	0.0799978	0.0649632		164	0.618836	0.594899	0.495579	0.615602	0.244038	0.895944	0.776744		164	0.791661	0.785619	0.727874	1.0198	1.05106	1.20821	1.07952		164	0.683963	0.629365	0.553941	1.01174	0.936209	1.17032	1.05794
164.2	0.0849302	0.0869056	0.0635006	0.0507856	0.0210925	0.0802928	0.064905		164.2	0.618472	0.594694	0.495833	0.61566	0.244152	0.895833	0.776847		164.2	0.791727	0.786125	0.728309	1.01968	1.05138	1.2082	1.07931		164.2	0.684691	0.629489	0.554254	1.01213	0.936281	1.17031	1.05828
164.4	0.0851005	0.0869305	0.0638133	0.0508561	0.0209976	0.0803335	0.065052		164.4	0.618758	0.594954	0.495965	0.615785	0.24459	0.896161	0.777041		164.4	0.791627	0.785867	0.728818	1.01966	1.05169	1.20787	1.07953		164.4	0.684933	0.62935	0.554602	1.01206	0.936185	1.17002	1.05835
164.6	0.0845625	0.0873666	0.0639774	0.051162	0.0209813	0.080696	0.0650974		164.6	0.619358	0.595515	0.496398	0.616005	0.245079	0.896411	0.77735		164.6	0.791616	0.786028	0.728876	1.01953	1.05188	1.20755	1.08007		164.6	0.685414	0.629313	0.554633	1.01175	0.936439	1.1702	1.0588
164.8	0.0843421	0.0872867	0.0641289	0.0511927	0.0211984	0.080682	0.0651429		164.8	0.61934	0.595775	0.496813	0.616419	0.245319	0.896303	0.777479		164.8	0.791645	0.786123	0.729404	1.0191	1.05167	1.20769	1.07999		164.8	0.685424	0.629315	0.555036	1.012	0.93632	1.16988	1.05923
165	0.0841158	0.0869981	0.0640489	0.0509841	0.0210152	0.0806005	0.0647272		165	0.619438	0.595807	0.497364	0.616642	0.245511	0.896553	0.777743		165	0.791505	0.786564	0.72978	1.01886	1.05152	1.20781	1.0799		165	0.685644	0.629531	0.555048	1.01202	0.93639	1.16986	1.05933
165.2	0.0834698	0.0863949	0.0642529	0.0506685	0.0206092	0.0805641	0.0645648		165.2	0.619278	0.59566	0.497744	0.616663	0.245448	0.89662	0.777492		165.2	0.791636	0.786687	0.729781	1.01905	1.05127	1.20719	1.08003		165.2	0.68589	0.629849	0.555491	1.01209	0.936488	1.16979	1.05923
165.4	0.083203	0.0862046	0.0643562	0.0508425	0.0204695	0.0802793	0.064671		165.4	0.61906	0.595747	0.497832	0.616234	0.245091	0.896828	0.777495		165.4	0.791636	0.786791	0.729536	1.01892	1.05155	1.20677	1.08024		165.4	0.685836	0.630051	0.555561	1.01228	0.936352	1.16995	1.05935
165.6	0.0828803	0.0864773	0.0642427	0.0508465	0.0200817	0.0802495	0.0649313		165.6	0.619265	0.596313	0.498327	0.616946	0.245388	0.89677	0.777492		165.6	0.791623	0.786764	0.729723	1.01902	1.05105	1.20661	1.07994		165.6	0.686373	0.630558	0.555888	1.01229	0.936571	1.17028	1.05955
165.8	0.0817848	0.0858991	0.0634735	0.0503639	0.019743	0.0799867	0.0647251		165.8	0.619878	0.596937	0.498918	0.6172	0.245889	0.897447	0.778347		165.8	0.791623	0.786761	0.729923	1.01917	1.05122	1.20647	1.07984		165.8	0.686809	0.630755	0.555975	1.01214	0.936179	1.17062	1.05924
166	0.0814347	0.0855398	0.0636474	0.0502667	0.019695	0.0800041	0.0642525		166	0.619983	0.597318	0.499348	0.617299	0.246202	0.897581	0.778325		166	0.79195	0.786747	0.729973	1.01907	1.05124	1.20642	1.08008		166	0.686827	0.630868	0.556154	1.01242	0.935952	1.17076	1.0592
166.2	0.0813729	0.0855939	0.0632034	0.0499735	0.0192812	0.0798839	0.0639268		166.2	0.619821	0.597347	0.49975	0.617004	0.246085	0.897649	0.778204		166.2	0.792511	0.786845	0.729917	1.01929	1.05108	1.20645	1.07988		166.2	0.68688	0.63094	0.556733	1.01267	0.936025	1.17061	1.05968
166.4	0.0816879	0.0859594	0.0633169	0.0499251	0.0191083	0.0800719	0.0642936		166.4	0.619863	0.596972	0.500176	0.616614	0.246221	0.897412	0.778209		166.4	0.79244	0.78689	0.729977	1.0197	1.05135	1.20649	1.07964		166.4	0.687023	0.63106	0.557395	1.01292	0.936012	1.17009	1.06007
166.6	0.0817348	0.0856193	0.0632996	0.0497067	0.0190687	0.0799866	0.0639833		166.6	0.61993	0.596799	0.499885	0.616393	0.246086	0.897277	0.778349		166.6	0.79255	0.787254	0.729999	1.02014	1.05146	1.20658	1.07916		166.6	0.687265	0.631183	0.558021	1.01306	0.936323	1.17006	1.06006
166.8	0.0817175	0.0857205	0.0631969	0.0496648	0.0183379	0.0794853	0.0643688		166.8	0.620339	0.597251	0.500022	0.616301	0.246118	0.896995	0.778724		166.8	0.792457	0.787613	0.730237	1.02053	1.05141	1.20662	1.07885		166.8	0.687455	0.631698	0.558338	1.01269	0.936817	1.16981	1.05991
167	0.0812587	0.0856328	0.0631057	0.0495269	0.0181138	0.0789662	0.0645576		167	0.620924	0.597193	0.499826	0.616511	0.246414	0.897335	0.77888		167	0.79304	0.787924	0.730466	1.02065	1.05165	1.20674	1.07898		167	0.687788	0.631999	0.55888	1.01341	0.937176	1.16954	1.06
167.2	0.0808716	0.0857109	0.0628895	0.0495521	0.0178122	0.0789601	0.06443		167.2	0.62163	0.597765	0.500181	0.617253	0.246664	0.898139	0.779445		167.2	0.793518	0.788676	0.730819	1.02073	1.05176	1.20674	1.07914		167.2	0.687802	0.631976	0.559261	1.01328	0.937388	1.16964	1.05979
167.4	0.0808363	0.0854803	0.0627861	0.0488194	0.0174046	0.078697	0.0641507		167.4	0.621638	0.597563	0.500181	0.617349	0.246442	0.898677	0.779346		167.4	0.79396	0.789196	0.73098	1.02101	1.05191	1.20665	1.07946		167.4	0.687727	0.632321	0.559631	1.01355	0.937242	1.16993	1.05993
167.6	0.0809488	0.0855034	0.0627578	0.0488675	0.0173891	0.0789249	0.0639766		167.6	0.621872	0.597792	0.50056	0.617698	0.246896	0.899181	0.779752		167.6	0.794205	0.78948	0.731574	1.0215	1.05214	1.2068	1.07946		167.6	0.688627	0.632782	0.560111	1.01375	0.93729	1.16952	1.0599
167.8	0.081383	0.0859792	0.0630242	0.0490632	0.0175652	0.0790773	0.064293		167.8	0.622756	0.599097	0.501546	0.618107	0.247825	0.89998	0.780532		167.8	0.794725	0.789213	0.731753	1.02194	1.05227	1.20729	1.0798		167.8	0.689153	0.632384	0.56072	1.0138	0.938032	1.16959	1.05958
168	0.0818664	0.0869135	0.0638535	0.049013	0.0182015	0.0795536	0.0644371		168	0.622615	0.599274	0.501494	0.618605	0.248041	0.900378	0.781005		168	0.795305	0.789684	0.732384	1.022	1.0526	1.20695	1.07982		168	0.689747	0.632698	0.561397	1.01425	0.938248	1.16972	1.0597
168.2	0.0819073	0.0867209	0.0639316	0.0487575	0.0177312	0.0795807	0.0640326		168.2	0.622913	0.599306	0.502226	0.619337	0.248326	0.901007	0.781542		168.2	0.795879	0.789751	0.732608	1.02219	1.05309	1.20721	1.07987		168.2	0.68973	0.633835	0.561955	1.01466	0.938291	1.16975	1.06001
168.4	0.0823158	0.0866569	0.0637894	0.0489513	0.0177452	0.0798534	0.0642244		168.4	0.623499	0.599745	0.502307	0.619665	0.248742	0.901633	0.781891		168.4	0.796157	0.789473	0.733072	1.02248	1.05342	1.20736	1.08021		168.4	0.69016	0.634154	0.561954	1.01458	0.938499	1.16993	1.05983
168.6	0.0827908	0.0869945	0.0638162	0.0493997	0.0182146	0.0801647	0.0642195		168.6	0.623497	0.599786	0.502491	0.620537	0.248897	0.901901	0.782222		168.6	0.796219	0.789966	0.73328	1.02219	1.05358	1.20769	1.08019		168.6	0.690574	0.634714	0.561928	1.01442	0.938078	1.16996	1.05938
168.8	0.0834015	0.0870606	0.0638235	0.0497553	0.0187635	0.0802534	0.0645426		168.8	0.623293	0.599598	0.502813	0.620943	0.248701	0.902005	0.782589		168.8	0.796159	0.790032	0.733388	1.02204	1.05357	1.20789	1.08		168.8	0.690711	0.63565	0.562286	1.01439	0.938036	1.16996	1.05949
169	0.0843746	0.0874754	0.064122	0.0500166	0.0188785	0.080635	0.065117		169	0.623379	0.599998	0.503207	0.621261	0.249004	0.902193	0.782807		169	0.796037	0.7902	0.733588	1.02201	1.05373	1.20816	1.08047		169	0.690735	0.63586	0.562296	1.01407	0.937956	1.17057	1.05937
169.2	0.0851182	0.0875225	0.064388	0.0505836	0.019219	0.0808627	0.0654795		169.2	0.623398	0.599687	0.503355	0.620974	0.248874	0.90198	0.782569		169.2	0.796304	0.790211	0.733449	1.02238	1.0539	1.2081	1.08049		169.2	0.690611	0.635923	0.562246	1.01387	0.938201	1.17058	1.05934
169.4	0.0855416	0.0880602	0.0644196	0.0511612	0.0197399	0.0813181	0.0659287		169.4	0.623773	0.600128	0.503796	0.621113	0.249326	0.902107	0.783219		169.4	0.796501	0.790233	0.733612	1.02208	1.05398	1.20838	1.08066		169.4	0.690751	0.636046	0.562361	1.01386	0.938235	1.17119	1.05948
169.6	0.0859706	0.0884402	0.0645057	0.0512813	0.0202526	0.0818155	0.066376		169.6	0.623865	0.600273	0.50398	0.621462	0.249853	0.902229	0.783342		169.6	0.796801	0.789879	0.733969	1.02182	1.05377	1.20842	1.08092		169.6	0.6912	0.636157	0.562791	1.0136	0.938223	1.1715	1.05938
169.8	0.0864144	0.0884451	0.0648575	0.0514712	0.020694	0.0820523	0.0666676		169.8	0.624171	0.600663	0.504058	0.621331	0.250446	0.902761	0.78401		169.8	0.797008	0.789957	0.733981	1.02186	1.05424	1.2082	1.08125		169.8	0.691025	0.63628	0.56265	1.0132	0.937674	1.17149	1.05909
170	0.0863448	0.0886318	0.0649461	0.0517463	0.0207591	0.082492	0.0667035		170	0.624154	0.600275	0.504176	0.621191	0.250407	0.90235	0.783732		170	0.797067	0.79021	0.733607	1.02181	1.05391	1.20832	1.08141		170	0.690932	0.636594	0.562706	1.01357	0.9378	1.17139	1.05958
170.2	0.086392	0.0885284	0.0644405	0.0516139	0.02057	0.0822521	0.0665298		170.2	0.624124	0.599825	0.503948	0.620597	0.250123	0.901853	0.783581		170.2	0.797201	0.790305	0.733911	1.02247	1.05388	1.20766	1.08143		170.2	0.6909	0.636727	0.562828	1.01388	0.938083	1.17149	1.06005
170.4	0.0861834	0.0887878	0.0646424	0.0518147	0.0205494	0.0823755	0.0667585		170.4	0.624133	0.599777	0.503788	0.620385	0.249843	0.901194	0.783082		170.4	0.797054	0.790367	0.734145	1.02279	1.05429	1.20751	1.08144		170.4	0.691087	0.63695	0.563018	1.01379	0.938374	1.17152	1.06007
170.6	0.0861253	0.0886699	0.0643072	0.0520587	0.0201291	0.0824069	0.0668474		170.6	0.624391	0.600168	0.50393	0.620054	0.250007	0.901077	0.783157		170.6	0.797461	0.790907	0.734682	1.02295	1.05414	1.20758	1.08161		170.6	0.691302	0.637417	0.563007	1.0138	0.938847	1.17152	1.05998
170.8	0.0853954	0.0889667	0.0641489	0.0517289	0.0195091	0.0817876	0.067041		170.8	0.624933	0.600835	0.504131	0.619957	0.250065	0.901158	0.783436		170.8	0.797899	0.791448	0.735059	1.023	1.05396	1.20755	1.08186		170.8	0.691319	0.637731	0.563339	1.01392	0.939225	1.17153	1.06043
171	0.0849521	0.0888612	0.0640874	0.0511715	0.0195975	0.0815546	0.0668619		171	0.625079	0.600906	0.504243	0.619967	0.249919	0.901211	0.783471		171	0.79841	0.791777	0.735252	1.02285	1.05405	1.20772	1.08239		171	0.69165	0.637606	0.563502	1.0145	0.939307	1.17158	1.06061
171.2	0.0845591	0.0885278	0.0639604	0.050934	0.0195328	0.0817687	0.066521		171.2	0.625152	0.60131	0.504231	0.620065	0.250103	0.90182	0.7836		171.2	0.798839	0.792385	0.735931	1.02295	1.05424	1.20733	1.08225		171.2	0.691927	0.637402	0.563631	1.01407	0.938946	1.17142	1.06058
171.4	0.0844056	0.0884261	0.0641152	0.0509911	0.0194738	0.0820911	0.0665806		171.4	0.625361	0.601593	0.504521	0.620193	0.25003	0.90224	0.783748		171.4	0.798987	0.792878	0.736504	1.02331	1.05448	1.2074	1.08248		171.4	0.692253	0.637719	0.563936	1.01428	0.938985	1.17143	1.061
171.6	0.0845841	0.0891207	0.0642137	0.0510265	0.0198791	0.0826893	0.0670133		171.6	0.625611	0.602136	0.504045	0.620463	0.250101	0.902192	0.78401		171.6	0.798897	0.793218	0.737413	1.02366	1.05458	1.20755	1.0826		171.6	0.692981	0.638068	0.564408	1.01423	0.939003	1.17128	1.06083
171.8	0.0843184	0.089314	0.0638602	0.0506385	0.0196343	0.0824708	0.0667343		171.8	0.626563	0.602994	0.504844	0.621324	0.250677	0.903076	0.784766		171.8	0.799129	0.793437	0.737507	1.0238	1.05463	1.20772	1.08258		171.8	0.693067	0.638221	0.564684	1.0142	0.939141	1.17149	1.06109
172	0.084831	0.0895682	0.0638114	0.0505462	0.0196512	0.0828151	0.0665427		172	0.626226	0.602967	0.504821	0.621606	0.250123	0.903518	0.784873		172	0.799218	0.793936	0.737843	1.02368	1.05441	1.20749	1.08223		172	0.693189	0.638885	0.56508	1.0143	0.938482	1.17164	1.06124
172.2	0.0848295	0.0895904	0.0638571	0.0501057	0.0192954	0.0831909	0.0665639		172.2	0.626818	0.603438	0.50544	0.622718	0.250717	0.904741	0.78529		172.2	0.799523	0.794064	0.737936	1.0239	1.05476	1.20787	1.08239		172.2	0.693543	0.639447	0.565295	1.0143	0.938521	1.17212	1.06081
172.4	0.0857535	0.090465	0.0640369	0.050415	0.0200417	0.0836565	0.0670647		172.4	0.626947	0.603586	0.505491	0.623301	0.250961	0.905003	0.785396		172.4	0.799506	0.794102	0.738327	1.02371	1.05455	1.20832	1.08225		172.4	0.6943	0.639372	0.565697	1.01461	0.938065	1.17243	1.06046
172.6	0.0865441	0.0912072	0.0644057	0.0508123	0.0206167	0.0842881	0.0674018		172.6	0.62657	0.603481	0.505562	0.623681	0.250689	0.904821	0.785507		172.6	0.799369	0.794593	0.738005	1.02357	1.05467	1.20844	1.08195		172.6	0.694587	0.639357	0.56576	1.01426	0.937686	1.1723	1.06022
172.8	0.0867599	0.091346	0.0644699	0.0505475	0.0206211	0.0842555	0.0677065		172.8	0.627079	0.603934	0.506074	0.623797	0.251045	0.905338	0.785925		172.8	0.799247	0.795024	0.737972	1.02361	1.05488	1.20896	1.08186		172.8	0.694471	0.639613	0.566041	1.01428	0.937649	1.17237	1.0602
173	0.087603	0.0920149	0.0649128	0.0509614	0.0208687	0.084694	0.0679527		173	0.627299	0.604186	0.506171	0.623956	0.251659	0.905755	0.785854		173	0.799631	0.795132	0.738049	1.02357	1.05519	1.20919	1.08203		173	0.69419	0.6395	0.566271	1.01435	0.937675	1.17251	1.06028
173.2	0.088271	0.0920697	0.0648762	0.0514033	0.0210097	0.0851134	0.0684181		173.2	0.627434	0.60396	0.506121	0.623766	0.252159	0.905939	0.786197		173.2	0.799575	0.794998	0.73831	1.0236	1.05535	1.20914	1.08184		173.2	0.694674	0.639705	0.566435	1.0145	0.937762	1.17244	1.0604
173.4	0.0887006	0.0925267	0.0656083	0.0520352	0.0215266	0.0857663	0.0687292		173.4	0.627303	0.603903	0.506424	0.623781	0.252436	0.906289	0.786225		173.4	0.799589	0.794907	0.738452	1.0239	1.05528	1.20902	1.08211		173.4	0.694934	0.639744	0.566522	1.01458	0.938021	1.1725	1.06053
173.6	0.0890492	0.0925644	0.0661522	0.0523619	0.0215101	0.0858542	0.0691927		173.6	0.627546	0.603872	0.507054	0.624247	0.253098	0.906592	0.786261		173.6	0.799603	0.794694	0.738656	1.02392	1.05562	1.20897	1.08216		173.6	0.694899	0.639768	0.566634	1.01426	0.938236	1.17254	1.06037
173.8	0.0889414	0.0928565	0.066669	0.0528348	0.0213869	0.0858326	0.0693645		173.8	0.627656	0.604332	0.507693	0.624641	0.253583	0.906704	0.7863		173.8	0.799394	0.79484	0.73878	1.02413	1.05563	1.20869	1.08226		173.8	0.694766	0.640263	0.566771	1.01423	0.937956	1.17245	1.06029
174	0.0881344	0.0922172	0.0665048	0.0522372	0.0209698	0.0856541	0.0687803		174	0.627913	0.604375	0.508438	0.625065	0.253945	0.906751	0.786638		174	0.799304	0.7949	0.738961	1.02462	1.05572	1.20891	1.08241		174	0.69488	0.640196	0.566796	1.01451	0.938185	1.17256	1.06091
174.2	0.087818	0.0916933	0.0667537	0.0518709	0.0205696	0.0853039	0.0686822		174.2	0.628416	0.604985	0.509027	0.625569	0.254321	0.906918	0.787097		174.2	0.799712	0.794361	0.73948	1.02512	1.05614	1.20856	1.08277		174.2	0.694688	0.64042	0.567186	1.01501	0.938497	1.17279	1.06084
174.4	0.0880501	0.0917359	0.0672579	0.0526056	0.0207455	0.0854003	0.0688087		174.4	0.628737	0.605692	0.509895	0.626076	0.255068	0.906963	0.787457		174.4	0.799757	0.793856	0.740159	1.02493	1.0563	1.2087	1.08291		174.4	0.694884	0.640534	0.567709	1.01516	0.938927	1.1727	1.06089
174.6	0.0888649	0.0920187	0.0677385	0.0529403	0.0212617	0.085495	0.0689796		174.6	0.629201	0.60584	0.510533	0.625737	0.255513	0.907043	0.787917		174.6	0.800445	0.79416	0.740623	1.0252	1.05651	1.20917	1.08281		174.6	0.694775	0.64081	0.567828	1.01566	0.939526	1.17261	1.06104
174.8	0.0884261	0.0918072	0.0680112	0.0526697	0.0215286	0.0852134	0.0688452		174.8	0.629209	0.606015	0.510308	0.625791	0.255364	0.907012	0.788197		174.8	0.800636	0.794172	0.740801	1.0251	1.05671	1.20923	1.0829		174.8	0.695192	0.640891	0.568474	1.01576	0.939572	1.17235	1.06149
175	0.0886139	0.0916794	0.0678904	0.0527878	0.0216314	0.0851537	0.0688117		175	0.629473	0.606018	0.510588	0.625807	0.255189	0.907177	0.788387		175	0.800671	0.794371	0.741036	1.02528	1.05725	1.20947	1.08297		175	0.695249	0.641347	0.568473	1.01605	0.939376	1.17253	1.0613
175.2	0.0886506	0.091496	0.0677889	0.0530973	0.0213869	0.0851927	0.0689278		175.2	0.629446	0.605875	0.51027	0.62569	0.255076	0.907466	0.788341		175.2	0.800748	0.794796	0.741708	1.02546	1.05786	1.20959	1.08276		175.2	0.695185	0.641876	0.568423	1.01571	0.939432	1.17245	1.06146
175.4	0.0888088	0.0916265	0.067628	0.0533282	0.0211657	0.0855479	0.0689017		175.4	0.629891	0.606361	0.510697	0.626097	0.255143	0.907281	0.789221		175.4	0.800739	0.795044	0.741849	1.02573	1.05824	1.20995	1.08302		175.4	0.69515	0.64249	0.568491	1.01596	0.939596	1.1724	1.06189
175.6	0.0890486	0.0919078	0.067232	0.053243	0.0212057	0.0854646	0.0689336		175.6	0.630207	0.606566	0.510887	0.626024	0.255005	0.90701	0.789558		175.6	0.800818	0.795047	0.741842	1.02547	1.05818	1.20955	1.08299		175.6	0.695313	0.643011	0.568522	1.01588	0.939406	1.17269	1.06186
175.8	0.089211	0.0920152	0.0669699	0.0529922	0.0212693	0.0852788	0.0688039		175.8	0.630866	0.607072	0.511773	0.626859	0.255358	0.907323	0.790697		175.8	0.800992	0.795175	0.741795	1.02515	1.05793	1.20993	1.08257		175.8	0.69536	0.643643	0.568993	1.01551	0.939059	1.17304	1.06228
176	0.089602	0.0917387	0.0666587	0.0527794	0.0211173	0.0853247	0.0686869		176	0.631023	0.60753	0.511885	0.62687	0.255181	0.907392	0.791221		176	0.801555	0.795214	0.742155	1.02503	1.05768	1.20929	1.08249		176	0.695386	0.644095	0.569369	1.01561	0.938883	1.17321	1.06221
176.2	0.0896356	0.0920259	0.0667441	0.0524939	0.0209586	0.0855285	0.068646		176.2	0.631277	0.607841	0.51206	0.627437	0.255284	0.907692	0.791538		176.2	0.801992	0.795109	0.74244	1.02465	1.05834	1.20939	1.08234		176.2	0.695861	0.644478	0.569942	1.01565	0.93913	1.17303	1.06182
176.4	0.0901416	0.0924489	0.0666055	0.0529401	0.020897	0.0852217	0.0689456		176.4	0.63046	0.607705	0.511612	0.626791	0.254798	0.906896	0.791483		176.4	0.801653	0.795295	0.742345	1.02483	1.05769	1.20983	1.08201		176.4	0.696335	0.644989	0.570586	1.01595	0.939012	1.17271	1.06226
176.6	0.090258	0.0922129	0.0666639	0.0526852	0.0206632	0.0852253	0.0687712		176.6	0.630385	0.607877	0.511675	0.626625	0.254663	0.906666	0.792016		176.6	0.80161	0.795421	0.742527	1.02457	1.05761	1.20995	1.08194		176.6	0.696763	0.645105	0.570695	1.01589	0.938986	1.17223	1.06245
176.8	0.0899804	0.092277	0.0662019	0.0526982	0.020153	0.084888	0.0686852		176.8	0.630771	0.607818	0.511655	0.626278	0.254646	0.907141	0.792153		176.8	0.801708	0.795796	0.742816	1.02483	1.05759	1.21003	1.08187		176.8	0.696754	0.645559	0.5709	1.01575	0.938986	1.17188	1.06207
177	0.0903487	0.0923212	0.0661228	0.0531289	0.0201102	0.0852072	0.0687363		177	0.630829	0.608293	0.511526	0.625733	0.254782	0.906949	0.792074		177	0.801706	0.795881	0.74292	1.02484	1.05747	1.20968	1.08197		177	0.697403	0.645962	0.571188	1.016	0.939241	1.17221	1.06224
177.2	0.0905706	0.0921513	0.065673	0.0528085	0.0196289	0.0853259	0.0686655		177.2	0.631222	0.6084	0.511659	0.626049	0.255378	0.90689	0.792242		177.2	0.801557	0.795805	0.743421	1.02487	1.05771	1.20957	1.08186		177.2	0.698234	0.646046	0.571212	1.01609	0.939325	1.17201	1.06233
177.4	0.0901677	0.0923591	0.0659924	0.0529789	0.0198671	0.0853827	0.0684717		177.4	0.632006	0.608697	0.51232	0.626407	0.255572	0.907107	0.792203		177.4	0.80195	0.796132	0.743415	1.02531	1.0575	1.20999	1.08192		177.4	0.698581	0.6464	0.571207	1.01577	0.939496	1.17172	1.06213
177.6	0.089419	0.0920888	0.0651703	0.0527093	0.0190545	0.084569	0.0685925		177.6	0.632913	0.609705	0.513047	0.627472	0.256747	0.907617	0.792804		177.6	0.802245	0.796437	0.743586	1.02529	1.05762	1.2101	1.08212		177.6	0.699108	0.646267	0.571118	1.01571	0.939252	1.17174	1.0618
177.8	0.0886486	0.0917573	0.0648078	0.0522748	0.0191738	0.0843585	0.0681173		177.8	0.633009	0.610072	0.512919	0.627899	0.257331	0.907547	0.79292		177.8	0.80233	0.796484	0.743886	1.02532	1.05735	1.21009	1.08256		177.8	0.699346	0.646379	0.5712	1.01592	0.93918	1.17176	1.06203
178	0.0885233	0.0914016	0.0653462	0.0518	0.0192779	0.0843263	0.0678277		178	0.633294	0.61031	0.513071	0.628165	0.258153	0.907912	0.793437		178	0.802324	0.796798	0.744353	1.02564	1.05752	1.21041	1.08277		178	0.699839	0.645912	0.571046	1.01629	0.939634	1.17161	1.06257
178.2	0.0884656	0.0914615	0.0657504	0.0521104	0.0193151	0.0844041	0.0681078		178.2	0.634076	0.610961	0.513512	0.628841	0.258469	0.908492	0.793641		178.2	0.802857	0.796428	0.744799	1.02576	1.05719	1.21027	1.08311		178.2	0.699669	0.645894	0.571153	1.01703	0.940006	1.17157	1.06238
178.4	0.0883097	0.0915643	0.0658593	0.0522841	0.019593	0.0847679	0.0681873		178.4	0.634466	0.611425	0.513951	0.628887	0.259312	0.909281	0.793796		178.4	0.802961	0.796299	0.745252	1.02562	1.05724	1.2101	1.08312		178.4	0.700259	0.645655	0.571392	1.01709	0.940201	1.17166	1.06218
178.6	0.0883239	0.0920152	0.0659196	0.0522777	0.0202311	0.0851297	0.0685593		178.6	0.635065	0.611331	0.513935	0.629111	0.259502	0.91012	0.793818		178.6	0.803365	0.796655	0.745175	1.02586	1.0578	1.2107	1.08309		178.6	0.700227	0.645707	0.571597	1.01777	0.940156	1.172	1.06213
178.8	0.0874931	0.0917001	0.0657336	0.0521353	0.0196979	0.0847928	0.0685382		178.8	0.635134	0.611152	0.513737	0.629644	0.259551	0.910584	0.793826		178.8	0.803354	0.796946	0.745114	1.02573	1.05791	1.21057	1.08354		178.8	0.700922	0.645783	0.571767	1.01781	0.939811	1.17195	1.06166
179	0.0873664	0.0917566	0.0653595	0.0519281	0.0195043	0.0845726	0.0684623		179	0.635469	0.610898	0.513953	0.629871	0.25938	0.911148	0.793801		179	0.803529	0.797441	0.745166	1.02595	1.05791	1.21031	1.08346		179	0.700697	0.645915	0.571477	1.01793	0.940272	1.17275	1.06142
179.2	0.087931	0.0915637	0.065797	0.0519929	0.0196086	0.0849108	0.06886		179.2	0.635286	0.611135	0.514139	0.630224	0.259195	0.911113	0.793986		179.2	0.80388	0.797775	0.745469	1.02583	1.05808	1.21012	1.0835		179.2	0.701228	0.645854	0.571302	1.01801	0.940603	1.17296	1.06154
179.4	0.0882156	0.0918705	0.0659683	0.0522158	0.0201136	0.0853399	0.0689413		179.4	0.635295	0.611479	0.514717	0.630808	0.259222	0.910983	0.794422		179.4	0.804038	0.798274	0.74524	1.02583	1.05816	1.20979	1.08318		179.4	0.701372	0.646004	0.571718	1.01825	0.940537	1.17292	1.06159
179.6	0.0880004	0.0919345	0.0658847	0.0520663	0.0204093	0.0850867	0.0689943		179.6	0.635267	0.6113	0.515279	0.631002	0.259114	0.91116	0.794652		179.6	0.80465	0.798591	0.745518	1.02578	1.05773	1.20943	1.08298		179.6	0.701655	0.646193	0.572265	1.01852	0.94073	1.17369	1.06168
179.8	0.0879756	0.0915782	0.0660215	0.0519357	0.0203901	0.085016	0.0688943		179.8	0.635128	0.611684	0.51563	0.631475	0.258988	0.911416	0.795175		179.8	0.804865	0.799246	0.745754	1.02615	1.05772	1.20969	1.08283		179.8	0.701941	0.646309	0.572491	1.01837	0.940646	1.17403	1.06216
180	0.0884615	0.0911258	0.0660299	0.0518821	0.0199939	0.0850712	0.0686128		180	0.634708	0.611853	0.51622	0.631308	0.258594	0.91156	0.795061		180	0.805226	0.798839	0.745985	1.02624	1.05753	1.20909	1.08298		180	0.701921	0.646299	0.572811	1.01883	0.940845	1.17411	1.0621
180.2	0.0887586	0.091665	0.0668307	0.0521758	0.0199181	0.0851996	0.0689638		180.2	0.634301	0.61169	0.516358	0.631231	0.258436	0.911977	0.794669		180.2	0.804832	0.799019	0.746303	1.02615	1.05753	1.20937	1.08296		180.2	0.702216	0.646254	0.573061	1.01903	0.941222	1.17359	1.06249
180.4	0.0894068	0.0917609	0.0670366	0.0523475	0.0196091	0.0853555	0.0690461		180.4	0.633906	0.611715	0.516312	0.631003	0.258527	0.911743	0.794957		180.4	0.804665	0.799147	0.746289	1.02654	1.05719	1.2093	1.0833		180.4	0.702762	0.646415	0.573607	1.01963	0.941305	1.17387	1.06289
180.6	0.0901143	0.0917832	0.0676683	0.0525023	0.0198727	0.0856047	0.0687107		180.6	0.634135	0.611806	0.516864	0.63106	0.258641	0.911754	0.795538		180.6	0.80482	0.799541	0.746894	1.02636	1.05725	1.20895	1.08345		180.6	0.702733	0.646386	0.573732	1.01968	0.94128	1.17398	1.06291
180.8	0.0903559	0.092322	0.0674659	0.0525182	0.0194684	0.0858285	0.0685947		180.8	0.63413	0.611677	0.516819	0.630731	0.258318	0.911805	0.795029		180.8	0.80508	0.800043	0.747207	1.02669	1.05746	1.20883	1.08362		180.8	0.703	0.6465	0.574445	1.01958	0.941577	1.17396	1.06271
181	0.0910592	0.0926035	0.0677393	0.0522641	0.019614	0.086054	0.0684072		181	0.634719	0.612449	0.517301	0.630794	0.259099	0.911701	0.795419		181	0.804805	0.799925	0.747291	1.02674	1.05766	1.209	1.08363		181	0.703617	0.646833	0.575	1.01935	0.941966	1.17437	1.06304
181.2	0.0911298	0.0932953	0.0677626	0.0525467	0.0199873	0.0862014	0.0687918		181.2	0.634962	0.611973	0.517596	0.631302	0.259702	0.911714	0.79533		181.2	0.805363	0.80029	0.747602	1.0268	1.05818	1.20948	1.08374		181.2	0.703317	0.646909	0.575324	1.01912	0.941954	1.17412	1.06316
181.4	0.0911001	0.0931557	0.0674813	0.0527418	0.0200877	0.0856517	0.0685808		181.4	0.635215	0.612295	0.517628	0.631258	0.260143	0.912073	0.795388		181.4	0.805367	0.800588	0.747991	1.02686	1.0579	1.20962	1.08387		181.4	0.703557	0.647308	0.576055	1.01878	0.941916	1.17402	1.0629
181.6	0.0907869	0.0929526	0.0668226	0.0527078	0.0194595	0.085346	0.0686294		181.6	0.634947	0.61236	0.517697	0.631257	0.260625	0.911795	0.795645		181.6	0.805356	0.800831	0.748399	1.02684	1.05807	1.20969	1.08378		181.6	0.703702	0.647479	0.57618	1.01889	0.942147	1.17393	1.06298
181.8	0.0909564	0.0931584	0.0672473	0.0530862	0.0197502	0.0859405	0.0685078		181.8	0.634782	0.612412	0.517312	0.630733	0.260802	0.911442	0.79565		181.8	0.805571	0.800919	0.749085	1.0269	1.05821	1.20989	1.08394		181.8	0.703472	0.647802	0.576816	1.01916	0.942653	1.17424	1.06339
182	0.0909226	0.0931118	0.0675936	0.0531908	0.0196201	0.0860373	0.0688184		182	0.635158	0.61269	0.517815	0.631239	0.261488	0.912339	0.796618		182	0.805765	0.801044	0.749667	1.02703	1.0585	1.21013	1.08395		182	0.7037	0.648039	0.577086	1.01937	0.942558	1.17358	1.06365
182.2	0.091123	0.0931502	0.0676819	0.0535033	0.0194881	0.0864721	0.0693451		182.2	0.635714	0.61312	0.517985	0.631293	0.261484	0.912369	0.797122		182.2	0.805928	0.800581	0.750079	1.02721	1.05867	1.21026	1.08446		182.2	0.703398	0.648118	0.577514	1.01929	0.942477	1.17363	1.06342
182.4	0.0909089	0.0934372	0.0674354	0.0533377	0.0197351	0.0868507	0.0699264		182.4	0.635727	0.613247	0.517818	0.631369	0.262082	0.91291	0.797494		182.4	0.806087	0.800599	0.750334	1.02698	1.05946	1.21036	1.08416		182.4	0.703586	0.648648	0.577508	1.01892	0.94226	1.17371	1.06299
182.6	0.0911611	0.0937578	0.0674025	0.0532895	0.0198486	0.0872122	0.0704104		182.6	0.636217	0.613318	0.51794	0.631717	0.262809	0.913082	0.797967		182.6	0.805982	0.800509	0.750636	1.02673	1.0595	1.21073	1.08422		182.6	0.703766	0.649121	0.578064	1.01958	0.942139	1.17366	1.06278
182.8	0.0910185	0.0935949	0.0676695	0.0532123	0.0197164	0.0872673	0.0707944		182.8	0.636393	0.613414	0.517816	0.63204	0.263024	0.913192	0.79814		182.8	0.806325	0.800806	0.750707	1.02639	1.05983	1.21069	1.08466		182.8	0.70417	0.649439	0.578064	1.01932	0.942203	1.17372	1.06251
183	0.0911013	0.0936177	0.0676438	0.0529368	0.0200236	0.0874405	0.0708487		183	0.637007	0.6136	0.518158	0.632247	0.263192	0.913576	0.79845		183	0.806587	0.800824	0.750709	1.02648	1.05983	1.21109	1.08431		183	0.703935	0.649734	0.578424	1.01925	0.942522	1.17419	1.06284
183.2	0.0914393	0.0937863	0.0683294	0.0532274	0.0200594	0.0879076	0.0715047		183.2	0.637257	0.614351	0.518785	0.63259	0.263424	0.913663	0.798915		183.2	0.806807	0.800757	0.750763	1.02663	1.06016	1.21158	1.08418		183.2	0.704089	0.65002	0.578289	1.01959	0.942117	1.1743	1.06275
183.4	0.0906261	0.0938879	0.0685155	0.053027	0.0198735	0.0875256	0.0712609		183.4	0.637706	0.614579	0.51941	0.633109	0.264051	0.914007	0.799213		183.4	0.806998	0.801126	0.7507	1.02676	1.06041	1.21201	1.08402		183.4	0.704085	0.650391	0.578683	1.0199	0.941814	1.17422	1.06266
183.6	0.0905583	0.0940707	0.0687802	0.0533465	0.0200331	0.0879326	0.0711552		183.6	0.637862	0.615109	0.519918	0.633459	0.263966	0.91453	0.799826		183.6	0.807579	0.801599	0.750905	1.02706	1.06015	1.21225	1.08428		183.6	0.7044	0.650652	0.578441	1.02014	0.941703	1.17431	1.06302
183.8	0.0905519	0.0940152	0.0689709	0.0537104	0.019589	0.0883479	0.0710849		183.8	0.638612	0.615714	0.520501	0.633937	0.263715	0.914954	0.799864		183.8	0.807571	0.801396	0.7507	1.02717	1.06047	1.21206	1.08441		183.8	0.704859	0.650659	0.578157	1.02009	0.941372	1.17462	1.06306
184	0.090815	0.093933	0.0693281	0.0539559	0.019642	0.0884562	0.0709649		184	0.638842	0.615682	0.5212	0.634045	0.263767	0.915162	0.799765		184	0.807851	0.801046	0.750856	1.02711	1.06023	1.21181	1.08451		184	0.705028	0.651049	0.578238	1.02004	0.941294	1.17461	1.0634
184.2	0.0912406	0.0945479	0.069705	0.0544377	0.0199499	0.0888878	0.0714136		184.2	0.639125	0.615585	0.521059	0.6344	0.263563	0.915491	0.799766		184.2	0.808228	0.801605	0.750671	1.0271	1.06044	1.21209	1.08455		184.2	0.705386	0.651198	0.578367	1.02028	0.941068	1.17451	1.06342
184.4	0.0915942	0.0948182	0.0697196	0.0545971	0.0199036	0.0892755	0.0715131		184.4	0.639566	0.615829	0.521524	0.634784	0.264078	0.915611	0.800402		184.4	0.808549	0.801553	0.75035	1.02743	1.06078	1.21205	1.08441		184.4	0.705672	0.651741	0.578638	1.02055	0.940869	1.17514	1.06329
184.6	0.0917765	0.0952008	0.0698622	0.054618	0.020116	0.089407	0.0715988		184.6	0.639536	0.615475	0.521601	0.634391	0.263921	0.915216	0.799977		184.6	0.808886	0.802178	0.750381	1.02769	1.06086	1.21148	1.08424		184.6	0.705689	0.651959	0.578999	1.02055	0.941018	1.17562	1.06369
184.8	0.0918523	0.0955627	0.0695653	0.0545368	0.019967	0.0891985	0.0719653		184.8	0.640015	0.615492	0.521699	0.634418	0.263766	0.915189	0.799772		184.8	0.809295	0.802278	0.750413	1.02793	1.06103	1.21147	1.08426		184.8	0.706018	0.652266	0.58	1.02061	0.941114	1.17567	1.0641
185	0.0921202	0.0956373	0.0696832	0.0547419	0.0204106	0.0888812	0.0720107		185	0.640608	0.615873	0.522154	0.634293	0.264296	0.915235	0.800131		185	0.80948	0.802085	0.750266	1.02814	1.06112	1.21132	1.08407		185	0.706348	0.652441	0.580308	1.02035	0.94144	1.1761	1.0642
185.2	0.0920251	0.0956131	0.069602	0.055056	0.0205525	0.0888578	0.0721581		185.2	0.640547	0.61573	0.522233	0.634459	0.263956	0.914987	0.800079		185.2	0.809994	0.802862	0.75055	1.02816	1.06099	1.21121	1.0841		185.2	0.706112	0.652658	0.581043	1.02077	0.941059	1.17603	1.06413
185.4	0.0923249	0.0949746	0.0692946	0.0550333	0.0199018	0.0883642	0.0715823		185.4	0.640651	0.615793	0.522354	0.634375	0.26387	0.915245	0.800198		185.4	0.809962	0.803089	0.750887	1.02835	1.06093	1.21099	1.08435		185.4	0.70662	0.6528	0.581885	1.02096	0.941223	1.17615	1.06411
185.6	0.092098	0.0952039	0.0694924	0.0551229	0.0196947	0.0885228	0.0719786		185.6	0.640196	0.615369	0.522536	0.634017	0.26372	0.914791	0.800667		185.6	0.810252	0.803766	0.751048	1.02863	1.06098	1.21097	1.08429		185.6	0.707062	0.653072	0.581969	1.02117	0.941524	1.17606	1.0641
185.8	0.0925584	0.0950058	0.0697838	0.0550439	0.0198817	0.0887472	0.0721308		185.8	0.640021	0.615456	0.522178	0.633547	0.263495	0.914566	0.800632		185.8	0.810382	0.803953	0.751476	1.02892	1.06096	1.21057	1.08436		185.8	0.707231	0.653339	0.582515	1.02138	0.941481	1.17616	1.06444
186	0.0924913	0.0950762	0.0698961	0.0547009	0.0198163	0.0884475	0.0718325		186	0.640073	0.615668	0.52286	0.634186	0.263723	0.915103	0.801449		186	0.810307	0.804181	0.751871	1.02894	1.06077	1.21059	1.08476		186	0.707864	0.653612	0.582594	1.02139	0.941543	1.17554	1.06436
186.2	0.0929215	0.095648	0.0699112	0.0548246	0.0201275	0.0886124	0.0720752		186.2	0.640142	0.616204	0.523303	0.633946	0.263749	0.915348	0.801684		186.2	0.810402	0.804528	0.752384	1.02879	1.06058	1.21085	1.08481		186.2	0.708005	0.653568	0.582675	1.02165	0.942089	1.17594	1.06423
186.4	0.0927005	0.0957664	0.0698265	0.0544214	0.0203555	0.0886653	0.0721277		186.4	0.64039	0.616706	0.523653	0.63463	0.264717	0.916196	0.802351		186.4	0.810571	0.804877	0.752702	1.02853	1.06049	1.21091	1.0842		186.4	0.708133	0.654061	0.58258	1.02171	0.942232	1.17584	1.06391
186.6	0.0929404	0.0959513	0.0699584	0.0542704	0.0202772	0.0886654	0.0720959		186.6	0.641074	0.617081	0.5241	0.635016	0.265654	0.916465	0.802649		186.6	0.810507	0.804965	0.753384	1.02825	1.0607	1.21115	1.08472		186.6	0.708591	0.654171	0.583387	1.02212	0.94252	1.176	1.06399
186.8	0.0926364	0.095879	0.0700569	0.0541277	0.0204111	0.0881854	0.0718479		186.8	0.641179	0.616889	0.524314	0.635194	0.265859	0.916576	0.802156		186.8	0.811034	0.805168	0.753328	1.02838	1.0611	1.21165	1.08494		186.8	0.70871	0.654457	0.583421	1.02162	0.942971	1.17604	1.06402
187	0.0921377	0.0957145	0.0697836	0.0536849	0.0199514	0.0880501	0.0714895		187	0.641349	0.6173	0.52498	0.635563	0.266267	0.916854	0.802616		187	0.810935	0.804888	0.753807	1.02878	1.06091	1.21213	1.08489		187	0.708538	0.654488	0.583542	1.02168	0.943017	1.17602	1.06402
187.2	0.0919036	0.0960074	0.0704876	0.053668	0.0200914	0.0878553	0.0718302		187.2	0.641763	0.61802	0.526107	0.636293	0.266826	0.91759	0.803113		187.2	0.8107	0.804774	0.754307	1.02857	1.06102	1.21232	1.08484		187.2	0.708674	0.654504	0.583471	1.0215	0.942986	1.17591	1.06391
187.4	0.0917088	0.0957363	0.0706582	0.0530885	0.0198753	0.087475	0.071382		187.4	0.641695	0.618222	0.52634	0.637121	0.266785	0.917148	0.803311		187.4	0.811156	0.805118	0.754777	1.02855	1.06109	1.21241	1.085		187.4	0.709213	0.654555	0.583938	1.02125	0.942888	1.1754	1.06408
187.6	0.0917271	0.0962302	0.0707398	0.0529491	0.0199716	0.0880831	0.0710611		187.6	0.641567	0.618315	0.526789	0.637127	0.266661	0.917322	0.803415		187.6	0.81139	0.80523	0.755347	1.0286	1.06111	1.21241	1.0848		187.6	0.709415	0.654608	0.583895	1.02098	0.94311	1.17531	1.06421
187.8	0.0916184	0.0966121	0.0709663	0.05288	0.0199228	0.0884737	0.0712015		187.8	0.642044	0.618647	0.527261	0.637801	0.266997	0.91761	0.803604		187.8	0.811645	0.805191	0.75544	1.02878	1.06131	1.21251	1.0846		187.8	0.709767	0.654513	0.58389	1.02092	0.943304	1.17543	1.06414
188	0.0918781	0.097082	0.07104	0.0531253	0.0204553	0.0888461	0.0714886		188	0.641956	0.619	0.527471	0.638096	0.267392	0.918025	0.803578		188	0.811726	0.805453	0.755912	1.02936	1.06148	1.21307	1.08436		188	0.70997	0.654546	0.584045	1.02117	0.943142	1.17544	1.06428
188.2	0.0920314	0.0977686	0.0710804	0.0533648	0.0204672	0.0893916	0.0721499		188.2	0.642049	0.619071	0.527395	0.638687	0.267674	0.918206	0.80396		188.2	0.812098	0.805305	0.755676	1.02935	1.0618	1.21357	1.08431		188.2	0.710238	0.655088	0.584001	1.02141	0.943123	1.17558	1.06435
188.4	0.0917572	0.0975917	0.0708749	0.0534352	0.0201919	0.0894763	0.0723093		188.4	0.642248	0.619334	0.527814	0.638821	0.268201	0.918434	0.804228		188.4	0.812078	0.805208	0.755959	1.02969	1.0619	1.21351	1.08433		188.4	0.710393	0.655385	0.583776	1.02194	0.943228	1.17577	1.06468
188.6	0.091772	0.0978198	0.0707011	0.0532738	0.0200674	0.0891219	0.0725236		188.6	0.642579	0.619428	0.527171	0.638662	0.268003	0.918172	0.803861		188.6	0.812275	0.805589	0.755967	1.02981	1.06211	1.21337	1.08474		188.6	0.710422	0.655546	0.583976	1.02244	0.943415	1.17568	1.06488
188.8	0.0917442	0.0976296	0.0709188	0.0531113	0.0200799	0.0889575	0.0727543		188.8	0.64288	0.620011	0.526922	0.638362	0.267768	0.918369	0.803985		188.8	0.812326	0.805509	0.756344	1.02991	1.06197	1.21364	1.08532		188.8	0.710575	0.655685	0.58444	1.02238	0.94306	1.17592	1.065
189	0.0918887	0.0973909	0.0708432	0.0527163	0.0198365	0.0890519	0.0725257		189	0.642858	0.620056	0.52656	0.63807	0.267765	0.918044	0.803805		189	0.812338	0.805525	0.756449	1.02968	1.06209	1.21372	1.08547		189	0.711052	0.655896	0.584413	1.02212	0.943293	1.17628	1.06515
189.2	0.092085	0.0972853	0.070882	0.0527588	0.0194061	0.0890522	0.0724215		189.2	0.643122	0.620323	0.526823	0.638769	0.267853	0.918386	0.803939		189.2	0.812289	0.806294	0.756567	1.02969	1.06193	1.21395	1.08578		189.2	0.711207	0.656383	0.584831	1.02207	0.942773	1.17601	1.0652
189.4	0.0927708	0.0974793	0.0709992	0.052741	0.0193621	0.0896213	0.0726825		189.4	0.643087	0.620064	0.526625	0.638719	0.267827	0.91868	0.80361		189.4	0.812143	0.806553	0.756782	1.02971	1.06211	1.21379	1.08566		189.4	0.711946	0.656473	0.585018	1.02237	0.942558	1.17617	1.06493
189.6	0.0931535	0.0978422	0.0713547	0.0527622	0.0198138	0.0898895	0.072643		189.6	0.64298	0.620159	0.526656	0.638632	0.268084	0.919097	0.803873		189.6	0.812241	0.80651	0.756701	1.0298	1.06178	1.21375	1.08507		189.6	0.712458	0.656967	0.585371	1.02241	0.942232	1.17619	1.06469
189.8	0.0938675	0.0977593	0.071266	0.0531977	0.0201516	0.0904346	0.0725958		189.8	0.643225	0.620409	0.526786	0.638493	0.267792	0.919112	0.803996		189.8	0.812096	0.806484	0.757021	1.02998	1.0614	1.21367	1.08513		189.8	0.71307	0.657465	0.585639	1.02303	0.942376	1.17611	1.06492
190	0.0942002	0.0981013	0.0714141	0.054054	0.0203531	0.0903352	0.0722033		190	0.643275	0.620991	0.527111	0.638771	0.267919	0.92011	0.804647		190	0.812117	0.806553	0.757173	1.02985	1.06097	1.2138	1.0854		190	0.713766	0.657575	0.585849	1.02305	0.94271	1.17572	1.06471
190.2	0.0945662	0.0980932	0.0715676	0.0546832	0.0206811	0.0906332	0.0727132		190.2	0.64308	0.621073	0.526745	0.6384	0.268143	0.920415	0.804913		190.2	0.812107	0.806689	0.757455	1.03006	1.06094	1.21395	1.08528		190.2	0.713998	0.658008	0.586222	1.02329	0.943187	1.17594	1.0651
190.4	0.0949514	0.0981313	0.0719416	0.0552867	0.0209935	0.0914287	0.0727579		190.4	0.642938	0.620875	0.525962	0.638628	0.268599	0.920341	0.804889		190.4	0.812091	0.806693	0.757333	1.03004	1.06128	1.21365	1.08538		190.4	0.714029	0.658674	0.58663	1.02316	0.943403	1.17613	1.06485
190.6	0.0954176	0.0982512	0.072264	0.0558322	0.0210946	0.0913186	0.0727559		190.6	0.642467	0.620675	0.525872	0.638623	0.268475	0.920079	0.804306		190.6	0.812137	0.806827	0.757458	1.03011	1.06164	1.21363	1.08602		190.6	0.714239	0.658961	0.587109	1.02321	0.943569	1.17624	1.06501
190.8	0.0952558	0.0981216	0.0721791	0.0561269	0.0209393	0.0912009	0.0726346		190.8	0.642391	0.620332	0.525895	0.638805	0.268057	0.919835	0.804515		190.8	0.812252	0.806718	0.757352	1.03031	1.06146	1.21356	1.08617		190.8	0.714298	0.659372	0.587415	1.02312	0.943834	1.17649	1.06515
191	0.0952476	0.0974993	0.0721897	0.055686	0.0205026	0.0910128	0.0725125		191	0.642653	0.620997	0.526727	0.639256	0.268678	0.920372	0.805391		191	0.812386	0.80654	0.7577	1.03025	1.06169	1.21352	1.08648		191	0.714517	0.659339	0.587732	1.023	0.943938	1.17656	1.0653
191.2	0.0951422	0.0975498	0.0723528	0.0557758	0.0208958	0.0905268	0.0723915		191.2	0.642733	0.620937	0.526942	0.639061	0.268572	0.919923	0.805092		191.2	0.812641	0.806494	0.757901	1.02984	1.06202	1.21369	1.08651		191.2	0.714717	0.659564	0.588139	1.02251	0.944049	1.17651	1.06556
191.4	0.0954278	0.097594	0.072432	0.0555616	0.0211692	0.090975	0.0723991		191.4	0.642494	0.621412	0.527221	0.639417	0.268914	0.91949	0.805363		191.4	0.813357	0.80657	0.758018	1.03015	1.06244	1.21378	1.08634		191.4	0.714825	0.659997	0.588621	1.02266	0.944	1.17629	1.06595
191.6	0.0956517	0.0980875	0.0726692	0.0557851	0.0211869	0.091471	0.0726128		191.6	0.642974	0.621504	0.527958	0.63945	0.269198	0.919972	0.805563		191.6	0.81373	0.806855	0.758167	1.03022	1.06282	1.21412	1.08585		191.6	0.714544	0.659809	0.588803	1.02295	0.944358	1.17635	1.06608
191.8	0.09511	0.0983785	0.072781	0.0559006	0.0210766	0.0916589	0.0724842		191.8	0.643399	0.622227	0.528445	0.639972	0.269462	0.920118	0.806039		191.8	0.813819	0.807247	0.757841	1.03039	1.06324	1.21452	1.08607		191.8	0.714457	0.660053	0.588852	1.02329	0.944608	1.17623	1.06623
192	0.0948766	0.0985991	0.0727002	0.0559332	0.0212868	0.0917416	0.0727384		192	0.643538	0.622109	0.528976	0.639906	0.269381	0.920067	0.806024		192	0.813967	0.807268	0.757972	1.03052	1.06354	1.21501	1.08573		192	0.714781	0.660305	0.58885	1.02351	0.94459	1.17648	1.06654
192.2	0.0943854	0.0984916	0.072754	0.0556738	0.0210434	0.0917724	0.0729785		192.2	0.643694	0.62197	0.529546	0.639839	0.269596	0.919742	0.806171		192.2	0.814436	0.807072	0.758052	1.03014	1.06376	1.21524	1.08595		192.2	0.714824	0.660685	0.588683	1.02345	0.944518	1.17663	1.06639
192.4	0.094312	0.0984446	0.0722306	0.0552817	0.0208849	0.0914518	0.0728651		192.4	0.644277	0.622327	0.529882	0.640082	0.269873	0.919987	0.806472		192.4	0.814424	0.80777	0.758478	1.03032	1.06414	1.21544	1.08616		192.4	0.714752	0.660672	0.58887	1.02366	0.944737	1.17652	1.06614
192.6	0.0945084	0.0986229	0.0722727	0.0551296	0.0211253	0.0910887	0.073484		192.6	0.645362	0.62334	0.530403	0.640422	0.270381	0.920224	0.80715		192.6	0.814657	0.808162	0.758431	1.03031	1.06429	1.2154	1.08608		192.6	0.714337	0.660583	0.58916	1.02346	0.944616	1.17643	1.06602
192.8	0.0950948	0.0985058	0.0722442	0.0549163	0.0213966	0.091693	0.0738728		192.8	0.645764	0.623893	0.531209	0.640425	0.270573	0.920558	0.807715		192.8	0.814688	0.8085	0.75862	1.03054	1.06458	1.2154	1.08602		192.8	0.714478	0.660601	0.589332	1.02313	0.944682	1.17718	1.06623
193	0.0952543	0.0987185	0.0718498	0.054552	0.0209246	0.0917248	0.0736956		193	0.646262	0.623833	0.531755	0.64102	0.27101	0.92077	0.808035		193	0.814817	0.808769	0.758871	1.03046	1.06485	1.21536	1.08578		193	0.7146	0.660772	0.589361	1.0233	0.945154	1.17701	1.06653
193.2	0.0957229	0.0989431	0.0717064	0.0545769	0.0209981	0.0917273	0.0734587		193.2	0.646994	0.624323	0.532811	0.641824	0.271538	0.921928	0.80875		193.2	0.814991	0.809204	0.758976	1.03045	1.06478	1.21511	1.08539		193.2	0.715045	0.660785	0.589537	1.02355	0.944681	1.17681	1.06627
193.4	0.0957317	0.0991782	0.0715372	0.0544479	0.0212357	0.0922219	0.0737164		193.4	0.647167	0.624466	0.532966	0.641694	0.271508	0.922005	0.808879		193.4	0.81491	0.808852	0.75928	1.0305	1.06455	1.21466	1.08471		193.4	0.715264	0.660543	0.590004	1.02375	0.944553	1.17692	1.0661
193.6	0.0961331	0.0992225	0.0716198	0.054806	0.0218121	0.0922171	0.0736498		193.6	0.647625	0.62459	0.533391	0.641751	0.271586	0.922349	0.80925		193.6	0.815332	0.808755	0.759201	1.03061	1.0641	1.2147	1.08458		193.6	0.71528	0.660583	0.59074	1.02381	0.944728	1.17703	1.06657
193.8	0.0964023	0.0990144	0.0715465	0.0555467	0.022032	0.0927739	0.0740544		193.8	0.647581	0.624365	0.533021	0.641564	0.271416	0.9221	0.809132		193.8	0.815423	0.809117	0.759733	1.03091	1.06348	1.21448	1.08495		193.8	0.715355	0.660707	0.590778	1.02399	0.944861	1.17699	1.06685
194	0.0963898	0.099139	0.0716882	0.0556559	0.0221186	0.0929701	0.0743977		194	0.647425	0.624373	0.532435	0.641511	0.271464	0.922312	0.809205		194	0.815497	0.808851	0.759807	1.03113	1.06349	1.21439	1.08499		194	0.715221	0.660733	0.591053	1.02379	0.944791	1.17694	1.06712
194.2	0.0967598	0.0994198	0.0720862	0.0562597	0.0224031	0.0934653	0.0749186		194.2	0.647488	0.624245	0.532072	0.641685	0.27184	0.922543	0.809364		194.2	0.815603	0.808875	0.760071	1.03131	1.06358	1.21399	1.08528		194.2	0.715324	0.661207	0.591526	1.02422	0.945207	1.17717	1.06749
194.4	0.096737	0.0997097	0.0720948	0.0567653	0.0221598	0.0937959	0.075003		194.4	0.647617	0.624666	0.532177	0.642479	0.271866	0.923213	0.809415		194.4	0.815611	0.808913	0.759982	1.0313	1.0638	1.21359	1.08541		194.4	0.715461	0.66125	0.591673	1.02454	0.945272	1.17729	1.06712
194.6	0.0968634	0.0995342	0.0718193	0.0565879	0.0216796	0.0932639	0.0750007		194.6	0.647426	0.624509	0.532162	0.642527	0.271609	0.923061	0.809496		194.6	0.815836	0.80897	0.760417	1.03148	1.06352	1.21332	1.08576		194.6	0.715541	0.661118	0.591924	1.02476	0.945217	1.17698	1.06727
194.8	0.0969172	0.099728	0.0720525	0.0569547	0.0213879	0.0931093	0.0751482		194.8	0.647599	0.62452	0.532024	0.64274	0.271352	0.922924	0.80999		194.8	0.815645	0.808937	0.76076	1.03169	1.0632	1.21286	1.08615		194.8	0.715639	0.661259	0.592306	1.0249	0.945511	1.17726	1.06735
195	0.0966996	0.0992424	0.07188	0.0567303	0.021114	0.0930107	0.0749161		195	0.647826	0.625118	0.532703	0.642853	0.27234	0.922857	0.810107		195	0.815909	0.808778	0.760893	1.03184	1.06335	1.21284	1.08635		195	0.715916	0.661242	0.592545	1.0246	0.945502	1.1768	1.06722
195.2	0.0964281	0.0992553	0.0716913	0.0567053	0.0209585	0.0928411	0.074834		195.2	0.647715	0.625119	0.532378	0.642778	0.272038	0.922568	0.809829		195.2	0.815604	0.808691	0.76107	1.03154	1.06344	1.21291	1.08654		195.2	0.715762	0.661706	0.59292	1.02493	0.945446	1.1768	1.06725
195.4	0.0970179	0.0991199	0.0719497	0.0565666	0.0210968	0.0934577	0.0754004		195.4	0.647619	0.625059	0.532567	0.643172	0.272004	0.922813	0.810062		195.4	0.81613	0.808975	0.761202	1.03187	1.06363	1.21303	1.08652		195.4	0.7157	0.661965	0.593259	1.02544	0.945604	1.1766	1.0676
195.6	0.0966392	0.0990639	0.0718928	0.0561914	0.0202391	0.0932078	0.0751908		195.6	0.647766	0.624952	0.532686	0.643143	0.27207	0.922729	0.809898		195.6	0.815994	0.809438	0.761423	1.03194	1.06379	1.21341	1.08717		195.6	0.715486	0.661725	0.59328	1.02586	0.945963	1.17663	1.06728
195.8	0.0959131	0.0987723	0.0715177	0.0556261	0.0196719	0.0926412	0.0746273		195.8	0.647387	0.624775	0.532681	0.642946	0.271964	0.922316	0.810032		195.8	0.816151	0.809618	0.761368	1.03223	1.0636	1.21375	1.08752		195.8	0.715563	0.661971	0.593477	1.0258	0.94615	1.17698	1.06728
196	0.0961921	0.0984939	0.0714186	0.0553249	0.0197677	0.0921123	0.0751091		196	0.64751	0.624178	0.533331	0.642924	0.272146	0.922232	0.810316		196	0.816416	0.80953	0.761791	1.03256	1.06354	1.21393	1.08726		196	0.716098	0.662339	0.593652	1.02616	0.946175	1.17694	1.06747
196.2	0.0963134	0.0983658	0.071292	0.0552887	0.0196838	0.0918962	0.074984		196.2	0.64772	0.624627	0.533777	0.643188	0.27237	0.922597	0.810719		196.2	0.816507	0.809737	0.762074	1.03238	1.06369	1.21376	1.0877		196.2	0.7165	0.66269	0.593782	1.02607	0.946106	1.17729	1.06717
196.4	0.0964051	0.098021	0.070794	0.0551928	0.0194006	0.09121	0.075142		196.4	0.648289	0.625266	0.534217	0.643649	0.272956	0.922878	0.811613		196.4	0.816414	0.8105	0.762335	1.03252	1.06396	1.21398	1.08784		196.4	0.716842	0.662882	0.59414	1.02598	0.946435	1.17725	1.06719
196.6	0.0966192	0.0978268	0.0706185	0.0552026	0.0192618	0.0909944	0.0753617		196.6	0.648689	0.626224	0.535267	0.644113	0.273449	0.923704	0.81275		196.6	0.816773	0.810768	0.762523	1.03261	1.06398	1.21417	1.08773		196.6	0.717109	0.663137	0.594308	1.02592	0.946317	1.17738	1.06705
196.8	0.0959923	0.0977611	0.0707054	0.0548742	0.0186657	0.0911676	0.0750034		196.8	0.648735	0.626304	0.536044	0.644149	0.273739	0.924212	0.813372		196.8	0.816961	0.811052	0.762723	1.03296	1.06442	1.21423	1.08799		196.8	0.717737	0.663431	0.594179	1.02601	0.946709	1.17771	1.06732
197	0.0951485	0.0975179	0.0706164	0.054106	0.0178635	0.0907718	0.074482		197	0.648678	0.626282	0.536431	0.644309	0.273855	0.924554	0.814076		197	0.817227	0.81113	0.762785	1.03246	1.0646	1.21424	1.08811		197	0.718011	0.663808	0.594012	1.02596	0.94715	1.17777	1.0674
197.2	0.0950974	0.097389	0.0702142	0.0539233	0.0181586	0.0907741	0.0744435		197.2	0.648913	0.626571	0.536884	0.644267	0.274099	0.92487	0.814714		197.2	0.81787	0.811313	0.762775	1.0323	1.0643	1.21434	1.08768		197.2	0.718632	0.663972	0.594097	1.02545	0.946733	1.17752	1.06745
197.4	0.0947182	0.0973165	0.0702717	0.0539789	0.0181632	0.090697	0.0748505		197.4	0.649009	0.626527	0.536935	0.644056	0.274258	0.924788	0.814433		197.4	0.817851	0.811191	0.762951	1.03236	1.06401	1.21486	1.08748		197.4	0.718743	0.664085	0.594784	1.02534	0.946733	1.17748	1.06758
197.6	0.0951684	0.0975368	0.0704535	0.0542329	0.0187896	0.0909937	0.0750792		197.6	0.648906	0.626401	0.536926	0.64385	0.274408	0.924725	0.814226		197.6	0.818444	0.811307	0.763111	1.03202	1.06403	1.21515	1.08745		197.6	0.718638	0.66417	0.594971	1.0257	0.946862	1.17776	1.06792
197.8	0.0955858	0.0981333	0.0710471	0.0549031	0.0195604	0.0919139	0.0759476		197.8	0.649076	0.626102	0.536825	0.643882	0.274692	0.925111	0.814207		197.8	0.818246	0.811418	0.763351	1.03231	1.06431	1.21527	1.08737		197.8	0.719035	0.664189	0.594715	1.02552	0.946699	1.17791	1.06783
198	0.0957926	0.0986313	0.0714241	0.0551381	0.0198418	0.0919499	0.0762122		198	0.649578	0.626411	0.536908	0.643869	0.274991	0.925412	0.81459		198	0.817984	0.811126	0.763521	1.03231	1.06513	1.21523	1.08709		198	0.719567	0.664087	0.595088	1.02558	0.946598	1.17792	1.06794
198.2	0.096214	0.0990681	0.0716989	0.0556714	0.0201268	0.0924015	0.0764305		198.2	0.649641	0.626581	0.537312	0.644153	0.275089	0.925945	0.815008		198.2	0.818015	0.811355	0.763955	1.03197	1.06519	1.21484	1.0869		198.2	0.720054	0.664592	0.595192	1.02605	0.9467	1.17763	1.06802
198.4	0.0963915	0.0993429	0.0718181	0.055856	0.0198844	0.0927947	0.0767563		198.4	0.649238	0.626919	0.537469	0.644114	0.274902	0.925993	0.814999		198.4	0.818011	0.811483	0.764206	1.03215	1.0654	1.21481	1.08681		198.4	0.720486	0.664513	0.595592	1.02601	0.946691	1.17752	1.06753
198.6	0.0968629	0.0998717	0.0720212	0.0558429	0.0198998	0.0934358	0.0767212		198.6	0.649838	0.627293	0.537628	0.644535	0.275241	0.925967	0.815335		198.6	0.817889	0.811847	0.764575	1.03201	1.06529	1.21497	1.08668		198.6	0.720619	0.66447	0.59576	1.02571	0.946688	1.17736	1.06751
198.8	0.097213	0.100521	0.0729565	0.056426	0.0202073	0.0939247	0.0770859		198.8	0.649531	0.627499	0.537094	0.644553	0.274887	0.925822	0.815245		198.8	0.817746	0.812013	0.764595	1.03233	1.06553	1.21484	1.08658		198.8	0.720697	0.66473	0.595978	1.02541	0.946659	1.17728	1.0675
199	0.0979568	0.101373	0.0734573	0.0570462	0.0206549	0.0950897	0.0777951		199	0.650167	0.628248	0.537675	0.645266	0.275886	0.926139	0.815455		199	0.818018	0.811987	0.764989	1.03238	1.06617	1.21497	1.08656		199	0.720568	0.664692	0.596149	1.02541	0.94678	1.1771	1.06743
199.2	0.0978927	0.101203	0.0731768	0.0567176	0.0200515	0.094823	0.0774131		199.2	0.650024	0.628317	0.537101	0.645132	0.275376	0.92627	0.815046		199.2	0.818028	0.812433	0.765485	1.03247	1.06594	1.21539	1.08675		199.2	0.720715	0.664856	0.596238	1.02557	0.94706	1.1774	1.06767
199.4	0.098164	0.101387	0.0730661	0.0568226	0.0198005	0.0951863	0.0774573		199.4	0.65038	0.628416	0.5371	0.645303	0.275388	0.926255	0.814843		199.4	0.818671	0.812678	0.765517	1.03324	1.066	1.21565	1.08698		199.4	0.72104	0.664969	0.59648	1.02567	0.947022	1.17752	1.06802
199.6	0.0980425	0.101523	0.0732393	0.0565815	0.0193538	0.0947322	0.0769487		199.6	0.650616	0.628987	0.537457	0.645663	0.275759	0.926258	0.815324		199.6	0.818582	0.812798	0.765661	1.03349	1.06608	1.21589	1.08695		199.6	0.721246	0.664936	0.596527	1.02557	0.94718	1.17805	1.06794
199.8	0.0982832	0.101186	0.0731885	0.0564339	0.0191093	0.0947094	0.0767099		199.8	0.650409	0.628782	0.537302	0.645445	0.275454	0.925816	0.815087		199.8	0.818921	0.812857	0.765638	1.0337	1.06559	1.21619	1.08666		199.8	0.721667	0.6649	0.596833	1.02555	0.947182	1.17831	1.0681
200	0.0979157	0.100978	0.073125	0.0565977	0.0187962	0.0945977	0.0765059		200	0.651189	0.629058	0.537904	0.645758	0.275899	0.9264	0.815148		200	0.818738	0.813188	0.765673	1.03376	1.06588	1.21606	1.08717		200	0.722048	0.665471	0.596993	1.02577	0.947212	1.17818	1.06808
200.2	0.0978298	0.101052	0.0730764	0.0563801	0.0185916	0.0943265	0.0758521		200.2	0.651933	0.630002	0.538323	0.646352	0.276257	0.926989	0.815484		200.2	0.818554	0.813547	0.765759	1.03371	1.06604	1.21593	1.08749		200.2	0.722249	0.665631	0.597194	1.0257	0.947127	1.17876	1.06795
200.4	0.0972982	0.100697	0.0724215	0.0559982	0.0178493	0.0940451	0.0754228		200.4	0.652228	0.630845	0.539124	0.646735	0.277208	0.927198	0.815934		200.4	0.818685	0.813674	0.766253	1.03382	1.06614	1.21625	1.08758		200.4	0.722124	0.665818	0.597375	1.02586	0.947305	1.17861	1.06739
200.6	0.097026	0.1009	0.0719582	0.055785	0.0175702	0.094009	0.0748348		200.6	0.652377	0.63103	0.53974	0.647159	0.277561	0.927988	0.816567		200.6	0.819295	0.813876	0.766325	1.034	1.06654	1.21623	1.08767		200.6	0.722146	0.665909	0.597585	1.02575	0.947616	1.17881	1.06729
200.8	0.0966162	0.100568	0.0719362	0.0556915	0.0176379	0.0942287	0.0747655		200.8	0.65237	0.631144	0.539686	0.646963	0.277793	0.927865	0.816613		200.8	0.819179	0.81379	0.766631	1.03399	1.06651	1.21628	1.08795		200.8	0.722339	0.665927	0.597771	1.02586	0.947967	1.17881	1.06737
201	0.0965465	0.100433	0.0714208	0.0552868	0.0178848	0.0944636	0.0746645		201	0.652214	0.631044	0.539525	0.647145	0.278035	0.928028	0.817023		201	0.8195	0.813608	0.76672	1.03382	1.0667	1.2166	1.08811		201	0.722373	0.666306	0.59787	1.02614	0.948181	1.17893	1.06732
201.2	0.0969417	0.100186	0.0711243	0.054921	0.0183834	0.0942415	0.0748569		201.2	0.652429	0.630668	0.539794	0.646803	0.278518	0.928205	0.816977		201.2	0.819809	0.813608	0.767293	1.03412	1.06642	1.21701	1.08823		201.2	0.722922	0.666368	0.598207	1.02644	0.948054	1.17859	1.06727
201.4	0.097253	0.100592	0.0715142	0.0549921	0.0191496	0.0939398	0.0751342		201.4	0.652472	0.630573	0.540112	0.647128	0.278709	0.92842	0.816684		201.4	0.819311	0.813486	0.767577	1.03389	1.06656	1.21739	1.0885		201.4	0.722922	0.666296	0.598435	1.02702	0.948279	1.17882	1.06726
201.6	0.0975523	0.100878	0.0716288	0.0551747	0.0198636	0.0940361	0.0751604		201.6	0.652564	0.6303	0.540426	0.6473	0.278971	0.928379	0.816842		201.6	0.819524	0.813192	0.767877	1.0336	1.06644	1.21695	1.08834		201.6	0.722942	0.666035	0.598395	1.02761	0.948412	1.17902	1.0673
201.8	0.0981266	0.101216	0.0722447	0.0556032	0.0204578	0.0943744	0.0755548		201.8	0.653119	0.62998	0.540483	0.64763	0.27912	0.928694	0.817111		201.8	0.819522	0.813312	0.768342	1.03398	1.06665	1.21656	1.08814		201.8	0.723613	0.666158	0.598439	1.02757	0.948098	1.17889	1.06735
202	0.0981173	0.100876	0.0717976	0.0551089	0.0204257	0.09387	0.0752228		202	0.653564	0.630305	0.540751	0.647965	0.279348	0.928657	0.817588		202	0.819781	0.813349	0.768553	1.03398	1.06682	1.21651	1.08792		202	0.723733	0.666271	0.598813	1.02783	0.947892	1.17856	1.06753
202.2	0.0979055	0.100822	0.0716022	0.0551434	0.0206763	0.0941432	0.075501		202.2	0.653522	0.630505	0.541432	0.647983	0.279696	0.929094	0.818074		202.2	0.820186	0.813468	0.768767	1.03389	1.06649	1.21648	1.08745		202.2	0.723735	0.666859	0.598974	1.02789	0.947952	1.17815	1.06797
202.4	0.0979619	0.100895	0.072119	0.0554453	0.0207274	0.0945483	0.0759961		202.4	0.653678	0.630571	0.541599	0.648139	0.279806	0.928968	0.818177		202.4	0.820787	0.813742	0.769356	1.03415	1.0664	1.21699	1.08744		202.4	0.723938	0.666964	0.599515	1.02766	0.947703	1.17807	1.06801
202.6	0.0978717	0.101593	0.0724135	0.0554594	0.0209013	0.0948493	0.0762458		202.6	0.654115	0.630563	0.542083	0.648627	0.27995	0.929301	0.818444		202.6	0.821068	0.813911	0.769682	1.03404	1.0666	1.2172	1.08719		202.6	0.723982	0.667361	0.599496	1.02733	0.947359	1.17781	1.06836
202.8	0.0982153	0.102043	0.0732349	0.0559705	0.0217185	0.0948402	0.0771174		202.8	0.65408	0.630757	0.541853	0.648782	0.279989	0.929192	0.818315		202.8	0.821564	0.813903	0.77023	1.0341	1.06678	1.21717	1.08722		202.8	0.723997	0.668124	0.599684	1.0273	0.947104	1.17764	1.06881
203	0.09878	0.102414	0.0738803	0.0563108	0.021972	0.095287	0.0776152		203	0.654886	0.63141	0.542732	0.64899	0.280395	0.92955	0.818971		203	0.821976	0.814195	0.770483	1.03422	1.06677	1.21662	1.08734		203	0.723941	0.668314	0.599792	1.02696	0.946796	1.1775	1.06891
203.2	0.0980748	0.101828	0.0734867	0.0559774	0.0211345	0.0944607	0.0769741		203.2	0.654949	0.631235	0.542578	0.648527	0.280062	0.929159	0.818658		203.2	0.822025	0.814789	0.770521	1.03456	1.0663	1.21685	1.08732		203.2	0.724205	0.66863	0.599705	1.02684	0.946376	1.17768	1.06899
203.4	0.098151	0.10231	0.0738706	0.0563141	0.0214429	0.0946078	0.0774504		203.4	0.655326	0.631632	0.543029	0.648973	0.280392	0.929159	0.819053		203.4	0.822166	0.814914	0.770387	1.03489	1.06663	1.21685	1.08741		203.4	0.724298	0.668988	0.599952	1.02701	0.946403	1.17746	1.06883
203.6	0.0980188	0.102412	0.0742986	0.0562822	0.0212684	0.094686	0.0775467		203.6	0.65543	0.632024	0.543527	0.649543	0.280611	0.929191	0.819371		203.6	0.82207	0.815172	0.770409	1.03495	1.06647	1.21671	1.08731		203.6	0.724346	0.668917	0.600101	1.02687	0.94627	1.17768	1.06885
203.8	0.0984342	0.102494	0.0747765	0.0567237	0.0215203	0.0954069	0.0780531		203.8	0.655856	0.632444	0.543827	0.649487	0.280904	0.929371	0.818976		203.8	0.82193	0.815832	0.77053	1.03513	1.06624	1.21674	1.08785		203.8	0.724153	0.668916	0.600562	1.02696	0.946126	1.17748	1.06818
204	0.0979929	0.102414	0.0745621	0.0570801	0.0210694	0.0948944	0.0775496		204	0.656698	0.633023	0.54431	0.649918	0.281115	0.929943	0.819239		204	0.821973	0.816094	0.77037	1.0353	1.06652	1.21652	1.08825		204	0.724046	0.669225	0.600677	1.02714	0.945952	1.17764	1.06786
204.2	0.0982593	0.102547	0.0746664	0.0571724	0.0211983	0.0948496	0.0773193		204.2	0.656688	0.63358	0.544921	0.650137	0.281457	0.930326	0.819537		204.2	0.822013	0.816297	0.770679	1.03558	1.06662	1.21622	1.08808		204.2	0.723969	0.66908	0.600904	1.02743	0.946287	1.17796	1.06778
204.4	0.0987978	0.102611	0.074774	0.0575479	0.0211361	0.0953905	0.0774281		204.4	0.656605	0.633984	0.545381	0.650036	0.28183	0.930769	0.819624		204.4	0.822339	0.816696	0.770693	1.03596	1.06634	1.21599	1.0883		204.4	0.724347	0.66919	0.601223	1.02714	0.946834	1.17784	1.06749
204.6	0.0989281	0.102563	0.0751471	0.0576411	0.0215134	0.0957383	0.0774814		204.6	0.656586	0.633771	0.545098	0.649848	0.281765	0.931117	0.819114		204.6	0.822283	0.817109	0.770801	1.03616	1.06656	1.21586	1.08853		204.6	0.724466	0.669467	0.601824	1.02699	0.947019	1.17803	1.06755
204.8	0.0990178	0.102365	0.0752986	0.0576579	0.021668	0.0960544	0.0776667		204.8	0.65649	0.633869	0.544825	0.649608	0.281848	0.930939	0.818903		204.8	0.82206	0.817304	0.771239	1.03661	1.06645	1.21586	1.08886		204.8	0.724965	0.669676	0.602024	1.02692	0.947393	1.17818	1.0677
205	0.0991198	0.102463	0.0755935	0.0576215	0.0214306	0.0957975	0.0777251		205	0.65648	0.633691	0.545225	0.64972	0.282079	0.931573	0.819119		205	0.822364	0.817441	0.771724	1.03661	1.06647	1.21568	1.08906		205	0.725244	0.669799	0.602303	1.0272	0.947501	1.17849	1.06767
205.2	0.0997163	0.102466	0.0761031	0.0575972	0.0214333	0.0953483	0.0777697		205.2	0.656889	0.633919	0.545778	0.649519	0.282017	0.93197	0.819309		205.2	0.822398	0.817915	0.77193	1.03656	1.06644	1.21578	1.08917		205.2	0.725755	0.669371	0.602428	1.02727	0.947954	1.17816	1.06788
205.4	0.0996303	0.102502	0.0764331	0.0577881	0.0216594	0.0950361	0.0776021		205.4	0.657154	0.634156	0.546087	0.650085	0.282152	0.932083	0.819535		205.4	0.822393	0.817731	0.771725	1.03613	1.06613	1.21602	1.08936		205.4	0.725617	0.669014	0.603054	1.02777	0.948078	1.1783	1.0685
205.6	0.0993091	0.102314	0.0764158	0.0576084	0.0210783	0.0949228	0.0774512		205.6	0.657607	0.633741	0.546051	0.65017	0.282889	0.932263	0.820451		205.6	0.822899	0.817826	0.771802	1.0363	1.06578	1.21545	1.08877		205.6	0.725985	0.66873	0.603403	1.02803	0.948505	1.17847	1.06861
205.8	0.0997451	0.102576	0.0763427	0.057731	0.0209992	0.0952991	0.0776072		205.8	0.657617	0.634255	0.546455	0.650465	0.283207	0.932203	0.820664		205.8	0.822956	0.818026	0.77188	1.03649	1.06597	1.21571	1.08877		205.8	0.72635	0.668537	0.603617	1.02809	0.948534	1.17831	1.06894
206	0.0993598	0.101948	0.0756865	0.0570825	0.0204095	0.0951038	0.077223		206	0.657965	0.63456	0.546982	0.650764	0.283687	0.932496	0.820877		206	0.823078	0.817696	0.771621	1.03649	1.06624	1.216	1.08826		206	0.72647	0.668215	0.603839	1.02821	0.948445	1.1783	1.06911
206.2	0.0993948	0.102073	0.0754694	0.057249	0.0201356	0.0950873	0.077487		206.2	0.657611	0.634181	0.547133	0.650426	0.283877	0.932546	0.82103		206.2	0.823229	0.817699	0.772058	1.03627	1.0661	1.21653	1.08773		206.2	0.726834	0.668429	0.603998	1.02825	0.948374	1.17843	1.06921
206.4	0.0998158	0.102862	0.0756303	0.057179	0.0198637	0.0952912	0.0780064		206.4	0.657132	0.633757	0.546813	0.650438	0.283938	0.932083	0.820861		206.4	0.823721	0.81798	0.772583	1.03592	1.06645	1.2169	1.08787		206.4	0.727314	0.668653	0.604176	1.02849	0.948202	1.17889	1.06896
206.6	0.0999446	0.103332	0.0748717	0.0568587	0.019454	0.0950726	0.0777194		206.6	0.657124	0.633963	0.546975	0.650734	0.284146	0.93191	0.821128		206.6	0.823742	0.817709	0.772844	1.03543	1.06669	1.21696	1.0876		206.6	0.727694	0.669266	0.604268	1.02852	0.947967	1.17884	1.06882
206.8	0.10062	0.103882	0.0750783	0.0569715	0.0201088	0.0953751	0.0782769		206.8	0.657629	0.634341	0.54697	0.650761	0.284326	0.931745	0.821539		206.8	0.823966	0.818063	0.773018	1.03534	1.06699	1.21711	1.08743		206.8	0.727807	0.669783	0.604593	1.02857	0.947693	1.17904	1.06895
207	0.100769	0.104068	0.0749171	0.0568936	0.0200235	0.0954292	0.0782881		207	0.657448	0.634318	0.546995	0.650463	0.284076	0.931666	0.821938		207	0.824139	0.818283	0.772902	1.03542	1.06698	1.21693	1.08736		207	0.727803	0.670209	0.604374	1.02834	0.947699	1.17929	1.06856
207.2	0.100656	0.104473	0.0739647	0.0565973	0.0198015	0.0953703	0.0784335		207.2	0.656737	0.633813	0.546397	0.650341	0.283884	0.931243	0.821536		207.2	0.823999	0.818376	0.77321	1.03542	1.06709	1.21742	1.0873		207.2	0.728178	0.670606	0.604414	1.02891	0.947604	1.17954	1.06835
207.4	0.100594	0.104755	0.0739743	0.0564279	0.0200075	0.0954995	0.0787395		207.4	0.65658	0.633786	0.546298	0.650718	0.283485	0.931284	0.821731		207.4	0.823971	0.818271	0.773224	1.03558	1.06731	1.21748	1.08766		207.4	0.728332	0.671191	0.604789	1.029	0.947929	1.17937	1.06809
207.6	0.100439	0.104972	0.0738143	0.0561017	0.0197652	0.095863	0.0790013		207.6	0.656606	0.633632	0.546431	0.651276	0.283394	0.931367	0.822029		207.6	0.824346	0.818559	0.773254	1.0358	1.06705	1.21733	1.08792		207.6	0.728701	0.671306	0.605001	1.02917	0.947717	1.17985	1.0682
207.8	0.100731	0.104519	0.0734972	0.0558728	0.019986	0.0963644	0.079081		207.8	0.65692	0.634062	0.54642	0.651408	0.283271	0.931642	0.822372		207.8	0.824802	0.818956	0.773588	1.03602	1.06727	1.21734	1.08814		207.8	0.729044	0.671853	0.60538	1.02927	0.947596	1.18008	1.06789
208	0.100406	0.104454	0.0732063	0.0558222	0.0196083	0.0962166	0.0789371		208	0.657136	0.634331	0.546367	0.652097	0.283296	0.932068	0.822443		208	0.825398	0.818809	0.773419	1.03635	1.0675	1.21731	1.08832		208	0.729565	0.67237	0.605685	1.02935	0.94781	1.18024	1.06819
208.2	0.100758	0.104764	0.0738941	0.0559956	0.020207	0.0970114	0.0792156		208.2	0.657177	0.634393	0.546536	0.652502	0.283198	0.932371	0.822535		208.2	0.825657	0.818933	0.773409	1.03659	1.06808	1.21725	1.08868		208.2	0.729854	0.672874	0.606193	1.02943	0.948014	1.1801	1.0682
208.4	0.101256	0.105077	0.0745854	0.0559365	0.0203618	0.0976949	0.079412		208.4	0.657215	0.634099	0.546095	0.652516	0.282914	0.93258	0.822429		208.4	0.826256	0.819175	0.773255	1.03719	1.06823	1.21715	1.0888		208.4	0.73008	0.673829	0.606333	1.0293	0.948445	1.17967	1.06825
208.6	0.101034	0.105148	0.0751105	0.0561591	0.0205079	0.0978516	0.0796163		208.6	0.656912	0.634101	0.546057	0.65265	0.282938	0.932724	0.822428		208.6	0.826013	0.819416	0.773814	1.0375	1.06865	1.2171	1.08901		208.6	0.729862	0.674419	0.606762	1.02958	0.948734	1.17942	1.06847
208.8	0.101088	0.105296	0.0751899	0.0563703	0.0205437	0.0979422	0.0793586		208.8	0.657356	0.634786	0.546395	0.652909	0.283389	0.932973	0.823144		208.8	0.82634	0.819457	0.773801	1.03778	1.06882	1.21723	1.08939		208.8	0.730252	0.674524	0.60704	1.03004	0.949076	1.17946	1.06876
209	0.101876	0.105663	0.0762162	0.0570557	0.0209421	0.0984374	0.0795858		209	0.657931	0.635164	0.546942	0.653636	0.283936	0.933792	0.823735		209	0.826542	0.819309	0.773678	1.03786	1.06902	1.2169	1.08952		209	0.730159	0.674589	0.607621	1.02981	0.949495	1.17895	1.06905
209.2	0.101944	0.105528	0.0767317	0.0574332	0.0211539	0.0983519	0.0794487		209.2	0.658649	0.635931	0.547832	0.654035	0.284499	0.934131	0.824332		209.2	0.826791	0.81929	0.77358	1.03813	1.06916	1.21713	1.08991		209.2	0.73009	0.674903	0.607828	1.02992	0.949795	1.17832	1.06981
209.4	0.101678	0.105448	0.0767136	0.0573758	0.0211256	0.0986995	0.0794069		209.4	0.658764	0.636186	0.548359	0.654484	0.284949	0.933963	0.824948		209.4	0.826574	0.818936	0.773559	1.03859	1.06915	1.21727	1.09008		209.4	0.729953	0.674862	0.60847	1.03008	0.950101	1.17834	1.07018
209.6	0.10166	0.105746	0.0768543	0.0576649	0.020771	0.0991405	0.0797499		209.6	0.659354	0.636472	0.548904	0.655211	0.285687	0.934194	0.825524		209.6	0.82673	0.81906	0.774014	1.03902	1.06975	1.21709	1.08972		209.6	0.729963	0.674851	0.608135	1.03012	0.950625	1.178	1.0701
209.8	0.1024	0.10604	0.0772448	0.0582145	0.0208744	0.0993043	0.0796424		209.8	0.659577	0.636747	0.549442	0.655506	0.285901	0.933948	0.825146		209.8	0.826535	0.819114	0.77431	1.03906	1.07012	1.21748	1.08981		209.8	0.729956	0.674396	0.608154	1.0301	0.95047	1.17764	1.07017
210	0.102156	0.105658	0.0770087	0.0585243	0.0205443	0.098869	0.0796312		210	0.659929	0.636593	0.54919	0.655455	0.286153	0.934115	0.825211		210	0.826256	0.818984	0.775172	1.03876	1.06982	1.21717	1.08933		210	0.729895	0.673861	0.607846	1.02998	0.950609	1.17763	1.06997
210.2	0.102076	0.106279	0.0768757	0.0587196	0.0204	0.0985823	0.0800337		210.2	0.65995	0.636486	0.549024	0.655501	0.286257	0.93415	0.825284		210.2	0.82627	0.819252	0.775702	1.03827	1.06983	1.21728	1.08915		210.2	0.729979	0.673548	0.607786	1.03004	0.950657	1.17777	1.07006
210.4	0.101945	0.106835	0.0768906	0.0590106	0.0203232	0.0987907	0.0802253		210.4	0.660334	0.636724	0.54928	0.655741	0.286666	0.934162	0.825468		210.4	0.826289	0.819389	0.776451	1.0378	1.06982	1.21688	1.08934		210.4	0.730279	0.673573	0.608109	1.03	0.950491	1.17794	1.0703
210.6	0.102134	0.106327	0.0766823	0.0591823	0.0202138	0.0986998	0.0798257		210.6	0.660373	0.636795	0.549387	0.655716	0.286584	0.934107	0.825791		210.6	0.826172	0.81923	0.776798	1.03793	1.06958	1.21689	1.08889		210.6	0.730679	0.673616	0.608184	1.02977	0.950095	1.17807	1.07024
210.8	0.101986	0.106131	0.0765759	0.0589713	0.0206287	0.0980818	0.0799524		210.8	0.66071	0.636709	0.549709	0.655404	0.28654	0.934035	0.825696		210.8	0.826407	0.819349	0.777005	1.03836	1.06957	1.21707	1.08906		210.8	0.730829	0.673716	0.607923	1.02908	0.949943	1.17823	1.07036
211	0.10185	0.105588	0.0760329	0.0584992	0.020226	0.0975462	0.0795553		211	0.660746	0.636559	0.549861	0.65538	0.286623	0.933765	0.825455		211	0.82644	0.818827	0.777027	1.03823	1.06918	1.21695	1.08954		211	0.731157	0.673969	0.607368	1.02894	0.949865	1.17836	1.07023
211.2	0.101704	0.105574	0.0755016	0.0580419	0.019995	0.0971303	0.0795408		211.2	0.660454	0.636112	0.54949	0.655275	0.286164	0.933812	0.82559		211.2	0.82637	0.818885	0.777213	1.03835	1.06892	1.21678	1.08987		211.2	0.731515	0.674042	0.607579	1.02909	0.949591	1.17818	1.07052
211.4	0.101633	0.105425	0.0755013	0.0577505	0.0200489	0.097161	0.0794551		211.4	0.660638	0.636115	0.549611	0.655291	0.286084	0.933908	0.825858		211.4	0.826657	0.818669	0.777286	1.03849	1.06883	1.21665	1.09039		211.4	0.731699	0.673963	0.607527	1.02879	0.949406	1.17821	1.07058
211.6	0.101217	0.105318	0.074771	0.0570124	0.0197691	0.0969728	0.0796157		211.6	0.661284	0.636454	0.550356	0.655597	0.286979	0.934308	0.826586		211.6	0.827203	0.818869	0.77728	1.03797	1.06864	1.21707	1.0906		211.6	0.731705	0.673976	0.607491	1.02876	0.948984	1.17846	1.07078
211.8	0.101172	0.104793	0.0742323	0.0564274	0.0195489	0.0972321	0.0795816		211.8	0.661411	0.636682	0.550039	0.65567	0.286815	0.934471	0.826288		211.8	0.82747	0.818912	0.777589	1.038	1.06871	1.21719	1.09064		211.8	0.73212	0.674233	0.60793	1.02876	0.948464	1.17884	1.07085
212	0.101531	0.105094	0.0746244	0.0567669	0.01997	0.0974017	0.07992		212	0.661291	0.636636	0.549778	0.655949	0.286832	0.933986	0.826053		212	0.827662	0.818819	0.777848	1.03804	1.06878	1.2175	1.09095		212	0.73209	0.674581	0.608238	1.0289	0.948277	1.17884	1.07079
212.2	0.101645	0.105357	0.0746485	0.0569798	0.0202562	0.0977394	0.0799659		212.2	0.660886	0.636334	0.549555	0.655747	0.286685	0.9332	0.825932		212.2	0.827562	0.818971	0.777865	1.03795	1.06926	1.21755	1.09076		212.2	0.731913	0.674957	0.608553	1.02891	0.947774	1.17862	1.07039
212.4	0.102282	0.105908	0.0748168	0.0574062	0.0205237	0.098315	0.0806114		212.4	0.660521	0.636045	0.549373	0.655247	0.28659	0.933127	0.825868		212.4	0.827591	0.81943	0.777944	1.03808	1.06885	1.21753	1.09068		212.4	0.731898	0.675388	0.60885	1.02922	0.948138	1.17857	1.07042
212.6	0.102828	0.106153	0.0752046	0.0579418	0.0206862	0.0984893	0.0806879		212.6	0.661116	0.636719	0.550318	0.655401	0.287516	0.93374	0.826362		212.6	0.827507	0.819943	0.778157	1.03808	1.06885	1.21758	1.09096		212.6	0.732074	0.675676	0.609674	1.02955	0.948137	1.17859	1.0704
212.8	0.103484	0.106333	0.0749248	0.0580821	0.0207853	0.0988787	0.080442		212.8	0.661599	0.637001	0.550799	0.65575	0.287955	0.933713	0.826831		212.8	0.827965	0.819976	0.778246	1.0381	1.06889	1.21751	1.09086		212.8	0.732524	0.675964	0.61009	1.03015	0.948392	1.17868	1.07023
213	0.104257	0.10651	0.0752632	0.0581122	0.0211792	0.0991832	0.0806993		213	0.66146	0.637124	0.551043	0.655695	0.288117	0.933524	0.826884		213	0.828179	0.820096	0.778299	1.03832	1.06912	1.21696	1.09069		213	0.732678	0.676442	0.61066	1.02987	0.948973	1.17875	1.07024
213.2	0.104447	0.106723	0.0755438	0.0584587	0.0213784	0.0993252	0.0807689		213.2	0.661478	0.637219	0.550979	0.655169	0.287959	0.933406	0.82661		213.2	0.828273	0.820365	0.778655	1.03836	1.06952	1.21736	1.09046		213.2	0.732769	0.676923	0.610956	1.03033	0.949499	1.17912	1.06987
213.4	0.104755	0.107166	0.0756706	0.0587333	0.0215801	0.100023	0.0810316		213.4	0.661635	0.637441	0.551499	0.655596	0.288281	0.933566	0.826853		213.4	0.82844	0.820642	0.77894	1.0384	1.06982	1.21768	1.08996		213.4	0.732925	0.676694	0.611604	1.03062	0.950124	1.1795	1.06957
213.6	0.104664	0.107049	0.0759676	0.0591433	0.021565	0.099886	0.0810467		213.6	0.661971	0.637815	0.551869	0.656351	0.288865	0.934344	0.826812		213.6	0.82882	0.820946	0.779304	1.03819	1.07	1.21796	1.08952		213.6	0.732738	0.676758	0.611679	1.03082	0.950963	1.17971	1.06935
213.8	0.10445	0.106893	0.0762591	0.0592557	0.0217051	0.099355	0.0807227		213.8	0.662365	0.637683	0.551811	0.656353	0.289158	0.934816	0.826888		213.8	0.82859	0.821262	0.779616	1.03803	1.06979	1.21799	1.0893		213.8	0.732975	0.67644	0.611981	1.0305	0.951435	1.18016	1.06903
214	0.104101	0.106541	0.0758898	0.0592703	0.0212808	0.0990407	0.0806683		214	0.662655	0.637625	0.551443	0.656229	0.288952	0.93528	0.827121		214	0.828636	0.821566	0.780029	1.03779	1.06975	1.21779	1.08923		214	0.732813	0.676754	0.612098	1.03073	0.952073	1.1808	1.06883
214.2	0.103642	0.106636	0.0760908	0.0589045	0.020852	0.0991094	0.0804118		214.2	0.662801	0.637807	0.551698	0.656351	0.288929	0.935742	0.827466		214.2	0.828802	0.821756	0.780146	1.03775	1.07029	1.21768	1.08959		214.2	0.733541	0.676976	0.612725	1.03083	0.952343	1.18105	1.06868
214.4	0.103611	0.106331	0.0763371	0.0588058	0.0209087	0.0989113	0.0801967		214.4	0.66283	0.637702	0.552033	0.656438	0.288681	0.935723	0.827519		214.4	0.828638	0.821555	0.780617	1.03808	1.07045	1.21769	1.08981		214.4	0.734326	0.677434	0.613247	1.03065	0.9527	1.18129	1.06867
214.6	0.103713	0.105782	0.0760385	0.0582091	0.0206904	0.0982452	0.0796428		214.6	0.662267	0.63726	0.551856	0.65584	0.288185	0.935689	0.827225		214.6	0.828705	0.821141	0.780491	1.03879	1.07069	1.21791	1.08966		214.6	0.734951	0.677644	0.613482	1.03031	0.952787	1.18182	1.06827
214.8	0.103102	0.105405	0.0754924	0.0574049	0.0203087	0.0973932	0.0792062		214.8	0.662787	0.637227	0.552558	0.65621	0.288294	0.935623	0.827281		214.8	0.828811	0.821141	0.780583	1.03899	1.0706	1.21818	1.09008		214.8	0.735333	0.678027	0.613592	1.03004	0.952379	1.18168	1.0685
215	0.103578	0.105432	0.075637	0.0573042	0.0202234	0.0978393	0.0790799		215	0.663102	0.63741	0.552895	0.656578	0.288705	0.936102	0.828102		215	0.828462	0.8212	0.780573	1.03883	1.07061	1.21837	1.09018		215	0.736023	0.678304	0.613609	1.03046	0.952213	1.18186	1.06886
215.2	0.103766	0.105734	0.0755919	0.0570804	0.0199308	0.0974719	0.0790275		215.2	0.662893	0.637221	0.553108	0.656574	0.288327	0.93666	0.828609		215.2	0.828435	0.821616	0.780591	1.03911	1.07062	1.21837	1.09023		215.2	0.736114	0.678455	0.613738	1.03078	0.952268	1.18193	1.0689
215.4	0.103612	0.105676	0.0753543	0.0566411	0.0197783	0.097482	0.078923		215.4	0.66317	0.637523	0.553768	0.657008	0.289043	0.937087	0.829075		215.4	0.828897	0.821484	0.780803	1.03891	1.07095	1.2185	1.09048		215.4	0.736248	0.678388	0.61332	1.03062	0.951993	1.18191	1.06878
215.6	0.103272	0.105956	0.0754644	0.0568681	0.0197874	0.0976998	0.0793464		215.6	0.663686	0.638137	0.554161	0.657305	0.289665	0.937312	0.829617		215.6	0.828921	0.821581	0.780574	1.03877	1.07078	1.21875	1.09039		215.6	0.736132	0.67875	0.613112	1.03075	0.951338	1.18219	1.06921
215.8	0.103866	0.106427	0.0760259	0.0576984	0.0200442	0.0982617	0.0799732		215.8	0.663773	0.638345	0.554033	0.657567	0.289492	0.93736	0.829322		215.8	0.82912	0.821878	0.780886	1.03915	1.07114	1.21856	1.09019		215.8	0.736278	0.678944	0.613414	1.03101	0.950703	1.18217	1.06936
216	0.103922	0.106696	0.0759759	0.0581754	0.0198616	0.0984342	0.0801095		216	0.66449	0.639409	0.555118	0.658368	0.290334	0.937611	0.829976		216	0.829133	0.821719	0.780866	1.03906	1.07105	1.21874	1.09024		216	0.735922	0.678913	0.613618	1.03106	0.949931	1.18208	1.06983
216.2	0.104204	0.107806	0.0763277	0.0588207	0.0203114	0.0987187	0.0810868		216.2	0.664955	0.640099	0.555589	0.658801	0.291036	0.93822	0.830285		216.2	0.829347	0.822072	0.780672	1.03894	1.07127	1.21851	1.09001		216.2	0.735852	0.678921	0.613961	1.03155	0.949552	1.18152	1.07032
216.4	0.10539	0.108989	0.0772376	0.0598382	0.0209562	0.0996653	0.0821907		216.4	0.665721	0.64105	0.556638	0.65934	0.291601	0.939168	0.830845		216.4	0.829757	0.822503	0.78066	1.03917	1.07083	1.2182	1.09022		216.4	0.735903	0.679104	0.614038	1.03219	0.949447	1.18135	1.07096
216.6	0.106122	0.109564	0.0776949	0.0602722	0.0212065	0.100172	0.0823716		216.6	0.665797	0.641815	0.5573	0.659602	0.292287	0.939775	0.830979		216.6	0.830239	0.822719	0.78095	1.03927	1.07095	1.21783	1.09006		216.6	0.735931	0.679355	0.614046	1.03274	0.949099	1.18131	1.07096
216.8	0.106289	0.109891	0.0774238	0.0602877	0.0214534	0.100405	0.0825144		216.8	0.665337	0.642066	0.55742	0.659817	0.291926	0.939755	0.831111		216.8	0.830208	0.822758	0.781065	1.03899	1.07088	1.21778	1.08992		216.8	0.736276	0.679333	0.613794	1.03334	0.949534	1.18109	1.0712
217	0.106824	0.110537	0.0784162	0.0609493	0.0221314	0.101067	0.0827772		217	0.665478	0.64249	0.557549	0.659479	0.292005	0.939829	0.831094		217	0.830488	0.823136	0.780957	1.03892	1.07113	1.21801	1.08988		217	0.73613	0.67961	0.613744	1.03278	0.949505	1.18121	1.07163
217.2	0.107187	0.111088	0.0791197	0.0616363	0.0227351	0.101934	0.0831864		217.2	0.66612	0.642506	0.558132	0.659675	0.292301	0.940511	0.830912		217.2	0.830823	0.823277	0.781055	1.03895	1.07145	1.21828	1.08979		217.2	0.735988	0.67946	0.613726	1.03254	0.949344	1.18121	1.07175
217.4	0.107194	0.110977	0.0791885	0.0614881	0.0229961	0.101962	0.083264		217.4	0.665991	0.642774	0.559136	0.66008	0.292867	0.940767	0.830757		217.4	0.831246	0.823566	0.781208	1.03906	1.07106	1.21867	1.08972		217.4	0.736187	0.679539	0.613631	1.03279	0.949305	1.18113	1.07192
217.6	0.106916	0.110551	0.0794558	0.0610111	0.0229701	0.102136	0.0831807		217.6	0.665837	0.643366	0.559079	0.66039	0.293248	0.940862	0.830765		217.6	0.831568	0.823846	0.781417	1.03931	1.07096	1.21869	1.09014		217.6	0.736477	0.680125	0.613505	1.03234	0.949426	1.18114	1.07186
217.8	0.106997	0.110426	0.079627	0.0605665	0.022863	0.102258	0.0832874		217.8	0.665485	0.643021	0.55839	0.659636	0.292706	0.940293	0.830268		217.8	0.831719	0.823787	0.781892	1.03936	1.07114	1.21857	1.09028		217.8	0.736678	0.680364	0.613865	1.0322	0.949713	1.18121	1.07138
218	0.107312	0.110716	0.0797771	0.0603905	0.0228925	0.102934	0.0836026		218	0.664752	0.642459	0.557642	0.658719	0.291708	0.939351	0.829802		218	0.83199	0.824176	0.782015	1.03941	1.07145	1.21826	1.09053		218	0.737141	0.680629	0.614162	1.03227	0.950207	1.18118	1.07136
218.2	0.107322	0.110694	0.0800558	0.0606217	0.0232185	0.103347	0.0839014		218.2	0.664045	0.642274	0.557441	0.658472	0.29159	0.939017	0.829875		218.2	0.831524	0.824397	0.782425	1.03925	1.07122	1.21852	1.09084		218.2	0.737896	0.680621	0.614681	1.03229	0.950516	1.18109	1.07121
218.4	0.107286	0.110361	0.0800918	0.0605417	0.0231674	0.103031	0.0840542		218.4	0.664071	0.641535	0.55732	0.658182	0.291496	0.938349	0.829502		218.4	0.8318	0.824516	0.78268	1.0396	1.07149	1.21855	1.09055		218.4	0.738182	0.680649	0.615112	1.03227	0.950833	1.1813	1.07125
218.6	0.107215	0.110111	0.0795387	0.0598279	0.0230213	0.102546	0.0838046		218.6	0.663524	0.640849	0.556822	0.657711	0.291217	0.938266	0.829523		218.6	0.831649	0.824728	0.782962	1.03972	1.07154	1.21839	1.09044		218.6	0.738411	0.680994	0.615622	1.0322	0.950806	1.18123	1.07113
218.8	0.107196	0.109719	0.0791916	0.0596061	0.0227626	0.102473	0.0834901		218.8	0.663705	0.641036	0.557311	0.658348	0.291987	0.938235	0.830319		218.8	0.831495	0.825141	0.78339	1.03964	1.07137	1.21859	1.09065		218.8	0.738713	0.681455	0.615974	1.03277	0.951037	1.18105	1.0714
219	0.107804	0.109853	0.0794011	0.0600803	0.0228866	0.102854	0.0835095		219	0.663811	0.641065	0.557152	0.65816	0.291846	0.93829	0.831098		219	0.831338	0.825337	0.783756	1.03984	1.07171	1.21882	1.09057		219	0.738942	0.681408	0.616156	1.03297	0.951539	1.18094	1.0712
219.2	0.10735	0.109906	0.07886	0.0595427	0.0217926	0.101794	0.0830463		219.2	0.663635	0.640709	0.557316	0.658113	0.291915	0.938022	0.831424		219.2	0.831623	0.825383	0.783843	1.04003	1.072	1.21841	1.09061		219.2	0.738344	0.681596	0.61659	1.03303	0.951843	1.18108	1.07102
219.4	0.106873	0.109789	0.0786164	0.0596691	0.0217238	0.102033	0.0828947		219.4	0.663758	0.641357	0.557356	0.658295	0.292434	0.938432	0.832027		219.4	0.831834	0.825498	0.783843	1.04007	1.07196	1.21851	1.09064		219.4	0.738396	0.681603	0.616575	1.03295	0.952222	1.18115	1.07085
219.6	0.107265	0.11033	0.0792146	0.0601448	0.0221658	0.102584	0.083081		219.6	0.664103	0.641776	0.557004	0.658697	0.292605	0.938482	0.832434		219.6	0.832122	0.825669	0.783549	1.04013	1.07224	1.21909	1.09019		219.6	0.738165	0.681587	0.617059	1.03323	0.95198	1.18128	1.07101
219.8	0.107512	0.110485	0.0793353	0.0601438	0.0221077	0.102373	0.0832025		219.8	0.664611	0.64218	0.557605	0.659245	0.293008	0.939006	0.832744		219.8	0.832303	0.825945	0.783492	1.04021	1.07282	1.21919	1.09021		219.8	0.737955	0.681543	0.617834	1.03339	0.952314	1.18153	1.07075
220	0.107143	0.11049	0.0787175	0.0597078	0.0218699	0.102458	0.0832803		220	0.665087	0.643197	0.558267	0.659958	0.29377	0.939805	0.833366		220	0.832612	0.825619	0.783404	1.04063	1.07286	1.21933	1.0903		220	0.738004	0.681245	0.617984	1.0335	0.952582	1.18178	1.07117
220.2	0.107616	0.111193	0.0792906	0.0597746	0.022524	0.102571	0.0837997		220.2	0.665426	0.643524	0.558102	0.660504	0.294199	0.940349	0.833711		220.2	0.833111	0.82559	0.783592	1.04104	1.07312	1.21918	1.09045		220.2	0.737952	0.681722	0.618154	1.03365	0.95294	1.18142	1.07125
220.4	0.107911	0.111282	0.0795228	0.0600265	0.0225545	0.103036	0.0841387		220.4	0.665542	0.644103	0.55896	0.661289	0.294844	0.940917	0.834285		220.4	0.833183	0.825502	0.783716	1.04155	1.07334	1.21907	1.09049		220.4	0.738113	0.681693	0.618154	1.03314	0.952602	1.18124	1.07131
220.6	0.107639	0.111006	0.0791655	0.0601488	0.0226368	0.103085	0.0839159		220.6	0.665551	0.64386	0.558774	0.661732	0.294844	0.941072	0.834265		220.6	0.832795	0.825362	0.784031	1.04133	1.07345	1.21929	1.09071		220.6	0.738375	0.681566	0.618264	1.03311	0.952778	1.18122	1.07091
220.8	0.10749	0.11104	0.0795076	0.0600369	0.0225811	0.103098	0.0839577		220.8	0.665952	0.644001	0.559275	0.662269	0.29484	0.941269	0.834716		220.8	0.832681	0.825597	0.784153	1.04156	1.07361	1.21988	1.09102		220.8	0.738543	0.68203	0.618139	1.03246	0.952767	1.18108	1.0715
221	0.107955	0.111223	0.0799698	0.0602871	0.0231742	0.103389	0.0844735		221	0.66628	0.643817	0.559562	0.662386	0.294953	0.941179	0.834805		221	0.833007	0.825447	0.784735	1.04224	1.07386	1.21993	1.09119		221	0.738219	0.682163	0.618103	1.03189	0.952278	1.18132	1.07199
221.2	0.108052	0.111348	0.0802006	0.0599595	0.0236315	0.103737	0.0847393		221.2	0.666943	0.644035	0.560317	0.662978	0.295496	0.941419	0.834633		221.2	0.832798	0.825443	0.785066	1.04238	1.07391	1.21995	1.09126		221.2	0.738783	0.682275	0.617949	1.03207	0.952032	1.18164	1.07202
221.4	0.107859	0.110997	0.0799775	0.0591947	0.0231976	0.10321	0.0842545		221.4	0.666244	0.643727	0.560062	0.663139	0.295346	0.940594	0.833974		221.4	0.832647	0.825568	0.785553	1.0422	1.07376	1.22042	1.09144		221.4	0.738934	0.682784	0.617875	1.03212	0.952128	1.18143	1.07211
221.6	0.10793	0.11113	0.0803538	0.0591551	0.0233578	0.103348	0.0842328		221.6	0.66674	0.644191	0.560173	0.663447	0.295855	0.940719	0.834003		221.6	0.832787	0.825458	0.785671	1.04223	1.07374	1.22032	1.0918		221.6	0.739199	0.683072	0.618395	1.03181	0.952174	1.18152	1.07211
221.8	0.10823	0.111029	0.0801228	0.0592181	0.0236523	0.103263	0.0842667		221.8	0.666918	0.644313	0.560283	0.663163	0.295533	0.940976	0.833619		221.8	0.832777	0.825435	0.785715	1.04221	1.0737	1.2204	1.09176		221.8	0.739295	0.682898	0.618716	1.0318	0.952593	1.18158	1.07182
222	0.107905	0.111227	0.0801213	0.0593081	0.0237266	0.103339	0.0840906		222	0.66752	0.64417	0.56028	0.663062	0.295734	0.940867	0.833693		222	0.83292	0.82606	0.785672	1.04185	1.07366	1.22056	1.09181		222	0.739843	0.683117	0.618677	1.03164	0.952744	1.18186	1.07183
222.2	0.108143	0.111235	0.0803849	0.0597076	0.0238717	0.103284	0.0843814		222.2	0.667839	0.643916	0.560118	0.663072	0.296083	0.940936	0.833766		222.2	0.83249	0.826499	0.78587	1.04174	1.07379	1.22071	1.09192		222.2	0.739964	0.683359	0.61896	1.03167	0.952404	1.18171	1.07138
222.4	0.107959	0.111161	0.0805361	0.0594868	0.0237693	0.103041	0.0842507		222.4	0.668524	0.643971	0.560518	0.663036	0.296496	0.940929	0.833725		222.4	0.832878	0.826735	0.786222	1.04177	1.07416	1.22016	1.09172		222.4	0.74018	0.683532	0.619089	1.03172	0.952321	1.18147	1.07133
222.6	0.108036	0.111015	0.0801503	0.0591574	0.0235301	0.102891	0.0839473		222.6	0.668399	0.644022	0.560504	0.663409	0.296415	0.941489	0.834014		222.6	0.832489	0.826886	0.786637	1.0417	1.07389	1.21997	1.09174		222.6	0.740628	0.684017	0.619491	1.03177	0.952288	1.1811	1.07118
222.8	0.108147	0.111366	0.0803284	0.0597957	0.023248	0.103474	0.0839241		222.8	0.668567	0.644394	0.560925	0.66363	0.296612	0.941262	0.834231		222.8	0.83231	0.827149	0.786875	1.04151	1.07395	1.22014	1.09182		222.8	0.741005	0.684012	0.619708	1.03177	0.952108	1.18084	1.07093
223	0.108549	0.111907	0.0807079	0.0602153	0.0231061	0.103852	0.0839257		223	0.668225	0.644135	0.560702	0.662937	0.295856	0.941023	0.833479		223	0.832345	0.827412	0.786969	1.04124	1.07419	1.21981	1.09162		223	0.740972	0.683945	0.619994	1.03203	0.951555	1.18063	1.07059
223.2	0.108342	0.112237	0.0804653	0.0597357	0.0223113	0.103271	0.0836603		223.2	0.668119	0.643978	0.560504	0.662641	0.295781	0.941162	0.833477		223.2	0.832327	0.827733	0.786495	1.0407	1.07406	1.21923	1.09134		223.2	0.741414	0.684634	0.619949	1.03212	0.951136	1.18064	1.0706
223.4	0.109084	0.11249	0.0809755	0.0602362	0.0229667	0.104231	0.0842442		223.4	0.668058	0.644393	0.560307	0.662293	0.295608	0.941308	0.833467		223.4	0.83227	0.828107	0.786303	1.04041	1.07394	1.21965	1.09152		223.4	0.741885	0.684759	0.619954	1.03225	0.951291	1.18096	1.07023
223.6	0.109392	0.112989	0.0813859	0.0602156	0.0233374	0.104422	0.0845749		223.6	0.668029	0.644016	0.559989	0.662408	0.295499	0.941227	0.833014		223.6	0.832572	0.828301	0.786369	1.04033	1.07437	1.21997	1.09131		223.6	0.742183	0.684719	0.62015	1.033	0.951173	1.18086	1.07049
223.8	0.109372	0.112964	0.0811889	0.0599363	0.0229466	0.104294	0.0847214		223.8	0.667809	0.64395	0.560405	0.66205	0.295213	0.941077	0.833151		223.8	0.832763	0.828665	0.786265	1.04041	1.07429	1.21973	1.09155		223.8	0.742723	0.684802	0.620218	1.03341	0.951414	1.18095	1.07041
224	0.109439	0.112595	0.081106	0.0598315	0.0225793	0.104602	0.0850652		224	0.66793	0.644388	0.560636	0.66169	0.295857	0.941466	0.833537		224	0.833353	0.828715	0.7863	1.04099	1.07438	1.21971	1.09164		224	0.74324	0.684922	0.62022	1.03354	0.951711	1.1806	1.07063
224.2	0.109419	0.112495	0.0812272	0.0598134	0.0220725	0.104416	0.0851467		224.2	0.668275	0.644568	0.561031	0.662322	0.296227	0.941616	0.834141		224.2	0.833809	0.828522	0.786467	1.04099	1.07435	1.21984	1.0914		224.2	0.743311	0.684974	0.620372	1.0337	0.951689	1.1806	1.07059
224.4	0.109636	0.112499	0.0814856	0.0599393	0.0222528	0.10433	0.0858402		224.4	0.668268	0.644827	0.561758	0.662844	0.296663	0.942259	0.835093		224.4	0.834049	0.828605	0.786616	1.04121	1.07437	1.21986	1.09148		224.4	0.743573	0.684703	0.620615	1.03376	0.951727	1.18073	1.0708
224.6	0.109826	0.112392	0.0815941	0.0603048	0.0221379	0.103746	0.0857471		224.6	0.668583	0.645116	0.562044	0.662763	0.29667	0.942358	0.835603		224.6	0.834663	0.828512	0.787047	1.04163	1.074	1.2203	1.09181		224.6	0.743405	0.684638	0.620892	1.03397	0.952295	1.1812	1.07096
224.8	0.110168	0.112638	0.0821586	0.0601375	0.0222734	0.103589	0.0861288		224.8	0.66828	0.645751	0.56244	0.662734	0.296807	0.942208	0.83631		224.8	0.835498	0.828755	0.787121	1.04198	1.07402	1.22063	1.09173		224.8	0.742943	0.684781	0.620888	1.03369	0.952216	1.18166	1.07159
225	0.110247	0.112694	0.081933	0.0602222	0.0223825	0.103396	0.0862743		225	0.668781	0.646336	0.562685	0.663289	0.297404	0.942575	0.837124		225	0.835844	0.828343	0.787322	1.04223	1.07388	1.22063	1.09162		225	0.742535	0.684625	0.621375	1.0341	0.952295	1.1823	1.07225
225.2	0.11021	0.113038	0.0824561	0.0606151	0.0223071	0.103404	0.0860943		225.2	0.669574	0.647248	0.563578	0.663976	0.298251	0.943129	0.837692		225.2	0.835639	0.828282	0.787376	1.042	1.07373	1.22113	1.09194		225.2	0.742882	0.684898	0.621155	1.03443	0.952213	1.18252	1.07237
225.4	0.110072	0.112911	0.0820201	0.0602684	0.0218536	0.102696	0.0857762		225.4	0.669253	0.647169	0.563744	0.663761	0.298138	0.943034	0.837679		225.4	0.836073	0.828064	0.787623	1.04202	1.07386	1.22144	1.09202		225.4	0.742439	0.684939	0.621743	1.03459	0.952397	1.18229	1.0727
225.6	0.110495	0.113038	0.0824491	0.0610036	0.0228487	0.102951	0.0862833		225.6	0.669722	0.64798	0.564076	0.663584	0.298693	0.943327	0.837974		225.6	0.836252	0.828081	0.787698	1.04245	1.07387	1.22125	1.09197		225.6	0.742526	0.684973	0.622231	1.03472	0.952486	1.18269	1.07292
225.8	0.110106	0.112833	0.0820282	0.0610687	0.0228087	0.102777	0.0861676		225.8	0.670039	0.648523	0.564592	0.66402	0.298739	0.943757	0.838431		225.8	0.836337	0.828301	0.787742	1.04251	1.07422	1.22138	1.09203		225.8	0.742828	0.685132	0.622391	1.03476	0.952752	1.18261	1.07272
226	0.10974	0.113286	0.0823811	0.0611498	0.0227917	0.10307	0.0860927		226	0.670075	0.64828	0.564535	0.664252	0.298894	0.943236	0.838831		226	0.836788	0.828412	0.788011	1.04254	1.07462	1.22137	1.09212		226	0.743147	0.685602	0.622648	1.03453	0.952957	1.1826	1.07245
226.2	0.110224	0.113524	0.0826205	0.0613964	0.022902	0.103523	0.0860442		226.2	0.670379	0.648525	0.564744	0.664636	0.299123	0.943826	0.839325		226.2	0.836487	0.828453	0.788185	1.04248	1.07504	1.22088	1.09208		226.2	0.743219	0.685778	0.623124	1.03443	0.952563	1.18195	1.07214
226.4	0.11	0.113492	0.082911	0.0613753	0.0227765	0.103489	0.0859772		226.4	0.670715	0.649087	0.565479	0.664987	0.299447	0.944235	0.83932		226.4	0.836695	0.828573	0.788616	1.04239	1.07496	1.22055	1.09203		226.4	0.743444	0.685881	0.623434	1.03424	0.952739	1.18208	1.07214
226.6	0.110235	0.11358	0.0827629	0.0615275	0.0227336	0.103263	0.0857803		226.6	0.670999	0.649153	0.565648	0.665631	0.299609	0.94482	0.839292		226.6	0.836591	0.828721	0.788731	1.04245	1.0753	1.22042	1.0921		226.6	0.743598	0.685696	0.623631	1.03414	0.95267	1.18187	1.0721
226.8	0.11025	0.113859	0.0827508	0.061885	0.0231492	0.103762	0.0855116		226.8	0.671221	0.648915	0.565692	0.665643	0.299371	0.944641	0.838898		226.8	0.836789	0.828778	0.788863	1.04198	1.07546	1.22011	1.09191		226.8	0.743692	0.685585	0.623675	1.03421	0.952316	1.18157	1.07213
227	0.110982	0.114218	0.0827336	0.061922	0.0236128	0.103853	0.0854512		227	0.67108	0.648235	0.565292	0.665228	0.299027	0.944403	0.838281		227	0.837067	0.8289	0.789383	1.04166	1.0753	1.21951	1.09188		227	0.74392	0.686009	0.623872	1.03508	0.952144	1.18143	1.07221
227.2	0.111074	0.114492	0.0825087	0.0620216	0.0238779	0.10389	0.0857138		227.2	0.671103	0.647823	0.564626	0.665182	0.298728	0.94434	0.838284		227.2	0.836588	0.829002	0.789438	1.04167	1.07546	1.21913	1.09184		227.2	0.744707	0.686245	0.6236	1.03484	0.952141	1.18126	1.07239
227.4	0.110864	0.11407	0.0823671	0.0619582	0.0238079	0.104134	0.0855722		227.4	0.671042	0.647518	0.564911	0.665271	0.298807	0.943897	0.838179		227.4	0.836716	0.828851	0.789847	1.04169	1.07569	1.21949	1.09223		227.4	0.744581	0.686194	0.623742	1.03506	0.952424	1.18132	1.07227
227.6	0.110693	0.114258	0.0821153	0.0619903	0.0239771	0.104915	0.0857918		227.6	0.67065	0.646621	0.56465	0.665187	0.298575	0.943766	0.837617		227.6	0.836927	0.829065	0.789789	1.04229	1.07556	1.21979	1.09212		227.6	0.745093	0.686483	0.623819	1.03558	0.952393	1.18102	1.07245
227.8	0.110946	0.113815	0.0819018	0.0617584	0.0238683	0.105217	0.085758		227.8	0.670524	0.646289	0.5649	0.665143	0.298519	0.943736	0.838075		227.8	0.837605	0.82937	0.78944	1.04238	1.07561	1.22007	1.09222		227.8	0.745429	0.686717	0.623834	1.03583	0.952615	1.18106	1.072
228	0.110834	0.113529	0.0819526	0.0617011	0.0240177	0.106002	0.0861924		228	0.670868	0.646573	0.565165	0.665379	0.299011	0.943836	0.838031		228	0.83814	0.829222	0.789459	1.04269	1.07552	1.22022	1.09204		228	0.745629	0.686816	0.623906	1.03589	0.952975	1.18093	1.07192
228.2	0.110874	0.113337	0.0817947	0.0615505	0.0240933	0.106012	0.0858895		228.2	0.671231	0.646419	0.565452	0.665859	0.298683	0.943856	0.838146		228.2	0.838453	0.829227	0.789548	1.04265	1.07545	1.22041	1.09172		228.2	0.745865	0.687025	0.623943	1.03589	0.952902	1.1813	1.07171
228.4	0.110935	0.113165	0.0818911	0.0612991	0.0243732	0.106047	0.0860173		228.4	0.671374	0.646454	0.565454	0.665682	0.298827	0.944242	0.838434		228.4	0.838777	0.829379	0.789837	1.04274	1.07511	1.22028	1.09194		228.4	0.745681	0.687011	0.62413	1.03567	0.953081	1.18127	1.07209
228.6	0.110552	0.113176	0.0817183	0.0613482	0.0240771	0.10593	0.0858648		228.6	0.67174	0.646908	0.565591	0.665527	0.2992	0.944182	0.838609		228.6	0.839365	0.82933	0.790034	1.043	1.07482	1.22048	1.0918		228.6	0.74573	0.687016	0.623897	1.03569	0.953051	1.18137	1.07188
228.8	0.110763	0.11357	0.0817569	0.0614798	0.024404	0.106687	0.0862068		228.8	0.672057	0.647532	0.56586	0.666251	0.299865	0.944479	0.839494		228.8	0.839377	0.829716	0.789942	1.04281	1.07461	1.22023	1.0915		228.8	0.745941	0.687316	0.624064	1.0355	0.953125	1.18162	1.0721
229	0.111001	0.11427	0.0822902	0.0618742	0.0244241	0.10751	0.0864598		229	0.67248	0.647982	0.566201	0.666203	0.300068	0.945091	0.839756		229	0.838985	0.829621	0.790081	1.04291	1.07447	1.22056	1.0917		229	0.746314	0.687736	0.624223	1.03571	0.952917	1.18182	1.07214
229.2	0.11142	0.114741	0.0826692	0.0625531	0.0248373	0.108134	0.0867703		229.2	0.672485	0.64801	0.566582	0.66627	0.300463	0.945685	0.839945		229.2	0.83862	0.82968	0.790508	1.04275	1.07434	1.22053	1.0919		229.2	0.746623	0.688204	0.623935	1.03575	0.953106	1.18169	1.07166
229.4	0.111338	0.115128	0.0826593	0.0622789	0.0246177	0.107988	0.0872498		229.4	0.672442	0.647962	0.567164	0.666172	0.300638	0.945576	0.840065		229.4	0.838582	0.830055	0.790542	1.04319	1.0745	1.22046	1.09172		229.4	0.746472	0.688256	0.624645	1.03579	0.953441	1.18144	1.07199
229.6	0.11097	0.114877	0.0826335	0.0625934	0.0243826	0.108127	0.087199		229.6	0.672065	0.648177	0.566918	0.666164	0.300771	0.945415	0.84036		229.6	0.83811	0.830502	0.791212	1.04329	1.07442	1.22016	1.09174		229.6	0.746747	0.688643	0.624779	1.03586	0.953433	1.18148	1.07219
229.8	0.1106	0.115248	0.0827657	0.0622022	0.023669	0.108065	0.0867989		229.8	0.672201	0.648721	0.567553	0.666465	0.301292	0.946221	0.840921		229.8	0.838146	0.830638	0.791215	1.04337	1.0746	1.22051	1.09195		229.8	0.746815	0.688675	0.625319	1.03592	0.953827	1.1812	1.0721
230	0.110459	0.115582	0.0823179	0.0614608	0.0228294	0.107502	0.086643		230	0.672154	0.649199	0.567731	0.66648	0.301787	0.946596	0.841294		230	0.838198	0.830616	0.791829	1.0433	1.07445	1.22057	1.09223		230	0.746707	0.689242	0.625833	1.03608	0.953686	1.18153	1.07199
230.2	0.110374	0.115391	0.0820437	0.06066	0.0218602	0.106758	0.0861025		230.2	0.672753	0.649753	0.568337	0.666576	0.302046	0.947534	0.841602		230.2	0.837767	0.83077	0.792174	1.04324	1.07468	1.22035	1.0925		230.2	0.746629	0.688941	0.626249	1.0359	0.953198	1.1815	1.07204
230.4	0.110655	0.115583	0.0819864	0.0601768	0.0216443	0.106102	0.0864186		230.4	0.67324	0.650489	0.568953	0.666883	0.302305	0.947708	0.84149		230.4	0.837927	0.831035	0.792363	1.0433	1.07461	1.22037	1.09258		230.4	0.746707	0.68863	0.626587	1.03579	0.953241	1.18157	1.07243
230.6	0.11059	0.114772	0.0813315	0.0594089	0.0209141	0.10531	0.085889		230.6	0.673531	0.650631	0.569292	0.667235	0.302766	0.948336	0.84196		230.6	0.838051	0.831206	0.792689	1.04332	1.0749	1.22012	1.09278		230.6	0.746673	0.688148	0.626839	1.03584	0.953136	1.1816	1.07292
230.8	0.110809	0.11476	0.0812058	0.0591937	0.020306	0.10522	0.085808		230.8	0.673457	0.650378	0.569271	0.667491	0.302835	0.948102	0.842114		230.8	0.838433	0.831175	0.793394	1.04328	1.07469	1.22009	1.0926		230.8	0.746707	0.688498	0.627262	1.03612	0.953008	1.18184	1.0732
231	0.111025	0.114991	0.0813624	0.0591222	0.0200339	0.104856	0.0858368		231	0.673502	0.650351	0.56935	0.667735	0.303276	0.948069	0.842117		231	0.83821	0.831108	0.793945	1.04369	1.07494	1.22023	1.09269		231	0.746911	0.688462	0.627505	1.03618	0.953007	1.18236	1.0736
231.2	0.111168	0.114608	0.0810446	0.0588965	0.0195992	0.10451	0.0858576		231.2	0.673403	0.64987	0.56961	0.667808	0.303108	0.948099	0.842173		231.2	0.83827	0.831073	0.794174	1.0439	1.07534	1.22025	1.09297		231.2	0.747031	0.688735	0.627651	1.03591	0.952988	1.18299	1.07379
231.4	0.111123	0.113799	0.0810291	0.0589228	0.0189311	0.10386	0.0862016		231.4	0.673384	0.649818	0.57008	0.667899	0.303227	0.948315	0.84251		231.4	0.839069	0.831074	0.794166	1.04406	1.07518	1.22077	1.09297		231.4	0.74699	0.689061	0.6283	1.03585	0.95294	1.18309	1.07371
231.6	0.111774	0.113804	0.080666	0.0591393	0.0191675	0.104033	0.0865494		231.6	0.673193	0.649566	0.569954	0.668056	0.302997	0.948238	0.842438		231.6	0.838937	0.831265	0.793992	1.04428	1.07498	1.22149	1.09286		231.6	0.747496	0.689528	0.628408	1.03602	0.952652	1.18327	1.07388
231.8	0.111684	0.112967	0.0804993	0.0590499	0.0188325	0.103483	0.0861382		231.8	0.673186	0.649357	0.570501	0.66864	0.303245	0.94839	0.842547		231.8	0.839199	0.831322	0.794271	1.04392	1.07514	1.22169	1.09281		231.8	0.747707	0.689401	0.628579	1.03624	0.952531	1.18342	1.07373
232	0.111639	0.113017	0.0809671	0.0592547	0.0192884	0.103706	0.0866254		232	0.673322	0.649733	0.570887	0.669242	0.303194	0.948244	0.84247		232	0.83865	0.831362	0.794633	1.04321	1.07474	1.22173	1.09302		232	0.747746	0.689515	0.628909	1.03659	0.952582	1.18332	1.07404
232.2	0.111887	0.11276	0.081025	0.0595377	0.0195651	0.103571	0.086751		232.2	0.673418	0.649408	0.571078	0.669225	0.303023	0.948229	0.842389		232.2	0.838488	0.831444	0.794684	1.04333	1.07509	1.22197	1.09316		232.2	0.747932	0.689786	0.629055	1.0365	0.952463	1.18348	1.07412
232.4	0.111677	0.11299	0.0814848	0.0600109	0.0200746	0.104038	0.0869812		232.4	0.673579	0.649312	0.571165	0.669504	0.303189	0.948132	0.842473		232.4	0.838493	0.831441	0.794681	1.04326	1.07498	1.22173	1.09324		232.4	0.747878	0.689726	0.628955	1.03649	0.952598	1.18339	1.07453
232.6	0.111834	0.11353	0.0818113	0.0608267	0.0207175	0.104703	0.0874368		232.6	0.674117	0.649598	0.571735	0.669917	0.30359	0.948187	0.842643		232.6	0.838143	0.831255	0.795001	1.04304	1.0752	1.22181	1.09313		232.6	0.748473	0.689838	0.628745	1.03667	0.953028	1.18362	1.07434
232.8	0.112609	0.11415	0.0826034	0.0617774	0.0217585	0.105666	0.0881999		232.8	0.674571	0.649813	0.572173	0.670097	0.303623	0.948451	0.843353		232.8	0.837815	0.831431	0.794944	1.04272	1.07502	1.22183	1.09293		232.8	0.748847	0.69031	0.628753	1.03654	0.953464	1.18347	1.07437
233	0.112671	0.114356	0.0832661	0.0624419	0.0220974	0.106413	0.0882743		233	0.6746	0.649798	0.57238	0.670193	0.303674	0.948718	0.84359		233	0.837709	0.831414	0.794542	1.04255	1.07514	1.22229	1.09307		233	0.749151	0.690267	0.628736	1.03661	0.953581	1.18329	1.07404
233.2	0.112743	0.114703	0.0834653	0.0630522	0.0226327	0.106834	0.088216		233.2	0.674653	0.649635	0.57239	0.670829	0.304324	0.948714	0.843946		233.2	0.837783	0.831343	0.794665	1.04262	1.07485	1.22157	1.09322		233.2	0.749037	0.690421	0.628704	1.0368	0.953998	1.18366	1.07408
233.4	0.11273	0.115424	0.084334	0.0635104	0.0231375	0.107406	0.0887708		233.4	0.674703	0.649941	0.572489	0.670857	0.304506	0.948663	0.844049		233.4	0.83761	0.831541	0.794912	1.04297	1.07475	1.22147	1.09364		233.4	0.749145	0.690162	0.628608	1.03693	0.953973	1.1835	1.07443
233.6	0.113057	0.115988	0.084907	0.0644061	0.0238578	0.108255	0.0891431		233.6	0.674326	0.650187	0.572012	0.67102	0.304491	0.948453	0.844205		233.6	0.837561	0.831568	0.795475	1.04289	1.07449	1.2214	1.09316		233.6	0.749213	0.690519	0.628761	1.03715	0.953892	1.1838	1.07416
233.8	0.113252	0.116604	0.0851818	0.0643131	0.0240084	0.108442	0.0895626		233.8	0.674478	0.650789	0.571836	0.671143	0.304789	0.948813	0.844017		233.8	0.83771	0.831246	0.795156	1.04302	1.07468	1.22177	1.0931		233.8	0.749281	0.690507	0.629156	1.03735	0.953986	1.1834	1.07378
234	0.113238	0.117375	0.084996	0.0642489	0.0238741	0.108556	0.0897976		234	0.674707	0.65117	0.571916	0.671347	0.305087	0.949049	0.844347		234	0.837963	0.831268	0.795199	1.04321	1.07475	1.22164	1.09323		234	0.749668	0.690948	0.629366	1.03724	0.953603	1.18305	1.07337
234.2	0.113322	0.117554	0.0850845	0.0642549	0.0237447	0.109106	0.0897307		234.2	0.675054	0.651292	0.572251	0.671342	0.305119	0.948834	0.844527		234.2	0.838194	0.83162	0.794944	1.04363	1.0749	1.2213	1.09332		234.2	0.750012	0.690731	0.629274	1.03698	0.953583	1.18235	1.07327
234.4	0.113987	0.118098	0.0851262	0.0644039	0.0237326	0.109655	0.0902447		234.4	0.675376	0.652054	0.572634	0.671635	0.305657	0.948857	0.844798		234.4	0.838491	0.831599	0.794683	1.04376	1.07485	1.22097	1.09278		234.4	0.750234	0.690926	0.629464	1.03682	0.953617	1.18208	1.07348
234.6	0.113378	0.117752	0.0847654	0.0638856	0.023419	0.109772	0.0897926		234.6	0.67544	0.652133	0.572484	0.671517	0.305873	0.9488	0.844919		234.6	0.839041	0.83178	0.794938	1.04416	1.07492	1.22065	1.09283		234.6	0.750409	0.691015	0.630096	1.03676	0.953681	1.18245	1.07356
234.8	0.113777	0.118529	0.0852486	0.0641201	0.0234698	0.110112	0.0899325		234.8	0.675904	0.652075	0.572257	0.671582	0.306416	0.948648	0.845049		234.8	0.839362	0.831631	0.794919	1.04496	1.07517	1.22114	1.09265		234.8	0.749918	0.691444	0.630324	1.03688	0.953422	1.18238	1.07373
235	0.113671	0.118467	0.0853279	0.0639662	0.0235439	0.109811	0.0896559		235	0.67674	0.652401	0.572275	0.671482	0.306832	0.949138	0.845182		235	0.839674	0.83198	0.794829	1.04563	1.07518	1.22128	1.09223		235	0.75011	0.691407	0.63044	1.03675	0.953833	1.18252	1.0738
235.2	0.113866	0.117929	0.0848837	0.0634658	0.0231489	0.109023	0.0895947		235.2	0.676852	0.652489	0.572239	0.67103	0.306055	0.949383	0.845283		235.2	0.840123	0.83264	0.795083	1.0459	1.07509	1.22133	1.09194		235.2	0.750099	0.691926	0.630777	1.03685	0.954078	1.1824	1.07378
235.4	0.113694	0.11754	0.0845962	0.0634349	0.0226957	0.10841	0.0893549		235.4	0.677156	0.652988	0.571925	0.671175	0.306147	0.949741	0.845341		235.4	0.840184	0.832821	0.795381	1.04615	1.07533	1.2216	1.09166		235.4	0.750207	0.692028	0.631153	1.03645	0.954218	1.18186	1.07359
235.6	0.113715	0.117107	0.0841595	0.0629951	0.0226659	0.107843	0.0886462		235.6	0.677371	0.653463	0.572513	0.671914	0.306391	0.950085	0.845748		235.6	0.839759	0.832993	0.795817	1.04603	1.0757	1.22187	1.09145		235.6	0.750103	0.69232	0.630909	1.03647	0.954046	1.18178	1.07351
235.8	0.11345	0.116603	0.0839042	0.0623921	0.0221918	0.107384	0.0880743		235.8	0.677343	0.65347	0.572686	0.671708	0.306453	0.950794	0.845844		235.8	0.839775	0.833251	0.796046	1.04595	1.07598	1.22173	1.09187		235.8	0.749955	0.692557	0.631762	1.03649	0.953981	1.18186	1.07352
236	0.113665	0.11699	0.0839842	0.0623123	0.0223576	0.107531	0.088437		236	0.677389	0.653695	0.572929	0.67142	0.306406	0.95079	0.846141		236	0.83954	0.833258	0.796131	1.04605	1.07643	1.22194	1.09227		236	0.749803	0.692209	0.632108	1.03686	0.954121	1.18188	1.07353
236.2	0.113845	0.116837	0.0839417	0.0621837	0.0222344	0.107336	0.088332		236.2	0.677329	0.653537	0.572922	0.671081	0.306016	0.950888	0.846007		236.2	0.839961	0.833488	0.796244	1.04654	1.07718	1.22174	1.09234		236.2	0.750014	0.692275	0.632247	1.03666	0.95424	1.1821	1.07343
236.4	0.113901	0.116861	0.0839014	0.0620382	0.0222133	0.107714	0.0882128		236.4	0.677331	0.653565	0.572782	0.670904	0.305957	0.950564	0.846118		236.4	0.839944	0.833704	0.796535	1.04647	1.07718	1.2215	1.09242		236.4	0.750207	0.6925	0.632475	1.03677	0.954304	1.1823	1.07364
236.6	0.114037	0.116572	0.0835287	0.0622067	0.0222137	0.107789	0.0884742		236.6	0.677479	0.653878	0.572957	0.671206	0.305867	0.950725	0.846467		236.6	0.839806	0.833635	0.796843	1.04625	1.07715	1.22144	1.09258		236.6	0.750398	0.692802	0.632344	1.03682	0.954556	1.18258	1.0733
236.8	0.114101	0.116606	0.0834501	0.0623371	0.0219528	0.107446	0.0883328		236.8	0.677544	0.654189	0.57293	0.671181	0.305922	0.951058	0.847006		236.8	0.84024	0.834223	0.796487	1.04614	1.07716	1.221	1.09251		236.8	0.750175	0.693177	0.632649	1.03674	0.954155	1.18283	1.07313
237	0.113794	0.116193	0.0832468	0.0617593	0.0215751	0.107373	0.0878914		237	0.677807	0.654794	0.573572	0.672234	0.306875	0.951817	0.84741		237	0.840253	0.834397	0.796756	1.046	1.07737	1.22089	1.09266		237	0.750445	0.692862	0.632998	1.03683	0.954109	1.18322	1.07316
237.2	0.11395	0.116917	0.0835605	0.0619235	0.0219805	0.107638	0.0881846		237.2	0.677729	0.655092	0.57386	0.67253	0.307334	0.951778	0.847454		237.2	0.840448	0.834698	0.797502	1.04598	1.07735	1.22006	1.09307		237.2	0.750669	0.693369	0.632841	1.03713	0.954023	1.18392	1.07317
237.4	0.114119	0.116947	0.0838274	0.0620402	0.0220442	0.107885	0.0886589		237.4	0.677325	0.655442	0.574141	0.672864	0.307785	0.951851	0.847741		237.4	0.840512	0.834907	0.797859	1.0459	1.07759	1.22016	1.09288		237.4	0.750867	0.693657	0.632837	1.03702	0.953517	1.18421	1.07305
237.6	0.113872	0.116875	0.0839741	0.0617845	0.0219592	0.107679	0.088719		237.6	0.676819	0.655481	0.57408	0.673174	0.307567	0.951134	0.8478		237.6	0.840919	0.834924	0.797595	1.04546	1.07776	1.22019	1.09246		237.6	0.751349	0.693986	0.633113	1.03763	0.953654	1.18444	1.07276
237.8	0.113117	0.116612	0.0835409	0.0611643	0.0213974	0.107305	0.0883459		237.8	0.676487	0.655367	0.574167	0.67336	0.307739	0.950908	0.847841		237.8	0.841152	0.834907	0.797449	1.04514	1.07821	1.22022	1.09307		237.8	0.751831	0.693976	0.633049	1.03772	0.953537	1.18422	1.07295
238	0.11298	0.117093	0.0835578	0.0614576	0.0213011	0.107721	0.088152		238	0.676436	0.655246	0.574805	0.673613	0.308516	0.950708	0.848118		238	0.841769	0.835118	0.797481	1.04488	1.07828	1.22021	1.09327		238	0.752377	0.694052	0.633026	1.03732	0.953828	1.18423	1.07287
238.2	0.112959	0.117041	0.0834067	0.0612668	0.0212004	0.107955	0.0880317		238.2	0.676175	0.655404	0.57531	0.673911	0.308662	0.950531	0.848117		238.2	0.841696	0.834871	0.797428	1.04431	1.07835	1.21985	1.09299		238.2	0.752768	0.694172	0.632817	1.03786	0.953967	1.1841	1.07352
238.4	0.113037	0.11693	0.0836007	0.061165	0.0213756	0.107745	0.08793		238.4	0.675646	0.655236	0.575331	0.673738	0.308507	0.949991	0.847836		238.4	0.841875	0.834427	0.797044	1.04419	1.07801	1.21985	1.09256		238.4	0.753011	0.694216	0.632874	1.03792	0.954192	1.18423	1.07385
238.6	0.112945	0.116777	0.083982	0.0615858	0.0213827	0.107925	0.0877302		238.6	0.675657	0.65495	0.574961	0.673386	0.308739	0.949834	0.847315		238.6	0.842359	0.834728	0.797068	1.04411	1.07801	1.22025	1.09278		238.6	0.753383	0.694137	0.633196	1.03805	0.954366	1.18443	1.07373
238.8	0.113136	0.117273	0.0850584	0.0622861	0.0215161	0.108435	0.0881106		238.8	0.675858	0.655048	0.575046	0.673389	0.308883	0.949922	0.847274		238.8	0.842295	0.834615	0.797018	1.04433	1.07772	1.22074	1.09239		238.8	0.753158	0.694219	0.633049	1.03795	0.954908	1.18447	1.07402
239	0.11326	0.117199	0.0855552	0.0625593	0.0211144	0.108207	0.0878264		239	0.676168	0.65532	0.574831	0.67355	0.308533	0.950203	0.847167		239	0.842171	0.83476	0.797342	1.04404	1.07767	1.22137	1.09164		239	0.753772	0.694825	0.632859	1.03811	0.955841	1.18454	1.07416
239.2	0.113695	0.11733	0.086073	0.0627008	0.0213094	0.108267	0.0876901		239.2	0.676005	0.655477	0.574865	0.67343	0.308052	0.950236	0.847097		239.2	0.842406	0.8348	0.797848	1.04374	1.07771	1.22177	1.09177		239.2	0.753888	0.694825	0.63305	1.03823	0.956425	1.1845	1.07411
239.4	0.113968	0.11761	0.0863249	0.0631132	0.0216295	0.10837	0.0874177		239.4	0.676578	0.655515	0.575077	0.673656	0.308358	0.950633	0.847409		239.4	0.842891	0.834496	0.798253	1.0436	1.07815	1.22208	1.09149		239.4	0.754184	0.694778	0.632954	1.03818	0.956822	1.18446	1.07368
239.6	0.113966	0.117777	0.0867717	0.0634436	0.0218018	0.108453	0.0877671		239.6	0.676903	0.655635	0.575337	0.673399	0.308238	0.951001	0.84764		239.6	0.843099	0.834442	0.798506	1.0438	1.07812	1.22249	1.09123		239.6	0.754255	0.695069	0.633335	1.03842	0.956871	1.18474	1.07375
239.8	0.114237	0.117918	0.0867908	0.0637225	0.0214691	0.108664	0.0873897		239.8	0.676809	0.655125	0.574713	0.672513	0.308244	0.951046	0.847198		239.8	0.843362	0.834712	0.798627	1.04399	1.07822	1.22285	1.09146		239.8	0.754481	0.694899	0.634273	1.0387	0.957076	1.18464	1.07362
240	0.114764	0.118668	0.0875704	0.0641901	0.0217169	0.109472	0.0881556		240	0.676994	0.654967	0.574985	0.67236	0.308339	0.951149	0.847576		240	0.843486	0.834942	0.798887	1.04448	1.07816	1.22284	1.09157		240	0.754654	0.694418	0.634575	1.03867	0.95711	1.18442	1.07357
240.2	0.11488	0.118987	0.0879162	0.0644617	0.0220585	0.109702	0.0885423		240.2	0.67712	0.654616	0.574641	0.672433	0.307968	0.951573	0.847345		240.2	0.843775	0.835174	0.799283	1.04468	1.07811	1.22303	1.09179		240.2	0.754737	0.694525	0.634897	1.03859	0.95716	1.18421	1.07352
240.4	0.11503	0.119581	0.0879275	0.0650122	0.0226782	0.110216	0.0891162		240.4	0.677871	0.655366	0.575165	0.673228	0.308736	0.95226	0.848069		240.4	0.843865	0.835213	0.799596	1.04489	1.07774	1.22341	1.09208		240.4	0.754316	0.694803	0.635118	1.03824	0.956968	1.18406	1.07337
240.6	0.114485	0.119574	0.0876026	0.0652831	0.0229377	0.110258	0.0889332		240.6	0.678714	0.655765	0.576017	0.674403	0.309315	0.953012	0.848613		240.6	0.8441	0.835573	0.799711	1.04536	1.07753	1.22308	1.09228		240.6	0.753853	0.69503	0.63546	1.03769	0.956394	1.18431	1.07299
240.8	0.113971	0.119283	0.0872421	0.0650283	0.022818	0.11002	0.0888952		240.8	0.679448	0.656281	0.576639	0.674815	0.310082	0.95375	0.848826		240.8	0.844069	0.836338	0.800203	1.04558	1.07717	1.22275	1.09234		240.8	0.753423	0.694906	0.636113	1.0373	0.956171	1.18443	1.07312
241	0.113457	0.118894	0.0865367	0.0639361	0.0232493	0.109926	0.0893859		241	0.680348	0.656843	0.577564	0.675484	0.311102	0.954506	0.849456		241	0.844073	0.836139	0.800783	1.04585	1.0769	1.22249	1.09272		241	0.753359	0.694817	0.63648	1.03728	0.955968	1.18423	1.07282
241.2	0.112822	0.118597	0.0856041	0.0634529	0.0230721	0.109845	0.0892251		241.2	0.68015	0.657073	0.577767	0.675777	0.310866	0.95419	0.849595		241.2	0.844679	0.836575	0.801012	1.04598	1.07694	1.22244	1.09334		241.2	0.753121	0.695369	0.636599	1.03713	0.955592	1.18423	1.07279
241.4	0.112559	0.117761	0.0846105	0.0626466	0.0227611	0.109597	0.0888442		241.4	0.680102	0.657211	0.577927	0.676036	0.311361	0.953872	0.850026		241.4	0.844858	0.836967	0.800759	1.04603	1.07689	1.22243	1.09359		241.4	0.753146	0.695732	0.636807	1.03681	0.955356	1.1844	1.07303
241.6	0.112217	0.117454	0.0840202	0.0620842	0.0230079	0.10934	0.0886645		241.6	0.680597	0.657496	0.578338	0.676387	0.311678	0.954064	0.850299		241.6	0.845001	0.837206	0.800526	1.04584	1.07685	1.22243	1.09408		241.6	0.753764	0.696101	0.636913	1.03686	0.955379	1.18442	1.07334
241.8	0.111783	0.11669	0.0832406	0.0614789	0.0229543	0.109455	0.088544		241.8	0.680895	0.65743	0.578976	0.676723	0.312399	0.954368	0.850627		241.8	0.844881	0.837607	0.800489	1.04547	1.07694	1.22242	1.09444		241.8	0.75383	0.696331	0.636924	1.03633	0.954932	1.18444	1.07362
242	0.112629	0.117282	0.0832923	0.0615561	0.0235142	0.109998	0.0890914		242	0.681692	0.658107	0.579775	0.677506	0.313394	0.954708	0.851208		242	0.844929	0.837444	0.800536	1.04541	1.07679	1.22255	1.09466		242	0.754244	0.69651	0.637332	1.03593	0.954914	1.18435	1.07351
242.2	0.113167	0.117404	0.0833871	0.0614604	0.0237866	0.11014	0.0895001		242.2	0.681433	0.658355	0.579573	0.677272	0.313242	0.95464	0.850913		242.2	0.844816	0.837184	0.800443	1.0454	1.07664	1.22219	1.09433		242.2	0.754599	0.697062	0.637444	1.03678	0.954868	1.18443	1.07407
242.4	0.113487	0.117126	0.0835245	0.0620379	0.0239807	0.110072	0.0898562		242.4	0.681434	0.658168	0.579529	0.676819	0.313486	0.95402	0.850699		242.4	0.844817	0.837545	0.800516	1.04548	1.07632	1.22267	1.09405		242.4	0.75465	0.697325	0.637369	1.03676	0.954786	1.18452	1.0738
242.6	0.11413	0.117478	0.0838983	0.0630538	0.0237805	0.110641	0.0906257		242.6	0.681822	0.658387	0.579641	0.676952	0.313953	0.953808	0.850863		242.6	0.844802	0.837739	0.801147	1.04496	1.0772	1.22299	1.0941		242.6	0.755095	0.697956	0.637398	1.03697	0.954824	1.18475	1.07382
242.8	0.114299	0.117707	0.0840761	0.0629069	0.0235823	0.110816	0.0905967		242.8	0.681694	0.658429	0.58012	0.677099	0.313727	0.953464	0.851204		242.8	0.844706	0.837551	0.801269	1.04465	1.07742	1.22325	1.09373		242.8	0.7552	0.698397	0.637308	1.03767	0.955213	1.18491	1.07418
243	0.1151	0.118041	0.0846076	0.0630437	0.0235452	0.110705	0.0906592		243	0.681222	0.65778	0.579239	0.676415	0.31342	0.95224	0.850769		243	0.844695	0.837443	0.801189	1.04469	1.07807	1.22374	1.09369		243	0.75586	0.698803	0.637228	1.03818	0.955234	1.18503	1.07401
243.2	0.11592	0.118508	0.0851373	0.0630959	0.0237242	0.111122	0.0908996		243.2	0.681527	0.657862	0.579615	0.675891	0.313385	0.951872	0.851112		243.2	0.845068	0.837623	0.801335	1.04509	1.07819	1.22375	1.09338		243.2	0.756119	0.698706	0.637416	1.03877	0.955421	1.18528	1.07356
243.4	0.116307	0.119125	0.0856462	0.0632756	0.0236269	0.111305	0.0910973		243.4	0.681762	0.657408	0.579551	0.675382	0.313311	0.951812	0.851526		243.4	0.845327	0.837312	0.801392	1.04535	1.07857	1.22379	1.09282		243.4	0.75667	0.698966	0.637436	1.03904	0.955572	1.18524	1.07334
243.6	0.11677	0.119324	0.0858688	0.0635169	0.0231353	0.1113	0.0911822		243.6	0.681764	0.657369	0.579237	0.675125	0.313554	0.951649	0.851531		243.6	0.845322	0.83706	0.801357	1.04579	1.07813	1.22367	1.09241		243.6	0.756938	0.698957	0.63813	1.03942	0.955567	1.18511	1.07347
243.8	0.117015	0.119307	0.0865127	0.0636014	0.0230797	0.111315	0.0909921		243.8	0.681193	0.656906	0.579443	0.675072	0.313646	0.951667	0.851476		243.8	0.845584	0.837094	0.801235	1.04581	1.07835	1.22386	1.09205		243.8	0.757129	0.698392	0.638319	1.0396	0.955787	1.1848	1.07353
244	0.117246	0.119762	0.0871295	0.0637101	0.0229608	0.111514	0.0912029		244	0.681225	0.656388	0.579732	0.675579	0.313524	0.951809	0.851938		244	0.84564	0.836969	0.80101	1.046	1.07843	1.22356	1.09194		244	0.757231	0.697969	0.638521	1.0395	0.9559	1.18457	1.07377
244.2	0.117448	0.120079	0.0872792	0.064005	0.0228888	0.111297	0.0910345		244.2	0.681469	0.656262	0.579907	0.675725	0.313419	0.95208	0.851825		244.2	0.845645	0.836606	0.801134	1.04639	1.07869	1.22354	1.09176		244.2	0.757251	0.697811	0.638236	1.03951	0.956364	1.18477	1.07334
244.4	0.117275	0.119952	0.0869276	0.0638544	0.0229688	0.111034	0.0906328		244.4	0.682078	0.656447	0.580685	0.676457	0.31431	0.952972	0.852429		244.4	0.845722	0.836437	0.801117	1.04666	1.07892	1.22329	1.09181		244.4	0.756858	0.698069	0.638245	1.03958	0.956472	1.18457	1.07301
244.6	0.116884	0.119635	0.0867953	0.0632899	0.0227686	0.11123	0.0904752		244.6	0.682387	0.656754	0.58113	0.677245	0.314409	0.953501	0.852428		244.6	0.845799	0.836694	0.801356	1.04732	1.0786	1.22264	1.0921		244.6	0.756824	0.698054	0.638393	1.03955	0.956515	1.1844	1.07306
244.8	0.117253	0.119449	0.0869808	0.0634622	0.0226436	0.111433	0.0909592		244.8	0.682348	0.656889	0.581168	0.677272	0.313998	0.953967	0.85225		244.8	0.845998	0.836627	0.80184	1.04723	1.07812	1.22252	1.09245		244.8	0.756775	0.697494	0.638708	1.03979	0.95687	1.18456	1.07326
245	0.117701	0.119461	0.086635	0.0632373	0.022493	0.111584	0.0909361		245	0.682502	0.656713	0.581385	0.677399	0.314131	0.954436	0.852206		245	0.846291	0.836364	0.802014	1.04737	1.07867	1.22203	1.09278		245	0.756652	0.697244	0.638714	1.04022	0.956714	1.18452	1.07324
245.2	0.117625	0.118771	0.0860859	0.062931	0.0220592	0.111763	0.0900645		245.2	0.682627	0.656871	0.581866	0.678154	0.314333	0.955255	0.852717		245.2	0.846437	0.836948	0.802309	1.04735	1.07862	1.22199	1.09302		245.2	0.75711	0.697574	0.638591	1.04016	0.956821	1.18413	1.07389
245.4	0.11826	0.118771	0.0865095	0.0636575	0.0224264	0.112235	0.0900354		245.4	0.683445	0.657272	0.582199	0.678548	0.315055	0.955952	0.853171		245.4	0.846404	0.837433	0.802485	1.04746	1.07834	1.22182	1.09308		245.4	0.75758	0.697697	0.638959	1.04044	0.956668	1.18469	1.07406
245.6	0.118218	0.118806	0.0865956	0.0639439	0.022935	0.112403	0.0902422		245.6	0.683817	0.657793	0.582631	0.679192	0.315291	0.957288	0.853506		245.6	0.846501	0.837538	0.802678	1.04741	1.07826	1.22198	1.09349		245.6	0.75785	0.697909	0.639131	1.04054	0.956548	1.1851	1.07414
245.8	0.118623	0.118779	0.0865465	0.0637539	0.0233863	0.113087	0.0903554		245.8	0.683965	0.658084	0.583086	0.679787	0.315616	0.957363	0.853847		245.8	0.846213	0.83794	0.802713	1.04714	1.07821	1.22178	1.09414		245.8	0.758019	0.697964	0.639523	1.04071	0.95644	1.18502	1.07458
246	0.118716	0.119191	0.087044	0.0640787	0.0238273	0.113104	0.0902204		246	0.684714	0.658709	0.583296	0.680103	0.315798	0.95786	0.853984		246	0.846156	0.838291	0.803157	1.04711	1.07803	1.22207	1.09451		246	0.758109	0.698428	0.639892	1.04093	0.956694	1.18521	1.07497
246.2	0.118258	0.119148	0.0871053	0.0645774	0.0240467	0.113121	0.0900807		246.2	0.684967	0.658837	0.58322	0.680001	0.315654	0.957974	0.853759		246.2	0.846073	0.838836	0.803609	1.04687	1.07783	1.22225	1.09432		246.2	0.758338	0.698859	0.640137	1.04149	0.956535	1.18513	1.07531
246.4	0.11776	0.119058	0.0868646	0.0648252	0.0240948	0.112938	0.0901011		246.4	0.685008	0.6592	0.583353	0.680342	0.315976	0.958104	0.854068		246.4	0.845626	0.839499	0.804142	1.04628	1.07868	1.22287	1.09408		246.4	0.758283	0.699307	0.640323	1.04177	0.956159	1.18485	1.07579
246.6	0.117786	0.119016	0.0868493	0.0647656	0.0237668	0.112687	0.0900402		246.6	0.684595	0.659327	0.583117	0.680277	0.315729	0.957811	0.854327		246.6	0.845477	0.839582	0.80434	1.0462	1.07954	1.22288	1.0945		246.6	0.758805	0.699805	0.640556	1.04198	0.956038	1.18503	1.07639
246.8	0.117727	0.118971	0.0869077	0.0645923	0.0234788	0.112489	0.0894786		246.8	0.684545	0.659135	0.583397	0.680021	0.315676	0.957251	0.854138		246.8	0.845537	0.840092	0.804052	1.04644	1.07965	1.22331	1.09471		246.8	0.759055	0.699805	0.640883	1.04215	0.955919	1.18505	1.07634
247	0.11758	0.119125	0.0868078	0.064704	0.0234204	0.112273	0.0894787		247	0.684328	0.659524	0.582486	0.679554	0.315374	0.956932	0.854006		247	0.845298	0.840326	0.804192	1.04704	1.0798	1.22326	1.09435		247	0.759444	0.700027	0.64118	1.04216	0.955833	1.18512	1.07606
247.2	0.117391	0.119283	0.0866746	0.0644781	0.0228066	0.112006	0.0893571		247.2	0.684511	0.660201	0.582669	0.679522	0.315038	0.957177	0.854373		247.2	0.845566	0.840408	0.80459	1.04716	1.07976	1.22355	1.09407		247.2	0.759423	0.7007	0.64105	1.04219	0.955902	1.1852	1.07612
247.4	0.117044	0.119678	0.0864101	0.0645155	0.0228068	0.111641	0.089296		247.4	0.684097	0.660301	0.581989	0.678946	0.314817	0.956584	0.854328		247.4	0.846075	0.840559	0.80448	1.0472	1.07952	1.22362	1.0942		247.4	0.759752	0.700521	0.641478	1.04177	0.956174	1.18465	1.07606
247.6	0.116596	0.119595	0.0858669	0.064415	0.0226526	0.111106	0.0889414		247.6	0.68369	0.660184	0.58173	0.67869	0.314513	0.955989	0.854183		247.6	0.846195	0.840941	0.8043	1.04705	1.07929	1.2235	1.09363		247.6	0.760003	0.70074	0.641655	1.04143	0.956314	1.18458	1.07576
247.8	0.116091	0.119662	0.0862394	0.0643575	0.0224436	0.11099	0.0890836		247.8	0.683131	0.659905	0.581674	0.678242	0.314145	0.955848	0.853823		247.8	0.846243	0.841125	0.804517	1.04708	1.07991	1.2236	1.09342		247.8	0.760024	0.701004	0.641775	1.04057	0.956377	1.18464	1.0753
248	0.116305	0.119678	0.0860848	0.0642047	0.0220931	0.110901	0.0891095		248	0.683152	0.660096	0.581431	0.678324	0.314062	0.955291	0.853645		248	0.846409	0.841448	0.804373	1.04735	1.08035	1.22347	1.09381		248	0.760159	0.701208	0.641642	1.04015	0.95649	1.18427	1.07497
248.2	0.11638	0.119859	0.0859522	0.0637812	0.0220308	0.111135	0.0894341		248.2	0.683347	0.660115	0.581677	0.677977	0.313959	0.955293	0.853048		248.2	0.84653	0.841537	0.804816	1.04782	1.08079	1.22373	1.09374		248.2	0.75993	0.701773	0.641434	1.03984	0.956678	1.18461	1.07466
248.4	0.116496	0.119578	0.0860181	0.063774	0.0222502	0.111922	0.0899468		248.4	0.683467	0.660313	0.581728	0.678288	0.314757	0.955751	0.853158		248.4	0.846802	0.841547	0.80538	1.04809	1.08105	1.22383	1.09397		248.4	0.759748	0.70197	0.64138	1.04003	0.956645	1.18412	1.07478
248.6	0.116589	0.12005	0.0864977	0.0639416	0.0223505	0.11266	0.0905822		248.6	0.68373	0.660829	0.581835	0.678717	0.314949	0.955816	0.853402		248.6	0.847086	0.841745	0.805705	1.04849	1.08088	1.22362	1.09401		248.6	0.759939	0.701819	0.64167	1.03997	0.956712	1.18429	1.0751
248.8	0.117463	0.12047	0.0871887	0.0643615	0.0224745	0.112881	0.0911494		248.8	0.683781	0.660607	0.58202	0.678516	0.314852	0.955699	0.853391		248.8	0.847252	0.841513	0.805888	1.04817	1.08097	1.22379	1.09379		248.8	0.759906	0.701306	0.641727	1.04017	0.956382	1.18466	1.07495
249	0.117573	0.120323	0.0869943	0.0640742	0.0223571	0.112724	0.0909738		249	0.684068	0.660722	0.582586	0.678403	0.315272	0.955851	0.854023		249	0.847244	0.841557	0.805953	1.04846	1.08102	1.22361	1.0938		249	0.759907	0.701363	0.641481	1.03998	0.956429	1.18468	1.07496
249.2	0.117868	0.12007	0.0868794	0.0637673	0.0222286	0.112706	0.0910313		249.2	0.684618	0.661024	0.582987	0.678679	0.315866	0.956262	0.854578		249.2	0.847306	0.84168	0.806142	1.0488	1.08048	1.22358	1.09377		249.2	0.759962	0.701748	0.641556	1.03997	0.956068	1.18446	1.0748
249.4	0.118438	0.120325	0.0876175	0.0639134	0.0224142	0.112802	0.0914023		249.4	0.685042	0.661489	0.583421	0.678747	0.316297	0.956227	0.854508		249.4	0.847286	0.841748	0.806323	1.04873	1.08046	1.22385	1.09391		249.4	0.760078	0.7016	0.642054	1.04038	0.956045	1.18507	1.07473
249.6	0.118299	0.120162	0.0873758	0.0634327	0.0225884	0.112365	0.0914437		249.6	0.685065	0.661511	0.58387	0.679069	0.316822	0.956519	0.855103		249.6	0.847635	0.841815	0.806302	1.04872	1.08038	1.22374	1.09413		249.6	0.760289	0.701976	0.641993	1.04059	0.956353	1.18489	1.07491
249.8	0.118119	0.120025	0.0872698	0.0629201	0.0222856	0.112501	0.0913141		249.8	0.685506	0.66172	0.584853	0.679566	0.31743	0.956993	0.85557		249.8	0.84743	0.842117	0.8062	1.04853	1.08026	1.22364	1.09416		249.8	0.760401	0.702101	0.642173	1.04076	0.956356	1.18488	1.07532
250	0.117264	0.11951	0.0874744	0.0629128	0.022014	0.111353	0.0905769		250	0.686023	0.661811	0.585145	0.67987	0.317263	0.957349	0.855622		250	0.847459	0.842376	0.806318	1.04872	1.07985	1.2239	1.09396		250	0.760722	0.702158	0.64257	1.04093	0.956446	1.18521	1.07558
250.2	0.117259	0.119725	0.0875572	0.0629556	0.021928	0.110985	0.0908149		250.2	0.686104	0.661907	0.585799	0.680572	0.317462	0.957752	0.856061		250.2	0.84746	0.842423	0.806678	1.04873	1.07979	1.22387	1.09386		250.2	0.760755	0.702322	0.643425	1.04121	0.955986	1.18537	1.07562
250.4	0.116945	0.119234	0.0869919	0.062553	0.0212555	0.11027	0.0907636		250.4	0.685912	0.661738	0.585918	0.681219	0.31786	0.958192	0.856452		250.4	0.84745	0.842186	0.806578	1.04913	1.0806	1.22354	1.09382		250.4	0.760798	0.702564	0.643822	1.04152	0.955577	1.18561	1.07607
250.6	0.117321	0.118741	0.0870058	0.0625633	0.0206966	0.109559	0.090605		250.6	0.686014	0.66152	0.586369	0.681412	0.31809	0.958415	0.856962		250.6	0.847853	0.841913	0.806668	1.04979	1.08069	1.22342	1.09427		250.6	0.761153	0.702757	0.644142	1.0413	0.955736	1.18593	1.0759
250.8	0.117344	0.118746	0.0868575	0.0631726	0.0205741	0.109451	0.0904903		250.8	0.686313	0.661246	0.586749	0.681769	0.318463	0.958495	0.856807		250.8	0.848064	0.841798	0.806356	1.05001	1.0806	1.22309	1.09429		250.8	0.761068	0.703084	0.644104	1.04159	0.955924	1.18589	1.07593
251	0.117082	0.118733	0.0864253	0.0628767	0.0200095	0.109087	0.0904905		251	0.685942	0.661597	0.586383	0.6817	0.318519	0.959	0.857034		251	0.848072	0.841725	0.806673	1.05029	1.08058	1.22258	1.09408		251	0.761483	0.703355	0.644257	1.0422	0.956217	1.18625	1.0761
251.2	0.116944	0.118944	0.0863671	0.0631568	0.0201026	0.109183	0.0905418		251.2	0.685605	0.661434	0.586349	0.68147	0.318338	0.95843	0.856936		251.2	0.848409	0.8417	0.806628	1.05056	1.0807	1.22272	1.09478		251.2	0.761924	0.703736	0.644272	1.04223	0.956521	1.18608	1.07584
251.4	0.116827	0.118963	0.0855789	0.0633065	0.0202192	0.109451	0.0902718		251.4	0.685704	0.661437	0.586435	0.681582	0.31863	0.958124	0.856875		251.4	0.848562	0.842011	0.806793	1.05053	1.08036	1.22277	1.09482		251.4	0.762388	0.703539	0.64502	1.04188	0.957007	1.18574	1.07497
251.6	0.116707	0.118777	0.0852844	0.0635197	0.0203618	0.109798	0.0902498		251.6	0.686264	0.661375	0.586963	0.681902	0.318792	0.958437	0.857013		251.6	0.848313	0.841851	0.807092	1.05052	1.08019	1.22266	1.09487		251.6	0.762612	0.70414	0.645181	1.04183	0.956934	1.18606	1.07486
251.8	0.116913	0.119123	0.0856278	0.0636283	0.020745	0.110439	0.0905696		251.8	0.686546	0.661931	0.587478	0.682674	0.31945	0.959235	0.857065		251.8	0.848742	0.841836	0.80746	1.05071	1.08032	1.2227	1.09499		251.8	0.762628	0.704112	0.645331	1.04148	0.9573	1.18607	1.07488
252	0.117223	0.119349	0.085743	0.0638086	0.0211935	0.111629	0.0908151		252	0.686815	0.662262	0.587672	0.683259	0.320021	0.959446	0.857165		252	0.849298	0.841998	0.807665	1.05058	1.08023	1.2228	1.09542		252	0.762716	0.704319	0.645212	1.04171	0.957196	1.18608	1.0751
252.2	0.117475	0.119916	0.0860753	0.0639898	0.0217427	0.112775	0.0912423		252.2	0.687151	0.662075	0.587725	0.683269	0.320253	0.959662	0.856958		252.2	0.849339	0.84221	0.808245	1.05027	1.08008	1.22331	1.09537		252.2	0.762751	0.704478	0.6457	1.04173	0.957742	1.18606	1.07511
252.4	0.118151	0.120491	0.0867563	0.0644817	0.0225071	0.113692	0.0914957		252.4	0.687818	0.662767	0.588222	0.683127	0.321086	0.959681	0.857742		252.4	0.849422	0.842042	0.80821	1.0503	1.07981	1.22284	1.09571		252.4	0.763084	0.704208	0.645849	1.0418	0.957728	1.18567	1.07498
252.6	0.118767	0.121747	0.0872345	0.0646016	0.0231498	0.114532	0.091892		252.6	0.68808	0.66299	0.588022	0.682835	0.3209	0.959422	0.857556		252.6	0.849625	0.842157	0.807884	1.05011	1.07964	1.22322	1.09574		252.6	0.763311	0.704133	0.646138	1.04164	0.957878	1.18547	1.07514
252.8	0.11978	0.122441	0.0878076	0.0646524	0.0236329	0.115033	0.0929593		252.8	0.688154	0.663143	0.588192	0.682822	0.32062	0.959452	0.857554		252.8	0.849588	0.842318	0.807878	1.04982	1.07918	1.2232	1.09599		252.8	0.763504	0.704188	0.646042	1.04155	0.95802	1.18544	1.07502
253	0.120056	0.123067	0.0880846	0.0647521	0.0235838	0.115262	0.0930322		253	0.688363	0.663126	0.588168	0.682525	0.320698	0.959367	0.857731		253	0.849609	0.842584	0.808064	1.04997	1.07916	1.22333	1.09609		253	0.763306	0.704606	0.646283	1.0412	0.958386	1.1855	1.07538
253.2	0.12085	0.123469	0.0885276	0.0651267	0.023936	0.115878	0.0934557		253.2	0.688524	0.662945	0.587653	0.68236	0.320696	0.959243	0.857365		253.2	0.849639	0.842524	0.80865	1.04981	1.07942	1.22369	1.09591		253.2	0.763611	0.704686	0.645903	1.04119	0.958361	1.1856	1.07551
253.4	0.120934	0.123883	0.0888498	0.0650355	0.0243341	0.116299	0.0937192		253.4	0.6891	0.663519	0.588201	0.682559	0.321075	0.959574	0.857873		253.4	0.849723	0.842837	0.808955	1.04945	1.07966	1.22383	1.0959		253.4	0.764002	0.704613	0.646182	1.04133	0.959121	1.18566	1.07586
253.6	0.121057	0.12366	0.088791	0.0652989	0.0244448	0.116637	0.0939336		253.6	0.688876	0.663705	0.588508	0.682839	0.321269	0.960098	0.858122		253.6	0.850113	0.842888	0.809194	1.04949	1.07977	1.22385	1.09579		253.6	0.764418	0.705134	0.645821	1.04109	0.959022	1.18608	1.07584
253.8	0.120962	0.123797	0.0887743	0.0653391	0.0243968	0.116594	0.0939022		253.8	0.689194	0.664302	0.589412	0.683458	0.321354	0.960655	0.858407		253.8	0.849815	0.843173	0.809381	1.04934	1.08008	1.22425	1.09567		253.8	0.764326	0.705215	0.645794	1.04107	0.958932	1.18645	1.07607
254	0.121282	0.123601	0.0889964	0.0655769	0.024437	0.116243	0.0942111		254	0.689119	0.664476	0.589637	0.683814	0.320828	0.960546	0.858655		254	0.849913	0.8434	0.809794	1.0496	1.08009	1.22404	1.09526		254	0.764529	0.705178	0.646202	1.04117	0.958664	1.18688	1.07599
254.2	0.121623	0.123894	0.089417	0.0656887	0.0243613	0.116322	0.0946922		254.2	0.68935	0.664083	0.589818	0.683686	0.320798	0.960547	0.859071		254.2	0.849782	0.843565	0.810252	1.04968	1.08032	1.22393	1.09499		254.2	0.764036	0.705452	0.64622	1.0411	0.958513	1.18697	1.07577
254.4	0.121295	0.123556	0.0888276	0.0656547	0.0237452	0.115711	0.0946497		254.4	0.689556	0.664128	0.589849	0.684095	0.32127	0.96086	0.859547		254.4	0.849838	0.843472	0.810262	1.05007	1.08091	1.22375	1.0951		254.4	0.76408	0.705611	0.646192	1.04121	0.958168	1.18713	1.07577
254.6	0.121839	0.123955	0.0888744	0.066197	0.0234693	0.115681	0.0948244		254.6	0.689569	0.664019	0.589917	0.683828	0.32153	0.960972	0.859793		254.6	0.849921	0.843451	0.810367	1.05006	1.08099	1.22354	1.09503		254.6	0.764254	0.705676	0.646251	1.04115	0.9585	1.18735	1.07625
254.8	0.121645	0.123672	0.0889002	0.0658781	0.0229773	0.11546	0.0943801		254.8	0.689557	0.664329	0.589692	0.683903	0.321582	0.961074	0.860025		254.8	0.849353	0.843561	0.810215	1.05027	1.08132	1.22301	1.0952		254.8	0.763901	0.705786	0.646316	1.04152	0.95849	1.18764	1.07659
255	0.121346	0.123684	0.088446	0.0650672	0.0224874	0.115337	0.094378		255	0.689132	0.664448	0.589628	0.683462	0.321594	0.960976	0.86005		255	0.849412	0.843849	0.810201	1.05036	1.08165	1.22308	1.09536		255	0.764035	0.706022	0.646609	1.04218	0.958476	1.1877	1.0762
255.2	0.120957	0.123562	0.0879434	0.0653773	0.0227528	0.115274	0.0941967		255.2	0.689315	0.664358	0.589749	0.683803	0.321569	0.960795	0.860118		255.2	0.849465	0.843689	0.809952	1.05068	1.08192	1.22344	1.09536		255.2	0.764304	0.70606	0.646614	1.04217	0.958414	1.18724	1.07577
255.4	0.121234	0.12345	0.0875756	0.065197	0.0224557	0.115075	0.0941849		255.4	0.689634	0.66486	0.589777	0.684175	0.321701	0.960978	0.859883		255.4	0.849538	0.843825	0.81006	1.05055	1.08175	1.2235	1.09513		255.4	0.76438	0.7063	0.646938	1.04211	0.958419	1.18706	1.07573
255.6	0.120898	0.123328	0.0875501	0.0650861	0.0223941	0.115169	0.0939865		255.6	0.690135	0.664918	0.59001	0.6843	0.321496	0.961185	0.86004		255.6	0.849878	0.844089	0.809977	1.05092	1.08181	1.22366	1.09521		255.6	0.764577	0.706526	0.646958	1.04208	0.958183	1.18714	1.07594
255.8	0.120725	0.123549	0.0882011	0.065298	0.02256	0.115571	0.093862		255.8	0.689601	0.665109	0.590542	0.684862	0.322102	0.96149	0.860186		255.8	0.850679	0.844272	0.810167	1.05071	1.08182	1.22359	1.09494		255.8	0.764644	0.706459	0.64697	1.04222	0.958609	1.18671	1.07534
256	0.12093	0.123314	0.0885071	0.0655573	0.0225356	0.115919	0.0938205		256	0.689391	0.664718	0.590497	0.6842	0.321711	0.960865	0.859962		256	0.850721	0.844106	0.80984	1.05061	1.08182	1.22385	1.09504		256	0.764577	0.706599	0.647544	1.04265	0.958319	1.18624	1.07517
256.2	0.120935	0.123562	0.088875	0.0652195	0.022675	0.116056	0.0940508		256.2	0.689396	0.664717	0.590533	0.683758	0.32149	0.960328	0.859682		256.2	0.850882	0.844097	0.809534	1.05044	1.08214	1.2242	1.09531		256.2	0.764886	0.706265	0.648091	1.0427	0.959065	1.18584	1.0751
256.4	0.12137	0.123523	0.0891051	0.0652614	0.0225965	0.115954	0.0937864		256.4	0.689872	0.66479	0.591238	0.683752	0.321838	0.960514	0.859955		256.4	0.851348	0.844306	0.809137	1.0509	1.08243	1.22417	1.09541		256.4	0.764955	0.706234	0.648396	1.04292	0.958988	1.18593	1.07534
256.6	0.12207	0.123945	0.0895904	0.0653943	0.0228072	0.116796	0.0938928		256.6	0.689164	0.664452	0.590733	0.683508	0.321402	0.960385	0.859411		256.6	0.852027	0.845017	0.809279	1.05118	1.0823	1.22482	1.09545		256.6	0.764999	0.706137	0.648668	1.04302	0.959232	1.1861	1.07576
256.8	0.121985	0.123965	0.0896803	0.0655844	0.0225414	0.11647	0.0942184		256.8	0.689107	0.664427	0.590794	0.68416	0.321303	0.960689	0.859807		256.8	0.852407	0.845231	0.809468	1.0516	1.08239	1.22491	1.09559		256.8	0.76527	0.70621	0.648942	1.04328	0.959515	1.18646	1.07598
257	0.122144	0.124278	0.0900541	0.0658785	0.0225659	0.116523	0.0938124		257	0.689149	0.664332	0.590709	0.683928	0.321341	0.960541	0.859649		257	0.852535	0.8456	0.809574	1.05154	1.08229	1.22516	1.09543		257	0.765282	0.706449	0.648994	1.04318	0.95965	1.18642	1.07627
257.2	0.122522	0.124207	0.0900903	0.0663164	0.0227675	0.1173	0.0937995		257.2	0.688965	0.664365	0.59069	0.68404	0.321455	0.960726	0.859662		257.2	0.852655	0.845353	0.809953	1.05108	1.08233	1.22534	1.09546		257.2	0.765868	0.706786	0.648807	1.04323	0.959727	1.18652	1.07626
257.4	0.123071	0.124343	0.0905722	0.0663576	0.0232084	0.117763	0.0937592		257.4	0.689413	0.665226	0.591641	0.684313	0.32237	0.961418	0.860175		257.4	0.852784	0.84557	0.810176	1.05114	1.08263	1.22527	1.09572		257.4	0.766059	0.706664	0.649105	1.04318	0.95951	1.18636	1.07649
257.6	0.12347	0.124006	0.0909288	0.0665487	0.0233572	0.117825	0.0934878		257.6	0.689297	0.665732	0.592118	0.684825	0.322644	0.961691	0.860692		257.6	0.852926	0.845569	0.810549	1.05114	1.08296	1.22561	1.09522		257.6	0.766366	0.706856	0.649299	1.04305	0.958891	1.18645	1.0763
257.8	0.123807	0.124547	0.0910637	0.0666672	0.0240032	0.117885	0.0936546		257.8	0.689881	0.665816	0.59235	0.68504	0.322624	0.961735	0.861469		257.8	0.852688	0.845858	0.810881	1.05106	1.08293	1.22575	1.09491		257.8	0.766389	0.706707	0.64934	1.04317	0.959049	1.18598	1.07613
258	0.124019	0.124576	0.0910257	0.0666771	0.0239477	0.11772	0.0937195		258	0.689961	0.665829	0.592443	0.685064	0.32308	0.962184	0.861909		258	0.852822	0.84625	0.811443	1.05142	1.08295	1.2254	1.09479		258	0.766609	0.706555	0.649771	1.0427	0.959129	1.18599	1.0761
258.2	0.124149	0.124976	0.0912045	0.0666766	0.0240963	0.117452	0.0935812		258.2	0.690414	0.665781	0.59198	0.6846	0.323246	0.962296	0.862063		258.2	0.852808	0.846148	0.811719	1.0513	1.08279	1.22539	1.09469		258.2	0.766446	0.706538	0.649868	1.04247	0.958948	1.18585	1.076
258.4	0.123739	0.124616	0.0905385	0.0662012	0.0233583	0.117036	0.0935155		258.4	0.690605	0.66668	0.592083	0.685163	0.324179	0.963237	0.862161		258.4	0.852318	0.846036	0.811804	1.05126	1.08277	1.22527	1.09482		258.4	0.766642	0.706553	0.650344	1.0426	0.958683	1.1862	1.07643
258.6	0.123735	0.124687	0.0903286	0.0657028	0.0229496	0.116931	0.0935456		258.6	0.690556	0.666974	0.591899	0.684795	0.324242	0.963043	0.862138		258.6	0.85201	0.845791	0.811927	1.05139	1.08269	1.22462	1.09496		258.6	0.766919	0.706458	0.650603	1.0425	0.958824	1.18637	1.07692
258.8	0.123403	0.124266	0.0905195	0.065127	0.0228195	0.116706	0.093024		258.8	0.689815	0.667036	0.591276	0.684531	0.323778	0.962915	0.862064		258.8	0.851761	0.845519	0.811809	1.05174	1.08332	1.22428	1.09548		258.8	0.766372	0.707028	0.650701	1.04248	0.958922	1.18645	1.07674
259	0.123378	0.12457	0.0904066	0.0651119	0.0231327	0.116636	0.0935939		259	0.689419	0.666258	0.591283	0.684212	0.323788	0.962502	0.861684		259	0.851891	0.845377	0.81177	1.05151	1.08346	1.22426	1.09557		259	0.766531	0.707478	0.650838	1.0425	0.958708	1.18639	1.07702
259.2	0.123617	0.124802	0.0902267	0.0657628	0.0233454	0.116342	0.0939459		259.2	0.689655	0.665952	0.591347	0.684553	0.323794	0.962366	0.861631		259.2	0.851726	0.844947	0.812111	1.05191	1.08356	1.22462	1.09536		259.2	0.767242	0.707345	0.650869	1.04236	0.958494	1.18641	1.07712
259.4	0.123646	0.124673	0.0903057	0.0656594	0.0232019	0.116329	0.0944903		259.4	0.689838	0.666101	0.591798	0.684735	0.323755	0.962353	0.861457		259.4	0.851684	0.844745	0.812535	1.05192	1.08357	1.22456	1.09577		259.4	0.767222	0.707706	0.651036	1.0424	0.95838	1.18645	1.07667
259.6	0.123206	0.124142	0.0901742	0.0653044	0.0229604	0.116469	0.0943461		259.6	0.689538	0.665944	0.59207	0.684874	0.323456	0.961851	0.86148		259.6	0.852024	0.844563	0.812789	1.0522	1.08353	1.22461	1.09588		259.6	0.767169	0.707864	0.651049	1.04265	0.958182	1.18671	1.0762
259.8	0.122982	0.124304	0.0903995	0.065409	0.0228565	0.116461	0.0945272		259.8	0.690084	0.666038	0.59292	0.685313	0.323977	0.961649	0.861741		259.8	0.851974	0.844083	0.813109	1.0524	1.08349	1.22464	1.09619		259.8	0.767008	0.707738	0.65147	1.04324	0.958227	1.18643	1.07629
260	0.12337	0.12431	0.0903753	0.0653923	0.0227933	0.116255	0.0946349		260	0.690656	0.666018	0.593395	0.685227	0.323786	0.961578	0.861905		260	0.851846	0.843972	0.813001	1.05238	1.08371	1.22518	1.09678		260	0.766812	0.707779	0.65168	1.04348	0.958262	1.1866	1.07657
260.2	0.123448	0.124653	0.0901799	0.0649324	0.022445	0.116197	0.0950417		260.2	0.691401	0.666703	0.594153	0.685919	0.324698	0.961866	0.86235		260.2	0.852051	0.844273	0.813305	1.05274	1.08371	1.22554	1.09716		260.2	0.766656	0.707465	0.651652	1.04361	0.958474	1.18674	1.07635
260.4	0.124095	0.124944	0.0907091	0.0652075	0.0226589	0.116215	0.0951496		260.4	0.691885	0.666766	0.595196	0.686362	0.325194	0.962412	0.862972		260.4	0.85237	0.844864	0.813697	1.05332	1.08329	1.22555	1.09743		260.4	0.766506	0.707719	0.651737	1.04377	0.958305	1.18703	1.07637
260.6	0.124613	0.125805	0.0914343	0.065769	0.0228847	0.116456	0.0951261		260.6	0.691447	0.666935	0.59532	0.68661	0.325542	0.962276	0.862796		260.6	0.852792	0.845272	0.81448	1.05339	1.083	1.22568	1.09745		260.6	0.766506	0.707835	0.651584	1.04407	0.958264	1.18712	1.07666
260.8	0.12451	0.126178	0.091231	0.0659171	0.0225892	0.116169	0.0951363		260.8	0.691819	0.667146	0.595712	0.687059	0.325879	0.962668	0.863304		260.8	0.852688	0.844866	0.814567	1.05343	1.08297	1.22585	1.0977		260.8	0.766688	0.708309	0.651286	1.04447	0.958218	1.18704	1.07683
261	0.124765	0.126742	0.0916148	0.0660554	0.0226206	0.116528	0.0951352		261	0.691658	0.666674	0.595926	0.687096	0.326138	0.962611	0.862804		261	0.852459	0.845229	0.814934	1.05303	1.08233	1.22572	1.09791		261	0.767039	0.708468	0.65117	1.04469	0.958314	1.18689	1.07719
261.2	0.125014	0.126838	0.09185	0.0661225	0.0226356	0.116576	0.0951941		261.2	0.691701	0.666698	0.595789	0.687089	0.326172	0.962835	0.862809		261.2	0.852596	0.845058	0.815346	1.05274	1.0826	1.22559	1.09808		261.2	0.767261	0.708649	0.651163	1.04486	0.958298	1.18647	1.07692
261.4	0.125238	0.127305	0.0924409	0.0663394	0.0232946	0.116541	0.0951061		261.4	0.692043	0.66717	0.596292	0.687187	0.326555	0.963311	0.863131		261.4	0.852707	0.845658	0.815686	1.05296	1.08289	1.22555	1.0978		261.4	0.767442	0.708741	0.651547	1.04507	0.957978	1.18617	1.07712
261.6	0.125263	0.127249	0.0920299	0.066163	0.0233196	0.116439	0.095033		261.6	0.692257	0.667287	0.596232	0.687636	0.326583	0.963338	0.863351		261.6	0.852686	0.846048	0.815758	1.05272	1.08271	1.2256	1.09709		261.6	0.767795	0.709022	0.65194	1.04527	0.958042	1.18585	1.07692
261.8	0.125502	0.127613	0.0919868	0.0663934	0.0236631	0.116191	0.0949956		261.8	0.692252	0.666975	0.596205	0.687342	0.326742	0.963616	0.863423		261.8	0.852765	0.846388	0.815805	1.05255	1.08239	1.22542	1.09703		261.8	0.768354	0.709077	0.651815	1.04512	0.958398	1.18569	1.07692
262	0.125253	0.127615	0.0916434	0.0664634	0.0239138	0.115945	0.0947744		262	0.692229	0.667172	0.596391	0.687458	0.327497	0.964358	0.863218		262	0.853172	0.846791	0.815932	1.05249	1.08259	1.22525	1.09657		262	0.768691	0.709049	0.652045	1.04499	0.958345	1.18554	1.0767
262.2	0.12534	0.127367	0.0916324	0.0666555	0.0239907	0.116086	0.0949908		262.2	0.692397	0.667403	0.595901	0.686977	0.327305	0.964303	0.86306		262.2	0.853608	0.846629	0.815929	1.0521	1.08248	1.22533	1.09585		262.2	0.768752	0.709114	0.651935	1.04537	0.958026	1.18587	1.07653
262.4	0.125129	0.127619	0.0916268	0.0666206	0.02386	0.116356	0.0952486		262.4	0.69259	0.667712	0.595814	0.687373	0.327506	0.964829	0.863065		262.4	0.853508	0.84661	0.815901	1.05188	1.08246	1.2254	1.09563		262.4	0.769375	0.709247	0.651962	1.04577	0.958319	1.18649	1.07665
262.6	0.125077	0.127499	0.0914977	0.0666218	0.0239992	0.116476	0.0951089		262.6	0.69239	0.667566	0.595215	0.686788	0.327129	0.964616	0.86309		262.6	0.854083	0.846436	0.815749	1.05187	1.08282	1.22508	1.09521		262.6	0.769742	0.709367	0.65196	1.04598	0.958385	1.18661	1.07656
262.8	0.125206	0.127812	0.091621	0.0673171	0.0246158	0.116982	0.095224		262.8	0.69212	0.667338	0.595334	0.68666	0.326971	0.96469	0.863348		262.8	0.854677	0.846186	0.815458	1.05174	1.0833	1.22501	1.09482		262.8	0.769776	0.709692	0.651786	1.04591	0.958278	1.18707	1.07659
263	0.125414	0.12803	0.0918085	0.0676942	0.0252542	0.117318	0.0960643		263	0.692966	0.667318	0.595935	0.687189	0.327089	0.965329	0.863798		263	0.854951	0.846026	0.815535	1.05133	1.0834	1.22518	1.09432		263	0.77031	0.709792	0.652204	1.04623	0.958101	1.18775	1.07638
263.2	0.125116	0.127853	0.0914749	0.0676942	0.0253062	0.1175	0.0962746		263.2	0.693921	0.667953	0.596316	0.687719	0.327347	0.965818	0.864161		263.2	0.855299	0.845487	0.81547	1.0515	1.08345	1.22519	1.09411		263.2	0.770732	0.709557	0.652343	1.04629	0.957754	1.18787	1.07617
263.4	0.124863	0.127131	0.0912037	0.0671025	0.0248447	0.117756	0.0962243		263.4	0.694257	0.668642	0.59683	0.688438	0.327498	0.966049	0.864851		263.4	0.855709	0.845423	0.815411	1.0515	1.08377	1.22495	1.09449		263.4	0.770888	0.709774	0.652892	1.0463	0.957917	1.18819	1.07605
263.6	0.124681	0.127044	0.0910459	0.0666266	0.0243701	0.117778	0.0956443		263.6	0.694266	0.669103	0.596805	0.688633	0.327259	0.965704	0.865201		263.6	0.856136	0.84572	0.81518	1.05192	1.08415	1.22479	1.0947		263.6	0.770865	0.709921	0.653043	1.04642	0.958297	1.18812	1.07621
263.8	0.124427	0.127649	0.0910346	0.0666458	0.0242602	0.118149	0.0956839		263.8	0.695286	0.66995	0.597798	0.68912	0.327995	0.96618	0.865907		263.8	0.856254	0.8457	0.81519	1.05187	1.08403	1.22508	1.09545		263.8	0.770873	0.709645	0.653329	1.04653	0.958683	1.18787	1.07664
264	0.125006	0.127623	0.0908126	0.0669875	0.0241748	0.118555	0.0960433		264	0.695693	0.671193	0.598578	0.689599	0.328569	0.966956	0.866905		264	0.856299	0.846071	0.815229	1.05192	1.08399	1.2253	1.09587		264	0.77052	0.709611	0.65348	1.04596	0.958714	1.18785	1.07648
264.2	0.12541	0.128019	0.0910888	0.0666195	0.024129	0.119189	0.0964713		264.2	0.69603	0.671583	0.599257	0.690037	0.328868	0.967	0.867759		264.2	0.856194	0.846028	0.815377	1.0522	1.08396	1.22535	1.09644		264.2	0.770279	0.70963	0.653659	1.04566	0.958625	1.18762	1.07667
264.4	0.125391	0.12793	0.0912374	0.0665634	0.0235967	0.119101	0.0960795		264.4	0.696181	0.671642	0.599897	0.689977	0.328824	0.967326	0.8683		264.4	0.856161	0.845952	0.815542	1.05237	1.08413	1.22507	1.09733		264.4	0.7702	0.709945	0.653891	1.04512	0.958671	1.18798	1.07719
264.6	0.125332	0.127889	0.0911848	0.0664192	0.0230939	0.118884	0.0955834		264.6	0.696069	0.672055	0.600134	0.690316	0.329286	0.967189	0.868407		264.6	0.855915	0.846293	0.815853	1.05256	1.08414	1.22501	1.09725		264.6	0.770499	0.710369	0.653911	1.04533	0.958966	1.18748	1.07767
264.8	0.124983	0.127212	0.0910494	0.0655831	0.022656	0.118897	0.0954763		264.8	0.696222	0.671886	0.600494	0.690314	0.329427	0.967017	0.868743		264.8	0.85562	0.845956	0.81582	1.05293	1.08406	1.22487	1.09765		264.8	0.770607	0.710519	0.653962	1.04554	0.959171	1.18747	1.07804
265	0.124952	0.127386	0.0915544	0.0656331	0.02289	0.119122	0.096431		265	0.695734	0.671489	0.600243	0.68967	0.329044	0.96671	0.867838		265	0.855567	0.846538	0.816371	1.05285	1.08404	1.22457	1.09786		265	0.770832	0.710278	0.654249	1.04587	0.959851	1.1873	1.07794
265.2	0.124992	0.127434	0.091665	0.0658356	0.0229012	0.119165	0.0967661		265.2	0.69567	0.671468	0.600093	0.689208	0.328931	0.966359	0.867766		265.2	0.855461	0.847389	0.816292	1.05313	1.08412	1.22402	1.0978		265.2	0.770943	0.710424	0.654345	1.04587	0.959929	1.18714	1.07765
265.4	0.125447	0.127691	0.091689	0.0663906	0.0230742	0.119676	0.096892		265.4	0.695519	0.671367	0.60035	0.689271	0.329428	0.966216	0.867724		265.4	0.855327	0.848066	0.816263	1.05318	1.08427	1.22431	1.09747		265.4	0.771045	0.710361	0.654685	1.0461	0.959957	1.18686	1.07814
265.6	0.125695	0.12772	0.0915115	0.0665276	0.0229005	0.119312	0.0971942		265.6	0.695444	0.671462	0.600368	0.689307	0.329801	0.965679	0.867972		265.6	0.855064	0.848542	0.81671	1.05313	1.0839	1.2243	1.09746		265.6	0.771142	0.710062	0.654954	1.04585	0.960299	1.18652	1.078
265.8	0.126264	0.128008	0.091882	0.0670973	0.0233753	0.119467	0.0975025		265.8	0.69527	0.671169	0.600462	0.689327	0.329964	0.965646	0.868456		265.8	0.855159	0.84891	0.816831	1.05328	1.08391	1.22415	1.09749		265.8	0.771205	0.709945	0.654592	1.04613	0.960202	1.18603	1.07755
266	0.126549	0.128135	0.0917523	0.0675081	0.023888	0.119741	0.0978527		266	0.69535	0.670753	0.599921	0.689417	0.330011	0.965562	0.868231		266	0.855084	0.849192	0.81735	1.05307	1.08395	1.22417	1.09702		266	0.771528	0.709972	0.65444	1.0462	0.960145	1.18563	1.07739
266.2	0.127305	0.128255	0.0919656	0.0679397	0.024006	0.119773	0.0984476		266.2	0.69551	0.670167	0.59865	0.688585	0.329378	0.9647	0.867948		266.2	0.855155	0.849262	0.818007	1.0533	1.08405	1.22439	1.09677		266.2	0.771888	0.710164	0.654268	1.04662	0.959622	1.18605	1.07725
266.4	0.127851	0.129134	0.092689	0.0686386	0.0247908	0.120403	0.0990732		266.4	0.695379	0.669684	0.59826	0.68878	0.329431	0.964945	0.867991		266.4	0.855049	0.84928	0.818339	1.05353	1.08428	1.22468	1.09656		266.4	0.772351	0.710361	0.654685	1.04686	0.959643	1.18571	1.07699
266.6	0.128008	0.129097	0.0928335	0.0692877	0.0252238	0.120632	0.0990374		266.6	0.695362	0.669585	0.598301	0.688743	0.329715	0.964957	0.868021		266.6	0.855053	0.849039	0.818267	1.05378	1.08461	1.22466	1.09598		266.6	0.772626	0.710642	0.655426	1.04722	0.95928	1.1856	1.07687
266.8	0.12831	0.129462	0.0932536	0.0697014	0.0255505	0.120931	0.0994211		266.8	0.695037	0.669338	0.598177	0.688585	0.32958	0.964982	0.867771		266.8	0.855053	0.849246	0.818375	1.05387	1.08442	1.22474	1.09615		266.8	0.772854	0.711012	0.655566	1.04742	0.959159	1.18593	1.07672
267	0.12781	0.129186	0.0933608	0.0691686	0.0256134	0.120556	0.0993212		267	0.694948	0.669235	0.597582	0.68857	0.329417	0.965399	0.867485		267	0.855591	0.849077	0.818307	1.05384	1.08464	1.22471	1.09606		267	0.772938	0.711476	0.65636	1.04746	0.958881	1.18604	1.07673
267.2	0.126907	0.128615	0.0930264	0.0683012	0.0252381	0.119665	0.0987729		267.2	0.694625	0.669384	0.597451	0.688476	0.329303	0.965231	0.867082		267.2	0.855785	0.848877	0.818208	1.05377	1.08512	1.22486	1.09571		267.2	0.773294	0.711622	0.656748	1.04726	0.958644	1.18569	1.07712
267.4	0.126682	0.12822	0.0926266	0.0675646	0.0246362	0.119316	0.0979483		267.4	0.693621	0.669245	0.597121	0.688289	0.328872	0.965028	0.86664		267.4	0.856443	0.848987	0.818275	1.05355	1.08516	1.2249	1.09579		267.4	0.773505	0.712177	0.656978	1.04784	0.95881	1.18595	1.07702
267.6	0.126053	0.127927	0.0922392	0.0673717	0.0243258	0.118987	0.0971407		267.6	0.693566	0.669305	0.597024	0.688102	0.328746	0.965105	0.866361		267.6	0.856529	0.848946	0.817941	1.05349	1.08531	1.22506	1.09609		267.6	0.773129	0.712669	0.656789	1.04828	0.958759	1.18557	1.07695
267.8	0.126482	0.128007	0.0925005	0.0674517	0.0239678	0.11948	0.0974385		267.8	0.693907	0.67035	0.597777	0.688549	0.329254	0.965976	0.866599		267.8	0.856812	0.848595	0.81769	1.05332	1.08482	1.2253	1.0962		267.8	0.772844	0.713025	0.656831	1.04828	0.958627	1.18581	1.07742
268	0.126619	0.127892	0.0926982	0.0670242	0.0237694	0.11946	0.0973534		268	0.694503	0.671205	0.598195	0.689174	0.329292	0.966737	0.866958		268	0.857107	0.848503	0.81766	1.05333	1.08497	1.22534	1.09645		268	0.772656	0.713419	0.657373	1.04787	0.958166	1.18571	1.07798
268.2	0.126577	0.127992	0.0930719	0.0665865	0.0234789	0.119724	0.0969256		268.2	0.694968	0.67156	0.598912	0.689846	0.329914	0.967207	0.867509		268.2	0.857527	0.848088	0.817767	1.05323	1.08511	1.22555	1.09712		268.2	0.772363	0.714151	0.657479	1.04789	0.958127	1.18612	1.0784
268.4	0.126517	0.128262	0.0932416	0.0665175	0.0231141	0.119693	0.0967225		268.4	0.69526	0.672061	0.599628	0.690038	0.330237	0.967806	0.867535		268.4	0.857728	0.847936	0.817758	1.05357	1.08514	1.22539	1.09704		268.4	0.772319	0.714601	0.657623	1.04784	0.958467	1.18667	1.07849
268.6	0.126607	0.12816	0.0935156	0.0663585	0.0233463	0.119538	0.0963061		268.6	0.695523	0.672439	0.600027	0.690466	0.331136	0.96834	0.867789		268.6	0.857863	0.848201	0.818025	1.05376	1.08491	1.22513	1.09667		268.6	0.772771	0.71515	0.657663	1.04835	0.958955	1.18636	1.07858
268.8	0.126636	0.127975	0.0934422	0.0659811	0.0234652	0.119778	0.0961827		268.8	0.695701	0.672439	0.600379	0.69023	0.331062	0.968173	0.867554		268.8	0.858147	0.847972	0.818147	1.05364	1.08503	1.22494	1.09677		268.8	0.772374	0.714982	0.65749	1.04837	0.959093	1.18684	1.07848
269	0.126869	0.128103	0.0933898	0.0661901	0.0232199	0.119677	0.0964677		269	0.695749	0.672879	0.600662	0.690112	0.331077	0.968433	0.867492		269	0.858342	0.848481	0.818287	1.0537	1.08525	1.22487	1.09661		269	0.772435	0.714702	0.657381	1.04846	0.959547	1.1871	1.07806
269.2	0.126844	0.128106	0.0931542	0.0665176	0.0227267	0.119934	0.0961147		269.2	0.695654	0.673315	0.601027	0.690804	0.331354	0.968514	0.868178		269.2	0.857918	0.848807	0.818149	1.05422	1.08506	1.22503	1.0965		269.2	0.772421	0.714509	0.657097	1.04845	0.959637	1.18735	1.07829
269.4	0.127526	0.128452	0.0934778	0.0668823	0.0226661	0.120359	0.096333		269.4	0.696257	0.673767	0.601828	0.691246	0.33203	0.968878	0.868879		269.4	0.857792	0.849069	0.818605	1.05424	1.08545	1.22543	1.09646		269.4	0.772024	0.714252	0.657051	1.04836	0.959754	1.18742	1.07868
269.6	0.128117	0.128991	0.0939852	0.0675802	0.0233493	0.1206	0.0969628		269.6	0.697197	0.674423	0.602792	0.692173	0.332861	0.969526	0.870467		269.6	0.857621	0.84918	0.819099	1.05472	1.08528	1.22522	1.09623		269.6	0.771932	0.714098	0.657023	1.04799	0.95994	1.18752	1.07855
269.8	0.128898	0.129437	0.0945422	0.068689	0.0242907	0.121588	0.0980112		269.8	0.697862	0.674677	0.603266	0.693038	0.333107	0.970041	0.871418		269.8	0.857733	0.848999	0.81933	1.05532	1.08523	1.2249	1.09605		269.8	0.771957	0.714129	0.656719	1.04789	0.959928	1.18729	1.07833
270	0.129443	0.129757	0.0947398	0.0694303	0.024501	0.122095	0.098695		270	0.698611	0.674657	0.603489	0.693212	0.333071	0.970228	0.871817		270	0.857474	0.8489	0.819661	1.05536	1.08537	1.22505	1.09593		270	0.772489	0.714422	0.657272	1.04757	0.959911	1.18717	1.07846
270.2	0.130177	0.130566	0.0950432	0.0705546	0.0252254	0.123055	0.0993646		270.2	0.699262	0.675038	0.603721	0.693281	0.333491	0.969995	0.872452		270.2	0.857281	0.848854	0.820146	1.05612	1.08575	1.2252	1.09616		270.2	0.772692	0.714172	0.657574	1.04768	0.95984	1.1871	1.07799
270.4	0.130314	0.131291	0.0958115	0.0714399	0.0258263	0.123783	0.099877		270.4	0.699457	0.675116	0.604394	0.693627	0.334068	0.970093	0.873235		270.4	0.857257	0.849033	0.819935	1.05632	1.086	1.22504	1.09596		270.4	0.772964	0.714291	0.658603	1.04787	0.960449	1.1871	1.07795
270.6	0.130324	0.131615	0.0955662	0.0713892	0.025658	0.123899	0.0998911		270.6	0.699941	0.674966	0.604203	0.693464	0.334167	0.969851	0.873142		270.6	0.857078	0.849227	0.819695	1.05625	1.08553	1.22484	1.09592		270.6	0.772869	0.714392	0.659068	1.04746	0.960396	1.18782	1.07755
270.8	0.13009	0.131391	0.0953076	0.0704168	0.0251819	0.123688	0.100003		270.8	0.699696	0.674835	0.603941	0.693381	0.334498	0.969624	0.872962		270.8	0.857346	0.84955	0.819847	1.05615	1.08538	1.22488	1.09648		270.8	0.773071	0.714378	0.658939	1.04727	0.960517	1.18789	1.0775
271	0.129465	0.130732	0.0946842	0.0697177	0.0247383	0.123078	0.0994607		271	0.699471	0.674551	0.603681	0.692751	0.334401	0.969095	0.872513		271	0.857638	0.849409	0.819448	1.05591	1.08527	1.2249	1.09676		271	0.773244	0.714337	0.659358	1.04691	0.960288	1.18785	1.07725
271.2	0.128899	0.130054	0.0941461	0.0690696	0.024105	0.12261	0.0991168		271.2	0.699667	0.674632	0.604001	0.692809	0.334558	0.968899	0.872167		271.2	0.857477	0.849462	0.819537	1.05551	1.08511	1.22485	1.09696		271.2	0.773524	0.714522	0.659552	1.04706	0.960318	1.18786	1.07702
271.4	0.128977	0.129732	0.0937441	0.0685422	0.0234256	0.122957	0.0988327		271.4	0.699791	0.674797	0.604161	0.693109	0.335062	0.969052	0.872039		271.4	0.857653	0.849736	0.819295	1.05545	1.08471	1.22496	1.09736		271.4	0.773653	0.714725	0.659417	1.04743	0.96051	1.18822	1.07679
271.6	0.129324	0.12946	0.0938526	0.0689375	0.0236136	0.12344	0.0993864		271.6	0.700249	0.675252	0.604267	0.693461	0.335689	0.969618	0.872249		271.6	0.857458	0.849817	0.818859	1.05534	1.08421	1.22505	1.09795		271.6	0.773595	0.715053	0.659673	1.04725	0.960338	1.18801	1.07716
271.8	0.129731	0.129933	0.0943586	0.0688398	0.0235049	0.123654	0.0998394		271.8	0.700264	0.675735	0.604646	0.693584	0.336215	0.969966	0.872133		271.8	0.857974	0.849803	0.818959	1.05515	1.08369	1.22518	1.09805		271.8	0.773444	0.715354	0.660086	1.04702	0.960414	1.18821	1.07777
272	0.129821	0.130046	0.0946155	0.0684711	0.0237673	0.123605	0.100098		272	0.699993	0.675738	0.604452	0.693104	0.336489	0.969799	0.87197		272	0.858132	0.850102	0.819193	1.05503	1.0838	1.22516	1.09859		272	0.77407	0.715492	0.660414	1.04718	0.960046	1.18792	1.07796
272.2	0.129868	0.130303	0.0945919	0.0686017	0.023681	0.123669	0.100005		272.2	0.699833	0.675929	0.604618	0.693265	0.337305	0.969927	0.872055		272.2	0.858226	0.850306	0.819311	1.05489	1.08416	1.22525	1.09903		272.2	0.774258	0.715605	0.660309	1.04747	0.960027	1.18829	1.07801
272.4	0.130102	0.130645	0.0946249	0.0680002	0.0236294	0.123554	0.100183		272.4	0.699277	0.675629	0.604598	0.693056	0.337032	0.969871	0.871582		272.4	0.858233	0.850583	0.819385	1.05479	1.08448	1.22494	1.09847		272.4	0.774976	0.71576	0.660225	1.04744	0.960595	1.18842	1.07796
272.6	0.130154	0.130003	0.0945638	0.06741	0.0235737	0.123001	0.0995289		272.6	0.698584	0.675626	0.604167	0.693215	0.337236	0.969752	0.871338		272.6	0.858213	0.851039	0.819743	1.05434	1.08466	1.22476	1.09882		272.6	0.775649	0.715913	0.660175	1.04729	0.960379	1.18812	1.07781
272.8	0.129517	0.129436	0.094305	0.0665167	0.0229435	0.122759	0.0992705		272.8	0.69868	0.675505	0.604237	0.69341	0.336847	0.969574	0.871079		272.8	0.858054	0.851105	0.820046	1.05423	1.08513	1.2249	1.0986		272.8	0.77585	0.715779	0.660079	1.04724	0.960229	1.18815	1.07755
273	0.129198	0.129102	0.0943037	0.0664239	0.0224227	0.122029	0.0989652		273	0.698129	0.675167	0.604079	0.69369	0.336494	0.969642	0.871216		273	0.857943	0.85118	0.8202	1.05482	1.08563	1.22536	1.09828		273	0.776324	0.716029	0.660348	1.04776	0.960419	1.18829	1.07762
273.2	0.128851	0.129045	0.0945565	0.0663531	0.0224314	0.122125	0.0989388		273.2	0.69803	0.674983	0.604066	0.693899	0.336491	0.969678	0.871717		273.2	0.8575	0.851272	0.820385	1.05483	1.08595	1.22576	1.09814		273.2	0.776247	0.715975	0.660356	1.04788	0.960218	1.18837	1.07789
273.4	0.129378	0.129425	0.0948494	0.0662516	0.0227251	0.121832	0.0986839		273.4	0.698442	0.674983	0.604543	0.694075	0.336578	0.969892	0.871722		273.4	0.857738	0.851685	0.820481	1.05461	1.08681	1.22591	1.0981		273.4	0.776536	0.716089	0.660121	1.04803	0.959994	1.18832	1.07789
273.6	0.130019	0.130025	0.0956756	0.0668278	0.0237548	0.122184	0.0992039		273.6	0.698716	0.675436	0.604772	0.694667	0.336694	0.970921	0.872391		273.6	0.857773	0.851765	0.820678	1.05478	1.08695	1.22583	1.09783		273.6	0.776934	0.716399	0.660179	1.04831	0.960094	1.18815	1.07793
273.8	0.129505	0.130239	0.0955723	0.0670796	0.0238403	0.122073	0.0994276		273.8	0.698712	0.675481	0.604786	0.694635	0.336118	0.970808	0.872366		273.8	0.85754	0.851689	0.821449	1.05496	1.08724	1.22575	1.09775		273.8	0.777471	0.716964	0.660434	1.04881	0.960169	1.18796	1.07791
274	0.129861	0.130974	0.0954286	0.0671741	0.0239667	0.122107	0.0995855		274	0.699226	0.675736	0.604822	0.694761	0.335627	0.970938	0.872277		274	0.85739	0.852023	0.821532	1.05498	1.08766	1.2258	1.09761		274	0.777883	0.71733	0.660434	1.04931	0.95996	1.1878	1.07796
274.2	0.129681	0.131593	0.0954143	0.0674296	0.024434	0.1221	0.0995516		274.2	0.699263	0.675858	0.604694	0.694992	0.33535	0.97052	0.872307		274.2	0.857207	0.852173	0.821781	1.05523	1.08766	1.22579	1.09766		274.2	0.778216	0.717214	0.660549	1.04941	0.960564	1.18775	1.07772
274.4	0.129146	0.131797	0.0957163	0.0672071	0.0240635	0.121826	0.0995753		274.4	0.699236	0.675446	0.604124	0.694832	0.334995	0.970169	0.871919		274.4	0.857166	0.852726	0.821717	1.05501	1.08754	1.22562	1.09728		274.4	0.778622	0.717715	0.66078	1.04922	0.960835	1.18825	1.07762
274.6	0.128859	0.131747	0.0949815	0.0665902	0.0236195	0.121515	0.0992952		274.6	0.699486	0.675279	0.603806	0.694972	0.335191	0.970144	0.871487		274.6	0.857052	0.85293	0.822078	1.05487	1.08703	1.22586	1.09726		274.6	0.778335	0.717614	0.660519	1.04909	0.960681	1.1885	1.07762
274.8	0.128426	0.131187	0.0943902	0.0658845	0.0229367	0.120938	0.0990195		274.8	0.699548	0.675491	0.604101	0.695294	0.33556	0.970254	0.871384		274.8	0.856747	0.852971	0.822195	1.05489	1.08686	1.22641	1.09756		274.8	0.778409	0.717498	0.660479	1.04924	0.960603	1.18825	1.07775
275	0.128213	0.131323	0.0942809	0.0664211	0.0229689	0.120983	0.0990224		275	0.699241	0.675086	0.603658	0.694559	0.335059	0.969683	0.870497		275	0.85649	0.853153	0.822201	1.05524	1.08649	1.22627	1.09782		275	0.778443	0.717717	0.66041	1.04912	0.960189	1.18796	1.07749
275.2	0.127801	0.131589	0.0941455	0.0665592	0.0227876	0.121049	0.0990785		275.2	0.699817	0.675482	0.604078	0.694991	0.335647	0.970095	0.870364		275.2	0.856785	0.853643	0.822125	1.05536	1.08666	1.22619	1.09764		275.2	0.778376	0.71795	0.660682	1.04927	0.960111	1.18818	1.07757
275.4	0.128312	0.131627	0.0943677	0.0669798	0.023136	0.121241	0.0993546		275.4	0.70011	0.676369	0.604621	0.69524	0.33633	0.970494	0.870868		275.4	0.856784	0.853817	0.821988	1.05547	1.08613	1.22653	1.09772		275.4	0.778261	0.718077	0.660586	1.04911	0.960308	1.18816	1.07782
275.6	0.128411	0.131683	0.0945516	0.0675664	0.0236627	0.121298	0.0996902		275.6	0.700373	0.676576	0.604764	0.69518	0.336773	0.970712	0.871067		275.6	0.856716	0.853726	0.822093	1.05529	1.08571	1.22639	1.09785		275.6	0.777985	0.718395	0.660893	1.04896	0.960208	1.18798	1.0784
275.8	0.128118	0.131724	0.0948471	0.0676145	0.0237731	0.121298	0.0995364		275.8	0.700504	0.676481	0.604999	0.695093	0.337025	0.970458	0.871315		275.8	0.85702	0.853796	0.822531	1.05527	1.08591	1.22684	1.09811		275.8	0.777617	0.718287	0.661005	1.04898	0.960209	1.1884	1.07847
276	0.128579	0.131764	0.0949428	0.067628	0.0238825	0.121503	0.0996945		276	0.700465	0.676695	0.605369	0.695237	0.337177	0.970288	0.871446		276	0.857274	0.854103	0.822651	1.05563	1.08625	1.2267	1.09828		276	0.77766	0.71825	0.661227	1.04879	0.96014	1.1883	1.07888
276.2	0.128126	0.131827	0.0948257	0.067517	0.0237589	0.121579	0.0995257		276.2	0.70034	0.677101	0.605367	0.695844	0.337418	0.970352	0.871841		276.2	0.857628	0.854073	0.822855	1.05539	1.08673	1.22675	1.09858		276.2	0.777409	0.718327	0.661721	1.04879	0.960642	1.18847	1.07921
276.4	0.128087	0.131445	0.0947196	0.0674029	0.0235233	0.122154	0.0997935		276.4	0.700332	0.67688	0.605334	0.696221	0.337567	0.970824	0.872143		276.4	0.858015	0.85373	0.823373	1.05547	1.0867	1.22662	1.09811		276.4	0.776975	0.719002	0.662167	1.04856	0.960742	1.18847	1.07895
276.6	0.127498	0.131256	0.0950695	0.0677479	0.0235903	0.122507	0.0993033		276.6	0.700349	0.676888	0.605386	0.696478	0.337864	0.970928	0.87259		276.6	0.858572	0.853541	0.82388	1.05516	1.08688	1.22668	1.09887		276.6	0.777122	0.719037	0.662609	1.04851	0.960569	1.1883	1.07896
276.8	0.12693	0.130766	0.0944129	0.0676406	0.0231468	0.1227	0.0988028		276.8	0.700921	0.676604	0.605882	0.696569	0.337812	0.970984	0.872819		276.8	0.859064	0.853389	0.824101	1.05561	1.08719	1.22687	1.09889		276.8	0.776839	0.719115	0.663144	1.04824	0.961064	1.18852	1.079
277	0.127133	0.130752	0.0944013	0.0677465	0.0229635	0.122878	0.0985624		277	0.700911	0.676695	0.605907	0.696513	0.33792	0.970969	0.873412		277	0.859697	0.853122	0.824115	1.05556	1.08732	1.22722	1.09938		277	0.776427	0.719073	0.663744	1.04835	0.960907	1.18822	1.07906
277.2	0.127826	0.131053	0.0946021	0.0676752	0.0231967	0.123177	0.0985476		277.2	0.701358	0.676727	0.606039	0.696226	0.338335	0.971147	0.873983		277.2	0.860088	0.853423	0.824472	1.05525	1.08757	1.22765	1.09947		277.2	0.77635	0.718608	0.664106	1.04848	0.960856	1.18811	1.079
277.4	0.128407	0.131865	0.0944398	0.0678778	0.0238682	0.123349	0.0981074		277.4	0.701691	0.677172	0.606462	0.696682	0.338401	0.971316	0.873993		277.4	0.860644	0.853461	0.824759	1.05558	1.08733	1.22789	1.09928		277.4	0.776742	0.718805	0.664295	1.04924	0.960818	1.18804	1.07917
277.6	0.128413	0.132363	0.0947107	0.0685182	0.0240671	0.12404	0.098518		277.6	0.70206	0.677699	0.606659	0.696921	0.338516	0.972089	0.874522		277.6	0.860712	0.853722	0.82555	1.0559	1.08729	1.22791	1.09933		277.6	0.77702	0.7191	0.664838	1.04939	0.960623	1.18814	1.07932
277.8	0.128212	0.132321	0.0940573	0.068597	0.0239898	0.124352	0.0987618		277.8	0.702316	0.677661	0.607062	0.696901	0.338343	0.971678	0.874715		277.8	0.860709	0.853749	0.825888	1.0563	1.08745	1.22791	1.09901		277.8	0.777461	0.719079	0.665168	1.04948	0.96073	1.18815	1.0792
278	0.128615	0.132745	0.0942052	0.0684082	0.0240646	0.12442	0.0994076		278	0.70231	0.67806	0.60724	0.697266	0.338172	0.971678	0.874956		278	0.861044	0.853823	0.825551	1.05654	1.08753	1.22769	1.09842		278	0.778028	0.718702	0.665344	1.04906	0.960956	1.18793	1.07903
278.2	0.128552	0.132811	0.0942653	0.068237	0.0240462	0.12442	0.0995761		278.2	0.702165	0.678141	0.607521	0.697214	0.337964	0.971636	0.875035		278.2	0.861415	0.853719	0.825545	1.05696	1.08737	1.22771	1.09832		278.2	0.778805	0.719034	0.665726	1.04898	0.961418	1.18792	1.07896
278.4	0.129197	0.133218	0.094625	0.0687159	0.0243561	0.12484	0.100314		278.4	0.702385	0.678356	0.607736	0.697065	0.338327	0.971998	0.875121		278.4	0.861473	0.854047	0.825611	1.05702	1.08715	1.228	1.09768		278.4	0.779132	0.718814	0.665319	1.04916	0.961182	1.18798	1.07896
278.6	0.129524	0.133755	0.0944156	0.0685737	0.0245579	0.124596	0.100684		278.6	0.702477	0.678186	0.6079	0.69721	0.338374	0.972144	0.874919		278.6	0.861517	0.853914	0.82574	1.05744	1.08672	1.22772	1.09745		278.6	0.779284	0.718838	0.665017	1.04949	0.96125	1.18802	1.07909
278.8	0.129418	0.133603	0.0945943	0.0683213	0.0242664	0.124499	0.100854		278.8	0.702006	0.677886	0.607912	0.696626	0.338016	0.971925	0.874465		278.8	0.86148	0.853966	0.825306	1.05802	1.08692	1.22757	1.09737		278.8	0.779521	0.719043	0.665117	1.04931	0.960955	1.18778	1.07875
279	0.129996	0.134154	0.0953376	0.0689496	0.0250222	0.125054	0.101591		279	0.701643	0.677449	0.608108	0.696265	0.337555	0.971559	0.873748		279	0.86179	0.854211	0.825228	1.05855	1.08729	1.22696	1.09724		279	0.78012	0.719011	0.66511	1.04976	0.960768	1.18755	1.07867
279.2	0.130219	0.133831	0.0955272	0.0689842	0.0251283	0.12512	0.101757		279.2	0.701698	0.677573	0.60918	0.696293	0.337976	0.972153	0.873876		279.2	0.861874	0.85434	0.824631	1.05847	1.08726	1.2266	1.09703		279.2	0.780551	0.719279	0.665061	1.04974	0.96078	1.18806	1.07875
279.4	0.130915	0.133904	0.0958256	0.0690716	0.0256373	0.125106	0.102229		279.4	0.70136	0.677471	0.609627	0.696057	0.337763	0.972472	0.874042		279.4	0.861769	0.854104	0.824781	1.05841	1.08709	1.22636	1.09712		279.4	0.780878	0.719153	0.664744	1.0495	0.961163	1.18798	1.07913
279.6	0.130816	0.134008	0.0962334	0.0690155	0.0259942	0.125127	0.102463		279.6	0.700962	0.676725	0.609517	0.69584	0.33746	0.972615	0.874027		279.6	0.861649	0.853809	0.82467	1.05853	1.08739	1.22621	1.09737		279.6	0.781161	0.71904	0.664767	1.04944	0.961526	1.18802	1.0795
279.8	0.131247	0.134223	0.0967364	0.0690835	0.0263189	0.125316	0.10286		279.8	0.700585	0.676313	0.609423	0.69612	0.337622	0.97278	0.874051		279.8	0.862189	0.853914	0.824861	1.0585	1.08759	1.22629	1.0981		279.8	0.78112	0.719048	0.664778	1.04918	0.961543	1.18866	1.07952
280	0.131364	0.134121	0.0964026	0.0686145	0.0260892	0.125159	0.103076		280	0.700481	0.676696	0.610226	0.696807	0.338162	0.973368	0.87428		280	0.862517	0.853486	0.824885	1.05842	1.08777	1.2261	1.09801		280	0.781571	0.719304	0.664937	1.04935	0.961353	1.18842	1.0801
280.2	0.131264	0.134109	0.0966882	0.0690914	0.026054	0.125524	0.103592		280.2	0.700278	0.676801	0.610157	0.696797	0.338472	0.973794	0.874781		280.2	0.862707	0.853107	0.825131	1.05825	1.08803	1.22602	1.09816		280.2	0.781916	0.719829	0.665054	1.04926	0.961349	1.18843	1.08022
280.4	0.131387	0.134025	0.0969096	0.0693189	0.0260797	0.125573	0.103962		280.4	0.700288	0.676699	0.6104	0.696888	0.338947	0.974047	0.874852		280.4	0.862849	0.852751	0.825342	1.05789	1.08787	1.22551	1.09776		280.4	0.781755	0.720157	0.664847	1.04893	0.961117	1.18822	1.08009
280.6	0.131146	0.134254	0.0973083	0.0693747	0.0262052	0.125944	0.103825		280.6	0.700379	0.676829	0.610793	0.697262	0.339412	0.973886	0.874678		280.6	0.862892	0.853226	0.825338	1.05723	1.08809	1.22551	1.09838		280.6	0.782291	0.719774	0.66473	1.04845	0.961274	1.18839	1.08027
280.8	0.131931	0.134448	0.0971104	0.0692788	0.026261	0.12623	0.103537		280.8	0.700692	0.677076	0.611272	0.697628	0.34001	0.97391	0.874905		280.8	0.863115	0.853479	0.825704	1.05703	1.08802	1.22563	1.09838		280.8	0.782073	0.719865	0.664842	1.04798	0.961345	1.18838	1.07998
281	0.132527	0.135065	0.0973935	0.0695416	0.0261318	0.126538	0.103978		281	0.701375	0.677426	0.610985	0.697906	0.340557	0.974035	0.875582		281	0.86324	0.853613	0.825952	1.05661	1.08789	1.2261	1.09844		281	0.782059	0.719757	0.664957	1.04828	0.961034	1.18818	1.08007
281.2	0.133385	0.135709	0.0975282	0.0700241	0.0265075	0.126774	0.104236		281.2	0.701736	0.677459	0.611262	0.697804	0.341115	0.973851	0.875587		281.2	0.863351	0.854217	0.826183	1.05665	1.08762	1.22619	1.09809		281.2	0.782167	0.719928	0.665223	1.04842	0.961326	1.18847	1.08019
281.4	0.133443	0.135631	0.0972382	0.0699532	0.0262464	0.126706	0.103877		281.4	0.70189	0.677845	0.611343	0.698447	0.341616	0.973661	0.875655		281.4	0.863577	0.85465	0.826514	1.05644	1.08725	1.22639	1.09827		281.4	0.782031	0.720531	0.66572	1.04871	0.960984	1.18841	1.08028
281.6	0.133293	0.13525	0.0967355	0.0700965	0.0255801	0.126975	0.103457		281.6	0.702027	0.677931	0.61126	0.698209	0.341637	0.97362	0.875907		281.6	0.863629	0.854768	0.82675	1.05607	1.08772	1.22647	1.09856		281.6	0.782417	0.720638	0.665767	1.04842	0.960861	1.18828	1.08007
281.8	0.133683	0.135168	0.0967522	0.0699588	0.0255728	0.127267	0.103394		281.8	0.702423	0.677966	0.611313	0.698275	0.341652	0.973261	0.876132		281.8	0.863612	0.854777	0.82673	1.05609	1.08787	1.22685	1.09853		281.8	0.782567	0.720967	0.665788	1.0484	0.961013	1.18842	1.07956
282	0.133858	0.135542	0.0969932	0.0699872	0.0255519	0.127154	0.103369		282	0.703055	0.678672	0.611452	0.698812	0.341936	0.973285	0.876545		282	0.863798	0.854936	0.827043	1.05626	1.08776	1.22697	1.09836		282	0.782705	0.721365	0.665842	1.04871	0.961371	1.18825	1.07944
282.2	0.134491	0.136441	0.0971108	0.070514	0.0259005	0.127158	0.103232		282.2	0.703519	0.679355	0.611454	0.698944	0.34204	0.973342	0.876591		282.2	0.86368	0.854976	0.827272	1.05639	1.08748	1.2273	1.09861		282.2	0.782515	0.722017	0.665765	1.04931	0.961495	1.18812	1.07944
282.4	0.13454	0.136287	0.0970334	0.0710181	0.0259739	0.127567	0.103255		282.4	0.703939	0.679764	0.611567	0.699323	0.342276	0.973432	0.87701		282.4	0.863194	0.855186	0.827522	1.05603	1.08724	1.22751	1.0984		282.4	0.782044	0.721768	0.665385	1.04966	0.961617	1.18781	1.07959
282.6	0.133967	0.136291	0.0969589	0.0708795	0.0255092	0.127161	0.103106		282.6	0.704134	0.679681	0.610983	0.699487	0.341922	0.973543	0.877286		282.6	0.863111	0.855421	0.827887	1.05605	1.08734	1.22747	1.09868		282.6	0.782115	0.72219	0.665792	1.04977	0.961945	1.1879	1.0793
282.8	0.133404	0.135534	0.0969732	0.0708434	0.0250229	0.127211	0.103444		282.8	0.703839	0.679446	0.610929	0.699029	0.34156	0.973601	0.876929		282.8	0.86295	0.855745	0.827798	1.05595	1.08753	1.22744	1.09845		282.8	0.782088	0.722205	0.666108	1.05002	0.961889	1.1877	1.07898
283	0.133274	0.135825	0.0972045	0.0712539	0.0251923	0.12735	0.10367		283	0.703673	0.679062	0.611074	0.699013	0.340974	0.973588	0.876721		283	0.862721	0.855839	0.827909	1.05547	1.08774	1.22697	1.09841		283	0.782384	0.722042	0.666062	1.05027	0.962067	1.1881	1.07874
283.2	0.133043	0.135797	0.0972549	0.0711082	0.0250207	0.127429	0.1037		283.2	0.703581	0.678975	0.611125	0.698887	0.340789	0.973985	0.876984		283.2	0.862682	0.855524	0.827749	1.05521	1.08777	1.22673	1.09852		283.2	0.782421	0.722276	0.66621	1.05031	0.962087	1.18835	1.07859
283.4	0.133061	0.136221	0.0972541	0.0710158	0.0252073	0.127406	0.103637		283.4	0.703666	0.679123	0.611147	0.699047	0.341046	0.974285	0.877177		283.4	0.862651	0.855618	0.828066	1.05539	1.08803	1.22671	1.09884		283.4	0.782331	0.721893	0.666656	1.05032	0.962216	1.18837	1.07862
283.6	0.132677	0.136004	0.0972613	0.0709659	0.0249712	0.127214	0.103649		283.6	0.703817	0.679613	0.611493	0.699198	0.341339	0.974676	0.877696		283.6	0.862798	0.855376	0.827879	1.05562	1.0879	1.22675	1.09926		283.6	0.782601	0.721841	0.666806	1.05039	0.962396	1.1886	1.07862
283.8	0.132662	0.135994	0.0974752	0.0707119	0.0246701	0.127411	0.104156		283.8	0.704078	0.679712	0.61177	0.700154	0.342082	0.975437	0.877814		283.8	0.862875	0.855594	0.828029	1.05587	1.08809	1.22693	1.09942		283.8	0.782479	0.721924	0.667293	1.05031	0.962003	1.18909	1.07883
284	0.132603	0.13573	0.0972916	0.0705454	0.0244515	0.12731	0.104275		284	0.703833	0.679821	0.611958	0.699957	0.342192	0.975476	0.877774		284	0.863139	0.855349	0.828002	1.05602	1.0881	1.22695	1.09899		284	0.782811	0.721842	0.667743	1.05082	0.961767	1.18907	1.07907
284.2	0.132954	0.136044	0.0974619	0.0710002	0.0243955	0.127527	0.104708		284.2	0.703618	0.680524	0.612115	0.699878	0.342329	0.975893	0.877754		284.2	0.863003	0.855308	0.827904	1.0565	1.08832	1.22676	1.09871		284.2	0.782773	0.72192	0.668339	1.05032	0.961684	1.18947	1.07931
284.4	0.132782	0.135891	0.0972538	0.0702312	0.0243421	0.127701	0.104468		284.4	0.703531	0.680856	0.612341	0.700205	0.342828	0.975922	0.87794		284.4	0.86292	0.855313	0.827672	1.05633	1.08817	1.2266	1.09859		284.4	0.782563	0.721662	0.668885	1.05021	0.961452	1.18923	1.07912
284.6	0.133003	0.135821	0.0972842	0.0703989	0.0241303	0.128167	0.104436		284.6	0.703507	0.681009	0.612387	0.700361	0.343218	0.976191	0.877838		284.6	0.863008	0.855731	0.827581	1.0569	1.08828	1.22699	1.09881		284.6	0.782824	0.721511	0.669312	1.05003	0.96127	1.18942	1.07893
284.8	0.133495	0.136198	0.0974678	0.0704521	0.0241228	0.128216	0.104363		284.8	0.703457	0.681385	0.612475	0.700537	0.343892	0.976782	0.878515		284.8	0.863361	0.856127	0.827755	1.05702	1.08827	1.22706	1.0985		284.8	0.782983	0.721695	0.669495	1.04994	0.96171	1.18929	1.07894
285	0.134186	0.136594	0.0974807	0.0706417	0.0240968	0.128536	0.104935		285	0.703256	0.681398	0.612153	0.70005	0.343586	0.976847	0.878472		285	0.863766	0.856484	0.82767	1.05715	1.08809	1.22743	1.09829		285	0.783081	0.721583	0.669108	1.05016	0.961906	1.18922	1.07921
285.2	0.134355	0.136233	0.0971939	0.0698184	0.0235779	0.128111	0.104601		285.2	0.702972	0.681078	0.612474	0.699758	0.343562	0.976417	0.878062		285.2	0.864014	0.856647	0.827703	1.05749	1.08829	1.22757	1.09851		285.2	0.783283	0.721705	0.669115	1.0502	0.961765	1.18931	1.07922
285.4	0.134895	0.136026	0.0968984	0.0695652	0.023535	0.127956	0.104025		285.4	0.70272	0.680861	0.612209	0.699612	0.343418	0.976566	0.878141		285.4	0.864433	0.856729	0.828266	1.05772	1.0888	1.22788	1.09853		285.4	0.783248	0.721805	0.669356	1.05043	0.961498	1.18916	1.07874
285.6	0.135597	0.136413	0.0971196	0.0701079	0.0239149	0.128812	0.103988		285.6	0.70333	0.680702	0.612752	0.699627	0.343141	0.97656	0.878681		285.6	0.864712	0.856382	0.828275	1.05812	1.0891	1.22786	1.09846		285.6	0.783526	0.722019	0.669188	1.05054	0.961545	1.18905	1.07873
285.8	0.136557	0.137259	0.0977992	0.0702357	0.0243232	0.129276	0.104443		285.8	0.703995	0.680824	0.612767	0.699502	0.343167	0.976381	0.878764		285.8	0.864908	0.856878	0.828485	1.05847	1.08918	1.22775	1.09864		285.8	0.783206	0.722399	0.66927	1.0506	0.961743	1.1893	1.07848
286	0.136826	0.137689	0.09782	0.070707	0.0247294	0.129406	0.104668		286	0.704437	0.68126	0.61304	0.699858	0.343641	0.976717	0.878988		286	0.865193	0.857167	0.829125	1.0587	1.08932	1.22776	1.09814		286	0.783206	0.722445	0.669153	1.05076	0.962118	1.18914	1.0785
286.2	0.136585	0.13796	0.09748	0.0704108	0.0248983	0.12915	0.104512		286.2	0.704469	0.681545	0.612793	0.700023	0.343579	0.976783	0.879052		286.2	0.865046	0.857302	0.829203	1.05845	1.08926	1.22787	1.0982		286.2	0.783277	0.722366	0.668957	1.05068	0.962223	1.18897	1.07851
286.4	0.136114	0.137525	0.0977432	0.0702795	0.0250547	0.129181	0.104476		286.4	0.704702	0.681357	0.612798	0.700018	0.343212	0.976527	0.879564		286.4	0.864885	0.857709	0.829253	1.05846	1.08899	1.22799	1.09833		286.4	0.783405	0.722472	0.668742	1.05086	0.962552	1.18924	1.07868
286.6	0.136047	0.137768	0.0981049	0.0704605	0.0254577	0.129248	0.104835		286.6	0.704788	0.681374	0.612446	0.699841	0.34324	0.976561	0.879561		286.6	0.865094	0.858138	0.829383	1.05828	1.08913	1.22822	1.09855		286.6	0.78393	0.722582	0.66862	1.05078	0.962731	1.18899	1.07834
286.8	0.135702	0.137402	0.0983075	0.0703174	0.025425	0.129176	0.105035		286.8	0.70437	0.680893	0.612572	0.699944	0.34304	0.976061	0.878979		286.8	0.864953	0.858055	0.829284	1.05824	1.08932	1.22812	1.09832		286.8	0.784056	0.722446	0.668412	1.05087	0.962744	1.18873	1.07827
287	0.135669	0.137474	0.0984423	0.0702077	0.0252537	0.129027	0.10484		287	0.704233	0.68097	0.612861	0.700037	0.342775	0.975548	0.879051		287	0.864799	0.857944	0.828989	1.05794	1.08974	1.22794	1.09858		287	0.784464	0.722679	0.668544	1.051	0.962919	1.18925	1.07843
287.2	0.136047	0.137375	0.0984956	0.0701804	0.0254923	0.129332	0.105115		287.2	0.704	0.681571	0.61321	0.699925	0.343181	0.975461	0.879272		287.2	0.864862	0.857938	0.82913	1.05826	1.08963	1.22843	1.09893		287.2	0.784623	0.722985	0.668818	1.05084	0.962892	1.1891	1.07857
287.4	0.135539	0.137004	0.098297	0.0701112	0.0253919	0.128776	0.104733		287.4	0.704255	0.681798	0.613669	0.699986	0.343965	0.975407	0.8793		287.4	0.864621	0.85808	0.829427	1.05825	1.08937	1.22819	1.09952		287.4	0.784672	0.723239	0.668896	1.05092	0.963145	1.18926	1.07864
287.6	0.135279	0.136788	0.0978686	0.0697837	0.025257	0.128234	0.104739		287.6	0.704373	0.681873	0.614106	0.699972	0.344315	0.975744	0.87954		287.6	0.864831	0.857633	0.829623	1.0583	1.08912	1.22807	1.09978		287.6	0.7847	0.723431	0.669346	1.05082	0.963504	1.18966	1.0789
[truncated: 3,561 more rows]

## Sheet: Figure 3g
Time (s)	E-FICS-v3 vs active TMPRSS2	E-FICS-v3 vs inactive TMPRSS2	E-FICS-v3	active TMPRSS2	inactive TMPRSS2
[truncated: 5,000 more rows]
