# Supplementary material for: TMPRSS2-mediated coronavirus spike activation and inhibition
Source: Nat Struct Mol Biol. 2026 Apr 28;33(5):810–23. doi: 10.1038/s41594-026-01801-y (PMC13186702; doi:10.1038/s41594-026-01801-y)
Supplement: Supplementary file 8 — Virus and pseudovirus neutralization data and enzyme kinetics data. [file 41594_2026_1801_MOESM8_ESM.xlsx]

## Sheet: Figure 4a
H1H7	Vero-E6			Vero-TMPRSS2
20000	-1.94056	19.6851	46.3157	73.8553	76.9462	74.5736
5000	-6.26721	-4.40525	-2.82532	77.0171	76.0091	75.1531
1250	-3.79026	38.267	-10.6476	73.1434	73.7557	69.6372
312.5	-12.3907	-6.90202	-11.3683	65.3542	60.8596	60.8565
78.125	-10.392	-11.9559	-10.143	46.571	41.7155	40.722
19.5312	-2.87815	-18.7878	-10.9627	22.0672	16.1929	12.4172
4.88281	-17.37	-12.4888	-16.0958	1.17101	2.43776	-3.85927
1.2207	-17.22	-14.0725	-14.4489	5.427	1.34607	-1.16038
0.305176	-5.61	-9.26106	-6.57377	4.06603	8.89049	-1.41458

## Sheet: Figure 4b
	VeroE6			VeroE6-TMPRSS2
	Wild-type 18h			Wild-type 16h
untreated	1610	1879	2090	8417	7400	10446
+ H1H7	1518	1772	1952	673	855	513
	BA.2 28h			BA.2 24h
untreated	992	354	1292	4441	3467	5717
+ H1H7	914	930	673	44	112	400
	XBB.1.5 24h			XBB.1.5 16h
untreated	2167	2941	4988	5596	6315	6965
+ H1H7	2292	1544	1870	290	153	349
	CH.1.1 28h			CH.1.1 24h
untreated	1524	1591	1343	8145	5133	7227
+ H1H7	1291	1350	1080	299	663	472

## Sheet: Figure 4c
H1H7 IgG (μg/mL)	Ancestral				Delta				BA.5				XBB.1.5				KP.3				XFG
9	117.524	147.8	154.478	114.472	73.9839	128.494	99.0535	118.388	117.157	114.965	102.599	99.4824	95.5108	118.807	118.469	131.324	77.6544	122.871	103.571	110.761	103.813	102.994	107.166	85.7072
3	97.1491	155.965	137.806	116.455	80.5679	72.3274	84.6743	92.2606	102.962	84.1317	95.9145	65.6976	129.861	116.281	117.869	118.332	98.4235	109.698	103.416	87.0895	102.924	97.1654	83.4514	97.8341
1	139.913	130.369	70.5299	131.763	94.5852	78.8558	90.4232	70.9215	86.268	84.7594	82.4909	83.9225	105.915	106.89	116.944	108.316	83.0407	94.4703	114.606	103.26	70.3463	78.3012	71.6838	78.5807
0.333333	82.5225	91.2148	92.8571	100.651	75.8352	72.6754	92.539	56.779	68.1092	73.7584	55.6987	60.9184	101.713	87.0201	99.2622	109.391	80.5446	74.9791	64.0153	75.4091	67.0925	49.3363	57.9	70.7057
0.111111	59.4825	42.1444	62.8757	41.5866	32.4053	17.2606	13.2517	28.7027	26.3737	26.0544	26.8142	35.5798	54.1328	51.6444	89.7337	69.8387	35.7817	57.5182	29.8101	24.3401	14.9416	28.2164	29.983	27.2782
0.037037	1.75085	10.2882	-6.58506	0.573288	7.15479	2.49165	-0.473274	-0.626392	13.4346	13.9412	8.33609	17.443	22.646	22.5209	19.1697	25.1969	3.33214	21.9396	5.61328	7.67945	16.1593	6.41781	12.2667	6.21819
0.0123457	-8.01054	-6.7555	-8.16548	4.27642	-0.723831	7.8647	-0.417595	-1.50334	-0.154168	2.31252	4.72415	2.36758	3.65137	11.1667	4.23909	5.01438	8.75433	-1.70787	12.9105	2.62749	2.02615	2.02615	3.57321	-0.339355
0.00411523	-13.542	-11.1404	-0.0774713	-17.6635	2.63085	15.103	0.709911	-1.78174	-0.099108	3.0283	5.49499	3.40271	1.6131	0.0375141	3.82643	4.01401	-3.36797	5.00418	-2.42446	-3.42768	1.50714	2.96437	-0.319393	-2.72482

## Sheet: Figure 4d
SARS-CoV-2 Wuhan-Hu-1/G614	SARS-CoV-1	MERS-CoV
372.9	583.8	271.7
96.39	489.8	216.5
66.64	414.6	91.8

## Sheet: Figure 4g
	Camostat (nM)	Normalized TMPRSS2 activity	Normalized TMPRSS2 activity		H1H7 (ng/ml)	Normalized TMPRSS2 activity	Normalized TMPRSS2 activity
	250	0.937731	0.659885		200000	100.87	102.467
	83.3333	1.31977	0.879846		66666.7	103.961	105.547
	27.7778	18.9977	1.81758		22222.2	106.554	109.633
	9.25926	71.8001	27.2289		7407.41	105.153	110.698
	3.08642	90.9483	74.3238		2469.14	105.153	104.968
	1.02881	97.4545	93.4373		823.045	102.699	102.085
	0.342936	92.8353	98.1954		274.348	96.4473	99.0753
	0.114312	102.282	103.868		91.4495	106.126	105.767
