# Supplementary material for: TMPRSS2-mediated coronavirus spike activation and inhibition
Source: Nat Struct Mol Biol. 2026 Apr 28;33(5):810–23. doi: 10.1038/s41594-026-01801-y (PMC13186702; doi:10.1038/s41594-026-01801-y)
Supplement: Supplementary file 9 — In vivo challenge data. [file 41594_2026_1801_MOESM9_ESM.xlsx]

## Sheet: Figure 5b
	NirsevimAb										H1H7 25mg/kg										H1H7 10mg/kg										H1H7 5mg/kg
4 dpi	1160000	634000	3100000	727000	4030000	3070000	1940000	2130000			1720	1720	8220	7650	5220	2040	6440	11900			157000	2000	11000	102000	13600	143000	50000	86200			256000	28700	219000	88000	292000	224000	18500	30300
6 dpi	111000	43000	37200	200000	583000	306000	45900	53100			1720	25600	1720	1720	1720	2420	2100	5330			13600	17700	147000	2350	16900	7820	1720	1720			132000	295000	26600	9720	1720	7460	32100	1720

## Sheet: Figure 5c
	NirsevimAb								H1H7 25mg/kg								H1H7 10mg/kg								H1H7 5mg/kg
4 dpi	7.15241e+06	4.46887e+06	1.74116e+07	1.36186e+06	4.54099e+07	5.62029e+07	3.80649e+07	1.30066e+07	16912.7	6903.22	225.888	2277.52	11176.6	57555	4381.99	23699.7	33285	10638.9	25512.9	31746.8	14032.5	8436.83	116414	270879	145755	1.12243e+06	69687.2	97934.3	777801	2.36638e+06	48370.2	974586
6 dpi	374048	330642	447639	536520	69250.4	42877.4	61001.1	31855.8	7669.03	26474.8	629.62	1979.65	45106.6	1251.43	588.205	573.779	19147.5	4009.72	4747.94	688.298	207.789	644.059	348.925	740.873	2473.81	14341.3	952.844	2378.3	1636.23	17627.3	53510.4	1928.05

## Sheet: Figure 5d
	NirsevimAb								H1H7 25mg/kg								H1H7 10mg/kg								H1H7 5mg/kg
4 dpi	73800	65300	9430	15300	339000	112000	68000	53200	534.581	2700	2640	971	88800	64700	525000	120000	534.581	534.581	21900	8700	21600	2550	11900	16300	534.581	534.581	44300	1960	263000	19800	73100	8510
6 dpi	2290	4830	1310	1940	3740	39500	8740	4100	534.581	534.581	534.581	534.581	4600	6720	7800	3980	967	534.581	3570	1370	5650	1120	7770	10100	15100	4780	534.581	534.581	2760	6720	2290	35800

## Sheet: Figure 5e
	NirsevimAb								H1H7 25mg/kg								H1H7 10mg/kg								H1H7 5mg/kg
4 dpi	69876.4	75370.1	93702	88123.1	13517.3	33352.3	20098.8	8253	10268.7	5149.95	34420.6	6279.52	85425.3	16563.2	14487.8	179008	11714.4	10354.9	19225.2	27713.9	1551.95	1501.93	18928	3829.29	9087.11	11624.9	20795.3	12773.6	5487.05	5660.37	12733.6	8929.6
6 dpi	132521	118503	105265	96533	3.76852e+06	1.31232e+07	268438	676235	4745.75	1751.51	14021.9	3045.28	18546.9	18659.5	13452.4	20598.8	2527.54	1296.92	527.653	698.636	99878.1	14379.5	23123.2	25188.7	14677.3	4950.43	6966.88	3855.2	429197	158096	88549.4	198616

## Sheet: Figure 5g
C57BL/6J										TMPRSS2 KO
5250	3480	2570	2000	2450	3740	6670	1180	6890	2080	874	874	874	874	874	874	874	874	874

## Sheet: Figure 5h
C57BL/6J										TMPRSS2KO
91375.1	39470	35161.1	41883.3	95893.9	81438.7	78485.3	11135.6	69160.4	97982.4	85.4822	114.565	109.036	87.5562	77.1238	70.9395	94.8124	86.8969	82.2289	94.9482

## Sheet: Figure 5i
C57BL/6J										TMPRSS2 KO
12400	52100	48600	29600	55400	54100	12400	13400	11900	9460	5780	3030	6070	9620	1460	9720	8570	543	13400

## Sheet: Figure 5j
C57BL/6J										TMPRSS2 KO
221097	29968.2	5419.99	46669.6	94467	160029	11498.2	25291.1	2938.26	5133.57	5199.32	6967.69	7476.56	104.414	966.665	8737.27	32.843	11171.9	40.7686	35.0854
