# Supplementary material for: TMPRSS2-mediated coronavirus spike activation and inhibition
Source: Nat Struct Mol Biol. 2026 Apr 28;33(5):810–23. doi: 10.1038/s41594-026-01801-y (PMC13186702; doi:10.1038/s41594-026-01801-y)
Supplement: Supplementary file 10 — MS and BLI data. [file 41594_2026_1801_MOESM10_ESM.xlsx]

## Sheet: Extended Data Fig 1a
Sample	Retention Time	precursor - 613.3268++	precursor [M+1] - 613.8283++	precursor [M+2] - 614.3297++		Sample	Retention Time	precursor - 613.3268++	precursor [M+1] - 613.8283++	precursor [M+2] - 614.3297++
1c	88.4699	0	0	0		2c	88.2121	0	0	0
1c	88.4732	0	0	0		2c	88.2155	0	0	0
1c	88.4766	0	0	0		2c	88.2188	0	0	0
1c	88.4799	0	0	0		2c	88.2221	0	0	0
1c	88.4832	0	0	0		2c	88.2255	0	0	0
1c	88.4866	0	0	0		2c	88.2288	0	0	0
1c	88.4899	0	0	0		2c	88.2321	0	0	0
1c	88.4932	0	0	0		2c	88.2355	0	0	0
1c	88.4966	0	0	0		2c	88.2388	0	0	0
1c	88.4999	0	0	0		2c	88.2421	0	0	0
1c	88.5032	0	0	0		2c	88.2455	0	0	0
1c	88.5066	0	0	0		2c	88.2488	0	0	0
1c	88.5099	0	0	0		2c	88.2521	0	0	0
1c	88.5132	0	0	0		2c	88.2555	0	0	0
1c	88.5166	0	0	0		2c	88.2588	0	0	0
1c	88.5199	0	0	0		2c	88.2621	0	0	0
1c	88.5232	0	0	0		2c	88.2654	0	0	0
1c	88.5266	0	0	0		2c	88.2688	0	0	0
1c	88.5299	0	0	0		2c	88.2721	0	0	0
1c	88.5332	0	0	0		2c	88.2755	0	0	0
1c	88.5366	0	0	0		2c	88.2788	0	0	0
1c	88.5399	0	0	0		2c	88.2821	0	0	0
1c	88.5432	0	0	0		2c	88.2855	0	0	0
1c	88.5466	0	0	0		2c	88.2888	0	0	0
1c	88.5499	0	0	0		2c	88.2921	0	0	0
1c	88.5532	0	0	0		2c	88.2955	0	0	0
1c	88.5566	0	0	0		2c	88.2988	0	0	0
1c	88.5599	0	0	0		2c	88.3021	0	0	0
1c	88.5632	0	0	0		2c	88.3055	0	0	0
1c	88.5666	0	0	0		2c	88.3088	0	0	0
1c	88.5699	0	0	0		2c	88.3121	0	0	0
1c	88.5732	0	0	0		2c	88.3155	0	0	0
1c	88.5766	0	0	0		2c	88.3188	0	0	0
1c	88.5799	0	0	0		2c	88.3221	0	0	0
1c	88.5832	0	0	0		2c	88.3255	0	0	0
1c	88.5866	0	0	0		2c	88.3288	0	0	0
1c	88.5899	0	0	0		2c	88.3321	0	0	0
1c	88.5932	0	0	0		2c	88.3354	0	0	0
1c	88.5966	0	0	0		2c	88.3388	0	0	0
1c	88.5999	0	0	0		2c	88.3421	0	0	0
1c	88.6032	0	0	0		2c	88.3455	0	0	0
1c	88.6066	0	0	0		2c	88.3488	0	0	0
1c	88.6099	0	0	0		2c	88.3521	0	0	0
1c	88.6132	0	0	0		2c	88.3555	0	0	0
1c	88.6166	0	0	0		2c	88.3588	0	0	0
1c	88.6199	0	0	0		2c	88.3621	0	0	0
1c	88.6232	0	0	0		2c	88.3655	0	0	0
1c	88.6266	0	0	0		2c	88.3688	0	0	0
1c	88.6299	0	0	0		2c	88.3721	0	0	0
1c	88.6332	0	0	0		2c	88.3755	0	0	0
1c	88.6366	0	0	0		2c	88.3788	0	0	0
1c	88.6399	0	0	0		2c	88.3821	0	0	0
1c	88.6432	0	0	0		2c	88.3855	0	0	0
1c	88.6466	0	0	0		2c	88.3888	0	0	0
1c	88.6499	0	0	0		2c	88.3921	0	0	0
1c	88.6532	0	0	0		2c	88.3955	0	0	0
1c	88.6566	0	0	0		2c	88.3988	0	0	0
1c	88.6599	0	0	0		2c	88.4021	0	0	0
1c	88.6632	0	0	0		2c	88.4054	0	0	0
1c	88.6666	0	0	0		2c	88.4088	0	0	0
1c	88.6699	0	0	0		2c	88.4121	0	0	0
1c	88.6732	0	0	0		2c	88.4155	0	0	0
1c	88.6766	0	0	0		2c	88.4188	0	0	0
1c	88.6799	0	0	0		2c	88.4221	0	0	0
1c	88.6832	0	0	0		2c	88.4255	0	0	0
1c	88.6866	0	0	0		2c	88.4288	0	0	0
1c	88.6899	0	0	0		2c	88.4321	0	0	0
1c	88.6932	0	0	0		2c	88.4355	0	0	0
1c	88.6966	0	0	0		2c	88.4388	0	0	0
1c	88.6999	0	0	0		2c	88.4421	0	0	0
1c	88.7032	0	0	0		2c	88.4454	0	0	0
1c	88.7066	0	0	0		2c	88.4488	0	0	0
1c	88.7099	0	0	0		2c	88.4521	0	0	0
1c	88.7132	0	0	0		2c	88.4555	0	0	0
1c	88.7166	0	0	0		2c	88.4588	0	0	0
1c	88.7199	0	0	0		2c	88.4621	0	0	0
1c	88.7232	0	0	0		2c	88.4655	0	0	0
1c	88.7266	0	0	0		2c	88.4688	0	0	0
1c	88.7299	0	0	0		2c	88.4721	0	0	0
1c	88.7332	0	0	0		2c	88.4755	0	0	0
1c	88.7366	0	0	0		2c	88.4788	0	0	0
1c	88.7399	0	0	0		2c	88.4821	0	0	0
1c	88.7432	0	0	0		2c	88.4855	0	0	0
1c	88.7466	0	0	0		2c	88.4888	0	0	0
1c	88.7499	0	0	0		2c	88.4921	0	0	0
1c	88.7532	0	0	0		2c	88.4955	0	0	0
1c	88.7566	0	0	0		2c	88.4988	0	0	0
1c	88.7599	0	0	0		2c	88.5021	0	0	0
1c	88.7632	0	0	0		2c	88.5055	0	0	0
1c	88.7666	0	0	0		2c	88.5088	0	0	0
1c	88.7699	0	0	0		2c	88.5121	0	0	0
1c	88.7732	0	0	0		2c	88.5154	0	0	0
1c	88.7766	0	0	0		2c	88.5188	0	0	0
1c	88.7799	0	0	0		2c	88.5221	0	0	0
1c	88.7832	0	-921.729	0		2c	88.5255	0	0	0
1c	88.7866	0	-6410.21	0		2c	88.5288	0	0	0
1c	88.7899	0	-6732.75	0		2c	88.5321	0	0	0
1c	88.7932	-7180.51	16475.2	0		2c	88.5355	0	0	0
1c	88.7966	-13809.5	50161.5	0		2c	88.5388	0	0	0
1c	88.7999	1884.55	66215.2	0		2c	88.5421	0	0	0
1c	88.8032	49654.4	63105	0		2c	88.5455	0	0	0
1c	88.8066	107203	64705.4	0		2c	88.5488	0	0	0
1c	88.8099	160090	79269.4	0		2c	88.5521	0	0	0
1c	88.8132	202608	100889	0		2c	88.5555	0	0	0
1c	88.8166	226277	146329	0		2c	88.5588	0	0	0
1c	88.8199	227669	207190	-752.591		2c	88.5621	0	0	0
1c	88.8232	225901	237002	-6456.19		2c	88.5655	0	0	0
1c	88.8266	239936	229957	-5273.91		2c	88.5688	0	0	0
1c	88.8299	270384	211331	11308.6		2c	88.5721	0	0	0
1c	88.8332	298298	203596	37536.2		2c	88.5755	0	0	0
1c	88.8366	321568	209373	67759.4		2c	88.5788	0	0	0
1c	88.8399	342675	223708	96434.1		2c	88.5821	0	0	0
1c	88.8432	360894	247386	118122		2c	88.5854	0	0	0
1c	88.8466	385519	256055	134059		2c	88.5888	0	0	0
1c	88.8499	417472	243421	127054		2c	88.5921	0	0	0
1c	88.8532	444152	233441	105494		2c	88.5955	0	0	0
1c	88.8566	448472	226042	80166.1		2c	88.5988	0	0	0
1c	88.8599	422204	209676	51407		2c	88.6021	0	0	0
1c	88.8632	350222	172688	24022.4		2c	88.6055	0	0	0
1c	88.8666	250563	124626	2712.4		2c	88.6088	0	0	0
1c	88.8699	153221	81315.5	-7928.42		2c	88.6121	0	0	0
1c	88.8732	86631.6	55347.5	-3411.03		2c	88.6155	0	0	0
1c	88.8766	65596.5	61423.8	0		2c	88.6188	0	0	0
1c	88.8799	91401.1	100423	0		2c	88.6221	0	0	0
1c	88.8832	150127	162595	0		2c	88.6255	0	0	0
1c	88.8866	224662	235886	0		2c	88.6288	0	0	0
1c	88.8899	301794	320407	-3546.49		2c	88.6321	0	0	0
1c	88.8932	365623	388826	-2612.92		2c	88.6355	0	0	0
1c	88.8966	403054	417028	6283.27		2c	88.6388	0	0	0
1c	88.8999	417283	408559	18511.9		2c	88.6421	0	0	0
1c	88.9032	413545	370527	30088.6		2c	88.6455	0	0	0
1c	88.9066	400461	313402	37227.9		2c	88.6488	0	-1924.9	0
1c	88.9099	387841	251341	37072.2		2c	88.6521	0	-12489.3	0
1c	88.9132	380852	203033	29621.5		2c	88.6554	0	-12863.6	0
1c	88.9166	388685	190483	14876		2c	88.6588	-3130	14594.5	0
1c	88.9199	388327	183927	3981.62		2c	88.6621	-12734	82190.7	0
1c	88.9232	363177	166748	-4879.86		2c	88.6655	-10818.1	166218	0
1c	88.9266	328043	150792	-10843.7		2c	88.6688	17656.5	235104	-4445.75
1c	88.9299	305144	144365	-4382.37		2c	88.6721	77968.6	275849	-10646
1c	88.9332	321966	157592	25991		2c	88.6755	163683	301625	-5444.35
1c	88.9366	377536	187449	76087.5		2c	88.6788	266874	334095	26165.3
1c	88.9399	446830	222591	132470		2c	88.6821	373684	397937	82867.1
1c	88.9432	508710	252218	181997		2c	88.6855	465019	490670	149644
1c	88.9466	543194	266496	212728		2c	88.6888	529866	602166	212270
1c	88.9499	531473	256557	213927		2c	88.6921	580725	692696	257309
1c	88.9532	480291	226062	190069		2c	88.6954	613689	734021	276107
1c	88.9566	411238	186114	154681		2c	88.6988	629106	725998	268363
1c	88.9599	347837	149157	122937		2c	88.7021	718906	684059	205316
1c	88.9632	289519	113688	93703.3		2c	88.7055	852729	654391	157609
1c	88.9666	231132	78093.4	64365.8		2c	88.7088	1.00086e+06	653186	162933
1c	88.9699	175168	46640.4	38441.7		2c	88.7121	1.14045e+06	673117	202260
1c	88.9732	120136	22136.5	18245.2		2c	88.7155	1.25145e+06	711966	261573
1c	88.9766	72414.7	5929.64	4887.29		2c	88.7188	1.30839e+06	757201	316388
1c	88.9799	35903.8	-2092.12	-1724.36		2c	88.7221	1.29647e+06	804716	366108
1c	88.9832	12023	-3500.46	-2885.13		2c	88.7255	1264994	881281	430018
1c	88.9866	-249.988	-1304.78	-1075.42		2c	88.7288	1.31444e+06	979742	435480
1c	88.9899	-4460.84	0	0		2c	88.7321	1.4038e+06	1.09573e+06	450843
1c	88.9932	-3293.69	0	0		2c	88.7355	1534722	1.21247e+06	494867
1c	88.9966	0	0	0		2c	88.7388	1.71679e+06	1.30826e+06	551248
1c	88.9999	0	0	0		2c	88.7421	1.88382e+06	1.36555e+06	596194
1c	89.0032	0	0	0		2c	88.7455	1.95569e+06	1.36508e+06	602661
1c	89.0066	0	0	0		2c	88.7488	1.93174e+06	1.3246e+06	588284
1c	89.0099	0	0	0		2c	88.7521	1.87176e+06	1297265	588181
1c	89.0132	0	0	0		2c	88.7555	1.81679e+06	1294589	567009
1c	89.0166	0	0	0		2c	88.7588	1.8077e+06	1.30838e+06	548779
1c	89.0199	0	0	0		2c	88.7621	1.89733e+06	1.30547e+06	542763
1c	89.0232	0	0	0		2c	88.7654	2110924	1.40796e+06	566906
1c	89.0266	0	0	0		2c	88.7688	2318946	1.55384e+06	601676
1c	89.0299	0	0	0		2c	88.7721	2.39625e+06	1.66041e+06	639315
1c	89.0332	0	0	0		2c	88.7755	2.31223e+06	1.67783e+06	674984
1c	89.0366	0	0	0		2c	88.7788	2.18152e+06	1.62738e+06	649019
1c	89.0399	0	0	0		2c	88.7821	1.9685e+06	1511838	599808
1c	89.0432	0	0	0		2c	88.7855	1.7424e+06	1355413	539168
1c	89.0466	0	0	0		2c	88.7888	1.57806e+06	1.18748e+06	479574
1c	89.0499	0	0	0		2c	88.7921	1512170	1.15809e+06	439712
1c	89.0532	0	0	0		2c	88.7955	1.50575e+06	1.17948e+06	433662
1c	89.0566	0	0	0		2c	88.7988	1.50124e+06	1.20097e+06	466153
1c	89.0599	0	0	0		2c	88.8021	1476145	1.20142e+06	518226
1c	89.0632	0	0	0		2c	88.8055	1.48501e+06	1.19967e+06	534620
1c	89.0666	0	0	0		2c	88.8088	1.4605e+06	1.16875e+06	551441
1c	89.0699	0	0	0		2c	88.8121	1461002	1.10695e+06	553831
1c	89.0732	0	0	0		2c	88.8155	1468494	1.0316e+06	539144
1c	89.0766	0	0	0		2c	88.8188	1.47138e+06	961691	506945
1c	89.0799	0	0	0		2c	88.8221	1.46985e+06	902793	477442
1c	89.0832	0	0	0		2c	88.8255	1.43097e+06	853729	438882
1c	89.0866	0	0	0		2c	88.8288	1.33072e+06	813296	386462
1c	89.0899	0	0	0		2c	88.8321	1.15536e+06	768278	308364
1c	89.0932	0	0	0		2c	88.8354	979358	709777	217292
1c	89.0966	0	0	0		2c	88.8388	869008	634836	127078
1c	89.0999	0	0	0		2c	88.8421	814304	561738	51090.6
1c	89.1032	0	0	0		2c	88.8455	792088	503468	653.504
1c	89.1066	0	0	0		2c	88.8488	775718	474176	-14490.7
1c	89.1099	0	0	0		2c	88.8521	726593	464170	-10026.1
1c	89.1132	0	0	0		2c	88.8555	645604	456519	0
1c	89.1166	0	0	0		2c	88.8588	533166	431889	0
1c	89.1199	0	0	0		2c	88.8621	442587	401180	0
1c	89.1232	0	0	0		2c	88.8655	408334	368121	0
1c	89.1266	0	0	0		2c	88.8688	435860	343247	0
1c	89.1299	0	0	0		2c	88.8721	480127	325511	0
1c	89.1332	0	0	0		2c	88.8755	499927	313283	0
1c	89.1366	0	0	0		2c	88.8788	459759	300116	0
1c	89.1399	0	0	0		2c	88.8821	388761	276530	0
1c	89.1432	0	0	0		2c	88.8855	304032	237977	0
1c	89.1466	0	0	0		2c	88.8888	219250	194860	0
1c	89.1499	0	0	0		2c	88.8921	150472	154311	0
1c	89.1532	0	0	0		2c	88.8955	115666	124727	0
1c	89.1566	0	0	0		2c	88.8988	98379.3	100879	0
1c	89.1599	0	0	0		2c	88.9021	84990.3	78689.3	0
1c	89.1632	0	0	0		2c	88.9054	60230.7	54531.5	0
1c	89.1666	0	0	0		2c	88.9088	36902.1	33323.6	0
1c	89.1699	0	0	0		2c	88.9121	18028.2	16667.8	0
1c	89.1732	0	0	0		2c	88.9155	5540	5121.93	0
1c	89.1766	0	0	0		2c	88.9188	-1019.92	-942.95	0
1c	89.1799	0	0	0		2c	88.9221	-2609.53	-2412.61	0
1c	89.1832	0	0	0		2c	88.9255	-1249.56	-1155.27	0
1c	89.1866	0	0	0		2c	88.9288	0	0	0
1c	89.1899	0	0	0		2c	88.9321	0	0	0
1c	89.1932	0	0	0		2c	88.9355	0	0	0
1c	89.1966	0	0	0		2c	88.9388	0	0	0
1c	89.1999	0	0	0		2c	88.9421	0	0	0
1c	89.2032	0	0	0		2c	88.9454	0	0	0
1c	89.2066	0	0	0		2c	88.9488	0	0	0
1c	89.2099	0	0	0		2c	88.9521	0	0	0
1c	89.2132	0	0	0		2c	88.9555	0	0	0
1c	89.2166	0	0	0		2c	88.9588	0	0	0
1c	89.2199	0	0	0		2c	88.9621	0	0	0
1c	89.2232	0	0	0		2c	88.9655	0	0	0
1c	89.2266	0	0	0		2c	88.9688	0	0	0
1c	89.2299	0	0	0		2c	88.9721	0	0	0
1c	89.2332	0	0	0		2c	88.9755	0	0	0
1c	89.2366	0	0	0		2c	88.9788	0	0	0
1c	89.2399	0	0	0		2c	88.9821	0	0	0
1c	89.2432	0	0	0		2c	88.9855	0	0	0
1c	89.2466	0	0	0		2c	88.9888	0	0	0
1c	89.2499	0	0	0		2c	88.9921	0	0	0
1c	89.2532	0	0	0		2c	88.9955	0	0	0
1c	89.2566	0	0	0		2c	88.9988	0	0	0
1c	89.2599	0	0	0		2c	89.0021	0	0	0
1c	89.2632	0	0	0		2c	89.0055	0	0	0
1c	89.2666	0	0	0		2c	89.0088	0	0	0
1c	89.2699	0	0	0		2c	89.0121	0	0	0
1c	89.2732	0	0	0		2c	89.0154	0	0	0
1c	89.2766	0	0	0		2c	89.0188	0	0	0
1c	89.2799	0	0	0		2c	89.0221	0	0	0
1c	89.2832	0	0	0		2c	89.0255	0	0	0
1c	89.2866	0	0	0		2c	89.0288	0	0	0
1c	89.2899	0	0	0		2c	89.0321	0	0	0
1c	89.2932	0	0	0		2c	89.0355	0	0	0
1c	89.2966	0	0	0		2c	89.0388	0	0	0
1c	89.2999	0	0	0		2c	89.0421	0	0	0
1c	89.3032	0	0	0		2c	89.0455	0	0	0
1c	89.3066	0	0	0		2c	89.0488	0	0	0
1c	89.3099	0	0	0		2c	89.0521	0	0	0
1c	89.3132	0	0	0		2c	89.0555	0	0	0
1c	89.3166	0	0	0		2c	89.0588	0	0	0
1c	89.3199	0	0	0		2c	89.0621	0	0	0
1c	89.3232	0	0	0		2c	89.0655	0	0	0
1c	89.3266	0	0	0		2c	89.0688	0	0	0
1c	89.3299	0	0	0		2c	89.0721	0	0	0
						2c	89.0755	0	0	0
	Retention Time	Intensity	Intensity			2c	89.0788	0	0	0
		y8 - 991.5459+	y7 - 878.4618+	y6 - 749.4192+	y5 - 634.3923+	y4 - 521.3082+	89.0821	0	0	0
	Retention Time	Intensity	Intensity	Intensity	Intensity	Intensity	89.0854	0	0	0
	88.4699	25100.9	27201	15876.5	6021.32	5257.91	89.0888	0	0	0
	88.4732	25107.8	27208.4	15880.9	6022.97	5259.35	89.0921	0	0	0
	88.4766	25114.6	27215.8	15885.2	6024.62	5260.79	89.0955	0	0	0
	88.4799	25121.5	27223.3	15889.6	6026.27	5262.23	89.0988	0	0	0
	88.4832	25128.4	27230.8	15893.9	6027.92	5263.67	89.1021	0	0	0
	88.4866	25135.3	27238.2	15898.3	6029.57	5265.12	89.1055	0	0	0
	88.4899	25142.1	27245.7	15902.6	6031.22	5266.56	89.1088	0	0	0
	88.4932	25149	27253.1	15907	6032.87	5268	89.1121	0	0	0
	88.4966	25155.9	27260.6	15911.3	6034.52	5269.44	89.1155	0	0	0
	88.4999	25162.8	27268	15915.6	6036.17	5270.88	89.1188	0	0	0
	88.5032	25169.6	27275.5	15920	6037.82	5272.32	89.1221	0	0	0
	88.5066	25176.5	27282.9	15924.3	6039.47	5273.76	89.1255	0	0	0
	88.5099	25183.4	27290.4	15928.7	6041.12	5275.2	89.1288	0	0	0
	88.5132	25190.3	27297.8	15933	6042.77	5276.64	89.1321	0	0	0
	88.5166	25197.2	27305.3	15937.4	6044.42	5278.08	89.1355	0	0	0
	88.5199	25204	27312.7	15941.7	6046.07	5279.52	89.1388	0	0	0
	88.5232	25210.9	27320.2	15946.1	6047.72	5280.96	89.1421	0	0	0
	88.5266	25217.8	27327.6	15950.4	6049.37	5282.4	89.1455	0	0	0
	88.5299	25224.7	27335.1	15954.8	6051.02	5283.84	89.1488	0	0	0
	88.5332	25231.5	27342.5	15959.1	6052.66	5285.28	89.1521	0	0	0
	88.5366	25238.4	27350	15963.5	6054.31	5286.72	89.1554	0	0	0
	88.5399	25245.3	27357.4	15967.8	6055.96	5288.16	89.1588	0	0	0
	88.5432	25252.2	27364.9	15972.2	6057.61	5289.6	89.1621	0	0	0
	88.5466	25259	27372.3	15976.5	6059.26	5291.04	89.1655	0	0	0
	88.5499	25265.9	27379.8	15980.9	6060.91	5292.48	89.1688	0	0	0
	88.5532	25272.8	27387.2	15985.2	6062.56	5293.92	89.1721	0	0	0
	88.5566	25279.7	27394.7	15989.6	6064.21	5295.36	89.1755	0	0	0
	88.5599	25286.5	27402.1	15993.9	6065.86	5296.8	89.1788	0	0	0
	88.5632	25293.4	27409.6	15998.3	6067.51	5298.24	89.1821	0	0	0
	88.5666	25300.3	27417	16002.6	6069.16	5299.68	89.1855	0	0	0
	88.5699	25307.2	27424.5	16007	6070.81	5301.12	89.1888	0	0	0
	88.5732	25314	27431.9	16011.3	6072.46	5302.56	89.1921	0	0	0
	88.5766	25320.9	27439.4	16015.7	6074.11	5304	89.1954	0	0	0
	88.5799	25327.8	27446.8	16020	6075.75	5305.44	89.1988	0	0	0
	88.5832	25334.7	27454.3	16024.4	6077.4	5306.88	89.2021	0	0	0
	88.5866	25341.5	27461.7	16028.7	6079.05	5308.32	89.2055	0	0	0
	88.5899	25348.4	27469.2	16033.1	6080.7	5309.76	89.2088	0	0	0
	88.5932	25355.3	27476.6	16037.4	6082.35	5311.21	89.2121	0	0	0
	88.5966	25362.2	27484.1	16041.8	6084	5312.65	89.2155	0	0	0
	88.5999	25369.1	27491.6	16046.1	6085.65	5314.09	89.2188	0	0	0
	88.6032	25375.9	27499	16050.5	6087.3	5315.53	89.2221	0	0	0
	88.6066	25382.8	27506.5	16054.8	6088.95	5316.97	89.2255	0	0	0
	88.6099	25389.7	27513.9	16059.2	6090.6	5318.41	89.2288	0	0	0
	88.6132	25396.6	27521.3	16063.5	6092.25	5319.85	89.2321	0	0	0
	88.6166	25403.4	27528.8	16067.9	6093.9	5321.29	89.2355	0	0	0
	88.6199	25410.3	27536.3	16072.2	6095.55	5322.73	89.2388	0	0	0
	88.6232	25417.2	27543.7	16076.6	6097.2	5324.17	89.2421	0	0	0
	88.6266	25424.1	27551.2	16080.9	6098.85	5325.61	89.2455	0	0	0
	88.6299	25430.9	27558.6	16085.3	6100.5	5327.05	89.2488	0	0	0
	88.6332	25437.8	27566.1	16089.6	6102.15	5328.49	89.2521	0	0	0
	88.6366	25444.7	27573.5	16094	6103.8	5329.93	89.2555	0	0	0
	88.6399	25451.6	27581	16098.3	6105.45	5331.37	89.2588	0	0	0
	88.6432	25458.4	27588.4	16102.7	6107.09	5332.81	89.2621	0	0	0
	88.6466	25465.3	27595.9	16107	6108.74	5334.25	89.2654	0	0	0
	88.6499	25472.2	27603.3	16111.4	6110.39	5335.69	89.2688	0	0	0
	88.6532	25479.1	27610.8	16115.7	6112.04	5337.13	89.2721	0	0	0
	88.6566	25485.9	27618.2	16120.1	6113.69	5338.57	89.2755	0	0	0
	88.6599	25492.8	27625.7	16124.4	6115.34	5340.01	89.2788	0	0	0
	88.6632	25499.7	27633.1	16128.8	6116.99	5341.45	89.2821	0	0	0
	88.6666	25506.6	27640.6	16133.1	6118.64	5342.89	89.2855	0	0	0
	88.6699	25513.4	27648	16137.5	6120.29	5344.33	89.2888	0	0	0
	88.6732	25520.3	27655.5	16141.8	6121.94	5345.77	89.2921	0	0	0
	88.6766	25527.2	27662.9	16146.2	6123.59	5347.21	89.2955	0	0	0
	88.6799	25534.1	27670.4	16150.5	6125.24	5348.65	89.2988	0	0	0
	88.6832	25540.9	27677.8	16154.8	6126.89	5350.09	89.3021	0	0	0
	88.6866	25547.8	27685.3	16159.2	6128.54	5351.53	89.3055	0	0	0
	88.6899	25554.7	27692.7	16163.5	6130.19	5352.97	89.3088	0	0	0
	88.6932	25561.6	27700.2	16167.9	6131.83	5354.41	89.3121	0	0	0
	88.6966	25568.4	27707.6	16172.2	6133.49	5355.85	89.3155	0	0	0
	88.6999	25575.3	27715.1	16176.6	6135.13	5357.29	89.3188	0	0	0
	88.7032	25582.2	27722.5	16180.9	6136.78	5358.74
	88.7066	25589.1	27730	16185.3	6138.44	5360.18	Retention Time	Intensity
	88.7099	25596	27737.4	16189.6	6140.08	5361.62	89.1655	0
	88.7132	25602.8	27744.9	16194	6141.73	5363.06
	88.7166	25609.7	27752.3	16198.3	6143.38	5364.5	Retention Time	Intensity
	88.7199	25616.6	27759.8	16202.7	6145.03	5365.94		y8 - 991.5459+	y7 - 878.4618+	y6 - 749.4192+
	88.7232	25623.5	27767.2	16207	6146.68	5367.38	Retention Time	Intensity	Intensity	Intensity
	88.7266	25630.3	27774.7	16211.4	6148.33	5368.82	88.2121	62942.1	67844.1	33054.8
	88.7299	25637.2	27782.1	16215.7	6149.98	5370.26	88.2155	62960.4	67863.8	33064.5
	88.7332	25644.1	27789.6	16220.1	6151.63	5371.7	88.2188	62978.7	67883.5	33074.1
	88.7366	25651	27797	16224.4	6153.28	5373.14	88.2221	62997	67903.3	33083.7
	88.7399	25657.8	27804.5	16228.8	6154.93	5374.58	88.2255	63015.3	67923	33093.3
	88.7432	25664.7	27812	16233.1	6156.58	5376.02	88.2288	63033.6	67942.8	33102.9
	88.7466	25671.6	27819.4	16237.5	6158.23	5377.46	88.2321	63051.9	67962.5	33112.5
	88.7499	25678.5	27826.9	16241.8	6159.88	5378.9	88.2355	63070.2	67982.2	33122.1	y5 - 634.3923+	y4 - 521.3082+	y3 - 408.2241+	b3 - 348.1918+
	88.7532	25685.3	27834.3	16246.2	6161.53	5380.34	88.2388	63088.6	68002	33131.8	Intensity	Intensity	Intensity	Intensity
	88.7566	25692.2	27841.7	16250.5	6163.17	5381.78	88.2421	63106.9	68021.7	33141.4	15921.6	13958.8	33013.1	4509.69
	88.7599	25699.1	27849.2	16254.9	6164.82	5383.22	88.2455	63125.2	68041.4	33151	15926.2	13962.8	33022.7	4511.01
	88.7632	25706	27856.6	16259.2	6166.47	5384.66	88.2488	63143.5	68061.2	33160.6	15930.9	13966.9	33032.3	4512.32
	88.7666	25712.8	27864.1	16263.6	6168.12	5386.1	88.2521	63161.8	68080.9	33170.2	15935.5	13971	33041.9	4513.63
	88.7699	25719.7	27871.6	16267.9	6169.77	5387.54	88.2555	63180.1	68100.7	33179.9	15940.1	13975	33051.5	4514.94
	88.7732	25726.6	27879	16272.3	6171.42	5388.98	88.2588	63198.4	68120.4	33189.5	15944.8	13979.1	33061.1	4516.25
	88.7766	25733.5	27886.5	16276.6	6173.07	5390.42	88.2621	63216.7	68140.1	33199.1	15949.4	13983.1	33070.7	4517.57
	88.7799	25740.4	27893.9	16281	6174.72	5391.86	88.2654	63235	68159.9	33208.7	15954	13987.2	33080.3	4518.88
	88.7832	25747.2	27901.4	16285.3	6176.37	5393.3	88.2688	63253.4	68179.6	33218.3	15958.7	13991.3	33089.9	4520.19
	88.7866	25754.1	27908.8	16289.7	6178.02	5394.74	88.2721	63271.7	68199.3	33227.9	15963.3	13995.3	33099.5	4521.5
	88.7899	25761	27916.3	16294	6179.67	5396.18	88.2755	63290	68219.1	33237.6	15967.9	13999.4	33109.2	4522.81
	88.7932	25767.8	27923.7	16298.4	6181.32	5397.62	88.2788	63308.3	68238.8	33247.2	15972.6	14003.5	33118.8	4524.13
	88.7966	25774.7	27931.2	16302.7	6182.97	5399.06	88.2821	63326.6	68258.6	33256.8	15977.2	14007.5	33128.4	4525.44
	88.7999	25781.6	27938.6	16307.1	6184.62	5400.5	88.2855	63344.9	68278.3	33266.4	15981.8	14011.6	33138	4526.75
	88.8032	25788.5	27946.1	16311.4	6186.27	5401.94	88.2888	63363.3	68298.1	33276	15986.5	14015.6	33147.6	4528.06
	88.8066	25795.4	27953.5	16315.8	6187.92	5403.38	88.2921	63381.6	68317.8	33285.6	15991.1	14019.7	33157.2	4529.37
	88.8099	25802.2	27961	16320.1	6189.57	5404.82	88.2955	63399.9	68337.5	33295.3	15995.7	14023.8	33166.8	4530.69
	88.8132	25809.1	27968.4	16324.5	6191.22	5406.27	88.2988	63418.2	68357.3	33304.9	16000.4	14027.8	33176.4	4532
	88.8166	25816	27975.9	16328.8	6192.87	5407.71	88.3021	63436.5	68377	33314.5	16005	14031.9	33186	4533.31
	88.8199	25822.9	27983.3	16333.2	6194.52	5409.15	88.3055	63454.8	68396.7	33324.1	16009.6	14035.9	33195.6	4534.62
	88.8232	25829.7	27990.8	16337.5	6196.16	5410.59	88.3088	63473.1	68416.5	33333.7	16014.3	14040	33205.2	4535.93
	88.8266	25836.6	27998.2	16341.9	6197.81	5412.03	88.3121	63491.4	68436.2	33343.3	16018.9	14044.1	33214.8	4537.25
	88.8299	25843.5	28005.7	16346.2	6199.46	5413.46	88.3155	63509.7	68455.9	33353	16023.5	14048.1	33224.4	4538.56
	88.8332	25850.4	28013.1	16350.6	6201.11	5414.9	88.3188	63528.1	68475.7	33362.6	16028.2	14052.2	33234	4539.87
	88.8366	25857.2	28020.6	16354.9	6202.76	5416.35	88.3221	63546.4	68495.4	33372.2	16032.8	14056.3	33243.6	4541.18
	88.8399	25864.1	28028	16359.3	6204.41	5417.79	88.3255	63564.7	68515.2	33381.8	16037.4	14060.3	33253.2	4542.5
	88.8432	25871	28035.5	16363.6	6206.06	5419.23	88.3288	63583	68534.9	33391.4	16042	14064.4	33262.8	4543.81
	88.8466	25877.9	28042.9	16368	6207.71	5420.67	88.3321	63601.3	68554.6	33401	16046.7	14068.4	33272.4	4545.12
	88.8499	25884.7	28050.4	16372.3	6209.36	5422.11	88.3354	63619.6	68574.4	33410.7	16051.3	14072.5	33282	4546.43
	88.8532	25891.6	28057.8	16376.7	6211.01	5423.55	88.3388	63637.9	68594.1	33420.3	16055.9	14076.6	33291.6	4547.74
	88.8566	26421.3	28605.1	16701.1	6303.15	5486.46	88.3421	63656.2	68613.9	33429.9	16060.6	14080.6	33301.2	4549.05
	88.8599	27914.4	30267.6	17663.1	6719.52	5879.29	88.3455	63674.5	68633.6	33439.5	16065.2	14084.7	33310.8	4550.37
	88.8632	25727.8	27929.9	16292.6	6236.57	5478.46	88.3488	63692.9	68653.3	33449.1	16069.8	14088.7	33320.5	4551.68
	88.8666	20983.2	22807.4	13299.2	5123.36	4518.91	88.3521	63711.2	68673.1	33458.7	16074.5	14092.8	33330.1	4552.99
	88.8699	14802.4	16115.8	9392.28	3648.99	3235.66	88.3555	63729.5	68692.8	33468.4	16079.1	14096.9	33339.7	4554.3
	88.8732	8307.64	9071.34	5281.78	2082.69	1863.75	88.3588	63747.8	68712.6	33478	16083.7	14100.9	33349.3	4555.62
	88.8766	2621.4	2890.29	1677.65	693.696	638.332	88.3621	63766.1	68732.3	33487.6	16088.4	14105	33358.9	4556.93
	88.8799	-1133.54	-1210.59	-709.941	-248.637	-205.416	88.3655	63784.4	68752	33497.2	16093	14109	33368.5	4558.24
	88.8832	-1834.11	-2014.25	-1170.64	-474.9	-432.237	88.3688	63802.7	68771.8	33506.8	16097.6	14113.1	33378.1	4559.55
	88.8866	0	0	0	0	0	88.3721	63821	68791.5	33516.4	16102.3	14117.2	33387.7	4560.86
	88.8899	0	0	0	0	0	88.3755	63839.4	68811.2	33526.1	16106.9	14121.2	33397.3	4562.18
	88.8932	0	0	0	0	0	88.3788	63857.7	68831	33535.7	16111.5	14125.3	33406.9	4563.49
	88.8966	0	0	0	0	0	88.3821	63876	68850.7	33545.3	16116.2	14129.4	33416.5	4564.8
	88.8999	0	0	0	0	0	88.3855	63894.3	68870.5	33554.9	16120.8	14133.4	33426.1	4566.11
	88.9032	0	0	0	0	0	88.3888	63912.6	68890.2	33564.5	16125.4	14137.5	33435.7	4567.42
	88.9066	0	0	0	0	0	88.3921	63930.9	68909.9	33574.2	16130.1	14141.5	33445.3	4568.74
	88.9099	0	0	0	0	0	88.3955	63949.2	68929.7	33583.8	16134.7	14145.6	33454.9	4570.05
	88.9132	0	0	0	0	0	88.3988	63967.6	68949.4	33593.4	16139.3	14149.7	33464.5	4571.36
	88.9166	0	0	0	0	0	88.4021	63985.9	68969.2	33603	16144	14153.7	33474.1	4572.67
	88.9199	0	0	0	0	0	88.4054	64004.2	68988.9	33612.6	16148.6	14157.8	33483.7	4573.98
	88.9232	0	0	0	0	0	88.4088	64022.5	69008.6	33622.2	16153.2	14161.8	33493.3	4575.3
	88.9266	0	0	0	0	0	88.4121	64040.8	69028.4	33631.8	16157.9	14165.9	33502.9	4576.61
	88.9299	0	0	0	0	0	88.4155	64059.1	69048.1	33641.5	16162.5	14170	33512.6	4577.92
	88.9332	0	0	0	0	0	88.4188	64077.4	69067.8	33651.1	16167.1	14174	33522.2	4579.23
	88.9366	0	0	0	0	0	88.4221	64095.7	69087.6	33660.7	16171.8	14178.1	33531.8	4580.54
	88.9399	0	0	0	0	0	88.4255	64114.1	69107.3	33670.3	16176.4	14182.1	33541.4	4581.86
	88.9432	0	0	0	0	0	88.4288	64132.4	69127.1	33679.9	16181	14186.2	33551	4583.17
	88.9466	0	0	0	0	0	88.4321	64150.7	69146.8	33689.6	16185.6	14190.3	33560.6	4584.48
	88.9499	0	0	0	0	0	88.4355	64169	69166.6	33699.2	16190.3	14194.3	33570.2	4585.79
	88.9532	0	0	0	0	0	88.4388	64187.3	69186.3	33708.8	16194.9	14198.4	33579.8	4587.1
	88.9566	0	0	0	0	0	88.4421	64205.6	69206	33718.4	16199.5	14202.4	33589.4	4588.42
	88.9599	0	0	0	0	0	88.4454	64223.9	69225.8	33728	16204.2	14206.5	33599	4589.73
	88.9632	0	0	0	0	0	88.4488	64242.2	69245.5	33737.6	16208.8	14210.6	33608.6	4591.04
	88.9666	0	0	0	0	0	88.4521	64260.5	69265.2	33747.2	16213.4	14214.6	33618.2	4592.35
	88.9699	0	0	0	0	0	88.4555	64278.9	69285	33756.9	16218.1	14218.7	33627.8	4593.67
	88.9732	0	0	0	0	0	88.4588	64297.2	69304.7	33766.5	16222.7	14222.8	33637.4	4594.98
	88.9766	0	0	0	0	0	88.4621	64315.5	69324.5	33776.1	16227.3	14226.8	33647	4596.29
	88.9799	0	0	0	0	0	88.4655	64333.8	69344.2	33785.7	16232	14230.9	33656.6	4597.6
	88.9832	0	0	0	0	0	88.4688	64352.1	69363.9	33795.3	16236.6	14234.9	33666.2	4598.91
	88.9866	0	0	0	0	0	88.4721	64370.4	69383.7	33805	16241.2	14239	33675.8	4600.23
	88.9899	0	0	0	0	0	88.4755	64388.7	69403.4	33814.6	16245.9	14243.1	33685.4	4601.54
	88.9932	0	0	0	0	0	88.4788	64407.1	69423.1	33824.2	16250.5	14247.1	33695	4602.85
	88.9966	0	0	0	0	0	88.4821	64425.4	69442.9	33833.8	16255.1	14251.2	33704.6	4604.16
	88.9999	0	0	0	0	0	88.4855	64443.7	69462.6	33843.4	16259.8	14255.2	33714.3	4605.47
	89.0032	0	0	0	0	0	88.4888	64462	69482.3	33853	16264.4	14259.3	33723.9	4606.79
	89.0066	0	0	0	0	0	88.4921	64480.3	69502.1	33862.7	16269	14263.4	33733.5	4608.1
	89.0099	0	0	0	0	0	88.4955	64498.6	69521.8	33872.3	16273.7	14267.4	33743.1	4609.41
	89.0132	0	0	0	0	0	88.4988	64516.9	69541.6	33881.9	16278.3	14271.5	33752.7	4610.72
	89.0166	0	0	0	0	0	88.5021	64535.2	69561.3	33891.5	16282.9	14275.6	33762.3	4612.03
	89.0199	0	0	0	0	0	88.5055	64553.6	69581.1	33901.1	16287.6	14279.6	33771.9	4613.35
	89.0232	0	0	0	0	0	88.5088	64571.9	69600.8	33910.8	16292.2	14283.7	33781.5	4614.66
	89.0266	0	0	0	0	0	88.5121	64590.2	69620.5	33920.4	16296.8	14287.7	33791.1	4615.97
	89.0299	0	0	0	0	0	88.5154	64608.5	69640.3	33930	16301.5	14291.8	33800.7	4617.28
	89.0332	0	0	0	0	0	88.5188	64626.8	69660	33939.6	16306.1	14295.9	33810.3	4618.59
	89.0366	0	0	0	0	0	88.5221	64645.1	69679.7	33949.2	16310.7	14299.9	33819.9	4619.91
	89.0399	0	0	0	0	0	88.5255	64663.4	69699.5	33958.8	16315.4	14304	33829.5	4621.22
	89.0432	0	0	0	0	0	88.5288	64681.7	69719.2	33968.4	16320	14308	33839.1	4622.53
	89.0466	0	0	0	0	0	88.5321	64700.1	69739	33978.1	16324.6	14312.1	33848.7	4623.84
	89.0499	0	0	0	0	0	88.5355	64718.4	69758.7	33987.7	16329.2	14316.2	33858.3	4625.15
	89.0532	0	0	0	0	0	88.5388	64736.7	69778.5	33997.3	16333.9	14320.2	33867.9	4626.47
	89.0566	0	0	0	0	0	88.5421	64755	69798.2	34006.9	16338.5	14324.3	33877.5	4627.78
	89.0599	0	0	0	0	0	88.5455	64773.3	69817.9	34016.5	16343.1	14328.3	33887.1	4629.09
	89.0632	0	0	0	0	0	88.5488	64791.6	69837.6	34026.1	16347.8	14332.4	33896.7	4630.4
	89.0666	0	0	0	0	0	88.5521	64809.9	69857.4	34035.8	16352.4	14336.5	33906.3	4631.71
	89.0699	0	0	0	0	0	88.5555	64828.2	69877.1	34045.4	16357	14340.5	33916	4633.03
	89.0732	0	0	0	0	0	88.5588	64846.5	69896.9	34055	16361.7	14344.6	33925.6	4634.34
	89.0766	0	0	0	0	0	88.5621	64864.9	69916.6	34064.6	16366.3	14348.7	33935.2	4635.65
	89.0799	0	0	0	0	0	88.5655	64883.2	69936.3	34074.2	16370.9	14352.7	33944.8	4636.96
	89.0832	0	0	0	0	0	88.5688	64901.5	69956.1	34083.8	16375.6	14356.8	33954.4	4638.28
	89.0866	0	0	0	0	0	88.5721	64919.8	69975.8	34093.5	16380.2	14360.8	33964	4639.59
	89.0899	0	0	0	0	0	88.5755	64938.1	69995.6	34103.1	16384.8	14364.9	33973.6	4640.9
	89.0932	0	0	0	0	0	88.5788	64956.4	70015.3	34112.7	16389.5	14369	33983.2	4642.21
	89.0966	0	0	0	0	0	88.5821	64974.7	70035	34122.3	16394.1	14373	33992.8	4643.52
	89.0999	0	0	0	0	0	88.5854	64993	70054.8	34131.9	16398.7	14377.1	34002.4	4644.83
	89.1032	0	0	0	0	0	88.5888	65011.3	70074.5	34141.5	16403.4	14381.1	34012	4646.15
	89.1066	0	0	0	0	0	88.5921	65029.7	70094.2	34151.2	16408	14385.2	34021.6	4647.46
	89.1099	0	0	0	0	0	88.5955	65048	70114	34160.8	16412.6	14389.3	34031.2	4648.77
	89.1132	0	0	0	0	0	88.5988	65066.3	70133.7	34170.4	16417.3	14393.3	34040.8	4650.08
	89.1166	0	0	0	0	0	88.6021	65084.6	70153.5	34180	16421.9	14397.4	34050.4	4651.4
	89.1199	0	0	0	0	0	88.6055	65102.9	70173.2	34189.6	16426.5	14401.5	34060	4652.71
	89.1232	0	0	0	0	0	88.6088	65121.2	70193	34199.3	16431.2	14405.5	34069.6	4654.02
	89.1266	0	0	0	0	0	88.6121	65139.6	70212.7	34208.9	16435.8	14409.6	34079.2	4655.33
	89.1299	0	0	0	0	0	88.6155	65157.9	70232.4	34218.5	16440.4	14413.6	34088.8	4656.64
	89.1332	0	0	0	0	0	88.6188	65176.2	70252.1	34228.1	16445.1	14417.7	34098.4	4657.96
	89.1366	0	0	0	0	0	88.6221	65194.5	70271.9	34237.7	16449.7	14421.8	34108.1	4659.27
	89.1399	0	0	0	0	0	88.6255	65212.8	70291.6	34247.3	16454.3	14425.8	34117.7	4660.58
	89.1432	0	0	0	0	0	88.6288	65231.1	70311.4	34256.9	16458.9	14429.9	34127.3	4661.89
	89.1466	0	0	0	0	0	88.6321	65249.4	70331.1	34266.6	16463.6	14433.9	34136.9	4663.2
	89.1499	0	0	0	0	0	88.6355	65267.7	70350.9	34276.2	16468.2	14438	34146.5	4664.52
	89.1532	0	0	0	0	0	88.6388	65286	70370.6	34285.8	16472.8	14442.1	34156.1	4665.83
	89.1566	0	0	0	0	0	88.6421	65304.4	70390.3	34295.4	16477.5	14446.1	34165.7	4667.14
	89.1599	0	0	0	0	0	88.6455	65322.7	70410.1	34305	16482.1	14450.2	34175.3	4668.45
	89.1632	0	0	0	0	0	88.6488	65341	70429.8	34314.7	16486.7	14454.2	34184.9	4669.76
	89.1666	0	0	0	0	0	88.6521	65359.3	70449.6	34324.3	16491.4	14458.3	34194.5	4671.08
	89.1699	0	0	0	0	0	88.6554	65377.6	70469.3	34333.9	16496	14462.4	34204.1	4672.39
	89.1732	0	0	0	0	0	88.6588	65395.9	70489	34343.5	16500.6	14466.4	34213.7	4673.7
	89.1766	0	0	0	0	0	88.6621	65414.2	70508.8	34353.1	16505.3	14470.5	34223.3	4675.01
	89.1799	0	0	0	0	0	88.6655	65432.5	70528.5	34362.7	16509.9	14474.5	34232.9	4676.32
	89.1832	0	0	0	0	0	88.6688	65450.8	70548.2	34372.4	16514.5	14478.6	34242.5	4677.64
	89.1866	0	0	0	0	0	88.6721	65469.2	70568	34382	16519.2	14482.7	34252.1	4678.95
	89.1899	0	0	0	0	0	88.6755	65487.5	70587.7	34391.6	16523.8	14486.7	34261.7	4680.26
	89.1932	0	0	0	0	0	88.6788	65505.8	70607.5	34401.2	16528.4	14490.8	34271.3	4681.57
	89.1966	0	0	0	0	0	88.6821	65524.1	70627.2	34410.8	16533.1	14494.9	34280.9	4682.88
	89.1999	0	0	0	0	0	88.6855	65542.4	70646.9	34420.4	16537.7	14498.9	34290.5	4684.2
	89.2032	0	0	0	0	0	88.6888	65560.7	70666.7	34430.1	16542.3	14503	34300.1	4685.51
	89.2066	0	0	0	0	0	88.6921	65579	70686.4	34439.7	16547	14507	34309.7	4686.82
	89.2099	0	0	0	0	0	88.6954	65597.3	70706.1	34449.3	16551.6	14511.1	34319.4	4688.13
	89.2132	0	0	0	0	0	88.6988	65615.7	70725.9	34458.9	16556.2	14515.2	34329	4689.44
	89.2166	0	0	0	0	0	88.7021	65634	70745.6	34468.5	16560.9	14519.2	34338.6	4690.76
	89.2199	0	0	0	0	0	88.7055	65652.3	70765.4	34478.1	16565.5	14523.3	34348.2	4692.07
	89.2232	0	0	0	0	0	88.7088	65670.6	70785.1	34487.8	16570.1	14527.3	34357.8	4693.38
	89.2266	0	0	0	0	0	88.7121	67591.4	72685.8	35279	16574.8	14531.4	34367.4	4694.69
	89.2299	0	0	0	0	0	88.7155	68697.8	73781.3	35735.6	16579.4	14535.5	34377	4696.01
	89.2332	0	0	0	0	0	88.7188	65334.9	70991.6	35040	16584	14539.5	34386.6	4697.32
	89.2366	0	0	0	0	0	88.7221	54938.1	60358.5	30315	16588.7	14543.6	34396.2	4698.63
	89.2399	0	0	0	0	0	88.7255	40353	44949.3	23055.1	16593.3	14547.6	34405.8	4699.94
	89.2432	0	0	0	0	0	88.7288	24426.2	27832.1	14755	16597.9	14551.7	34415.4	4701.25
	89.2466	0	0	0	0	0	88.7321	10004.8	12076	6910.19	16602.5	14555.8	34425	4702.56
	89.2499	0	0	0	0	0	88.7355	-62.9984	750.7	1016.2	16607.2	14559.8	34434.6	4703.88
	89.2532	0	0	0	0	0	88.7388	-2928.5	-3073.01	-1430.83	16611.8	14563.9	34444.2	4705.19
	89.2566	0	0	0	0	0	88.7421	-1721.15	-2235.07	-1390.8	16961.7	14833	35037.3	4787.83
	89.2599	0	0	0	0	0	88.7455	0	0	0	17163.7	14988.6	35380.7	4835.66
	89.2632	0	0	0	0	0	88.7488	0	0	0	16982.5	15015	35656	4865.3
	89.2666	0	0	0	0	0	88.7521	0	0	0	14812.2	13239.5	31603.1	4306.18
	89.2699	0	0	0	0	0	88.7555	0	0	0	11372.7	10293.2	24714.5	3362.19
	89.2732	0	0	0	0	0	88.7588	0	0	0	7384.06	6807.34	16483.1	2237.27
	89.2766	0	0	0	0	0	88.7621	0	0	0	3566.42	3413.38	8402.27	1135.43
	89.2799	0	0	0	0	0	88.7654	0	0	0	640.257	742.943	1965.85	260.72
	89.2832	0	0	0	0	0	88.7688	0	0	0	-673.802	-572.196	-1331.96	-182.748
	89.2866	0	0	0	0	0	88.7721	0	0	0	-739.883	-732.949	-1830.33	-246.399
	89.2899	0	0	0	0	0	88.7755	0	0	0	0	0	0	0
	89.2932	0	0	0	0	0	88.7788	0	0	0	0	0	0	0
	89.2966	0	0	0	0	0	88.7821	0	0	0	0	0	0	0
	89.2999	0	0	0	0	0	88.7855	0	0	0	0	0	0	0
	89.3032	0	0	0	0	0	88.7888	0	0	0	0	0	0	0
	89.3066	0	0	0	0	0	88.7921	0	0	0	0	0	0	0
	89.3099	0	0	0	0	0	88.7955	0	0	0	0	0	0	0
	89.3132	0	0	0	0	0	88.7988	0	0	0	0	0	0	0
	89.3166	0	0	0	0	0	88.8021	0	0	0	0	0	0	0
	89.3199	0	0	0	0	0	88.8055	0	0	0	0	0	0	0
	89.3232	0	0	0	0	0	88.8088	0	0	0	0	0	0	0
	89.3266	0	0	0	0	0	88.8121	0	0	0	0	0	0	0
	89.3299	0	0	0	0	0	88.8155	0	0	0	0	0	0	0
							88.8188	0	0	0	0	0	0	0
							88.8221	0	0	0	0	0	0	0
							88.8255	0	0	0	0	0	0	0
							88.8288	0	0	0	0	0	0	0
							88.8321	0	0	0	0	0	0	0
							88.8354	0	0	0	0	0	0	0
							88.8388	0	0	0	0	0	0	0
							88.8421	0	0	0	0	0	0	0
							88.8455	0	0	0	0	0	0	0
							88.8488	0	0	0	0	0	0	0
							88.8521	0	0	0	0	0	0	0
							88.8555	0	0	0	0	0	0	0
							88.8588	0	0	0	0	0	0	0
							88.8621	0	0	0	0	0	0	0
							88.8655	0	0	0	0	0	0	0
							88.8688	0	0	0	0	0	0	0
							88.8721	0	0	0	0	0	0	0
							88.8755	0	0	0	0	0	0	0
							88.8788	0	0	0	0	0	0	0
							88.8821	0	0	0	0	0	0	0
							88.8855	0	0	0	0	0	0	0
							88.8888	0	0	0	0	0	0	0
							88.8921	0	0	0	0	0	0	0
							88.8955	0	0	0	0	0	0	0
							88.8988	0	0	0	0	0	0	0
							88.9021	0	0	0	0	0	0	0
							88.9054	0	0	0	0	0	0	0
							88.9088	0	0	0	0	0	0	0
							88.9121	0	0	0	0	0	0	0
							88.9155	0	0	0	0	0	0	0
							88.9188	0	0	0	0	0	0	0
							88.9221	0	0	0	0	0	0	0
							88.9255	0	0	0	0	0	0	0
							88.9288	0	0	0	0	0	0	0
							88.9321	0	0	0	0	0	0	0
							88.9355	0	0	0	0	0	0	0
							88.9388	0	0	0	0	0	0	0
							88.9421	0	0	0	0	0	0	0
							88.9454	0	0	0	0	0	0	0
							88.9488	0	0	0	0	0	0	0
							88.9521	0	0	0	0	0	0	0
							88.9555	0	0	0	0	0	0	0
							88.9588	0	0	0	0	0	0	0
							88.9621	0	0	0	0	0	0	0
							88.9655	0	0	0	0	0	0	0
							88.9688	0	0	0	0	0	0	0
							88.9721	0	0	0	0	0	0	0
							88.9755	0	0	0	0	0	0	0
							88.9788	0	0	0	0	0	0	0
							88.9821	0	0	0	0	0	0	0
							88.9855	0	0	0	0	0	0	0
							88.9888	0	0	0	0	0	0	0
							88.9921	0	0	0	0	0	0	0
							88.9955	0	0	0	0	0	0	0
							88.9988	0	0	0	0	0	0	0
							89.0021	0	0	0	0	0	0	0
							89.0055	0	0	0	0	0	0	0
							89.0088	0	0	0	0	0	0	0
							89.0121	0	0	0	0	0	0	0
							89.0154	0	0	0	0	0	0	0
							89.0188	0	0	0	0	0	0	0
							89.0221	0	0	0	0	0	0	0
							89.0255	0	0	0	0	0	0	0
							89.0288	0	0	0	0	0	0	0
							89.0321	0	0	0	0	0	0	0
							89.0355	0	0	0	0	0	0	0
							89.0388	0	0	0	0	0	0	0
							89.0421	0	0	0	0	0	0	0
							89.0455	0	0	0	0	0	0	0
							89.0488	0	0	0	0	0	0	0
							89.0521	0	0	0	0	0	0	0
							89.0555	0	0	0	0	0	0	0
							89.0588	0	0	0	0	0	0	0
							89.0621	0	0	0	0	0	0	0
							89.0655	0	0	0	0	0	0	0
							89.0688	0	0	0	0	0	0	0
							89.0721	0	0	0	0	0	0	0
							89.0755	0	0	0	0	0	0	0
							89.0788	0	0	0	0	0	0	0
							89.0821	0	0	0	0	0	0	0
							89.0854	0	0	0	0	0	0	0
							89.0888	0	0	0	0	0	0	0
							89.0921	0	0	0	0	0	0	0
							89.0955	0	0	0	0	0	0	0
							89.0988	0	0	0	0	0	0	0
							89.1021	0	0	0	0	0	0	0
							89.1055	0	0	0	0	0	0	0
							89.1088	0	0	0	0	0	0	0
							89.1121	0	0	0	0	0	0	0
							89.1155	0	0	0	0	0	0	0
							89.1188	0	0	0	0	0	0	0
							89.1221	0	0	0	0	0	0	0
							89.1255	0	0	0	0	0	0	0
							89.1288	0	0	0	0	0	0	0
							89.1321	0	0	0	0	0	0	0
							89.1355	0	0	0	0	0	0	0
							89.1388	0	0	0	0	0	0	0
							89.1421	0	0	0	0	0	0	0
							89.1455	0	0	0	0	0	0	0
							89.1488	0	0	0	0	0	0	0
							89.1521	0	0	0	0	0	0	0
							89.1554	0	0	0	0	0	0	0
							89.1588	0	0	0	0	0	0	0
							89.1621	0	0	0	0	0	0	0
							89.1655	0	0	0	0	0	0	0
							89.1688	0	0	0	0	0	0	0
							89.1721	0	0	0	0	0	0	0
							89.1755	0	0	0	0	0	0	0
							89.1788	0	0	0	0	0	0	0
							89.1821	0	0	0	0	0	0	0
							89.1855	0	0	0	0	0	0	0
							89.1888	0	0	0	0	0	0	0
							89.1921	0	0	0	0	0	0	0
							89.1954	0	0	0	0	0	0	0
							89.1988	0	0	0	0	0	0	0
							89.2021	0	0	0	0	0	0	0
							89.2055	0	0	0	0	0	0	0
							89.2088	0	0	0	0	0	0	0
							89.2121	0	0	0	0	0	0	0
							89.2155	0	0	0	0	0	0	0
							89.2188	0	0	0	0	0	0	0
							89.2221	0	0	0	0	0	0	0
							89.2255	0	0	0	0	0	0	0
							89.2288	0	0	0	0	0	0	0
							89.2321	0	0	0	0	0	0	0
							89.2355	0	0	0	0	0	0	0
							89.2388	0	0	0	0	0	0	0
							89.2421	0	0	0	0	0	0	0
							89.2455	0	0	0	0	0	0	0
							89.2488	0	0	0	0	0	0	0
							89.2521	0	0	0	0	0	0	0
							89.2555	0	0	0	0	0	0	0
							89.2588	0	0	0	0	0	0	0
							89.2621	0	0	0	0	0	0	0
							89.2654	0	0	0	0	0	0	0
							89.2688	0	0	0	0	0	0	0
							89.2721	0	0	0	0	0	0	0
							89.2755	0	0	0	0	0	0	0
							89.2788	0	0	0	0	0	0	0
							89.2821	0	0	0	0	0	0	0
							89.2855	0	0	0	0	0	0	0
							89.2888	0	0	0	0	0	0	0
							89.2921	0	0	0	0	0	0	0
							89.2955	0	0	0	0	0	0	0
							89.2988	0	0	0	0	0	0	0
							89.3021	0	0	0	0	0	0	0
							89.3055	0	0	0	0	0	0	0
							89.3088	0	0	0	0	0	0	0
							89.3121	0	0	0	0	0	0	0
							89.3155	0	0	0	0	0	0	0
							89.3188	0	0	0	0	0	0	0
											0	0	0	0
											0	0	0	0
											0	0	0	0
											0	0	0	0
											0	0	0	0
											0	0	0	0
											0	0	0	0
											0	0	0	0
											0	0	0	0

## Sheet: Extended Data Fig 1b
Sample	precursor - 613.3268++	precursor [M+1] - 613.8283++	precursor [M+2] - 614.3297++
1a	0	0	0
1b	0	0	0
1c	3.24979e+06	2.0362e+06	501807
2a	0	0	0
2b	0	0	0
2c	15470832	11561058	4.12041e+06

## Sheet: EDFig1d
Time	MERS-CoV	PDF-2180	HCoV-OC43	HCoV-HKU1	SARS-CoV	SARS-CoV2	IBV	HCoV-NL63	HCoV-229E	PDCoV	CCoV-HuPn-2018
0	0.00037949	-0.00077909	-0.00087971	0.00051799	0.00060915	-0.00182469	-0.00084423	0.00053326	-0.00110993	-6.4e-06	0.0001338
0.2	0.0614799	0.00872271	0.0268043	0.00417847	0.0354488	0.00980536	0.0438599	0.147797	0.129108	0.11424	0.0703636
0.4	0.127207	0.0188196	0.0559033	0.00801702	0.0718563	0.0217688	0.0909981	0.315063	0.275614	0.240593	0.146394
0.6	0.195588	0.0287354	0.0851883	0.0116016	0.109099	0.0340046	0.13969	0.499074	0.434795	0.376023	0.225933
0.8	0.264567	0.0382034	0.113894	0.0149001	0.14593	0.0459775	0.188473	0.695578	0.602907	0.516402	0.307109
1	0.332263	0.0472233	0.141232	0.0177977	0.181131	0.0574462	0.23576	0.899354	0.775117	0.658161	0.387127
1.2	0.396407	0.0554206	0.16616	0.0208388	0.213684	0.0674578	0.279958	1.10518	0.947137	0.796985	0.463164
1.4	0.454397	0.0623736	0.187875	0.0231973	0.242045	0.0763016	0.319221	1.30708	1.11286	0.927994	0.533138
1.6	0.504004	0.0674702	0.20518	0.0248113	0.26515	0.083203	0.35224	1.49864	1.26632	1.04668	0.594025
1.8	0.543146	0.0708932	0.217303	0.0257	0.281978	0.0879705	0.376968	1.67253	1.40271	1.14859	0.642597
2	0.569363	0.0719063	0.223183	0.0260533	0.290994	0.0899291	0.392271	1.82204	1.51528	1.22759	0.676622
2.2	0.580503	0.070596	0.221955	0.0255851	0.290807	0.088922	0.395934	1.93888	1.59774	1.27936	0.69273
2.4	0.589557	0.0696191	0.221962	0.0250499	0.291519	0.0886726	0.399179	2.04302	1.66863	1.32201	0.704136
2.6	0.597694	0.069638	0.221983	0.0249776	0.292668	0.0886893	0.402791	2.13639	1.73173	1.35853	0.713748
2.8	0.605026	0.0699373	0.222728	0.024981	0.293771	0.0894437	0.406129	2.21999	1.78634	1.38937	0.722057
3	0.611084	0.0706887	0.223959	0.0251745	0.295075	0.0901416	0.40953	2.29489	1.83437	1.41634	0.729329
3.2	0.616784	0.0708872	0.225141	0.0252578	0.296308	0.0913652	0.412932	2.36303	1.87724	1.4396	0.735613
3.4	0.621708	0.0716312	0.226246	0.0252121	0.297547	0.0923673	0.416232	2.42467	1.91514	1.46003	0.740726
3.6	0.625921	0.0720877	0.227356	0.0253932	0.298764	0.09312	0.418748	2.48058	1.94893	1.47826	0.745145
3.8	0.629921	0.0721201	0.228684	0.0254781	0.299976	0.0935113	0.421334	2.53138	1.97878	1.49417	0.749263
4	0.633841	0.0723491	0.230284	0.0255419	0.301411	0.093813	0.423013	2.57773	2.00553	1.5085	0.753111
4.2	0.636733	0.0728566	0.231211	0.0261455	0.302403	0.0941512	0.424709	2.61961	2.02975	1.52113	0.756412
4.4	0.639565	0.0736838	0.232356	0.026142	0.303204	0.0945758	0.426055	2.65807	2.05199	1.53227	0.759539
4.6	0.642143	0.0740543	0.232957	0.0259065	0.30433	0.0949087	0.42779	2.6936	2.07201	1.54266	0.762552
4.8	0.644396	0.0743208	0.233823	0.0260546	0.305382	0.095715	0.429301	2.72646	2.09039	1.55175	0.765347
5	0.646175	0.0748561	0.234719	0.026003	0.306237	0.0960821	0.43086	2.75669	2.1072	1.56039	0.767723
5.2	0.648047	0.0754836	0.235486	0.0266658	0.307177	0.0962474	0.432536	2.785	2.12297	1.56783	0.77028
5.4	0.649497	0.0757104	0.236132	0.0265305	0.308055	0.096634	0.433495	2.81174	2.13701	1.5743	0.772809
5.6	0.650812	0.0757661	0.236665	0.0267606	0.308887	0.0970567	0.434766	2.83663	2.14992	1.58105	0.77507
5.8	0.652046	0.076226	0.2371	0.0266688	0.309702	0.097554	0.435793	2.85963	2.16237	1.58717	0.776879
6	0.653226	0.0765142	0.23757	0.0270065	0.310314	0.0974018	0.436596	2.88158	2.17357	1.5924	0.778721
6.2	0.654816	0.0767198	0.238248	0.0270654	0.310968	0.0974773	0.43749	2.90157	2.18446	1.59768	0.780294
6.4	0.655879	0.0765685	0.238744	0.0270746	0.311909	0.0977615	0.438441	2.92052	2.19442	1.60265	0.782031
6.6	0.657016	0.0771833	0.239258	0.0273219	0.312499	0.0980725	0.439868	2.93792	2.20399	1.60713	0.783255
6.8	0.658578	0.0775591	0.239883	0.0271446	0.31339	0.0985799	0.441152	2.95447	2.21277	1.61105	0.784439
7	0.659804	0.0783942	0.24058	0.0269125	0.31435	0.098824	0.442485	2.97047	2.22132	1.61484	0.785958
7.2	0.661314	0.0786283	0.241278	0.0268253	0.315099	0.0990141	0.443801	2.98565	2.2294	1.61864	0.78707
7.4	0.662783	0.0791658	0.242174	0.0261051	0.315996	0.0990853	0.444416	3.00019	2.23679	1.62241	0.788059
7.6	0.664532	0.0792181	0.242983	0.0259907	0.316973	0.0995435	0.445292	3.01392	2.24369	1.62631	0.789059
7.8	0.665842	0.0794867	0.244277	0.0255752	0.317871	0.0999454	0.446004	3.02708	2.24979	1.62942	0.790382
8	0.667386	0.0803097	0.245434	0.0252495	0.318201	0.0998889	0.446523	3.03932	2.25566	1.63246	0.791584
8.2	0.668353	0.0810071	0.245771	0.0253677	0.318308	0.0999812	0.447782	3.05121	2.26162	1.63524	0.792594
8.4	0.669699	0.0815688	0.246233	0.0252013	0.318754	0.100295	0.448594	3.06196	2.26701	1.63756	0.793132
8.6	0.670754	0.0816089	0.246874	0.0252231	0.319193	0.100359	0.44944	3.07288	2.27196	1.64021	0.794001
8.8	0.671802	0.0819938	0.247879	0.0251159	0.319551	0.10072	0.450242	3.08319	2.277	1.64263	0.794915
9	0.672623	0.0824316	0.248214	0.0249645	0.319776	0.100881	0.451216	3.09283	2.28173	1.64448	0.796072
9.2	0.673847	0.0831758	0.248953	0.0254467	0.320307	0.101276	0.451985	3.10208	2.28646	1.64608	0.797465
9.4	0.67461	0.0835628	0.249441	0.0249906	0.321137	0.101334	0.452186	3.11139	2.29106	1.64792	0.798374
9.6	0.675243	0.0837954	0.250132	0.0253942	0.321495	0.101847	0.453392	3.11991	2.29492	1.65044	0.799655
9.8	0.675388	0.0839116	0.250688	0.0253499	0.322119	0.101775	0.454348	3.1278	2.29887	1.65234	0.800671
10	0.675979	0.0838744	0.251359	0.0257919	0.322648	0.102008	0.454887	3.13557	2.30281	1.65401	0.801696
10.2	0.676907	0.0838288	0.252176	0.0261941	0.323305	0.102575	0.455672	3.14272	2.30666	1.65566	0.802802
10.4	0.677526	0.0839888	0.252867	0.0261062	0.323912	0.103047	0.45624	3.14985	2.30992	1.65748	0.803297
10.6	0.678258	0.0844605	0.253483	0.0258426	0.324699	0.103425	0.457196	3.15668	2.31377	1.65899	0.803928
10.8	0.679288	0.0846501	0.254049	0.0258177	0.32578	0.103891	0.458001	3.16327	2.31741	1.66049	0.804926
11	0.680215	0.0849039	0.254861	0.025744	0.326914	0.104146	0.458497	3.16958	2.32028	1.66196	0.80616
11.2	0.681084	0.084927	0.255839	0.0256795	0.327591	0.104384	0.459316	3.17562	2.32342	1.66376	0.806857
11.4	0.682166	0.0850625	0.25631	0.0254475	0.328254	0.105227	0.459733	3.18207	2.32613	1.66496	0.808054
11.6	0.68312	0.085158	0.256895	0.0254479	0.329267	0.105898	0.460291	3.188	2.32901	1.66668	0.808984
11.8	0.683824	0.0856934	0.2574	0.0254548	0.329902	0.106638	0.460622	3.19404	2.33138	1.66793	0.810132
12	0.68485	0.0863512	0.257786	0.0254529	0.329949	0.106841	0.461243	3.1995	2.33432	1.66934	0.810765
12.2	0.68542	0.0867369	0.258309	0.0257501	0.330332	0.107239	0.462002	3.20498	2.33727	1.67048	0.811379
12.4	0.686527	0.0867788	0.258899	0.0256892	0.330686	0.107786	0.462098	3.20995	2.33985	1.67144	0.811907
12.6	0.687653	0.087177	0.259819	0.0253925	0.330994	0.108154	0.462538	3.21553	2.34242	1.67283	0.812869
12.8	0.688758	0.0878394	0.260673	0.0252649	0.331384	0.108398	0.463099	3.2202	2.34452	1.67406	0.813538
13	0.689789	0.0882881	0.261221	0.0253463	0.331863	0.109102	0.463576	3.22459	2.3467	1.67506	0.814109
13.2	0.690814	0.0891471	0.262449	0.0253658	0.332401	0.109009	0.464081	3.22899	2.34896	1.67655	0.815007
13.4	0.691727	0.0894148	0.263231	0.025284	0.332934	0.108975	0.465006	3.23375	2.35097	1.67792	0.815651
13.6	0.692746	0.0890494	0.263784	0.0255398	0.333418	0.10927	0.465984	3.23807	2.35297	1.67931	0.816236
13.8	0.693365	0.0890884	0.264376	0.0257503	0.334204	0.109159	0.466524	3.24191	2.35519	1.68034	0.816827
14	0.694436	0.0891679	0.26492	0.0257137	0.334649	0.109269	0.466792	3.24621	2.35723	1.68118	0.817239
14.2	0.69536	0.0892428	0.265383	0.0254988	0.335368	0.109608	0.467383	3.25032	2.35898	1.68252	0.817795
14.4	0.696285	0.0892381	0.265527	0.0250628	0.335888	0.109624	0.468128	3.25459	2.36074	1.6833	0.818438
14.6	0.697171	0.0890313	0.265901	0.0248963	0.336897	0.109975	0.469177	3.25845	2.36276	1.68379	0.819567
14.8	0.698134	0.0891209	0.266259	0.0246227	0.337456	0.110325	0.46987	3.26182	2.36429	1.68449	0.820387
15	0.698725	0.089095	0.266827	0.024761	0.338156	0.110161	0.470317	3.26524	2.3654	1.68531	0.821344
15.2	0.699766	0.0889912	0.267207	0.0243405	0.338931	0.110713	0.471401	3.26886	2.36709	1.68619	0.822269
15.4	0.700736	0.0891258	0.267211	0.0242259	0.339767	0.111127	0.471829	3.27243	2.36855	1.68707	0.82329
15.6	0.701507	0.0895229	0.267432	0.0240702	0.340656	0.111189	0.472187	3.27538	2.37045	1.68859	0.824028
15.8	0.702446	0.0901702	0.268128	0.0239364	0.341357	0.111642	0.472905	3.2784	2.37171	1.68956	0.825229
16	0.703617	0.0905175	0.268928	0.0235307	0.34148	0.111932	0.473543	3.28104	2.37354	1.69058	0.825804
16.2	0.704479	0.0907016	0.270009	0.0236844	0.342111	0.112374	0.474462	3.28404	2.37522	1.69134	0.826713
16.4	0.705719	0.0911784	0.270581	0.0236432	0.342544	0.113003	0.475153	3.28701	2.37641	1.69235	0.827466
16.6	0.706545	0.0918346	0.27135	0.0240513	0.342742	0.113196	0.476159	3.28994	2.37755	1.69358	0.827774
16.8	0.707472	0.0924375	0.2722	0.0242697	0.343225	0.113129	0.476697	3.29259	2.37876	1.69461	0.828605
17	0.708531	0.0930152	0.272892	0.0242127	0.343909	0.113564	0.47733	3.29572	2.38083	1.6957	0.829255
17.2	0.709222	0.0934211	0.273551	0.024758	0.344388	0.11342	0.478117	3.299	2.38225	1.69657	0.830057
17.4	0.710114	0.0936772	0.274091	0.0252614	0.3449	0.113661	0.478771	3.302	2.38405	1.69709	0.830362
17.6	0.710879	0.0937897	0.274615	0.0254739	0.345864	0.114004	0.479258	3.30483	2.38531	1.69785	0.830549
17.8	0.711574	0.0944096	0.275036	0.0258722	0.346323	0.113832	0.479738	3.30744	2.38594	1.69837	0.831414
18	0.712319	0.0944488	0.275475	0.0258462	0.346558	0.11397	0.480097	3.31033	2.38733	1.69932	0.831947
18.2	0.712869	0.0945845	0.275582	0.0256963	0.347154	0.114511	0.480861	3.31312	2.38819	1.70005	0.832802
18.4	0.71358	0.0945806	0.276115	0.0258829	0.347697	0.114598	0.481516	3.31581	2.38925	1.70012	0.833408
18.6	0.714183	0.0943646	0.276707	0.0258253	0.348363	0.114658	0.482262	3.31818	2.39038	1.70076	0.83374
18.8	0.714509	0.0948214	0.277021	0.0256359	0.348773	0.11477	0.482617	3.32009	2.39116	1.70168	0.834515
19	0.715042	0.0949867	0.277694	0.0257119	0.349851	0.114518	0.483375	3.32195	2.39197	1.70248	0.835199
19.2	0.71574	0.095136	0.278366	0.0253164	0.350643	0.114737	0.484022	3.32413	2.3929	1.70311	0.836182
19.4	0.716337	0.0954548	0.278711	0.0254013	0.350663	0.114629	0.484476	3.326	2.39378	1.70399	0.836939
19.6	0.717046	0.0957725	0.279257	0.0253244	0.351219	0.114785	0.484975	3.32758	2.39492	1.7049	0.838001
19.8	0.717738	0.0959311	0.280011	0.0252266	0.351859	0.115196	0.485744	3.32893	2.39543	1.70536	0.838896
20	0.718499	0.0961275	0.280618	0.0253036	0.35186	0.115215	0.486158	3.33044	2.39656	1.70621	0.839587
20.2	0.718839	0.0959997	0.2811	0.0255822	0.352405	0.115561	0.48693	3.33234	2.39771	1.7072	0.840867
20.4	0.719747	0.0963379	0.281687	0.0256627	0.352943	0.116384	0.487343	3.33375	2.39841	1.7079	0.841605
20.6	0.720293	0.0963929	0.282512	0.0256131	0.353321	0.116397	0.487448	3.33579	2.39956	1.70859	0.842269
20.8	0.721094	0.0964095	0.283092	0.0251535	0.354004	0.116365	0.487542	3.33781	2.40082	1.7092	0.843419
21	0.721964	0.0963375	0.283597	0.0252445	0.354654	0.116778	0.487793	3.33996	2.40223	1.70962	0.843858
21.2	0.722479	0.096411	0.28369	0.0257473	0.354989	0.116951	0.488087	3.34168	2.40311	1.71012	0.844394
21.4	0.723261	0.0968804	0.284333	0.0254809	0.35556	0.117333	0.488076	3.34327	2.40448	1.7105	0.844992
21.6	0.723911	0.0966443	0.284784	0.0256916	0.356043	0.117721	0.488687	3.345	2.4051	1.71123	0.84562
21.8	0.725137	0.0967673	0.285313	0.025481	0.356491	0.117754	0.488963	3.34695	2.40627	1.7118	0.846306
22	0.726165	0.0966987	0.286264	0.0256464	0.357158	0.118074	0.489455	3.34909	2.40783	1.71266	0.846625
22.2	0.727335	0.0968668	0.286696	0.0258506	0.357699	0.118472	0.49004	3.3511	2.40877	1.7133	0.847062
22.4	0.728306	0.0965315	0.287479	0.0260263	0.358418	0.118843	0.490543	3.3529	2.40978	1.71416	0.847303
22.6	0.729277	0.0967432	0.288004	0.0258688	0.359235	0.119173	0.491169	3.35499	2.41065	1.71518	0.847811
22.8	0.729811	0.096965	0.288732	0.0256823	0.359898	0.119331	0.491749	3.35635	2.41161	1.71599	0.848721
23	0.730851	0.0972661	0.289666	0.025661	0.360634	0.119532	0.492636	3.35776	2.41295	1.71621	0.849153
23.2	0.731443	0.0979221	0.290238	0.0258938	0.360821	0.119665	0.493295	3.35953	2.41417	1.71712	0.850053
23.4	0.732057	0.0978765	0.290496	0.0258203	0.361567	0.119985	0.49445	3.36103	2.41531	1.71784	0.850572
23.6	0.732582	0.0980346	0.291277	0.0260316	0.362621	0.120296	0.49526	3.3623	2.41627	1.71854	0.850943
23.8	0.733118	0.098374	0.292006	0.0261014	0.363129	0.120582	0.496321	3.36347	2.41717	1.71919	0.851486
24	0.734035	0.0990038	0.292964	0.0259678	0.363536	0.121014	0.49688	3.36478	2.41774	1.72005	0.852105
24.2	0.735185	0.0992186	0.293777	0.0254994	0.364336	0.121553	0.497637	3.3657	2.41859	1.72064	0.852512
24.4	0.736206	0.0997719	0.295031	0.0251928	0.365297	0.121711	0.498185	3.36692	2.41912	1.72115	0.852997
24.6	0.736779	0.100036	0.295873	0.0247621	0.36598	0.121419	0.498816	3.36844	2.41977	1.72198	0.854165
24.8	0.737939	0.100231	0.296509	0.0243153	0.36627	0.121488	0.499521	3.36953	2.42044	1.72284	0.854904
25	0.73865	0.1008	0.296925	0.0244284	0.366641	0.121945	0.500062	3.37039	2.42111	1.72352	0.855378
25.2	0.738999	0.101327	0.297428	0.024405	0.366999	0.122187	0.500517	3.37144	2.42192	1.72439	0.856309
25.4	0.739722	0.101922	0.298279	0.0244209	0.367499	0.122224	0.50112	3.37256	2.42264	1.72483	0.857025
25.6	0.741012	0.102085	0.298712	0.024877	0.367782	0.121884	0.50209	3.37395	2.42309	1.72521	0.857502
25.8	0.742036	0.102542	0.29942	0.0248141	0.368295	0.122209	0.502762	3.37536	2.42384	1.72575	0.858085
26	0.743268	0.103034	0.300046	0.0250219	0.36855	0.122478	0.503163	3.37667	2.42469	1.72617	0.85857
26.2	0.744325	0.103094	0.300451	0.0253437	0.368726	0.122871	0.503421	3.3781	2.42549	1.72694	0.859601
26.4	0.745137	0.102993	0.301251	0.0252221	0.369236	0.123049	0.504002	3.37948	2.42617	1.72742	0.860605
26.6	0.746187	0.103574	0.301875	0.0250682	0.369512	0.123209	0.504755	3.38113	2.42716	1.72799	0.861425
26.8	0.74688	0.10373	0.302301	0.0254258	0.369674	0.122919	0.505118	3.38206	2.42842	1.72833	0.862582
27	0.747599	0.103942	0.302697	0.0251243	0.370185	0.123099	0.505557	3.38327	2.42956	1.72901	0.863442
27.2	0.747902	0.103916	0.303174	0.0249935	0.370281	0.122902	0.50614	3.38432	2.4304	1.72953	0.864181
27.4	0.74819	0.103795	0.303571	0.0251014	0.37121	0.123269	0.506743	3.38564	2.43125	1.72984	0.864621
27.6	0.748757	0.103909	0.304387	0.0253679	0.371598	0.123321	0.507246	3.38671	2.43183	1.73039	0.865246
27.8	0.749824	0.10407	0.304923	0.0251169	0.372388	0.123678	0.507608	3.38783	2.43302	1.73119	0.865877
28	0.750933	0.104347	0.305478	0.025116	0.373478	0.123809	0.507775	3.38875	2.43376	1.73194	0.86639
28.2	0.751815	0.104142	0.306125	0.0247012	0.374344	0.12397	0.508067	3.38953	2.43511	1.73289	0.866628
28.4	0.752572	0.104136	0.306495	0.0243592	0.375342	0.124204	0.508277	3.39053	2.43604	1.73394	0.867403
28.6	0.753093	0.104122	0.307185	0.0242146	0.375973	0.124596	0.508939	3.39128	2.43658	1.73501	0.86812
28.8	0.75415	0.104054	0.307757	0.0244118	0.376089	0.124863	0.509118	3.39166	2.43722	1.73609	0.868553
29	0.754392	0.104309	0.307965	0.0246665	0.376752	0.12533	0.509605	3.39233	2.43798	1.73663	0.86906
29.2	0.755	0.104623	0.30839	0.0248049	0.377376	0.12553	0.510064	3.39336	2.43847	1.73702	0.869324
29.4	0.75585	0.105122	0.308832	0.0247195	0.377845	0.125453	0.510893	3.3943	2.4388	1.73742	0.869337
29.6	0.757079	0.105532	0.309153	0.024782	0.378305	0.125668	0.511529	3.39518	2.43938	1.73773	0.869769
29.8	0.757798	0.10568	0.309605	0.0248763	0.378888	0.126302	0.51257	3.39591	2.44039	1.73828	0.870254
30	0.758889	0.106385	0.310364	0.0246298	0.379194	0.126672	0.512946	3.39689	2.44144	1.73863	0.870773
30.2	0.759299	0.106747	0.310689	0.0248307	0.379614	0.126895	0.513542	3.39834	2.44165	1.73892	0.872012
30.4	0.760203	0.107227	0.311286	0.0243707	0.380198	0.127064	0.514188	3.39923	2.44196	1.73921	0.872734
30.6	0.760987	0.10791	0.311595	0.0244486	0.380776	0.127003	0.514781	3.4003	2.44269	1.74002	0.873621
30.8	0.761222	0.108107	0.312051	0.0246444	0.38148	0.127216	0.514792	3.40158	2.44299	1.74032	0.874922
31	0.761699	0.108393	0.31278	0.0245212	0.382136	0.127584	0.515205	3.40286	2.44323	1.74128	0.875751
31.2	0.762296	0.108895	0.313306	0.0247704	0.382411	0.12823	0.515504	3.40389	2.44364	1.74141	0.876393
31.4	0.762886	0.10939	0.313785	0.0249832	0.382842	0.128865	0.515246	3.40493	2.44422	1.74223	0.877259
31.6	0.763958	0.109696	0.314554	0.0252678	0.383292	0.129175	0.515669	3.40583	2.44495	1.74307	0.87801
31.8	0.764965	0.10965	0.314955	0.0251252	0.384137	0.129537	0.515823	3.40689	2.44598	1.74379	0.878822
32	0.765367	0.109889	0.315274	0.0252296	0.384764	0.129805	0.515929	3.40778	2.4467	1.74429	0.879411
32.2	0.766199	0.10968	0.31611	0.0248649	0.385158	0.129907	0.515896	3.40864	2.44757	1.74464	0.87952
32.4	0.766876	0.109678	0.316532	0.0251477	0.385828	0.130144	0.516181	3.40934	2.44828	1.74563	0.880252
32.6	0.767614	0.109362	0.317092	0.0255299	0.385983	0.130394	0.516736	3.41009	2.44902	1.74605	0.880804
32.8	0.768647	0.109147	0.317604	0.0254559	0.386129	0.130564	0.51723	3.41087	2.44985	1.74608	0.881639
33	0.769323	0.10941	0.317978	0.0253145	0.386781	0.131085	0.518058	3.41169	2.45089	1.74627	0.881977
33.2	0.770122	0.10946	0.31858	0.025262	0.387333	0.131143	0.518578	3.41222	2.45133	1.74704	0.882182
33.4	0.770991	0.109707	0.319132	0.0250205	0.387623	0.1308	0.519343	3.41289	2.45215	1.74769	0.88291
33.6	0.771764	0.109753	0.319679	0.0253847	0.38821	0.130987	0.519801	3.4134	2.45303	1.74817	0.883501
33.8	0.772483	0.109709	0.320283	0.0254843	0.388684	0.131061	0.520827	3.4141	2.45376	1.74889	0.884099
34	0.772941	0.109967	0.32084	0.0250144	0.389096	0.131002	0.521246	3.4146	2.4539	1.74944	0.884907
34.2	0.773733	0.109905	0.32176	0.0246136	0.38989	0.130894	0.522	3.41519	2.45388	1.74975	0.885646
34.4	0.77482	0.109816	0.322488	0.0245303	0.390629	0.130533	0.522595	3.41582	2.45444	1.75066	0.886461
34.6	0.775436	0.10998	0.32294	0.0249259	0.391482	0.130482	0.523297	3.41691	2.45484	1.75137	0.887501
34.8	0.776007	0.110077	0.323445	0.0247353	0.392109	0.131003	0.523597	3.4177	2.45475	1.7517	0.888345
35	0.776687	0.110386	0.324177	0.0248386	0.392431	0.1315	0.524448	3.41818	2.45506	1.75269	0.888976
35.2	0.777417	0.110578	0.324507	0.0246172	0.392555	0.132192	0.52527	3.41862	2.45549	1.75332	0.889553
35.4	0.778247	0.110693	0.325509	0.0244366	0.392975	0.132115	0.52602	3.41915	2.45593	1.75384	0.890263
35.6	0.77883	0.110681	0.326115	0.0246156	0.393372	0.132057	0.526953	3.4202	2.45661	1.75425	0.89033
35.8	0.779382	0.110422	0.326683	0.0244001	0.394066	0.131841	0.527543	3.42107	2.45695	1.75492	0.890817
36	0.780043	0.110697	0.327115	0.0247566	0.394663	0.132064	0.528193	3.42215	2.45757	1.75561	0.890768
36.2	0.780751	0.110625	0.328215	0.0246971	0.39507	0.132006	0.529023	3.423	2.45836	1.75611	0.890772
36.4	0.781565	0.11065	0.32859	0.0249022	0.395597	0.132341	0.529683	3.42398	2.4591	1.75711	0.89157
36.6	0.782154	0.110717	0.329152	0.0250731	0.396105	0.132501	0.530015	3.42505	2.45987	1.75693	0.89223
36.8	0.783154	0.111071	0.330027	0.0247095	0.39674	0.13231	0.530802	3.42581	2.46058	1.7574	0.893102
37	0.783943	0.111121	0.330427	0.0250306	0.397237	0.132544	0.530877	3.42606	2.46163	1.75837	0.893632
37.2	0.784355	0.111275	0.330949	0.0251722	0.397687	0.132431	0.531418	3.42684	2.46226	1.75914	0.894393
37.4	0.785018	0.111458	0.331343	0.0250992	0.398082	0.132386	0.532105	3.42792	2.46296	1.75974	0.895261
37.6	0.785729	0.111508	0.332105	0.0251529	0.398695	0.132503	0.532457	3.42865	2.46363	1.76088	0.895756
37.8	0.786776	0.111714	0.332547	0.025082	0.399179	0.132327	0.532928	3.42963	2.46414	1.76161	0.89676
38	0.787578	0.111713	0.333078	0.0245055	0.399751	0.132237	0.533347	3.43019	2.46468	1.76217	0.897513
38.2	0.78878	0.111896	0.333656	0.0244637	0.400231	0.132341	0.533769	3.43104	2.46548	1.76279	0.898534
38.4	0.789456	0.111974	0.33369	0.024709	0.400853	0.132491	0.533943	3.43208	2.46632	1.76376	0.899874
38.6	0.790097	0.112008	0.333804	0.0243517	0.401521	0.132996	0.534358	3.43281	2.46681	1.76423	0.90066
38.8	0.790893	0.112176	0.333944	0.0241387	0.402064	0.133464	0.53492	3.43311	2.46712	1.76484	0.901187
39	0.791661	0.112149	0.334184	0.02418	0.402648	0.133831	0.535537	3.43379	2.46795	1.7655	0.901585
39.2	0.792649	0.112057	0.334246	0.0242778	0.403415	0.134236	0.536197	3.43418	2.46847	1.76605	0.902132
39.4	0.793382	0.111962	0.334657	0.0244248	0.404021	0.134489	0.536274	3.43476	2.46887	1.76635	0.902416
39.6	0.793879	0.111824	0.334835	0.0244107	0.404733	0.134761	0.53633	3.43559	2.46938	1.76689	0.902627
39.8	0.79485	0.111849	0.335111	0.0246113	0.405747	0.135016	0.536855	3.43588	2.46939	1.76745	0.902973
40	0.795351	0.11212	0.335672	0.0251311	0.406291	0.135508	0.537573	3.43656	2.47022	1.76749	0.903574
40.2	0.795935	0.112257	0.336608	0.024905	0.406681	0.135474	0.538127	3.4372	2.47091	1.76765	0.904032
40.4	0.796867	0.112353	0.337262	0.0251275	0.407451	0.135593	0.538402	3.43761	2.4716	1.76818	0.904898
40.6	0.797434	0.112582	0.337858	0.0254326	0.407813	0.135412	0.538726	3.43772	2.47236	1.76819	0.905266
40.8	0.7987	0.112479	0.338673	0.0249201	0.407977	0.135534	0.539064	3.4378	2.47301	1.76894	0.906165
41	0.799423	0.11266	0.339287	0.0252179	0.408148	0.13581	0.539457	3.43838	2.47402	1.76946	0.906857
41.2	0.7998	0.113075	0.339881	0.0253785	0.408719	0.135957	0.54023	3.43931	2.47455	1.77005	0.907622
41.4	0.800651	0.113039	0.340686	0.0254427	0.409194	0.136199	0.54064	3.44001	2.47495	1.77133	0.908265
41.6	0.801134	0.113347	0.34142	0.0253877	0.409463	0.136293	0.54107	3.44042	2.47569	1.77223	0.908759
41.8	0.801928	0.113533	0.342247	0.0250315	0.409882	0.136268	0.541342	3.44112	2.47616	1.77254	0.90967
42	0.802705	0.113662	0.342964	0.0250373	0.41025	0.136642	0.541932	3.44178	2.4765	1.77344	0.910359
42.2	0.8035	0.113914	0.343714	0.0249769	0.410419	0.136867	0.542513	3.44249	2.47686	1.77419	0.911579
42.4	0.804173	0.114197	0.344246	0.0247996	0.410789	0.137355	0.543082	3.44317	2.47742	1.77491	0.912208
42.6	0.805347	0.114501	0.34461	0.0250026	0.411118	0.137194	0.543405	3.4438	2.47776	1.77557	0.912672
42.8	0.80635	0.114826	0.345238	0.0253336	0.411684	0.137466	0.544031	3.44418	2.47777	1.77626	0.913117
43	0.80717	0.114735	0.345454	0.025574	0.412371	0.137947	0.544581	3.44468	2.47824	1.77699	0.913972
43.2	0.807976	0.115019	0.3459	0.0256	0.412839	0.138396	0.545064	3.44515	2.47864	1.77746	0.914514
43.4	0.808779	0.115229	0.346047	0.0251998	0.413095	0.138624	0.545502	3.44572	2.47926	1.77779	0.914829
43.6	0.809328	0.11537	0.346647	0.0247998	0.413894	0.138654	0.546474	3.44642	2.48006	1.77792	0.915045
43.8	0.809708	0.115697	0.346972	0.0250361	0.414248	0.138755	0.547607	3.44673	2.48048	1.77821	0.915498
44	0.810181	0.116265	0.34765	0.02497	0.414289	0.138669	0.548565	3.44728	2.48147	1.77851	0.916149
44.2	0.810583	0.116463	0.348326	0.0243245	0.414614	0.138622	0.54903	3.44832	2.4824	1.77913	0.916596
44.4	0.810965	0.116802	0.348794	0.0241857	0.415242	0.138935	0.549336	3.44898	2.48306	1.7794	0.917141
44.6	0.811457	0.116966	0.349104	0.0240596	0.415629	0.13915	0.549598	3.44938	2.48372	1.7795	0.917812
44.8	0.811976	0.117128	0.349864	0.0237535	0.416128	0.139517	0.549934	3.45018	2.48455	1.7805	0.919105
45	0.812373	0.117375	0.350129	0.0240061	0.416789	0.139358	0.550716	3.45102	2.48543	1.78103	0.919582
45.2	0.812642	0.117237	0.35039	0.0240738	0.417701	0.139363	0.550869	3.45191	2.48586	1.78191	0.920076
45.4	0.813259	0.11685	0.350871	0.0239433	0.417944	0.139293	0.55118	3.45239	2.48645	1.78299	0.920742
45.6	0.813891	0.117072	0.351086	0.0239255	0.418405	0.139533	0.551544	3.45338	2.48703	1.78313	0.921394
45.8	0.814739	0.116969	0.351551	0.023756	0.419017	0.139334	0.551963	3.45438	2.48733	1.78371	0.921804
46	0.815722	0.116878	0.351597	0.0238939	0.419106	0.139221	0.552302	3.45556	2.48752	1.78443	0.922767
46.2	0.816602	0.116774	0.352097	0.0237578	0.419413	0.139103	0.552732	3.45652	2.48824	1.78496	0.923639
46.4	0.81723	0.117119	0.352331	0.0241032	0.420316	0.138982	0.553256	3.45712	2.48909	1.78542	0.924107
46.6	0.818446	0.117208	0.353027	0.0242928	0.420873	0.138666	0.553345	3.45769	2.48935	1.78588	0.925048
46.8	0.819258	0.117436	0.353605	0.0243931	0.421679	0.138747	0.554226	3.45808	2.48985	1.78626	0.925497
47	0.820182	0.117551	0.353816	0.0243259	0.422701	0.138688	0.554889	3.4586	2.49092	1.78686	0.926223
47.2	0.821349	0.117949	0.354495	0.0246702	0.422887	0.13894	0.555331	3.45886	2.49214	1.78684	0.926446
47.4	0.822289	0.118253	0.355287	0.0246976	0.42333	0.138923	0.556141	3.45922	2.49289	1.78725	0.92709
47.6	0.822822	0.11848	0.356386	0.024598	0.423867	0.139135	0.556888	3.45959	2.49364	1.78769	0.927679
47.8	0.823561	0.118838	0.356885	0.0247519	0.424413	0.139497	0.557482	3.45964	2.49411	1.78843	0.928499
48	0.824315	0.119472	0.357558	0.0247629	0.424763	0.139736	0.558163	3.45998	2.49502	1.78879	0.929155
48.2	0.82436	0.119668	0.358315	0.0245135	0.425736	0.140144	0.558409	3.4605	2.49569	1.78906	0.929779
48.4	0.825014	0.120029	0.35865	0.0245788	0.426311	0.140522	0.559045	3.46044	2.4957	1.789	0.929794
48.6	0.825728	0.120356	0.358989	0.0246712	0.42675	0.140735	0.559518	3.46017	2.49619	1.78959	0.930399
48.8	0.82646	0.120767	0.359562	0.0246156	0.427185	0.140596	0.56031	3.46072	2.49665	1.79023	0.930934
49	0.827332	0.120797	0.359997	0.0248348	0.428036	0.140665	0.560813	3.46085	2.49697	1.79048	0.931327
49.2	0.82827	0.120599	0.360366	0.0248412	0.428549	0.14061	0.560912	3.46136	2.49718	1.79117	0.931844
49.4	0.82904	0.120609	0.360501	0.0251364	0.428316	0.140874	0.561304	3.4614	2.49752	1.79152	0.932522
49.6	0.829711	0.12082	0.360653	0.0251436	0.428411	0.141283	0.561815	3.4622	2.49772	1.79183	0.932898
49.8	0.830404	0.120629	0.36091	0.0248469	0.428504	0.141082	0.562376	3.46254	2.49793	1.79263	0.933273
50	0.831286	0.120504	0.361102	0.0245855	0.428295	0.141166	0.562667	3.46357	2.49808	1.79336	0.934138
50.2	0.831866	0.120114	0.36159	0.0247426	0.429109	0.141604	0.563193	3.46381	2.49898	1.79392	0.934502
50.4	0.832421	0.120198	0.36204	0.0245202	0.429924	0.141528	0.563532	3.46395	2.49939	1.79444	0.935114
50.6	0.833551	0.120161	0.362416	0.0244563	0.430137	0.141323	0.563978	3.46456	2.49988	1.79511	0.935892
50.8	0.834408	0.120184	0.362722	0.0244847	0.430854	0.141577	0.564582	3.46517	2.5011	1.79596	0.936363
51	0.835148	0.11997	0.363368	0.0244448	0.431344	0.141683	0.565015	3.4658	2.50199	1.79663	0.937269
51.2	0.836199	0.119974	0.364126	0.0249377	0.431733	0.14206	0.565273	3.46614	2.50282	1.79699	0.937801
51.4	0.837076	0.119968	0.364795	0.0245638	0.432448	0.142361	0.565578	3.46684	2.50332	1.79805	0.938305
51.6	0.83782	0.119756	0.36524	0.02445	0.432997	0.142999	0.566067	3.46715	2.50441	1.79878	0.938837
51.8	0.838549	0.119811	0.365536	0.0243622	0.43373	0.143154	0.566964	3.46741	2.50521	1.79945	0.939406
52	0.839147	0.120017	0.365895	0.0244259	0.434441	0.143033	0.568087	3.4679	2.50604	1.79972	0.939939
52.2	0.839405	0.119969	0.366461	0.0243006	0.435108	0.142792	0.568131	3.46828	2.50659	1.80025	0.940192
52.4	0.839847	0.120368	0.366702	0.0242033	0.4352	0.14293	0.568777	3.46877	2.50728	1.80065	0.940539
52.6	0.840298	0.120899	0.367278	0.024206	0.435524	0.142882	0.56924	3.46941	2.50813	1.80122	0.941351
52.8	0.841019	0.121066	0.368094	0.0242339	0.436056	0.14298	0.56986	3.4704	2.5089	1.8014	0.94198
53	0.841628	0.121246	0.368636	0.0243342	0.436586	0.143402	0.570166	3.47034	2.50934	1.80179	0.942835
53.2	0.842054	0.121069	0.368923	0.0244681	0.437	0.143447	0.570564	3.4706	2.51001	1.80234	0.943049
53.4	0.842241	0.121205	0.369271	0.0243571	0.437189	0.143749	0.570971	3.47077	2.51034	1.80278	0.943731
53.6	0.842288	0.121392	0.369655	0.0238576	0.437686	0.143979	0.571497	3.47171	2.51064	1.80325	0.944345
53.8	0.843007	0.121602	0.370183	0.0234909	0.438493	0.144121	0.571913	3.47222	2.51109	1.80402	0.944783
54	0.843511	0.121671	0.370863	0.023586	0.438601	0.144057	0.572123	3.47276	2.51124	1.80467	0.945454
54.2	0.844164	0.121765	0.371504	0.0234797	0.439436	0.144122	0.572239	3.47289	2.51177	1.80544	0.945577
54.4	0.844827	0.121986	0.372077	0.0232986	0.440049	0.143843	0.572625	3.47336	2.51204	1.80619	0.946224
54.6	0.845723	0.122262	0.372341	0.0235535	0.440767	0.1439	0.573059	3.4741	2.51279	1.80669	0.946949
54.8	0.847	0.122158	0.372825	0.0234737	0.441347	0.14402	0.573025	3.4747	2.51313	1.80705	0.947405
55	0.848001	0.121962	0.373507	0.0234057	0.442046	0.143801	0.573014	3.47496	2.51292	1.80716	0.947597
55.2	0.849138	0.122346	0.374262	0.0237774	0.442784	0.144088	0.573232	3.47526	2.51306	1.80735	0.947936
55.4	0.850036	0.122073	0.37483	0.0240878	0.443128	0.144497	0.573497	3.47577	2.51309	1.80807	0.948446
55.6	0.851016	0.122299	0.375712	0.0243783	0.443746	0.144142	0.574491	3.47621	2.51365	1.8081	0.949344
55.8	0.852172	0.122464	0.376367	0.0241613	0.443931	0.144106	0.575119	3.47683	2.51397	1.80848	0.950292
56	0.853062	0.122634	0.376873	0.0242271	0.444085	0.144079	0.575676	3.47749	2.51434	1.80906	0.951017
56.2	0.854041	0.122616	0.37742	0.0241897	0.44431	0.144287	0.575762	3.47783	2.5149	1.80991	0.951565
56.4	0.854831	0.122693	0.377504	0.0241756	0.444392	0.144784	0.576272	3.47805	2.51547	1.81031	0.95281
56.6	0.855837	0.122628	0.378132	0.0241262	0.444609	0.144868	0.576946	3.47856	2.51593	1.81093	0.953534
56.8	0.856651	0.122679	0.37861	0.0240361	0.445228	0.145137	0.57772	3.47887	2.51606	1.81164	0.954452
57	0.857046	0.122952	0.378772	0.0240884	0.44582	0.145622	0.578368	3.47869	2.51627	1.81198	0.955603
57.2	0.857621	0.12287	0.379034	0.024327	0.44637	0.145589	0.578824	3.47908	2.51712	1.81228	0.956494
57.4	0.858159	0.123118	0.379636	0.0242679	0.447188	0.145531	0.579461	3.47971	2.51731	1.81247	0.9576
57.6	0.858239	0.123398	0.379991	0.0240718	0.447949	0.145621	0.580086	3.48019	2.5179	1.81299	0.9581
57.8	0.858941	0.12367	0.380854	0.0243021	0.448468	0.145795	0.580454	3.48021	2.5184	1.81371	0.958395
58	0.859215	0.123617	0.381314	0.0245742	0.448953	0.145942	0.580735	3.48067	2.51906	1.81454	0.959114
58.2	0.859674	0.123858	0.381523	0.0245873	0.449844	0.146153	0.581303	3.4808	2.52002	1.81537	0.959051
58.4	0.860158	0.123639	0.381947	0.0248694	0.45053	0.146378	0.581872	3.48099	2.52084	1.81553	0.95972
58.6	0.86077	0.123762	0.38203	0.0251796	0.451225	0.146398	0.582124	3.48143	2.52143	1.81579	0.960223
58.8	0.861313	0.123527	0.382776	0.0250855	0.45156	0.146174	0.582739	3.48172	2.52157	1.81612	0.960117
59	0.861368	0.123541	0.383631	0.0252492	0.452029	0.146478	0.583229	3.48176	2.52207	1.81654	0.960114
59.2	0.861632	0.123646	0.384448	0.0251584	0.452315	0.146807	0.583922	3.48209	2.52271	1.81685	0.96083
59.4	0.862223	0.12346	0.38476	0.0250592	0.452824	0.146905	0.584574	3.48271	2.52318	1.81757	0.9612
59.6	0.863101	0.123781	0.385168	0.0244387	0.453202	0.146601	0.585493	3.4833	2.52383	1.81778	0.961601
59.8	0.864217	0.124018	0.385362	0.024052	0.453302	0.147004	0.585661	3.48394	2.52444	1.81865	0.962057
60	0.86519	0.123965	0.385532	0.0237737	0.453692	0.147256	0.586405	3.4844	2.52494	1.81929	0.962548
60.2	0.866613	0.12391	0.385825	0.0234826	0.454197	0.147446	0.586855	3.48472	2.52535	1.82043	0.962872
60.4	0.867538	0.123986	0.386121	0.0232266	0.454453	0.147666	0.587268	3.48516	2.52564	1.82075	0.963555
60.6	0.868071	0.124361	0.386575	0.023033	0.454851	0.147626	0.587878	3.48585	2.52574	1.82132	0.964007
60.8	0.86889	0.124535	0.386874	0.0228079	0.455605	0.14759	0.588351	3.48633	2.52567	1.82176	0.964722
61	0.869831	0.124528	0.386978	0.0225751	0.455924	0.147615	0.588381	3.48708	2.52606	1.82188	0.965628
61.2	0.870807	0.124417	0.387651	0.0226987	0.456632	0.147563	0.588806	3.48763	2.52695	1.82235	0.966091
61.4	0.871495	0.124455	0.388249	0.0225476	0.457411	0.147665	0.589028	3.48825	2.52749	1.82293	0.966651
61.6	0.871723	0.124645	0.388458	0.0222921	0.457767	0.147925	0.589108	3.4886	2.52797	1.82362	0.967494
61.8	0.872767	0.124702	0.388869	0.0226711	0.458387	0.147855	0.589345	3.48912	2.52865	1.82375	0.968321
62	0.873339	0.124845	0.389099	0.022837	0.458961	0.147442	0.5895	3.48952	2.52949	1.82436	0.969132
62.2	0.874124	0.12514	0.389833	0.0231396	0.459394	0.146963	0.589824	3.48967	2.53011	1.82481	0.969794
62.4	0.874512	0.125171	0.39065	0.0233478	0.459598	0.146771	0.590256	3.48982	2.53042	1.82515	0.970929
62.6	0.874867	0.125365	0.391216	0.023374	0.460285	0.146383	0.590822	3.49034	2.53071	1.82592	0.971482
62.8	0.875225	0.125388	0.392323	0.0232849	0.460666	0.146361	0.591484	3.49045	2.53122	1.82635	0.971891
63	0.875984	0.125301	0.392853	0.0233625	0.461053	0.146717	0.591701	3.49044	2.53213	1.8268	0.972625
63.2	0.876852	0.125462	0.3935	0.0227536	0.461319	0.146812	0.591968	3.49086	2.53231	1.82721	0.973209
63.4	0.877923	0.125616	0.393928	0.0231906	0.461879	0.147039	0.592714	3.49102	2.53288	1.828	0.973816
63.6	0.878716	0.125463	0.394528	0.0228561	0.462079	0.146892	0.592905	3.49138	2.53326	1.82857	0.974191
63.8	0.879541	0.125771	0.395002	0.0230918	0.462576	0.147406	0.593369	3.49232	2.53354	1.82944	0.974716
64	0.880348	0.125416	0.395238	0.0229748	0.462962	0.14764	0.593864	3.49275	2.53354	1.82984	0.975039
64.2	0.881112	0.125393	0.395653	0.0228397	0.463362	0.147408	0.59434	3.49304	2.534	1.8305	0.975634
64.4	0.88129	0.124959	0.396078	0.0224931	0.463784	0.147573	0.594553	3.49387	2.53424	1.83058	0.97594
64.6	0.881471	0.124981	0.396237	0.0225218	0.463967	0.147823	0.595011	3.49442	2.53444	1.83117	0.976522
64.8	0.88214	0.124759	0.396805	0.0221	0.464332	0.147854	0.595522	3.49501	2.53511	1.8317	0.976971
65	0.882651	0.124825	0.397068	0.0217564	0.464599	0.148022	0.595961	3.49579	2.53565	1.83241	0.9779
65.2	0.8835	0.125023	0.397587	0.0218049	0.465449	0.14837	0.596345	3.49634	2.53678	1.83284	0.978519
65.4	0.883858	0.125181	0.397804	0.0217877	0.465459	0.148325	0.596714	3.49729	2.53713	1.83331	0.979223
65.6	0.884196	0.125658	0.39789	0.0219582	0.465951	0.148426	0.596887	3.49794	2.5375	1.83366	0.979935
65.8	0.884971	0.126331	0.39826	0.022336	0.466553	0.147813	0.597717	3.49851	2.53797	1.83404	0.980309
66	0.885281	0.126734	0.399266	0.0222992	0.466939	0.147862	0.597798	3.49894	2.5382	1.83518	0.980612
66.2	0.886156	0.127003	0.400204	0.0221201	0.467559	0.147827	0.598236	3.49959	2.53885	1.83591	0.981329
66.4	0.886769	0.127286	0.400774	0.0220554	0.467994	0.148131	0.598932	3.50007	2.53944	1.83635	0.981655
66.6	0.88786	0.12755	0.401178	0.0217946	0.468645	0.148561	0.599532	3.50077	2.54018	1.83722	0.98167
66.8	0.888729	0.127468	0.401428	0.0219066	0.468794	0.148952	0.59995	3.50072	2.54106	1.83756	0.981998
67	0.889992	0.12726	0.401755	0.0220205	0.469489	0.149169	0.600504	3.50076	2.54165	1.83823	0.98273
67.2	0.890749	0.127258	0.402256	0.0221487	0.469836	0.149485	0.601093	3.50086	2.54187	1.83867	0.983377
67.4	0.891542	0.126962	0.402481	0.0227021	0.470607	0.149645	0.601834	3.50078	2.54257	1.83927	0.984139
67.6	0.892224	0.126968	0.402725	0.0226332	0.47107	0.149488	0.602005	3.50149	2.54289	1.83988	0.984558
67.8	0.893073	0.126957	0.40298	0.0231964	0.471576	0.149674	0.602505	3.50166	2.54298	1.84059	0.985459
68	0.893886	0.126251	0.403252	0.0232841	0.471846	0.149325	0.602828	3.50134	2.54357	1.84088	0.986221
68.2	0.894604	0.126104	0.403638	0.0233381	0.472154	0.149128	0.603447	3.50115	2.54419	1.84103	0.987536
68.4	0.894995	0.126095	0.404152	0.022844	0.47256	0.149349	0.604025	3.50183	2.54458	1.84129	0.988129
68.6	0.895652	0.126385	0.404294	0.0228015	0.473005	0.1493	0.604474	3.50152	2.54474	1.84147	0.989103
68.8	0.896067	0.126724	0.404846	0.0229253	0.473533	0.149127	0.604729	3.5018	2.54564	1.84182	0.990049
69	0.89662	0.127023	0.40487	0.0226823	0.474095	0.149122	0.605143	3.50227	2.54597	1.84234	0.991303
69.2	0.897163	0.126889	0.405207	0.0226155	0.474519	0.14911	0.605315	3.50236	2.54672	1.84272	0.991987
69.4	0.897142	0.127036	0.405451	0.0228275	0.474449	0.149122	0.606129	3.50265	2.54691	1.84325	0.992353
69.6	0.897325	0.127301	0.405759	0.0228552	0.475177	0.149165	0.606325	3.50318	2.5476	1.84359	0.992771
69.8	0.897778	0.127648	0.406601	0.022632	0.475345	0.149137	0.606889	3.50362	2.54763	1.84417	0.99305
70	0.898099	0.127587	0.407605	0.0228078	0.475672	0.14951	0.606622	3.50437	2.54832	1.84503	0.993324
70.2	0.899142	0.127879	0.408343	0.0224434	0.476098	0.149721	0.607002	3.5051	2.54916	1.84564	0.994152
70.4	0.899708	0.127852	0.408741	0.0224913	0.476564	0.150166	0.60731	3.50569	2.54978	1.84624	0.994437
70.6	0.900709	0.12742	0.409325	0.0221932	0.477031	0.150255	0.608206	3.50584	2.55018	1.84711	0.995219
70.8	0.901211	0.126951	0.409897	0.0223113	0.477577	0.150315	0.609224	3.50634	2.55044	1.84742	0.995622
71	0.902101	0.126611	0.410563	0.0225244	0.478184	0.150093	0.609912	3.50652	2.55073	1.84809	0.996035
71.2	0.902959	0.1261	0.411037	0.0228149	0.478812	0.149824	0.610523	3.50669	2.55137	1.84841	0.996269
71.4	0.904139	0.126067	0.411468	0.0231753	0.479328	0.149825	0.611198	3.507	2.55242	1.84887	0.996631
71.6	0.905261	0.126124	0.412133	0.0236388	0.479536	0.150223	0.61174	3.50733	2.55301	1.84959	0.997197
71.8	0.905903	0.125981	0.412623	0.0236837	0.479947	0.150223	0.611979	3.50728	2.55361	1.8498	0.997925
72	0.906829	0.125834	0.413012	0.0234211	0.480247	0.150643	0.612485	3.50732	2.55427	1.8502	0.998558
72.2	0.907682	0.126256	0.413196	0.0233225	0.480735	0.150513	0.613352	3.50736	2.55456	1.85047	0.999336
72.4	0.908346	0.126504	0.413399	0.0229289	0.481521	0.150152	0.613983	3.50802	2.55534	1.85074	0.999926
72.6	0.908861	0.12673	0.413475	0.0232357	0.482219	0.150284	0.614207	3.50822	2.55562	1.85111	1.00066
72.8	0.90922	0.126761	0.413765	0.0233187	0.482747	0.15057	0.614976	3.50848	2.55636	1.85183	1.00125
73	0.909864	0.12654	0.41343	0.0228912	0.483312	0.150601	0.615243	3.50865	2.5567	1.8525	1.00196
73.2	0.910614	0.126256	0.413803	0.022783	0.483714	0.150317	0.615493	3.50886	2.55719	1.85312	1.00257
73.4	0.911146	0.126259	0.413878	0.0228641	0.484056	0.15025	0.615844	3.50922	2.55754	1.85323	1.00279
73.6	0.911473	0.12646	0.414251	0.0225442	0.484277	0.149771	0.615708	3.50999	2.55779	1.854	1.00346
73.8	0.911947	0.127001	0.415061	0.0221546	0.484464	0.149817	0.615732	3.51034	2.55815	1.85478	1.00402
74	0.912334	0.127371	0.415611	0.0223582	0.484701	0.149706	0.615692	3.51085	2.55868	1.8554	1.00463
74.2	0.913114	0.127642	0.416284	0.0218482	0.485048	0.150053	0.615968	3.51099	2.55889	1.85634	1.00499
74.4	0.913633	0.127406	0.416724	0.0219559	0.485305	0.150173	0.616385	3.51132	2.55895	1.85678	1.0052
74.6	0.914661	0.127446	0.417524	0.0219768	0.485795	0.150426	0.61724	3.51191	2.55913	1.85705	1.00552
74.8	0.91529	0.127901	0.418202	0.0216418	0.486225	0.150315	0.617655	3.51243	2.5594	1.85752	1.0055
75	0.916135	0.127904	0.418924	0.0217147	0.486533	0.150211	0.617481	3.51254	2.56016	1.85809	1.00578
75.2	0.917129	0.127944	0.419521	0.0218234	0.487146	0.15053	0.618137	3.51251	2.561	1.85837	1.00635
75.4	0.917991	0.128625	0.419956	0.0218584	0.487128	0.151175	0.61855	3.51315	2.5619	1.85894	1.00683
75.6	0.918924	0.128803	0.420456	0.0218502	0.487563	0.151731	0.619134	3.51358	2.56214	1.85929	1.00726
75.8	0.919496	0.128963	0.420944	0.0216394	0.488192	0.151604	0.619477	3.51375	2.56288	1.85975	1.00763
76	0.920236	0.129202	0.421389	0.0216727	0.488865	0.152034	0.620186	3.51379	2.563	1.86065	1.00817
76.2	0.92083	0.129375	0.42193	0.0217418	0.489527	0.151681	0.62095	3.51435	2.56344	1.8609	1.00879
76.4	0.921508	0.129192	0.422433	0.0218156	0.490171	0.151866	0.621265	3.51489	2.56417	1.86127	1.00943
76.6	0.922182	0.129263	0.423074	0.0220694	0.490651	0.152605	0.622269	3.51515	2.56442	1.86199	1.01016
76.8	0.922918	0.128924	0.423117	0.0215086	0.491534	0.152494	0.622649	3.51529	2.56506	1.86256	1.01045
77	0.924044	0.128653	0.423185	0.0213981	0.492042	0.152457	0.622637	3.51563	2.56547	1.86303	1.01136
77.2	0.924881	0.128834	0.423696	0.0215404	0.49289	0.152392	0.623195	3.51606	2.56575	1.8632	1.01237
77.4	0.925535	0.129123	0.424011	0.0216132	0.493181	0.152166	0.623663	3.51636	2.56611	1.86341	1.01264
77.6	0.926451	0.129431	0.424342	0.0214163	0.49371	0.151932	0.623819	3.51679	2.56669	1.86423	1.01363
77.8	0.927417	0.129631	0.424695	0.0212973	0.494125	0.152568	0.624255	3.51679	2.5673	1.86484	1.014
78	0.927974	0.130048	0.424743	0.0217325	0.493986	0.152725	0.624417	3.51707	2.56756	1.86552	1.01439
78.2	0.928628	0.130262	0.424983	0.0218743	0.494097	0.153059	0.624861	3.51705	2.56806	1.8662	1.01471
78.4	0.929402	0.13033	0.42571	0.0220395	0.494559	0.153345	0.625333	3.51745	2.56849	1.86677	1.01523
78.6	0.9302	0.130557	0.426152	0.0221716	0.495002	0.153445	0.625717	3.51788	2.56927	1.86719	1.01578
78.8	0.930723	0.130879	0.426952	0.0218786	0.495376	0.153554	0.626122	3.51795	2.56963	1.86802	1.01636
79	0.93122	0.130823	0.427456	0.0223928	0.495715	0.154041	0.626646	3.51864	2.57034	1.86859	1.0165
79.2	0.931813	0.131003	0.427764	0.0223752	0.496198	0.154068	0.627357	3.51877	2.57087	1.86896	1.01708
79.4	0.932624	0.131073	0.428144	0.0224268	0.496639	0.154166	0.627505	3.51972	2.57138	1.86958	1.01762
79.6	0.93324	0.130866	0.428484	0.0225521	0.49722	0.154435	0.628235	3.51988	2.57195	1.86959	1.01843
79.8	0.933274	0.130676	0.428772	0.022501	0.497833	0.154293	0.628582	3.51988	2.57256	1.87018	1.01882
80	0.933738	0.130599	0.42885	0.0222507	0.498114	0.154584	0.628827	3.5201	2.57294	1.87064	1.01965
80.2	0.934297	0.129756	0.429733	0.0221933	0.49843	0.154739	0.629237	3.5203	2.57376	1.8709	1.02055
80.4	0.934718	0.129212	0.430195	0.0222569	0.498472	0.154631	0.629619	3.52022	2.57438	1.87124	1.02116
80.6	0.935421	0.129348	0.43048	0.0221443	0.498853	0.154733	0.629913	3.52058	2.57461	1.87169	1.02182
80.8	0.936017	0.129115	0.430528	0.021801	0.499376	0.154789	0.629849	3.52092	2.57484	1.87188	1.02259
81	0.936709	0.129227	0.431118	0.0217309	0.499643	0.154781	0.630492	3.52115	2.57467	1.87227	1.02385
81.2	0.937522	0.129211	0.431414	0.0220796	0.500598	0.154721	0.63105	3.52129	2.57513	1.87217	1.02445
81.4	0.938247	0.129172	0.432004	0.021853	0.500804	0.154518	0.631337	3.52149	2.57534	1.87278	1.02506
81.6	0.939256	0.129069	0.432122	0.0214109	0.50145	0.154896	0.63158	3.52142	2.5758	1.87343	1.02589
81.8	0.939577	0.129131	0.432373	0.0214108	0.50164	0.155017	0.63221	3.52167	2.57597	1.87402	1.02609
82	0.939792	0.129657	0.432531	0.0215618	0.50202	0.154605	0.632387	3.52213	2.57657	1.87437	1.02641
82.2	0.940473	0.129951	0.433168	0.0215795	0.502623	0.154581	0.633514	3.52225	2.57686	1.87464	1.02703
82.4	0.941157	0.130169	0.433643	0.0214981	0.50307	0.154797	0.63425	3.52314	2.57731	1.87535	1.02726
82.6	0.941717	0.130336	0.433938	0.0217254	0.503679	0.154822	0.635199	3.5239	2.57781	1.87572	1.02772
82.8	0.942602	0.130707	0.434567	0.0215511	0.504233	0.155188	0.636193	3.52445	2.57816	1.87619	1.02784
83	0.943153	0.131009	0.43454	0.0218028	0.50477	0.155358	0.636945	3.52526	2.57857	1.8766	1.02824
83.2	0.944042	0.131275	0.434816	0.0219567	0.50537	0.155424	0.637112	3.52582	2.57906	1.87708	1.02917
83.4	0.944937	0.131388	0.434906	0.0220564	0.505994	0.155803	0.637751	3.5264	2.57947	1.87757	1.02965
83.6	0.945473	0.131674	0.435204	0.0219932	0.506429	0.1565	0.638529	3.52643	2.57995	1.87804	1.03016
83.8	0.946345	0.131994	0.435579	0.0222967	0.507169	0.156816	0.638763	3.52657	2.58058	1.8788	1.03029
84	0.947082	0.132243	0.436261	0.0222975	0.507611	0.156989	0.639233	3.52691	2.5816	1.87929	1.03121
84.2	0.947806	0.131928	0.437096	0.0223859	0.507993	0.156685	0.639673	3.5268	2.58218	1.87978	1.03185
84.4	0.948512	0.132193	0.437495	0.0224351	0.508244	0.156332	0.639582	3.52724	2.58226	1.88039	1.0325
84.6	0.949238	0.13255	0.437926	0.0222278	0.508657	0.156551	0.639574	3.52758	2.58261	1.88087	1.03315
84.8	0.949575	0.132618	0.438624	0.0223399	0.508957	0.156583	0.639749	3.52755	2.58296	1.8814	1.03396
85	0.950368	0.13239	0.439306	0.0222163	0.509298	0.156731	0.639763	3.52758	2.5837	1.88154	1.03449
85.2	0.951268	0.131942	0.43953	0.0225659	0.509851	0.15673	0.639762	3.52757	2.58387	1.88168	1.03461
85.4	0.951436	0.132056	0.440184	0.0223172	0.510096	0.156922	0.639647	3.52802	2.58406	1.88224	1.03515
85.6	0.952008	0.131941	0.440453	0.0223577	0.510722	0.156684	0.639781	3.52832	2.58456	1.88261	1.03536
85.8	0.952327	0.131768	0.440849	0.0228125	0.51105	0.156281	0.640087	3.52843	2.58498	1.88283	1.03565
86	0.952823	0.132068	0.441368	0.0231616	0.511258	0.156156	0.640293	3.52882	2.58545	1.88286	1.03615
86.2	0.953488	0.131878	0.441697	0.0232068	0.511565	0.156066	0.641202	3.52947	2.58592	1.88323	1.03697
86.4	0.953819	0.13176	0.44192	0.0231442	0.511681	0.156054	0.641561	3.53018	2.58619	1.88391	1.03742
86.6	0.954341	0.131623	0.442511	0.023012	0.512249	0.155841	0.642402	3.5305	2.58667	1.88421	1.03785
86.8	0.955053	0.131451	0.442748	0.022462	0.512544	0.155498	0.643046	3.53031	2.58686	1.88443	1.03844
87	0.955486	0.131547	0.442856	0.02266	0.513048	0.155412	0.643493	3.53065	2.58716	1.88473	1.03944
87.2	0.956304	0.131826	0.443094	0.022746	0.513509	0.155383	0.644101	3.53091	2.58709	1.8855	1.04024
87.4	0.956894	0.131877	0.443148	0.0227678	0.513841	0.155434	0.64481	3.53096	2.58731	1.88593	1.04027
87.6	0.95782	0.132061	0.443826	0.0229587	0.51402	0.155886	0.645093	3.53131	2.58772	1.88648	1.04112
87.8	0.958671	0.132397	0.444566	0.0231132	0.514548	0.155613	0.645738	3.53176	2.58817	1.88706	1.04195
88	0.959396	0.132292	0.444895	0.0226442	0.514976	0.155309	0.646742	3.53243	2.58899	1.88806	1.0427
88.2	0.96021	0.132194	0.445268	0.0224968	0.515351	0.155091	0.64729	3.5328	2.58916	1.8889	1.0433
88.4	0.960852	0.13241	0.445992	0.0222794	0.515891	0.155297	0.647697	3.53374	2.58961	1.88982	1.044
88.6	0.961725	0.132574	0.446638	0.0223262	0.516064	0.155748	0.6481	3.53391	2.59069	1.89038	1.04466
88.8	0.962413	0.132511	0.447068	0.0226355	0.516372	0.155976	0.648434	3.53438	2.59123	1.89114	1.04551
89	0.963873	0.13216	0.447474	0.0225869	0.516673	0.15646	0.648669	3.53507	2.59211	1.89146	1.04621
89.2	0.964482	0.132388	0.447778	0.0225935	0.516947	0.156486	0.649433	3.53568	2.59241	1.89229	1.04664
89.4	0.964831	0.132351	0.448496	0.0226496	0.517393	0.156897	0.649562	3.53635	2.59381	1.8929	1.04731
89.6	0.965523	0.132149	0.448764	0.0226883	0.518096	0.156544	0.650026	3.53661	2.59474	1.89349	1.04768
89.8	0.966144	0.132222	0.449172	0.0224776	0.518474	0.156767	0.650546	3.537	2.59556	1.89365	1.04815
90	0.966643	0.132323	0.449549	0.0225406	0.518605	0.156716	0.650745	3.53748	2.59638	1.89412	1.04854
90.2	0.96736	0.132305	0.449474	0.022455	0.519249	0.156668	0.650977	3.53791	2.59702	1.89459	1.049
90.4	0.967914	0.13256	0.450057	0.0221992	0.519616	0.156826	0.651486	3.53793	2.59724	1.89487	1.04947
90.6	0.968653	0.132488	0.450055	0.0217476	0.520222	0.156996	0.651883	3.53781	2.59759	1.89458	1.04998
90.8	0.969512	0.132774	0.450058	0.0214082	0.52076	0.156972	0.652176	3.53731	2.5978	1.89436	1.05027
91	0.970539	0.133062	0.450059	0.0216219	0.521249	0.157516	0.652588	3.53762	2.59817	1.89465	1.05069
91.2	0.971407	0.133099	0.44981	0.0216525	0.521717	0.157913	0.652787	3.53748	2.59801	1.8951	1.05059
91.4	0.972094	0.132964	0.450307	0.0216815	0.522157	0.158175	0.652593	3.53772	2.59841	1.89565	1.05079
91.6	0.972828	0.133007	0.450822	0.0213846	0.522961	0.158801	0.653069	3.53779	2.5985	1.8962	1.05167
91.8	0.973387	0.133141	0.450873	0.0213335	0.523739	0.158761	0.653675	3.53796	2.5986	1.89682	1.05203
92	0.973924	0.132891	0.451155	0.0215333	0.524636	0.159119	0.654156	3.53771	2.59903	1.8976	1.05253
92.2	0.974479	0.13303	0.451794	0.021767	0.525486	0.159541	0.654717	3.53776	2.59896	1.89806	1.05297
92.4	0.97507	0.133385	0.452512	0.0220748	0.526212	0.159549	0.655024	3.53797	2.59963	1.8988	1.05366
92.6	0.975727	0.13336	0.453057	0.022554	0.526603	0.159662	0.655258	3.53818	2.6004	1.8992	1.0545
92.8	0.976042	0.133218	0.453232	0.0227905	0.527239	0.159399	0.655565	3.53887	2.60075	1.89965	1.05507
93	0.97683	0.132973	0.45383	0.0230532	0.527745	0.159059	0.655723	3.53963	2.60153	1.90048	1.05565
93.2	0.976773	0.132916	0.45458	0.0231002	0.528057	0.158442	0.656312	3.54032	2.60196	1.90156	1.05627
93.4	0.976877	0.132651	0.455201	0.0234015	0.528669	0.158274	0.656328	3.54063	2.60267	1.90223	1.05683
93.6	0.977395	0.132751	0.455709	0.0231807	0.528985	0.157648	0.656942	3.54095	2.60318	1.90313	1.05747
93.8	0.977894	0.132608	0.456048	0.0234452	0.528904	0.157519	0.657354	3.5418	2.60351	1.90409	1.05806
94	0.97836	0.132621	0.456763	0.0236444	0.528421	0.157152	0.657816	3.54219	2.60376	1.90506	1.05826
94.2	0.979211	0.132726	0.457232	0.0235034	0.528554	0.157057	0.658229	3.54256	2.60426	1.90555	1.05909
94.4	0.980086	0.132545	0.457762	0.0232123	0.528664	0.156966	0.658788	3.54288	2.60465	1.90555	1.05979
94.6	0.980855	0.13265	0.458043	0.0230184	0.528699	0.157267	0.659452	3.54341	2.60479	1.9059	1.06043
94.8	0.981851	0.133216	0.458767	0.022711	0.528918	0.15754	0.660094	3.54353	2.60549	1.90624	1.06043
95	0.98251	0.133576	0.459579	0.0225293	0.528907	0.157717	0.66077	3.54414	2.60612	1.90677	1.06085
95.2	0.982916	0.133691	0.46018	0.0224174	0.529052	0.1575	0.660722	3.54409	2.60649	1.90736	1.06135
95.4	0.983525	0.134252	0.460915	0.0221659	0.529446	0.157651	0.661181	3.54456	2.60672	1.9079	1.0623
95.6	0.984203	0.134669	0.460975	0.0216225	0.529865	0.157924	0.662002	3.5442	2.60705	1.90834	1.06262
95.8	0.985077	0.134904	0.461163	0.0216491	0.530397	0.157961	0.662225	3.54422	2.60713	1.90871	1.06322
96	0.985875	0.13515	0.461985	0.021452	0.53138	0.158067	0.662632	3.54403	2.60732	1.90922	1.06369
96.2	0.986239	0.135588	0.462517	0.0211135	0.531959	0.158166	0.663216	3.54422	2.60761	1.90979	1.06387
96.4	0.986649	0.135638	0.462952	0.0209318	0.532864	0.157861	0.663217	3.54453	2.6082	1.91019	1.06416
96.6	0.987097	0.135606	0.463184	0.0203018	0.533314	0.157957	0.663287	3.54515	2.60856	1.91016	1.06463
96.8	0.987684	0.135399	0.463168	0.0201409	0.534311	0.157437	0.663579	3.54565	2.60878	1.91047	1.06464
97	0.988189	0.134811	0.463736	0.0202327	0.535125	0.157196	0.663751	3.54593	2.60897	1.91102	1.06501
97.2	0.988455	0.134787	0.463744	0.0199364	0.53564	0.15677	0.663868	3.54611	2.60932	1.91175	1.06547
97.4	0.988955	0.134671	0.464165	0.0199749	0.536139	0.15678	0.664392	3.54602	2.60967	1.91208	1.06561
97.6	0.989841	0.134641	0.464047	0.019713	0.536331	0.156288	0.66478	3.54635	2.61025	1.91273	1.06617
97.8	0.990591	0.134168	0.463636	0.0198221	0.536572	0.156135	0.665167	3.54706	2.61079	1.91321	1.06635
98	0.99156	0.134375	0.463907	0.019658	0.536728	0.155899	0.665267	3.54756	2.61144	1.91352	1.06675
98.2	0.992898	0.134004	0.463796	0.0199406	0.537519	0.155833	0.665642	3.54757	2.61228	1.91365	1.06716
98.4	0.993619	0.133704	0.46409	0.0203619	0.538055	0.155723	0.666091	3.54792	2.61261	1.91369	1.0676
98.6	0.994261	0.133755	0.464314	0.0204945	0.538286	0.156161	0.666929	3.54844	2.61285	1.91404	1.06822
98.8	0.995112	0.133836	0.464606	0.0205514	0.538609	0.156439	0.667315	3.54869	2.6134	1.91421	1.06847
99	0.995363	0.133981	0.465504	0.0206901	0.538333	0.156484	0.667763	3.5492	2.61416	1.91428	1.06927
99.2	0.996109	0.133941	0.465851	0.0210227	0.538701	0.15647	0.667782	3.54939	2.61469	1.91482	1.07
99.4	0.996672	0.134193	0.466225	0.0209204	0.539298	0.156847	0.668478	3.54941	2.61496	1.91509	1.07092
99.6	0.997182	0.134681	0.466434	0.0209953	0.539834	0.157048	0.66928	3.54954	2.61539	1.91615	1.07166
99.8	0.998105	0.134365	0.466881	0.0211063	0.540412	0.157197	0.669578	3.55009	2.61582	1.9166	1.07229
100	0.998754	0.13443	0.467625	0.0212245	0.54079	0.157359	0.670325	3.55021	2.61606	1.91712	1.07267
100.2	0.998876	0.13443	0.467984	0.0211726	0.540798	0.157929	0.670792	3.55043	2.6166	1.91783	1.07331
100.4	0.999736	0.134391	0.468425	0.021122	0.541155	0.157985	0.670853	3.551	2.61718	1.91849	1.074
100.6	1.00046	0.134892	0.469044	0.0207933	0.541449	0.158537	0.671333	3.55168	2.61749	1.91882	1.07499
100.8	1.00115	0.134593	0.469564	0.0208177	0.54169	0.158656	0.671971	3.55199	2.6178	1.91935	1.07535
101	1.00159	0.134452	0.470068	0.0203593	0.541784	0.158726	0.6723	3.55233	2.61839	1.92002	1.07578
101.2	1.00201	0.134624	0.470322	0.0206048	0.541721	0.158387	0.672751	3.55255	2.61902	1.92096	1.07656
101.4	1.00257	0.134901	0.471077	0.0206432	0.541952	0.158566	0.673108	3.55256	2.61946	1.92144	1.07669
101.6	1.00366	0.135038	0.470939	0.0204408	0.542077	0.158337	0.673031	3.55252	2.62015	1.92182	1.07729
101.8	1.00437	0.134796	0.471402	0.0206034	0.542703	0.158657	0.673468	3.55267	2.62036	1.92256	1.07733
102	1.00545	0.134913	0.471922	0.0206591	0.542863	0.158403	0.673448	3.55311	2.62084	1.92295	1.07795
102.2	1.00635	0.134401	0.472274	0.020782	0.543541	0.158362	0.673917	3.55273	2.62144	1.92313	1.07853
102.4	1.00679	0.134179	0.473115	0.0207018	0.543946	0.158175	0.674019	3.55295	2.62144	1.92369	1.07946
102.6	1.00721	0.133777	0.473542	0.0202992	0.544253	0.158256	0.674634	3.55323	2.62136	1.92372	1.0802
102.8	1.00792	0.133663	0.474093	0.0199931	0.544479	0.158273	0.675137	3.55331	2.62207	1.9242	1.08079
103	1.0082	0.13365	0.474887	0.0198074	0.544742	0.158139	0.675632	3.55375	2.62264	1.92439	1.08175
103.2	1.00891	0.133509	0.474873	0.0200316	0.545773	0.157931	0.675832	3.55414	2.62271	1.92496	1.08204
103.4	1.00944	0.133336	0.475266	0.0200926	0.546453	0.158221	0.676696	3.55445	2.62323	1.92528	1.08279
103.6	1.01044	0.133215	0.475435	0.0203179	0.547037	0.15828	0.677333	3.55537	2.62401	1.92594	1.08331
103.8	1.01107	0.13288	0.475646	0.0204093	0.547241	0.158437	0.677563	3.55554	2.62457	1.92606	1.0836
104	1.01165	0.133319	0.476094	0.0207089	0.54724	0.158875	0.677864	3.55592	2.62512	1.92632	1.08429
104.2	1.01207	0.133781	0.476073	0.0206475	0.547587	0.159118	0.677959	3.55637	2.62605	1.92737	1.08534
104.4	1.01289	0.134309	0.476666	0.0200947	0.548265	0.159121	0.67819	3.55686	2.62663	1.92777	1.08592
104.6	1.01352	0.134731	0.47706	0.019823	0.548788	0.159386	0.678986	3.55712	2.62681	1.92818	1.08658
104.8	1.01362	0.134907	0.477158	0.0194445	0.549191	0.159367	0.679538	3.55745	2.62739	1.92838	1.08673
105	1.01433	0.135272	0.477374	0.0196273	0.549964	0.159196	0.679793	3.55775	2.628	1.92911	1.08696
105.2	1.01471	0.135415	0.477646	0.0200346	0.550482	0.159364	0.680088	3.55779	2.62814	1.92985	1.08747
105.4	1.01504	0.135373	0.478451	0.0196433	0.551105	0.159951	0.680172	3.55775	2.62813	1.9302	1.08764
105.6	1.01563	0.135107	0.478825	0.0197336	0.55152	0.160244	0.68032	3.55792	2.62824	1.93041	1.08829
105.8	1.01613	0.135057	0.479157	0.0198473	0.552035	0.160585	0.680862	3.5583	2.62834	1.93122	1.0883
106	1.01718	0.134881	0.479398	0.0196811	0.551959	0.160488	0.680799	3.55843	2.62883	1.93139	1.08896
106.2	1.01777	0.134594	0.47973	0.0199023	0.552989	0.160353	0.681251	3.55855	2.62888	1.9319	1.08948
106.4	1.01859	0.134323	0.48061	0.0200333	0.553144	0.160003	0.681874	3.55921	2.62874	1.93259	1.08967
106.6	1.01919	0.134026	0.480569	0.0197083	0.553264	0.159904	0.683002	3.55931	2.62921	1.93259	1.09005
106.8	1.01996	0.133894	0.48092	0.0194799	0.553639	0.160072	0.683807	3.55968	2.62983	1.93336	1.09063
107	1.02088	0.133757	0.481335	0.0198089	0.554378	0.160232	0.684192	3.56062	2.62999	1.93397	1.09121
107.2	1.02174	0.133898	0.481435	0.0204602	0.55472	0.160036	0.684686	3.56096	2.63032	1.93479	1.09147
107.4	1.02246	0.133526	0.481936	0.0202148	0.554932	0.160122	0.685115	3.56145	2.63144	1.93564	1.09211
107.6	1.02309	0.133623	0.482189	0.0201642	0.555386	0.159857	0.685115	3.56179	2.63217	1.93636	1.09258
107.8	1.02365	0.133855	0.482441	0.0202047	0.55544	0.160081	0.685358	3.56191	2.63283	1.93688	1.093
108	1.02465	0.134082	0.48316	0.0201216	0.555705	0.160004	0.685599	3.56228	2.63368	1.93782	1.09367
108.2	1.02505	0.134365	0.48387	0.0200698	0.556138	0.15983	0.686116	3.56204	2.6341	1.93862	1.09403
108.4	1.0257	0.134805	0.484549	0.0195339	0.556682	0.159564	0.686378	3.56236	2.63473	1.93875	1.09427
108.6	1.02617	0.135065	0.484752	0.0203455	0.556625	0.159165	0.686963	3.56241	2.63528	1.93948	1.09509
108.8	1.0265	0.135333	0.484991	0.0204945	0.557272	0.159385	0.687459	3.56284	2.63593	1.9396	1.0954
109	1.02738	0.135648	0.4853	0.0210424	0.557994	0.159585	0.687912	3.5629	2.63631	1.94019	1.09594
109.2	1.02753	0.135791	0.485665	0.0210758	0.558245	0.159737	0.68827	3.56302	2.63642	1.94057	1.09658
109.4	1.02785	0.135473	0.486053	0.0213252	0.558708	0.160229	0.688767	3.56254	2.63695	1.94085	1.09742
109.6	1.02845	0.135576	0.486162	0.0216084	0.559132	0.160098	0.689076	3.56305	2.63748	1.94146	1.09767
109.8	1.02929	0.135805	0.486482	0.0216276	0.55964	0.160278	0.689429	3.56341	2.63743	1.94175	1.09814
110	1.02987	0.135613	0.486742	0.021778	0.560318	0.160421	0.689817	3.56369	2.63744	1.94173	1.09909
110.2	1.03058	0.135375	0.487159	0.0219253	0.561106	0.160162	0.690586	3.56427	2.63787	1.94202	1.09963
110.4	1.03117	0.135187	0.487597	0.021952	0.560997	0.160405	0.691076	3.56437	2.63852	1.94224	1.10025
110.6	1.0317	0.13507	0.487714	0.0215876	0.56151	0.160703	0.69134	3.56422	2.63926	1.94249	1.10084
110.8	1.03252	0.135016	0.48827	0.0216865	0.56228	0.161016	0.691601	3.56417	2.63943	1.94292	1.10181
111	1.0332	0.135135	0.488255	0.0218466	0.562606	0.160946	0.691517	3.56453	2.64002	1.94353	1.1025
111.2	1.03387	0.135323	0.488369	0.0217613	0.562579	0.160526	0.691954	3.56451	2.6404	1.94435	1.10293
111.4	1.03476	0.1349	0.48888	0.0211675	0.56285	0.160619	0.691562	3.5647	2.6406	1.94472	1.10339
111.6	1.03553	0.135104	0.489548	0.0212379	0.563212	0.160464	0.69179	3.56462	2.64076	1.94502	1.10368
111.8	1.0363	0.134877	0.490432	0.0213313	0.563385	0.160397	0.692374	3.5645	2.64098	1.94531	1.10438
112	1.03713	0.134832	0.491243	0.0210535	0.56345	0.160262	0.692663	3.56459	2.64102	1.94586	1.10472
112.2	1.03753	0.135162	0.49164	0.020882	0.563821	0.160529	0.693103	3.56451	2.64117	1.94572	1.10504
112.4	1.03833	0.135774	0.492074	0.020588	0.564345	0.160428	0.693096	3.56496	2.6417	1.94646	1.10584
112.6	1.03917	0.136293	0.49219	0.0212789	0.564438	0.160467	0.693631	3.56474	2.64204	1.94728	1.10637
112.8	1.04003	0.136792	0.492329	0.0211725	0.565017	0.160701	0.694563	3.565	2.6425	1.94759	1.10645
113	1.0411	0.137044	0.492675	0.0212592	0.565648	0.160576	0.694975	3.56471	2.64275	1.94842	1.10673
113.2	1.04161	0.136798	0.493063	0.021338	0.565834	0.160493	0.69536	3.56482	2.64321	1.94915	1.1073
113.4	1.0423	0.136542	0.493162	0.0214696	0.566622	0.160697	0.695838	3.56484	2.64419	1.95022	1.10807
113.6	1.04329	0.136782	0.49382	0.0214584	0.567457	0.1605	0.696156	3.56586	2.64443	1.95097	1.10829
113.8	1.04388	0.136758	0.494152	0.0212215	0.568124	0.160857	0.696696	3.56582	2.64488	1.95132	1.109
114	1.04429	0.136695	0.494133	0.0210681	0.568776	0.160588	0.696971	3.56602	2.64547	1.95145	1.10959
114.2	1.04537	0.136493	0.494542	0.0210301	0.569019	0.160719	0.6974	3.56609	2.64605	1.95192	1.10988
114.4	1.04603	0.136458	0.494738	0.0210274	0.56941	0.161065	0.697889	3.56614	2.64647	1.95196	1.1104
114.6	1.04696	0.136332	0.494986	0.0207723	0.569944	0.161442	0.698195	3.56622	2.64696	1.95215	1.11079
114.8	1.04725	0.136444	0.495027	0.0208146	0.570221	0.161063	0.698784	3.56636	2.64717	1.95266	1.11162
115	1.04764	0.13654	0.494966	0.0203797	0.570146	0.160831	0.69902	3.56698	2.64765	1.9531	1.11212
115.2	1.04861	0.136476	0.495304	0.0203761	0.570423	0.16081	0.699798	3.56726	2.64797	1.95348	1.11218
115.4	1.04909	0.136453	0.49587	0.0204557	0.570583	0.16086	0.699941	3.5672	2.64796	1.95357	1.11262
115.6	1.04964	0.136568	0.49646	0.0204473	0.571137	0.160807	0.700677	3.56726	2.64874	1.95391	1.11308
115.8	1.05014	0.136716	0.496656	0.0202931	0.57136	0.161067	0.701507	3.56759	2.64894	1.95426	1.11388
116	1.05063	0.136998	0.496643	0.0202391	0.571559	0.161758	0.701984	3.56796	2.64939	1.95487	1.11419
116.2	1.0507	0.13734	0.497031	0.0201428	0.572105	0.162107	0.702126	3.56799	2.64984	1.95544	1.11522
116.4	1.05145	0.137664	0.497534	0.0203182	0.572252	0.162097	0.702246	3.56859	2.65006	1.9563	1.11599
116.6	1.05213	0.137587	0.497476	0.0206539	0.572484	0.16218	0.702927	3.56889	2.65029	1.95685	1.11611
116.8	1.05282	0.137389	0.497908	0.0207277	0.572898	0.162183	0.703467	3.56946	2.651	1.95732	1.11646
117	1.05336	0.137201	0.498536	0.0211358	0.573649	0.162648	0.703596	3.5702	2.65122	1.95786	1.11688
117.2	1.05363	0.136937	0.498709	0.0214282	0.573962	0.16287	0.704141	3.57118	2.65158	1.95858	1.11741
117.4	1.05449	0.136952	0.499136	0.02153	0.574758	0.162882	0.704363	3.57139	2.65203	1.95952	1.11791
117.6	1.05507	0.136841	0.499683	0.0216374	0.575192	0.163045	0.705086	3.57156	2.65215	1.96018	1.11822
117.8	1.05546	0.136629	0.50022	0.0218661	0.575684	0.163108	0.705743	3.57122	2.65259	1.9607	1.11854
118	1.05627	0.136562	0.500759	0.0218654	0.576138	0.163142	0.70582	3.57184	2.65262	1.96096	1.11908
118.2	1.05733	0.136251	0.501369	0.0221168	0.576326	0.163115	0.706449	3.57222	2.65277	1.96136	1.11939
118.4	1.05765	0.136355	0.501747	0.0221946	0.576506	0.163135	0.706881	3.57222	2.65313	1.96174	1.1196
118.6	1.05807	0.135978	0.502139	0.0219169	0.576676	0.163061	0.706804	3.57223	2.65359	1.96241	1.12022
118.8	1.05842	0.136325	0.502621	0.0217787	0.576939	0.162713	0.70703	3.57249	2.65416	1.96298	1.12082
119	1.05943	0.136381	0.503277	0.021455	0.577302	0.162839	0.707416	3.57284	2.65498	1.96291	1.12133
119.2	1.0602	0.136329	0.503839	0.0215561	0.577606	0.163036	0.708103	3.57288	2.65573	1.96319	1.1218
119.4	1.06077	0.136436	0.504561	0.0214568	0.577679	0.162809	0.708361	3.57262	2.65644	1.96344	1.12238
119.6	1.06153	0.136518	0.504572	0.0213647	0.577908	0.162872	0.70863	3.57298	2.65741	1.96349	1.12297
119.8	1.06196	0.136569	0.504495	0.0213482	0.577887	0.16302	0.709128	3.57333	2.65839	1.964	1.12372
120	1.06232	0.136886	0.504548	0.0210696	0.577838	0.163091	0.709185	3.57343	2.65942	1.96422	1.12448
120.2	1.06306	0.137229	0.504605	0.0207415	0.57801	0.162644	0.709314	3.5737	2.66006	1.96421	1.12542
120.4	1.06386	0.137614	0.50449	0.0209145	0.578393	0.162676	0.709657	3.57434	2.66069	1.96429	1.12584
120.6	1.06476	0.138053	0.504204	0.020488	0.578679	0.162549	0.71022	3.57437	2.66134	1.96468	1.12618
120.8	1.06534	0.13806	0.50426	0.0204462	0.579503	0.162548	0.710501	3.57477	2.6619	1.96502	1.12691
121	1.06583	0.138119	0.504366	0.0202692	0.579838	0.162583	0.711025	3.57546	2.66247	1.96547	1.12729
121.2	1.06677	0.137699	0.504533	0.0202522	0.57999	0.162219	0.711707	3.57545	2.66249	1.96599	1.12773
121.4	1.06736	0.137647	0.50507	0.020174	0.580826	0.162371	0.712528	3.57549	2.66264	1.96679	1.12795
121.6	1.06782	0.137521	0.505244	0.0206229	0.581403	0.162512	0.713568	3.57545	2.66282	1.96757	1.1283
121.8	1.06825	0.137485	0.505647	0.0204162	0.582106	0.162457	0.71405	3.57589	2.66312	1.96795	1.1286
122	1.0688	0.137171	0.50621	0.0203116	0.582579	0.16261	0.714117	3.5763	2.66295	1.9683	1.12922
122.2	1.06912	0.136981	0.506614	0.0205158	0.582873	0.162293	0.714268	3.57657	2.66306	1.96897	1.12927
122.4	1.06939	0.137194	0.507161	0.0203934	0.583346	0.162694	0.714874	3.57658	2.66295	1.96975	1.12944
122.6	1.06993	0.136924	0.507982	0.0201662	0.583905	0.162875	0.714972	3.57705	2.66299	1.97008	1.12987
122.8	1.07041	0.137381	0.508956	0.0204426	0.584541	0.162902	0.715196	3.57788	2.66306	1.97047	1.13027
123	1.07126	0.136863	0.509364	0.020276	0.585171	0.162793	0.715713	3.57852	2.66362	1.97081	1.1309
123.2	1.0718	0.136784	0.509931	0.0202312	0.585683	0.162771	0.716089	3.57871	2.66386	1.9713	1.13152
123.4	1.0722	0.136649	0.510461	0.0202429	0.585862	0.162421	0.716139	3.57906	2.66443	1.97167	1.13167
123.6	1.07289	0.136338	0.510485	0.0202295	0.585968	0.162418	0.715934	3.57991	2.66498	1.97178	1.13202
123.8	1.07336	0.136295	0.511408	0.0199727	0.586039	0.162462	0.716195	3.5803	2.66565	1.97248	1.13253
124	1.0737	0.136695	0.511483	0.019918	0.586288	0.162318	0.716438	3.58047	2.66621	1.97263	1.13327
124.2	1.07428	0.136938	0.511536	0.0199669	0.586654	0.162436	0.716547	3.58067	2.667	1.97303	1.13384
124.4	1.07499	0.137112	0.51222	0.0199519	0.587162	0.162877	0.716538	3.58102	2.66761	1.97367	1.13458
124.6	1.07572	0.137025	0.51216	0.0197662	0.587358	0.163118	0.717131	3.581	2.66817	1.97393	1.13533
124.8	1.07609	0.136701	0.512682	0.0200232	0.587959	0.163172	0.717403	3.58142	2.66866	1.97414	1.13581
125	1.07685	0.136623	0.513366	0.0198931	0.588079	0.163079	0.717914	3.58187	2.6692	1.97515	1.1362
125.2	1.07767	0.136588	0.513589	0.020146	0.588673	0.163074	0.718637	3.58181	2.66905	1.97568	1.13637
125.4	1.07782	0.136644	0.514094	0.0201046	0.589176	0.163461	0.719247	3.58237	2.66965	1.97649	1.13665
125.6	1.07866	0.136754	0.514031	0.0204223	0.589566	0.163917	0.719809	3.58287	2.67007	1.9775	1.13708
125.8	1.07911	0.136539	0.514441	0.0205493	0.589896	0.164495	0.720169	3.58349	2.67039	1.97795	1.13763
126	1.08012	0.136676	0.514746	0.0207996	0.590444	0.165003	0.720496	3.58373	2.67038	1.9787	1.1383
126.2	1.08075	0.137003	0.514975	0.0211157	0.590942	0.165166	0.72126	3.58418	2.67064	1.97971	1.13861
126.4	1.08164	0.137239	0.515196	0.0211671	0.591457	0.165398	0.721934	3.58432	2.67087	1.98053	1.13916
126.6	1.08231	0.137132	0.515646	0.0215059	0.591742	0.165421	0.721955	3.58505	2.67152	1.98088	1.13965
126.8	1.08331	0.137322	0.51587	0.0216678	0.592321	0.165488	0.722381	3.5852	2.67199	1.98174	1.14014
127	1.08415	0.137	0.515784	0.0213781	0.593033	0.16537	0.722752	3.58508	2.67292	1.98232	1.14072
127.2	1.08493	0.137261	0.516421	0.0214344	0.593378	0.165048	0.722897	3.58485	2.67315	1.98241	1.14117
127.4	1.08525	0.137068	0.516723	0.0215863	0.593654	0.16465	0.723196	3.58525	2.67341	1.98266	1.14158
127.6	1.08596	0.136708	0.516838	0.0216009	0.593803	0.164557	0.723314	3.58533	2.67354	1.98305	1.14222
127.8	1.08626	0.136877	0.517202	0.0216359	0.594249	0.164329	0.723821	3.58515	2.67399	1.98344	1.14268
128	1.08686	0.136849	0.516867	0.0216835	0.594756	0.164225	0.724471	3.58509	2.67478	1.98352	1.14327
128.2	1.08746	0.136832	0.517172	0.0216144	0.595039	0.164091	0.724585	3.585	2.6751	1.98359	1.14364
128.4	1.08818	0.136778	0.518006	0.021912	0.595176	0.163819	0.725169	3.58525	2.67527	1.98378	1.14446
128.6	1.08855	0.136481	0.518137	0.0221615	0.595532	0.163603	0.725824	3.58534	2.6759	1.98411	1.14494
128.8	1.08916	0.136488	0.51873	0.0221114	0.595858	0.162868	0.726304	3.58532	2.67624	1.98471	1.1452
129	1.08962	0.136205	0.519169	0.0217386	0.596404	0.162372	0.726783	3.58558	2.67643	1.98535	1.1457
129.2	1.08979	0.136186	0.519485	0.0217891	0.596837	0.162311	0.72718	3.58551	2.67721	1.98555	1.14601
129.4	1.08991	0.135889	0.519919	0.021455	0.597188	0.162739	0.72772	3.586	2.67772	1.98624	1.14668
129.6	1.09053	0.136189	0.519749	0.0212631	0.597632	0.163251	0.728282	3.58607	2.67806	1.98677	1.14714
129.8	1.0908	0.135609	0.520085	0.0212362	0.598022	0.16358	0.72876	3.5861	2.67851	1.9867	1.14798
130	1.09124	0.136123	0.520016	0.0208256	0.59845	0.163442	0.729122	3.58623	2.67857	1.98723	1.14869
130.2	1.09172	0.136198	0.520325	0.020714	0.598822	0.163113	0.729584	3.58642	2.67911	1.9876	1.14908
130.4	1.09262	0.136193	0.520856	0.0202821	0.598897	0.163081	0.729652	3.58665	2.67977	1.98838	1.14962
130.6	1.09316	0.136272	0.521316	0.0201842	0.599203	0.163547	0.729967	3.5869	2.6804	1.98877	1.15011
130.8	1.09416	0.136472	0.521664	0.0197357	0.599434	0.16421	0.730369	3.58691	2.68097	1.9896	1.15009
131	1.09465	0.136432	0.521718	0.0199205	0.599538	0.164221	0.730502	3.58707	2.68163	1.99003	1.15061
131.2	1.09591	0.136746	0.522116	0.0199754	0.600008	0.164872	0.730693	3.58748	2.68176	1.99019	1.15102
131.4	1.09656	0.136586	0.522217	0.0200466	0.600276	0.165221	0.731012	3.58778	2.68185	1.99068	1.15165
131.6	1.09729	0.136348	0.522211	0.0201074	0.599962	0.165469	0.731166	3.58782	2.68234	1.99094	1.15214
131.8	1.09808	0.136362	0.522817	0.0199923	0.600469	0.165428	0.731655	3.588	2.68281	1.99119	1.15227
132	1.09907	0.136048	0.523232	0.0201173	0.600674	0.165275	0.732076	3.58843	2.68295	1.99142	1.15301
132.2	1.09993	0.1359	0.523884	0.0201855	0.601123	0.165312	0.732288	3.58874	2.68284	1.99193	1.15355
132.4	1.10065	0.135848	0.524596	0.0204178	0.601492	0.165175	0.732651	3.58917	2.68325	1.99255	1.1543
132.6	1.10127	0.135532	0.524569	0.020272	0.602241	0.165221	0.733071	3.58916	2.68406	1.99315	1.15518
132.8	1.10188	0.135473	0.524978	0.0200386	0.602651	0.164848	0.733675	3.58907	2.68443	1.99364	1.15594
133	1.10192	0.135312	0.525466	0.0202001	0.603476	0.164689	0.733801	3.58942	2.68483	1.9939	1.15662
133.2	1.10184	0.135342	0.525942	0.0200767	0.604061	0.164771	0.734134	3.58914	2.68549	1.9945	1.15685
133.4	1.10185	0.135246	0.526036	0.0198116	0.604654	0.164768	0.73485	3.58892	2.68545	1.99492	1.15763
133.6	1.10242	0.135205	0.526169	0.0200946	0.604985	0.164469	0.73508	3.58937	2.68605	1.9949	1.15785
133.8	1.10282	0.134716	0.52634	0.0202708	0.605805	0.164211	0.735669	3.58984	2.68654	1.99537	1.15827
134	1.1035	0.135288	0.526821	0.0203543	0.606165	0.163764	0.73589	3.59037	2.68668	1.996	1.15843
134.2	1.10434	0.135409	0.527225	0.0202878	0.606569	0.163642	0.736281	3.59065	2.68722	1.9968	1.15881
134.4	1.10497	0.135531	0.527715	0.0202109	0.606942	0.163804	0.736676	3.5909	2.68805	1.99765	1.15913
134.6	1.10562	0.135809	0.527776	0.0201932	0.607082	0.163959	0.737284	3.59157	2.68892	1.99816	1.15956
134.8	1.10656	0.13594	0.528186	0.0200431	0.606827	0.164042	0.737641	3.59225	2.68938	1.99881	1.15973
135	1.10765	0.136153	0.528143	0.0201636	0.607055	0.163963	0.737878	3.59262	2.68971	1.99935	1.16035
135.2	1.10886	0.136415	0.528597	0.02012	0.607563	0.164239	0.738174	3.59298	2.68971	1.99975	1.16089
135.4	1.10917	0.136381	0.528955	0.0201142	0.607543	0.164445	0.738155	3.59329	2.68989	1.99996	1.16136
135.6	1.1098	0.136295	0.529396	0.0200221	0.607785	0.164181	0.738533	3.59375	2.69061	2.0001	1.16195
135.8	1.11041	0.136673	0.530125	0.0197922	0.608245	0.164325	0.738772	3.59395	2.69064	2.00055	1.16254
136	1.11108	0.136759	0.530254	0.0201684	0.60852	0.164352	0.73908	3.59419	2.69061	2.00073	1.16322
136.2	1.11206	0.136878	0.530686	0.0198916	0.608941	0.164675	0.73907	3.59424	2.69067	2.00138	1.16322
136.4	1.11277	0.137034	0.53081	0.0201821	0.609257	0.164604	0.739256	3.59443	2.69162	2.00184	1.16411
136.6	1.1134	0.13679	0.530677	0.0198806	0.609476	0.164771	0.739582	3.5942	2.69197	2.0024	1.16502
136.8	1.11381	0.13655	0.531213	0.0199093	0.609526	0.16467	0.739924	3.59421	2.69234	2.00301	1.16538
137	1.11377	0.136536	0.531456	0.020039	0.609976	0.164929	0.740074	3.59409	2.69251	2.00298	1.16562
137.2	1.11407	0.136712	0.531791	0.0200374	0.610346	0.165291	0.740302	3.59389	2.69245	2.00331	1.1657
137.4	1.11466	0.136614	0.531894	0.0201405	0.610754	0.165416	0.740649	3.59366	2.69292	2.00352	1.16626
137.6	1.11554	0.136521	0.532055	0.0204716	0.610802	0.165595	0.740753	3.59406	2.69331	2.00404	1.16597
137.8	1.11606	0.136539	0.532252	0.0203809	0.611098	0.165853	0.741213	3.59407	2.69403	2.00486	1.16633
138	1.11661	0.136808	0.532806	0.0204263	0.611247	0.165895	0.741514	3.59412	2.69434	2.00545	1.16676
138.2	1.11693	0.136773	0.532964	0.0200938	0.611322	0.165773	0.742187	3.5942	2.69456	2.00633	1.16743
138.4	1.11707	0.137041	0.533371	0.0199045	0.611534	0.165449	0.742478	3.5947	2.69539	2.00665	1.16789
138.6	1.11757	0.137417	0.5338	0.019938	0.61148	0.165274	0.742623	3.59531	2.69588	2.00734	1.16835
138.8	1.11791	0.137277	0.534135	0.0199926	0.611695	0.165402	0.743108	3.59518	2.69621	2.00824	1.16863
139	1.11867	0.137453	0.534461	0.0199595	0.612252	0.165233	0.743373	3.59523	2.69689	2.00868	1.1689
139.2	1.11905	0.137438	0.534923	0.0201147	0.612972	0.16513	0.74365	3.59552	2.69747	2.00916	1.16935
139.4	1.11948	0.137278	0.535415	0.0199643	0.613521	0.165177	0.743996	3.59595	2.69812	2.00947	1.16943
139.6	1.12033	0.136937	0.535879	0.0198024	0.614123	0.164775	0.744846	3.59634	2.69884	2.00967	1.16987
139.8	1.12123	0.137111	0.536635	0.0199439	0.614278	0.164763	0.745212	3.59665	2.69919	2.01006	1.17045
140	1.12219	0.136913	0.537096	0.0202907	0.614402	0.164374	0.745743	3.59717	2.69962	2.01035	1.17131
140.2	1.12329	0.137097	0.537257	0.0202029	0.614892	0.164364	0.74597	3.59792	2.69982	2.01094	1.17203
140.4	1.12433	0.137048	0.537615	0.020479	0.615495	0.164523	0.746577	3.59841	2.70063	2.01102	1.1731
140.6	1.12498	0.136584	0.537883	0.0200805	0.615943	0.164782	0.746815	3.5984	2.70036	2.01127	1.17384
140.8	1.12588	0.136718	0.53837	0.0202394	0.616093	0.164859	0.747121	3.59878	2.7007	2.01141	1.1745
141	1.1266	0.137237	0.538385	0.0200071	0.617051	0.164734	0.747555	3.59894	2.70049	2.01133	1.17537
141.2	1.12733	0.137483	0.539064	0.0199294	0.617466	0.164696	0.748138	3.59913	2.70066	2.01197	1.17584
141.4	1.12789	0.137754	0.539377	0.0199188	0.617852	0.164442	0.748362	3.59932	2.70114	2.01234	1.17632
141.6	1.12885	0.138039	0.539906	0.0198244	0.618153	0.164328	0.748515	3.59966	2.70103	2.01296	1.17685
141.8	1.1293	0.138061	0.540244	0.0195811	0.618552	0.164424	0.748714	3.59996	2.70157	2.01324	1.17762
142	1.1297	0.137991	0.540884	0.0196535	0.619212	0.164381	0.748521	3.60003	2.70135	2.01358	1.17823
142.2	1.12975	0.137887	0.54127	0.0192984	0.619177	0.164286	0.748877	3.60025	2.70152	2.01372	1.17894
142.4	1.12996	0.138075	0.541753	0.019466	0.619508	0.16446	0.748901	3.60052	2.70227	2.01399	1.1791
142.6	1.13039	0.13783	0.542005	0.0195474	0.619536	0.164489	0.74888	3.60063	2.70284	2.01506	1.17903
142.8	1.13065	0.137635	0.542194	0.0197154	0.619796	0.164505	0.749716	3.60056	2.70303	2.01564	1.17914
143	1.13125	0.137674	0.542555	0.0195872	0.620267	0.164253	0.749965	3.60081	2.70378	2.01609	1.1794
143.2	1.13176	0.137315	0.542817	0.0193054	0.620373	0.164116	0.750372	3.60095	2.70437	2.01682	1.17962
143.4	1.1327	0.136999	0.542994	0.0193159	0.620395	0.164122	0.750972	3.6007	2.70469	2.01729	1.17968
143.6	1.13313	0.136748	0.54285	0.0193236	0.620567	0.163913	0.751306	3.6007	2.70532	2.01775	1.18024
143.8	1.13394	0.136657	0.542847	0.0195138	0.620552	0.163599	0.751362	3.60087	2.70602	2.01827	1.18107
144	1.13448	0.136829	0.543038	0.0194082	0.620546	0.163737	0.751626	3.6011	2.70635	2.0189	1.18158
144.2	1.13482	0.136979	0.542953	0.0194381	0.621072	0.163998	0.751838	3.60115	2.70663	2.01887	1.18174
144.4	1.13573	0.136655	0.543275	0.0190266	0.621358	0.164312	0.752223	3.6007	2.70738	2.01933	1.18202
144.6	1.13614	0.136594	0.543359	0.0186938	0.622188	0.164488	0.752859	3.60056	2.70751	2.02011	1.183
144.8	1.137	0.137209	0.543527	0.0188683	0.622327	0.164455	0.753516	3.60061	2.70797	2.02061	1.18373
145	1.13757	0.137594	0.543484	0.0183896	0.623041	0.164144	0.754207	3.60055	2.7081	2.02119	1.18446
145.2	1.13798	0.137925	0.543963	0.0187389	0.623515	0.164115	0.754945	3.60101	2.70886	2.02184	1.18451
145.4	1.13862	0.138284	0.54429	0.0187742	0.624304	0.164527	0.755028	3.60102	2.70941	2.02201	1.18468
145.6	1.13957	0.138106	0.544844	0.0187311	0.624795	0.164909	0.755345	3.60148	2.70993	2.02217	1.1851
145.8	1.13988	0.137816	0.545032	0.0188193	0.62511	0.165106	0.755769	3.60163	2.71018	2.02243	1.18529
146	1.14037	0.137651	0.54516	0.0191028	0.625602	0.165417	0.756059	3.60157	2.71052	2.02267	1.18574
146.2	1.14076	0.137872	0.545543	0.0191012	0.625451	0.165693	0.756792	3.602	2.71126	2.02295	1.18622
146.4	1.14161	0.137854	0.546142	0.0193703	0.625792	0.165848	0.757292	3.60278	2.71172	2.0239	1.18615
146.6	1.14231	0.13804	0.546603	0.0197066	0.625803	0.165766	0.757766	3.60303	2.71162	2.02456	1.18663
146.8	1.14312	0.13836	0.546907	0.0200835	0.626429	0.16599	0.75844	3.60328	2.71151	2.02466	1.1872
147	1.14378	0.138174	0.547043	0.019571	0.626849	0.165768	0.75849	3.60373	2.71183	2.02492	1.18763
147.2	1.14466	0.13804	0.546997	0.0194166	0.626717	0.16537	0.75877	3.60388	2.71229	2.02562	1.18799
147.4	1.14558	0.138023	0.547287	0.0196004	0.627194	0.165429	0.759053	3.60415	2.71275	2.0258	1.18848
147.6	1.1462	0.138088	0.547377	0.0196847	0.627497	0.165503	0.758992	3.60514	2.71284	2.0264	1.18914
147.8	1.14739	0.138186	0.547701	0.0196424	0.627926	0.165689	0.759116	3.60557	2.7132	2.02688	1.18952
148	1.14778	0.138154	0.5487	0.0194338	0.628312	0.165677	0.759378	3.60581	2.71351	2.02713	1.18951
148.2	1.14818	0.137945	0.549093	0.0195509	0.628873	0.165275	0.759567	3.60567	2.71385	2.02742	1.19034
148.4	1.14908	0.137742	0.549584	0.0194475	0.629644	0.165502	0.760051	3.60566	2.71414	2.02828	1.19115
148.6	1.15011	0.137838	0.549881	0.0198851	0.630516	0.165371	0.760583	3.60622	2.71433	2.0282	1.19199
148.8	1.15086	0.138305	0.550118	0.0198649	0.630643	0.165278	0.760915	3.60628	2.7148	2.02857	1.1923
149	1.15143	0.138082	0.550138	0.0198601	0.63108	0.164999	0.761147	3.60642	2.71522	2.02895	1.19271
149.2	1.15147	0.138024	0.550452	0.0203067	0.631683	0.164887	0.7615	3.60656	2.71622	2.02904	1.19291
149.4	1.15206	0.137662	0.550947	0.0203929	0.632462	0.16531	0.761547	3.60667	2.71652	2.0296	1.19336
149.6	1.15268	0.137283	0.550962	0.0206286	0.632744	0.165269	0.761467	3.60734	2.71691	2.03032	1.19389
149.8	1.1532	0.137369	0.550739	0.0211263	0.633025	0.164924	0.76182	3.60715	2.71738	2.03071	1.19435
150	1.15378	0.137248	0.5509	0.0212215	0.633274	0.165049	0.761825	3.60743	2.71815	2.03088	1.19475
150.2	1.1544	0.137239	0.551445	0.0211478	0.633375	0.164894	0.762042	3.60795	2.71857	2.03176	1.19547
150.4	1.15504	0.136791	0.551711	0.0210495	0.633753	0.165001	0.762378	3.60818	2.71872	2.03221	1.19574
150.6	1.15546	0.136623	0.5517	0.0206568	0.633931	0.165109	0.762488	3.60824	2.71892	2.03252	1.19649
150.8	1.15607	0.13655	0.551605	0.0204022	0.634273	0.164934	0.762593	3.60866	2.71968	2.03304	1.19688
151	1.15634	0.136093	0.551465	0.019892	0.634232	0.164496	0.762856	3.60908	2.72024	2.03367	1.19735
151.2	1.15664	0.136095	0.551683	0.0203624	0.634186	0.164528	0.763432	3.60939	2.7209	2.03439	1.1981
151.4	1.15689	0.136143	0.552104	0.0206519	0.634296	0.164525	0.763818	3.61011	2.72128	2.03501	1.19893
151.6	1.15731	0.136162	0.55238	0.0206918	0.634629	0.164899	0.764015	3.61035	2.72146	2.03576	1.19935
151.8	1.15738	0.136428	0.552708	0.0204497	0.635403	0.164525	0.764707	3.61011	2.72182	2.03642	1.1996
152	1.15777	0.136409	0.553279	0.0202942	0.636104	0.164049	0.765131	3.61016	2.72241	2.03684	1.19965
152.2	1.15832	0.136795	0.553542	0.0203367	0.636502	0.164	0.765759	3.61038	2.72279	2.03714	1.20052
152.4	1.15895	0.137144	0.553962	0.0203276	0.636791	0.164343	0.766371	3.61082	2.72313	2.03726	1.20086
152.6	1.15977	0.137554	0.554332	0.0199151	0.636965	0.164302	0.767038	3.61128	2.72348	2.0374	1.20106
152.8	1.16013	0.138003	0.554621	0.0195144	0.637019	0.16422	0.767606	3.61104	2.72347	2.03852	1.2015
153	1.16056	0.137663	0.554998	0.0196241	0.637006	0.164474	0.767948	3.61095	2.72359	2.03878	1.20203
153.2	1.16089	0.137868	0.555449	0.0195553	0.637419	0.164732	0.768243	3.61158	2.72393	2.03938	1.20243
153.4	1.16193	0.137692	0.555704	0.0195548	0.637859	0.164639	0.768078	3.61179	2.7245	2.03999	1.20252
153.6	1.16284	0.137693	0.556087	0.0194497	0.637689	0.164938	0.768188	3.61183	2.72498	2.04032	1.20254
153.8	1.16331	0.138052	0.556208	0.0199556	0.637785	0.164904	0.768588	3.61201	2.72555	2.04059	1.20283
154	1.16413	0.137751	0.556906	0.0193588	0.638232	0.16529	0.768916	3.61179	2.72598	2.04083	1.20303
154.2	1.16454	0.137371	0.557097	0.0187379	0.638621	0.165574	0.769108	3.61177	2.72632	2.04162	1.20374
154.4	1.165	0.137226	0.557285	0.018637	0.639189	0.165639	0.769265	3.61179	2.72678	2.04167	1.20413
154.6	1.16545	0.137137	0.55756	0.0186365	0.639571	0.16518	0.76971	3.61196	2.72753	2.04215	1.20476
154.8	1.16615	0.136976	0.557941	0.0192432	0.639936	0.165134	0.770288	3.61181	2.72751	2.04237	1.20532
155	1.1663	0.136484	0.55816	0.0193725	0.640245	0.164961	0.770759	3.61162	2.72796	2.04282	1.20597
155.2	1.16648	0.136693	0.558433	0.0196967	0.640516	0.165256	0.771208	3.61181	2.72834	2.04286	1.20656
155.4	1.16712	0.136264	0.558395	0.0194724	0.640842	0.164869	0.771729	3.6119	2.72914	2.04335	1.20713
155.6	1.16754	0.136296	0.558766	0.0193513	0.641584	0.164943	0.772342	3.61178	2.72937	2.04354	1.20749
155.8	1.16799	0.136567	0.558759	0.0191073	0.642155	0.164793	0.772612	3.61236	2.7295	2.04406	1.20785
156	1.16893	0.136724	0.559095	0.0190118	0.64268	0.16496	0.773128	3.61292	2.73034	2.04458	1.2082
156.2	1.16913	0.136964	0.559389	0.0188962	0.642954	0.165021	0.773527	3.6135	2.73053	2.04494	1.20911
156.4	1.16973	0.136933	0.559772	0.01884	0.643279	0.16505	0.773779	3.61387	2.73062	2.04555	1.20948
156.6	1.17054	0.137123	0.560211	0.0184375	0.6437	0.165056	0.774401	3.61443	2.73057	2.04602	1.20994
156.8	1.17096	0.137284	0.560388	0.0182936	0.644216	0.164767	0.774933	3.61468	2.73062	2.04671	1.21059
157	1.17192	0.136927	0.56072	0.01804	0.644216	0.164942	0.774932	3.61535	2.73124	2.04703	1.21107
157.2	1.17262	0.137045	0.561032	0.0180341	0.644527	0.165	0.774917	3.61587	2.73155	2.04772	1.21122
157.4	1.17348	0.137165	0.561421	0.0180909	0.644414	0.164615	0.774946	3.61575	2.73243	2.04842	1.21146
157.6	1.17421	0.137307	0.561647	0.0180546	0.64469	0.165308	0.77531	3.6161	2.73249	2.04917	1.21193
157.8	1.17472	0.137712	0.56174	0.0184331	0.645344	0.165163	0.775465	3.61619	2.73322	2.04966	1.21264
158	1.17566	0.137714	0.562275	0.0178467	0.645504	0.165586	0.775826	3.61601	2.73385	2.04974	1.21336
158.2	1.17626	0.137734	0.562196	0.0176931	0.6459	0.165554	0.775932	3.6164	2.7343	2.05036	1.21449
158.4	1.17702	0.137977	0.562439	0.0178892	0.646188	0.165082	0.77614	3.61631	2.73496	2.05061	1.21512
158.6	1.17787	0.137828	0.56306	0.0179436	0.64614	0.165361	0.776821	3.61619	2.73559	2.05097	1.21574
158.8	1.17891	0.138027	0.563202	0.0183539	0.646224	0.165858	0.777153	3.61633	2.73594	2.05123	1.21621
159	1.17992	0.137799	0.563562	0.0182492	0.646379	0.165842	0.777167	3.61639	2.73686	2.0516	1.21659
159.2	1.18065	0.137932	0.563836	0.018154	0.64639	0.166285	0.777551	3.61676	2.73733	2.05151	1.21729
159.4	1.18128	0.137362	0.564165	0.017927	0.646548	0.166032	0.778069	3.61657	2.73749	2.05222	1.21811
159.6	1.18113	0.137628	0.564724	0.01828	0.646875	0.165944	0.778148	3.61668	2.73755	2.05266	1.2183
159.8	1.18175	0.137306	0.565353	0.0181953	0.647323	0.166168	0.778067	3.61668	2.73801	2.0535	1.21875
160	1.18187	0.136946	0.565786	0.0183005	0.647989	0.166231	0.778795	3.61666	2.73835	2.05387	1.21885
160.2	1.18172	0.136607	0.566125	0.0184256	0.648394	0.166091	0.77895	3.61691	2.73838	2.05413	1.21899
160.4	1.18193	0.136715	0.566544	0.0183184	0.648845	0.165763	0.77956	3.61702	2.7387	2.05431	1.21924
160.6	1.18268	0.137185	0.567114	0.0181561	0.649361	0.165821	0.780121	3.61711	2.73866	2.05434	1.21969
160.8	1.18291	0.137234	0.567572	0.0180535	0.649611	0.165229	0.780432	3.61741	2.73853	2.055	1.21993
161	1.18334	0.13702	0.567927	0.0181227	0.649693	0.165163	0.780729	3.61779	2.73882	2.05544	1.22004
161.2	1.18342	0.137365	0.568269	0.0183484	0.650005	0.164689	0.78105	3.61743	2.73857	2.05601	1.22009
161.4	1.18428	0.137689	0.568454	0.0182636	0.650377	0.164511	0.781621	3.61784	2.73911	2.05666	1.22057
161.6	1.18494	0.137885	0.568415	0.0184787	0.651057	0.164624	0.782096	3.61813	2.73942	2.05675	1.22076
161.8	1.18542	0.137837	0.568488	0.0187609	0.65146	0.164718	0.782402	3.61861	2.73986	2.05705	1.22139
162	1.1861	0.137815	0.568624	0.0183515	0.651372	0.165119	0.78286	3.61916	2.74055	2.05756	1.22168
162.2	1.18669	0.137948	0.568501	0.0184265	0.652175	0.164962	0.78331	3.61942	2.74067	2.05831	1.22239
162.4	1.18767	0.138077	0.568986	0.0186093	0.652387	0.165025	0.783588	3.61965	2.74117	2.05872	1.22285
162.6	1.18885	0.138115	0.569476	0.0190548	0.652494	0.165377	0.783662	3.62012	2.7416	2.05927	1.22299
162.8	1.18973	0.13835	0.569055	0.0195301	0.652955	0.165213	0.783994	3.62056	2.74198	2.06003	1.22326
163	1.19046	0.138198	0.569374	0.0194176	0.65333	0.165068	0.784049	3.62083	2.74235	2.06049	1.22372
163.2	1.19101	0.138489	0.569317	0.0196658	0.653693	0.165159	0.784458	3.62093	2.74312	2.06113	1.22395
163.4	1.19209	0.138244	0.568962	0.0198106	0.654186	0.165036	0.784652	3.6207	2.74329	2.06191	1.22453
163.6	1.19253	0.13817	0.569137	0.0203013	0.654715	0.164954	0.784991	3.62071	2.74403	2.06231	1.22454
163.8	1.19351	0.137897	0.569374	0.0202229	0.655106	0.165229	0.785319	3.62077	2.74459	2.063	1.22502
164	1.19409	0.13786	0.569067	0.0202321	0.655298	0.165248	0.785993	3.62107	2.74459	2.06308	1.22532
164.2	1.195	0.138172	0.569053	0.020209	0.655399	0.16498	0.7864	3.62132	2.74513	2.06351	1.22567
164.4	1.19587	0.138598	0.569422	0.0200307	0.655958	0.164887	0.786959	3.62138	2.74572	2.06389	1.22624
164.6	1.19663	0.138614	0.56957	0.0197788	0.656184	0.16515	0.787466	3.62122	2.74593	2.06463	1.22674
164.8	1.19693	0.138634	0.569976	0.0196032	0.656447	0.164767	0.787821	3.6215	2.74631	2.06528	1.2274
165	1.19722	0.138617	0.570385	0.019166	0.656899	0.164836	0.788229	3.62133	2.74701	2.06573	1.22796
165.2	1.198	0.138778	0.570919	0.018934	0.657143	0.164503	0.788258	3.62115	2.74739	2.06638	1.22856
165.4	1.19878	0.1387	0.571341	0.0189103	0.657528	0.164557	0.788826	3.62201	2.74827	2.06695	1.22932
165.6	1.19914	0.138255	0.571928	0.0185092	0.657673	0.164688	0.789187	3.62228	2.74864	2.06729	1.2299
165.8	1.19943	0.137637	0.572684	0.0179181	0.658088	0.164995	0.78967	3.62276	2.74919	2.068	1.23045
166	1.19986	0.137491	0.573708	0.0173748	0.658436	0.164922	0.790097	3.62269	2.74985	2.06861	1.23089
166.2	1.20027	0.137398	0.57444	0.0174149	0.658704	0.165056	0.790595	3.62277	2.74994	2.06905	1.23201
166.4	1.20071	0.137286	0.57496	0.0176279	0.658693	0.165119	0.790908	3.62323	2.75027	2.06947	1.23232
166.6	1.20102	0.137177	0.575314	0.0176933	0.659085	0.164865	0.791022	3.62347	2.7509	2.06999	1.23259
166.8	1.2012	0.13741	0.57561	0.0179481	0.65964	0.164859	0.791659	3.62378	2.75141	2.07032	1.23313
167	1.20201	0.137574	0.575722	0.0179938	0.660086	0.164767	0.791734	3.62436	2.75209	2.07027	1.23344
167.2	1.20276	0.137656	0.575785	0.0180645	0.660654	0.164666	0.792052	3.62461	2.75251	2.07076	1.23347
167.4	1.20357	0.137374	0.575648	0.0179112	0.660789	0.16473	0.792098	3.62471	2.75261	2.07091	1.23416
167.6	1.20407	0.137356	0.575708	0.0178354	0.661245	0.164915	0.792501	3.62487	2.75269	2.0712	1.23425
167.8	1.20467	0.137886	0.575747	0.0179883	0.661226	0.165105	0.792613	3.6252	2.75292	2.07167	1.23457
168	1.20529	0.137673	0.575314	0.0182221	0.661552	0.165011	0.793083	3.62524	2.75283	2.07201	1.23494
168.2	1.20572	0.138122	0.575702	0.0184995	0.661945	0.165189	0.793441	3.62522	2.75372	2.07245	1.23534
168.4	1.2059	0.138201	0.576078	0.0185973	0.662623	0.165353	0.793524	3.62534	2.7542	2.07328	1.2361
168.6	1.20633	0.138456	0.576272	0.018409	0.662764	0.165671	0.794038	3.62528	2.75465	2.07383	1.23682
168.8	1.2069	0.138756	0.57683	0.0184874	0.663449	0.165495	0.794203	3.62548	2.75547	2.07407	1.23733
169	1.20764	0.138988	0.577162	0.0183035	0.663932	0.165597	0.794312	3.62527	2.7558	2.07458	1.23778
169.2	1.20841	0.139123	0.577339	0.0188274	0.664388	0.165393	0.794514	3.62566	2.75622	2.07477	1.23841
169.4	1.2093	0.139018	0.577878	0.0188665	0.664786	0.165637	0.794936	3.62579	2.75675	2.07553	1.23909
169.6	1.21011	0.138935	0.578382	0.0185426	0.665026	0.166054	0.795326	3.6256	2.7571	2.07606	1.23967
169.8	1.21085	0.138982	0.578482	0.0187665	0.66543	0.165872	0.795976	3.62605	2.75771	2.07649	1.24032
170	1.21186	0.138918	0.578968	0.0187013	0.665952	0.165862	0.79644	3.62591	2.75783	2.07694	1.24108
170.2	1.21241	0.138872	0.579168	0.0194578	0.665831	0.166273	0.796811	3.62606	2.75814	2.07742	1.2414
170.4	1.21295	0.138952	0.579319	0.0197374	0.666144	0.166462	0.797144	3.62667	2.75811	2.07785	1.24163
170.6	1.21384	0.138832	0.579829	0.0196968	0.666733	0.166516	0.797535	3.62736	2.75876	2.07814	1.24197
170.8	1.21472	0.138804	0.580157	0.0195428	0.667237	0.167013	0.798005	3.62768	2.75896	2.07843	1.24216
171	1.21536	0.138568	0.580088	0.0192823	0.667451	0.166977	0.798318	3.62817	2.75914	2.07837	1.24246
171.2	1.21555	0.138476	0.580442	0.0193412	0.667555	0.166963	0.798458	3.62827	2.75926	2.07881	1.24284
171.4	1.21607	0.138201	0.580634	0.0195244	0.667597	0.167261	0.798442	3.62831	2.75953	2.07895	1.24324
171.6	1.2168	0.13855	0.581036	0.0192246	0.667767	0.1676	0.799076	3.62885	2.75987	2.07933	1.2434
171.8	1.21701	0.13867	0.581551	0.0196303	0.667576	0.167406	0.79954	3.62904	2.76036	2.07993	1.24405
172	1.21725	0.138433	0.581808	0.019275	0.667819	0.167272	0.799819	3.62948	2.76092	2.07997	1.24473
172.2	1.21741	0.13891	0.582268	0.0189963	0.667768	0.16701	0.800038	3.6293	2.76188	2.0807	1.24574
172.4	1.21786	0.138545	0.582072	0.0186388	0.668075	0.166577	0.800204	3.62959	2.76229	2.08161	1.246
172.6	1.21846	0.138694	0.582475	0.0182151	0.66854	0.166649	0.800799	3.63	2.76296	2.0817	1.24646
172.8	1.21908	0.138843	0.582238	0.0182095	0.669195	0.166128	0.801171	3.63008	2.76354	2.08214	1.24677
173	1.21995	0.138968	0.582112	0.0179758	0.669899	0.165858	0.801323	3.63021	2.76353	2.08249	1.24729
173.2	1.22028	0.138916	0.582264	0.0178944	0.670474	0.165583	0.801497	3.63036	2.76386	2.0827	1.24805
173.4	1.22082	0.139204	0.582639	0.0176634	0.670949	0.165461	0.801667	3.63034	2.76396	2.08364	1.24852
173.6	1.22139	0.139245	0.582907	0.0176571	0.671256	0.165095	0.802239	3.63074	2.76451	2.08374	1.24885
173.8	1.22212	0.139167	0.582926	0.0178389	0.671962	0.164979	0.802775	3.63076	2.76455	2.08437	1.24908
174	1.22277	0.138945	0.583515	0.0178177	0.672597	0.165098	0.803061	3.63063	2.76465	2.08491	1.24897
174.2	1.22288	0.138802	0.583803	0.0180308	0.672651	0.165741	0.803343	3.63089	2.76512	2.08562	1.24896
174.4	1.22387	0.138648	0.584478	0.0178283	0.67301	0.165844	0.80389	3.63141	2.76487	2.08593	1.24893
174.6	1.22446	0.138561	0.584955	0.0178101	0.673539	0.166162	0.804427	3.63147	2.76552	2.08666	1.24919
174.8	1.22471	0.138465	0.585423	0.0177505	0.673792	0.166363	0.804991	3.63107	2.76575	2.0868	1.24985
175	1.22472	0.13835	0.585964	0.0178669	0.674036	0.166136	0.804695	3.6314	2.76588	2.08697	1.25023
175.2	1.2253	0.138425	0.586628	0.0180949	0.674241	0.166146	0.804988	3.63148	2.76642	2.08738	1.25092
175.4	1.22615	0.138554	0.587299	0.0178439	0.674329	0.166187	0.804846	3.63136	2.76713	2.0877	1.25145
175.6	1.22708	0.138461	0.587981	0.0175036	0.674084	0.166165	0.805593	3.63179	2.76781	2.0881	1.25231
175.8	1.22722	0.138282	0.588093	0.0176565	0.673885	0.165995	0.805669	3.63193	2.76818	2.08846	1.25335
176	1.2275	0.138335	0.587985	0.0173978	0.673825	0.166186	0.805682	3.63223	2.76886	2.08901	1.25441
176.2	1.22804	0.137894	0.587788	0.0173137	0.673749	0.166371	0.805647	3.63151	2.76944	2.08978	1.25528
176.4	1.22898	0.137645	0.587581	0.0170036	0.674008	0.166276	0.805713	3.63197	2.76976	2.09003	1.25559
176.6	1.22958	0.137662	0.587708	0.0166604	0.674461	0.166602	0.80579	3.63198	2.77016	2.08984	1.25631
176.8	1.22991	0.13768	0.5876	0.0172156	0.674638	0.166056	0.805916	3.63195	2.77059	2.09002	1.25672
177	1.23017	0.137755	0.587851	0.0171908	0.675285	0.166227	0.805794	3.63191	2.77081	2.09009	1.25712
177.2	1.23046	0.137742	0.587916	0.0172076	0.67523	0.166093	0.80575	3.6319	2.77152	2.09011	1.25768
177.4	1.2312	0.137896	0.588025	0.0175095	0.675495	0.166228	0.805971	3.63231	2.77193	2.09066	1.25771
177.6	1.23196	0.137918	0.588656	0.01794	0.675591	0.166008	0.806584	3.63235	2.77223	2.09096	1.25805
177.8	1.23261	0.137812	0.58815	0.0180908	0.676287	0.166449	0.807046	3.63242	2.77216	2.09192	1.25824
178	1.23304	0.137705	0.588029	0.0182195	0.676717	0.166491	0.807493	3.6327	2.77272	2.0923	1.25871
178.2	1.23392	0.137655	0.588215	0.0182938	0.676923	0.166534	0.808191	3.63255	2.77308	2.09312	1.2589
178.4	1.23464	0.137919	0.588564	0.0187451	0.677627	0.166304	0.808897	3.63273	2.77344	2.09348	1.25874
178.6	1.23477	0.13815	0.588607	0.0184707	0.678228	0.165933	0.809738	3.6333	2.77397	2.0945	1.25932
178.8	1.23508	0.137884	0.588791	0.0180509	0.678781	0.165706	0.810181	3.63395	2.77438	2.09505	1.25969
179	1.23566	0.137971	0.58896	0.017885	0.679469	0.165798	0.810115	3.63443	2.77489	2.09564	1.26001
179.2	1.23628	0.1381	0.589366	0.0180313	0.679491	0.165686	0.810859	3.63477	2.77533	2.0963	1.26016
179.4	1.23695	0.137926	0.58973	0.0175294	0.679589	0.165887	0.8111	3.63501	2.77549	2.09695	1.26058
179.6	1.23728	0.137478	0.590295	0.0171881	0.679578	0.166032	0.812137	3.6357	2.77602	2.09744	1.26111
179.8	1.23758	0.137661	0.590356	0.0170923	0.679703	0.166088	0.81228	3.63625	2.77638	2.09778	1.26133
180	1.23818	0.137197	0.590626	0.0169256	0.679947	0.166236	0.81294	3.63656	2.77688	2.09857	1.26194
180.2	1.23891	0.137003	0.591247	0.0166644	0.680267	0.166249	0.813196	3.6367	2.77718	2.09891	1.26229
180.4	1.23952	0.137146	0.591637	0.0163398	0.680885	0.166009	0.813339	3.6371	2.77718	2.09884	1.26219
180.6	1.23986	0.137021	0.591888	0.0165747	0.681279	0.166211	0.81371	3.6371	2.77753	2.09874	1.26251
180.8	1.2403	0.137193	0.592509	0.0172132	0.681622	0.166003	0.813994	3.63763	2.77784	2.09892	1.26295
181	1.24117	0.137243	0.592897	0.0169775	0.68187	0.166152	0.814111	3.6378	2.77814	2.09953	1.26302
181.2	1.24231	0.137079	0.592935	0.0169377	0.682249	0.165818	0.814588	3.63816	2.7788	2.09982	1.26372
181.4	1.24307	0.136964	0.593348	0.0171759	0.682577	0.166054	0.814971	3.63794	2.77862	2.10024	1.26412
181.6	1.24405	0.136853	0.593557	0.0172369	0.683171	0.165758	0.81534	3.63743	2.77844	2.10031	1.26495
181.8	1.24443	0.136548	0.593031	0.0169857	0.684062	0.166031	0.816057	3.63747	2.77917	2.10087	1.26585
182	1.24524	0.136596	0.593296	0.0172897	0.684611	0.165825	0.816244	3.63675	2.77962	2.10141	1.26677
182.2	1.24597	0.136872	0.59368	0.0173122	0.685111	0.165207	0.816271	3.63624	2.77984	2.10183	1.26731
182.4	1.24641	0.137012	0.59385	0.0174684	0.68574	0.164758	0.816644	3.63664	2.78051	2.10274	1.26796
182.6	1.24687	0.136759	0.593762	0.017529	0.685981	0.164825	0.817032	3.63702	2.7807	2.10347	1.26892
182.8	1.24759	0.136175	0.593853	0.0177364	0.68651	0.165313	0.816833	3.63702	2.78112	2.1037	1.26951
183	1.24812	0.136601	0.593748	0.0180661	0.686609	0.165731	0.816974	3.637	2.78142	2.10415	1.27008
183.2	1.24866	0.136299	0.594155	0.0181535	0.686399	0.165813	0.81741	3.6374	2.78121	2.10481	1.27025
183.4	1.2492	0.135872	0.594551	0.018254	0.686513	0.165921	0.817372	3.63765	2.78172	2.10501	1.27062
183.6	1.24953	0.135765	0.595178	0.0183818	0.686408	0.165609	0.817439	3.63822	2.78247	2.10545	1.27058
183.8	1.24994	0.136026	0.595429	0.0188057	0.686618	0.165712	0.817627	3.6386	2.78289	2.10627	1.2707
184	1.25011	0.135943	0.595596	0.0187601	0.687168	0.165767	0.817998	3.63909	2.78347	2.10657	1.27094
184.2	1.25071	0.136333	0.596039	0.0188139	0.687662	0.16591	0.818446	3.63961	2.78388	2.10704	1.27107
184.4	1.25132	0.136632	0.596103	0.0190651	0.687882	0.16618	0.818794	3.64002	2.78429	2.10716	1.27087
184.6	1.25166	0.136706	0.596428	0.0192283	0.687774	0.166285	0.819333	3.64063	2.78472	2.10787	1.27131
184.8	1.25206	0.136966	0.596686	0.0192927	0.687813	0.166457	0.81935	3.64151	2.78506	2.1085	1.27153
185	1.25259	0.137029	0.596986	0.018655	0.68799	0.166548	0.819691	3.64164	2.78567	2.10917	1.27142
185.2	1.25265	0.136928	0.597116	0.0185559	0.688507	0.167135	0.820414	3.6416	2.78605	2.10966	1.272
185.4	1.25276	0.136932	0.597307	0.0183848	0.688727	0.167267	0.820777	3.64128	2.7864	2.11022	1.27214
185.6	1.25317	0.137103	0.59743	0.0177239	0.689349	0.167377	0.82124	3.64133	2.78676	2.11063	1.27295
185.8	1.25312	0.137187	0.597286	0.0176558	0.689422	0.167573	0.821686	3.64142	2.78757	2.1112	1.27369
186	1.25349	0.137429	0.597623	0.0176733	0.689488	0.167476	0.821692	3.64122	2.78774	2.11182	1.27431
186.2	1.25388	0.137492	0.597699	0.0176133	0.689954	0.167031	0.821804	3.64165	2.78794	2.11246	1.27478
186.4	1.25435	0.137209	0.597881	0.0174522	0.690614	0.16711	0.822447	3.64261	2.78831	2.11325	1.27547
186.6	1.25458	0.137141	0.597921	0.0175429	0.690992	0.167578	0.822744	3.64275	2.78875	2.11348	1.27598
186.8	1.25549	0.137103	0.598258	0.0174033	0.69176	0.167383	0.822828	3.64251	2.78896	2.11389	1.27626
187	1.25622	0.137247	0.598698	0.0173353	0.69219	0.167346	0.823169	3.64251	2.78927	2.11455	1.2769
187.2	1.25689	0.136949	0.599256	0.0174945	0.692324	0.167222	0.823627	3.64238	2.78956	2.11453	1.27737
187.4	1.25719	0.1368	0.599584	0.0179956	0.692839	0.166996	0.823719	3.64243	2.79054	2.11466	1.27799
187.6	1.25753	0.137318	0.60035	0.0177359	0.693385	0.166873	0.824105	3.64258	2.7913	2.115	1.27808
187.8	1.25831	0.137531	0.600477	0.0175545	0.69397	0.166921	0.824781	3.64264	2.79205	2.11501	1.27823
188	1.25886	0.137703	0.600884	0.0176596	0.694433	0.166381	0.824981	3.64287	2.79277	2.11474	1.27833
188.2	1.25994	0.137592	0.601635	0.017549	0.694551	0.166361	0.825519	3.64327	2.79355	2.11531	1.27877
188.4	1.26064	0.137404	0.601946	0.0174575	0.694531	0.166123	0.825424	3.64331	2.79393	2.1157	1.27921
188.6	1.26123	0.137053	0.602302	0.0173219	0.694732	0.166006	0.825393	3.64345	2.79426	2.11653	1.27947
188.8	1.262	0.136851	0.602545	0.0171245	0.694776	0.16617	0.825401	3.64347	2.79472	2.1167	1.27978
189	1.2628	0.136469	0.60304	0.0171827	0.695271	0.166427	0.825727	3.64301	2.79519	2.11729	1.27996
189.2	1.26306	0.136094	0.603169	0.0173134	0.695437	0.166549	0.825926	3.64296	2.79545	2.11781	1.2804
189.4	1.26374	0.136073	0.60326	0.0169863	0.696012	0.166442	0.826042	3.64336	2.79554	2.11838	1.28102
189.6	1.26448	0.135852	0.603625	0.0164414	0.696158	0.166673	0.826186	3.64369	2.79542	2.11836	1.28182
189.8	1.26505	0.135778	0.603381	0.0167919	0.695718	0.166406	0.826184	3.64389	2.7958	2.11854	1.28234
190	1.26553	0.135716	0.603778	0.0167764	0.696205	0.166463	0.826326	3.64445	2.79591	2.11921	1.2828
190.2	1.26625	0.135506	0.604207	0.0165883	0.696901	0.166437	0.826567	3.64498	2.79596	2.11987	1.2832
190.4	1.26641	0.135519	0.604445	0.0164485	0.697162	0.166748	0.827223	3.64525	2.79611	2.12018	1.28373
190.6	1.26704	0.135846	0.604281	0.0169393	0.697137	0.166538	0.827681	3.64524	2.7968	2.12067	1.2842
190.8	1.26831	0.136253	0.604349	0.017243	0.697557	0.166626	0.828227	3.64535	2.79691	2.12117	1.28453
191	1.26902	0.136696	0.604329	0.0173562	0.697767	0.166679	0.828716	3.64567	2.79721	2.12161	1.28549
191.2	1.26925	0.136893	0.604021	0.017563	0.697991	0.166904	0.829344	3.64602	2.7981	2.1219	1.28603
191.4	1.26942	0.137248	0.604227	0.0176524	0.69815	0.166935	0.82992	3.64664	2.79895	2.12238	1.28642
191.6	1.26987	0.13796	0.604426	0.0174346	0.698539	0.166768	0.830297	3.64726	2.79947	2.12259	1.28574
191.8	1.27065	0.137897	0.604326	0.0173266	0.698923	0.166611	0.830752	3.64764	2.79998	2.12319	1.28586
192	1.27095	0.137974	0.604637	0.0177872	0.6992	0.166687	0.831147	3.64786	2.80072	2.12388	1.28636
192.2	1.27159	0.13802	0.604687	0.0175212	0.699216	0.166823	0.83159	3.64816	2.80134	2.12483	1.28677
192.4	1.27218	0.137938	0.604455	0.0178323	0.69925	0.167	0.831991	3.6481	2.80162	2.1257	1.28725
192.6	1.27261	0.137943	0.604665	0.018096	0.69962	0.167158	0.83249	3.64803	2.80268	2.12662	1.28748
192.8	1.27325	0.138128	0.604987	0.0183056	0.699856	0.167385	0.83282	3.64798	2.8034	2.12704	1.2883
193	1.27346	0.137779	0.604755	0.0189786	0.700109	0.167598	0.833229	3.6478	2.80372	2.12769	1.28898
193.2	1.27416	0.137696	0.60489	0.0185738	0.700149	0.167408	0.833508	3.64783	2.80414	2.12848	1.2898
193.4	1.27495	0.13792	0.6052	0.0186854	0.700942	0.167633	0.833921	3.64797	2.80378	2.12871	1.29055
193.6	1.27535	0.137905	0.605735	0.0185782	0.701024	0.167522	0.834247	3.64771	2.80395	2.12886	1.29104
193.8	1.27596	0.137768	0.605843	0.0189783	0.701001	0.167166	0.834106	3.64735	2.80444	2.12933	1.29136
194	1.27649	0.137486	0.60649	0.0188857	0.701878	0.167105	0.834545	3.64768	2.80435	2.12969	1.29159
194.2	1.27698	0.137599	0.607116	0.0188272	0.702063	0.166942	0.835192	3.64782	2.80408	2.13007	1.29204
194.4	1.27767	0.13789	0.607076	0.0191929	0.702146	0.16658	0.835335	3.64797	2.8041	2.13022	1.29192
194.6	1.27872	0.138306	0.607256	0.0195092	0.702438	0.166397	0.835792	3.64879	2.80434	2.13047	1.29238
194.8	1.27984	0.138619	0.608002	0.019351	0.702603	0.166523	0.835902	3.64888	2.80416	2.13077	1.29302
195	1.28049	0.138393	0.608488	0.0188284	0.70294	0.166232	0.835809	3.6495	2.80417	2.13067	1.29376
195.2	1.281	0.137885	0.609062	0.018568	0.703391	0.166487	0.836025	3.65007	2.80426	2.1308	1.29399
195.4	1.28163	0.137896	0.609386	0.0183214	0.703768	0.166582	0.836344	3.65022	2.80463	2.13109	1.29394
195.6	1.28242	0.138015	0.609836	0.0181667	0.704488	0.166341	0.836303	3.65055	2.80506	2.13136	1.29398
195.8	1.28311	0.137792	0.610087	0.0179783	0.704982	0.166486	0.83663	3.6508	2.80524	2.13219	1.29482
196	1.28354	0.137864	0.610529	0.0180805	0.704979	0.166545	0.836994	3.65109	2.8056	2.1325	1.29496
196.2	1.28394	0.138099	0.610804	0.0177283	0.705171	0.166468	0.837001	3.65138	2.80603	2.13276	1.29506
196.4	1.28444	0.138247	0.611192	0.0178584	0.705649	0.166835	0.837337	3.65162	2.80672	2.13296	1.29543
196.6	1.28478	0.138076	0.611341	0.0176586	0.706415	0.166634	0.83769	3.65187	2.80763	2.13368	1.29587
196.8	1.28513	0.138046	0.611301	0.0177312	0.706726	0.166731	0.837948	3.65186	2.8081	2.13404	1.29645
197	1.28537	0.137266	0.611131	0.0176692	0.706806	0.166784	0.838636	3.65188	2.8086	2.13457	1.29682
197.2	1.28629	0.137757	0.611477	0.0175183	0.707304	0.166907	0.839134	3.65226	2.80913	2.13505	1.29675
197.4	1.28643	0.137675	0.611459	0.0177829	0.707831	0.167084	0.839454	3.65246	2.80961	2.13499	1.29711
197.6	1.28697	0.137319	0.611602	0.0175841	0.707922	0.166954	0.839807	3.65263	2.81056	2.13584	1.29727
197.8	1.28758	0.136959	0.611575	0.0177172	0.708328	0.167035	0.840273	3.65269	2.81112	2.13608	1.29754
198	1.28806	0.137142	0.611648	0.0176221	0.708774	0.16714	0.841059	3.65303	2.81118	2.13642	1.29804
198.2	1.28827	0.137491	0.611664	0.017765	0.708904	0.167466	0.841453	3.6527	2.81148	2.13703	1.29846
198.4	1.2893	0.137731	0.611478	0.0179345	0.709032	0.167468	0.841468	3.65271	2.81165	2.13696	1.29873
198.6	1.29033	0.137635	0.611964	0.0180377	0.708906	0.167479	0.842068	3.65327	2.81174	2.13731	1.29992
198.8	1.29143	0.137461	0.612201	0.0179298	0.70884	0.167094	0.84233	3.65306	2.812	2.13781	1.3009
199	1.29222	0.137303	0.612238	0.0178651	0.709215	0.167038	0.842489	3.65371	2.81227	2.13779	1.30117
199.2	1.29293	0.13745	0.612763	0.0180663	0.709325	0.167269	0.842412	3.65365	2.81253	2.13842	1.30177
199.4	1.2937	0.137107	0.613119	0.0177011	0.709661	0.167226	0.842127	3.65379	2.81298	2.13928	1.30199
199.6	1.2945	0.137317	0.613595	0.0174301	0.7099	0.167004	0.841998	3.65384	2.81347	2.13972	1.30257
199.8	1.29522	0.137133	0.613669	0.0174369	0.709985	0.166928	0.842062	3.65364	2.81348	2.14056	1.30281
200	1.29584	0.136961	0.614406	0.017331	0.7101	0.166704	0.84178	3.65349	2.81356	2.14094	1.30304
200.2	1.29647	0.136913	0.614589	0.016952	0.710499	0.166656	0.841642	3.65359	2.81365	2.14146	1.30344
200.4	1.29685	0.136929	0.614995	0.0169086	0.711117	0.166404	0.842145	3.65383	2.81414	2.14191	1.30376
200.6	1.29711	0.13615	0.61511	0.0167918	0.711598	0.166232	0.84245	3.65426	2.81472	2.14254	1.30453
200.8	1.29737	0.135726	0.61555	0.0166616	0.711928	0.166108	0.842767	3.65435	2.81519	2.14321	1.3049
201	1.29768	0.13554	0.615676	0.0165822	0.712328	0.166032	0.843396	3.65481	2.81554	2.14381	1.30528
201.2	1.29776	0.135804	0.616036	0.0166157	0.712929	0.166275	0.843785	3.65527	2.81585	2.14438	1.30602
201.4	1.29798	0.135645	0.615839	0.0165752	0.712953	0.166344	0.84447	3.65525	2.81642	2.14457	1.30712
201.6	1.29852	0.135962	0.616179	0.0165254	0.713469	0.166639	0.845086	3.65528	2.81678	2.14508	1.30738
201.8	1.29846	0.136317	0.616272	0.0167573	0.713773	0.167095	0.845955	3.65496	2.81726	2.1454	1.30812
202	1.29848	0.136919	0.616054	0.016968	0.713902	0.167483	0.84637	3.65514	2.81739	2.1459	1.30876
202.2	1.29847	0.137412	0.616079	0.0172284	0.714089	0.167795	0.847088	3.65505	2.81764	2.14618	1.30901
202.4	1.29904	0.137726	0.61587	0.0175538	0.714113	0.167634	0.847505	3.65533	2.81783	2.14596	1.30926
202.6	1.29977	0.137921	0.615972	0.0179603	0.713964	0.167378	0.848081	3.65596	2.8183	2.14643	1.30969
202.8	1.30024	0.13826	0.616044	0.017995	0.714081	0.167535	0.848599	3.65592	2.81865	2.14633	1.30955
203	1.30072	0.138195	0.616398	0.0183644	0.714343	0.167472	0.84826	3.65635	2.81927	2.14626	1.30924
203.2	1.30153	0.137979	0.616838	0.0181466	0.714228	0.167298	0.848053	3.65633	2.81966	2.14695	1.30958
203.4	1.30217	0.137597	0.617049	0.0176289	0.714654	0.167546	0.848184	3.65647	2.82011	2.14727	1.3097
203.6	1.30309	0.137607	0.617221	0.0178025	0.714706	0.167284	0.848308	3.65628	2.82066	2.1472	1.30979
203.8	1.30426	0.137356	0.617321	0.0178069	0.714866	0.166969	0.848545	3.65641	2.82087	2.14742	1.30995
204	1.30504	0.136771	0.617922	0.0174489	0.715189	0.166844	0.848958	3.65675	2.82103	2.14757	1.31046
204.2	1.30557	0.136416	0.61805	0.0172548	0.715847	0.166594	0.849431	3.65711	2.82187	2.14776	1.31037
204.4	1.30611	0.136085	0.618595	0.0171774	0.71635	0.166155	0.849468	3.65765	2.82257	2.14775	1.31081
204.6	1.30677	0.135402	0.618948	0.0167935	0.716788	0.165875	0.849406	3.65781	2.82275	2.14843	1.31162
204.8	1.30757	0.13505	0.619604	0.0166484	0.717272	0.165459	0.849472	3.65824	2.82271	2.14934	1.3121
205	1.30805	0.135243	0.619965	0.0167379	0.717721	0.165365	0.84961	3.65832	2.82307	2.15006	1.31313
205.2	1.30825	0.135306	0.620818	0.0166739	0.718105	0.165387	0.85015	3.6586	2.82328	2.15068	1.31409
205.4	1.30874	0.135508	0.620877	0.0170215	0.71831	0.165513	0.850646	3.65855	2.82377	2.15135	1.31458
205.6	1.30898	0.135719	0.621239	0.0172102	0.718616	0.165732	0.850932	3.65871	2.82435	2.15221	1.31465
205.8	1.30892	0.135851	0.621157	0.0175761	0.71883	0.166179	0.851547	3.65881	2.82501	2.15338	1.315
206	1.30874	0.136204	0.62092	0.0174702	0.719006	0.166389	0.851796	3.65921	2.82529	2.15432	1.31558
206.2	1.30931	0.136567	0.621023	0.0174674	0.719105	0.166523	0.852357	3.65935	2.82606	2.15482	1.31562
206.4	1.31007	0.136468	0.621124	0.0176804	0.718903	0.166758	0.852269	3.65966	2.82633	2.15507	1.31573
206.6	1.31109	0.136575	0.621319	0.0179735	0.718752	0.167078	0.852526	3.65993	2.82652	2.15538	1.31629
206.8	1.31195	0.136301	0.621541	0.0178673	0.718592	0.167515	0.85264	3.65998	2.82714	2.15562	1.31632
207	1.31272	0.136287	0.621312	0.0179683	0.71873	0.167181	0.852547	3.66015	2.82753	2.15608	1.31696
207.2	1.31369	0.136767	0.621294	0.0174472	0.718947	0.16726	0.852856	3.66072	2.82757	2.15636	1.31796
207.4	1.31428	0.13692	0.621301	0.0175573	0.719244	0.167564	0.852878	3.66093	2.82746	2.15629	1.31829
207.6	1.3152	0.136927	0.621534	0.0175556	0.719378	0.167045	0.853287	3.6613	2.82742	2.15634	1.31862
207.8	1.31591	0.137118	0.621324	0.0172961	0.719866	0.166872	0.853735	3.66177	2.828	2.15658	1.31889
208	1.31626	0.136808	0.621706	0.0174042	0.719995	0.166685	0.854053	3.66189	2.82818	2.15683	1.31912
208.2	1.31654	0.137137	0.621897	0.017592	0.720438	0.16658	0.85401	3.66192	2.82869	2.1569	1.31962
208.4	1.31694	0.137369	0.622007	0.0177247	0.720603	0.166472	0.8541	3.66196	2.82851	2.15723	1.32002
208.6	1.31738	0.1374	0.622431	0.0176211	0.721393	0.166454	0.854764	3.66208	2.82853	2.15779	1.32039
208.8	1.31808	0.137577	0.623144	0.0179716	0.722056	0.166466	0.854897	3.66205	2.82902	2.15831	1.3208
209	1.31855	0.137622	0.62343	0.0182546	0.722809	0.166095	0.85528	3.66181	2.82965	2.15899	1.32095
209.2	1.31845	0.137532	0.623896	0.0185159	0.723353	0.166218	0.855867	3.66164	2.83	2.15924	1.32084
209.4	1.31833	0.137192	0.623636	0.0186725	0.723972	0.166636	0.856138	3.66154	2.83052	2.16009	1.32101
209.6	1.31843	0.137029	0.623789	0.0182479	0.724261	0.166821	0.856563	3.66179	2.8311	2.16092	1.32103
209.8	1.31872	0.136746	0.623925	0.0181826	0.724636	0.167457	0.856824	3.6618	2.83184	2.16165	1.32147
210	1.31896	0.136552	0.624111	0.0175186	0.724873	0.167252	0.857252	3.66203	2.8325	2.16207	1.32201
210.2	1.32006	0.136448	0.624481	0.0170516	0.725038	0.167789	0.858003	3.66242	2.83308	2.16237	1.32228
210.4	1.32066	0.13612	0.62495	0.017102	0.724929	0.168462	0.858559	3.6624	2.83356	2.16248	1.32277
210.6	1.32114	0.135997	0.625103	0.0167941	0.724714	0.16815	0.859084	3.66227	2.83389	2.16277	1.32364
210.8	1.32191	0.135782	0.625342	0.0161061	0.724696	0.167974	0.859101	3.66238	2.83435	2.16336	1.32432
211	1.3223	0.136145	0.625346	0.0157431	0.72489	0.16746	0.859333	3.6628	2.83421	2.16403	1.32553
211.2	1.32267	0.136264	0.625974	0.0153106	0.724902	0.16757	0.859617	3.66321	2.8345	2.16438	1.32622
211.4	1.32298	0.136093	0.625979	0.0152429	0.724528	0.167436	0.859774	3.66305	2.83438	2.16489	1.32637
211.6	1.32378	0.136369	0.626384	0.0151461	0.724619	0.167212	0.860674	3.66339	2.83505	2.16544	1.32734
211.8	1.32448	0.136624	0.626779	0.0153025	0.724681	0.167232	0.860892	3.66343	2.83554	2.16596	1.32705
212	1.32489	0.136844	0.627391	0.0152887	0.724642	0.166958	0.861211	3.66323	2.83586	2.16632	1.3278
212.2	1.32589	0.13732	0.627814	0.0154324	0.724824	0.166853	0.86155	3.66313	2.83665	2.16634	1.32876
212.4	1.32651	0.137094	0.628157	0.0156386	0.725127	0.166406	0.861884	3.66288	2.83683	2.16667	1.32878
212.6	1.32716	0.136861	0.62848	0.0156927	0.725542	0.166314	0.861949	3.66303	2.83772	2.16729	1.32919
212.8	1.32807	0.136869	0.628684	0.0159788	0.725958	0.165784	0.862009	3.66287	2.83858	2.16773	1.3294
213	1.32879	0.136561	0.62877	0.0162064	0.726308	0.165343	0.862311	3.66323	2.83904	2.16832	1.32955
213.2	1.32891	0.136401	0.62898	0.0163865	0.726885	0.165494	0.86246	3.66355	2.83927	2.16875	1.33017
213.4	1.32933	0.136233	0.629105	0.0165043	0.727263	0.165479	0.862587	3.66404	2.83953	2.16924	1.33043
213.6	1.33021	0.136322	0.629055	0.0165044	0.727755	0.165316	0.862599	3.66431	2.84022	2.16974	1.33034
213.8	1.33064	0.136268	0.628869	0.0167522	0.728397	0.165352	0.862747	3.66465	2.84085	2.17018	1.33055
214	1.33112	0.13627	0.629102	0.0164114	0.728756	0.164864	0.86327	3.66509	2.84139	2.17058	1.33082
214.2	1.33185	0.136629	0.629448	0.0166789	0.729249	0.165334	0.863681	3.66509	2.84178	2.17109	1.3314
214.4	1.33191	0.13644	0.629433	0.0169258	0.729516	0.165385	0.863812	3.6653	2.84209	2.17135	1.33163
214.6	1.33213	0.136329	0.629401	0.0168506	0.729827	0.164653	0.863734	3.66553	2.84185	2.17189	1.33199
214.8	1.33267	0.136448	0.629643	0.0167838	0.730421	0.164841	0.86352	3.66595	2.84172	2.17223	1.33215
215	1.33286	0.136453	0.629719	0.0172917	0.730774	0.165247	0.863908	3.66639	2.8417	2.1729	1.33252
215.2	1.33324	0.136651	0.630044	0.0172867	0.731143	0.165428	0.864369	3.66632	2.84201	2.17284	1.33271
215.4	1.3337	0.136742	0.629843	0.0173462	0.73156	0.165559	0.865014	3.66641	2.84198	2.17293	1.33259
215.6	1.33469	0.136413	0.630245	0.0170387	0.73235	0.165627	0.865863	3.66651	2.84272	2.17325	1.3331
215.8	1.33519	0.136239	0.63083	0.0168733	0.73229	0.1655	0.866027	3.66661	2.84268	2.17349	1.33305
216	1.33604	0.136011	0.631207	0.0165596	0.732217	0.16518	0.866562	3.66698	2.84318	2.1733	1.33406
216.2	1.33707	0.135767	0.630978	0.0164986	0.732252	0.165352	0.866947	3.66707	2.84373	2.17318	1.3346
216.4	1.33732	0.135619	0.631205	0.0163391	0.732134	0.165858	0.867208	3.66748	2.84389	2.17401	1.3348
216.6	1.33775	0.135416	0.631328	0.0159246	0.732402	0.166256	0.867753	3.66792	2.84434	2.17449	1.33534
216.8	1.33866	0.135876	0.631398	0.0156174	0.732527	0.166351	0.86827	3.66823	2.84477	2.17477	1.33577
217	1.33954	0.135672	0.632	0.0155806	0.73299	0.166185	0.868226	3.66831	2.84495	2.17536	1.33644
217.2	1.34043	0.135539	0.631802	0.015601	0.733192	0.166067	0.867917	3.6689	2.84523	2.17609	1.33688
217.4	1.34118	0.13531	0.631788	0.0156518	0.733208	0.16628	0.867916	3.66878	2.84574	2.17627	1.33645
217.6	1.34146	0.135552	0.63168	0.0157414	0.733565	0.166006	0.867737	3.6688	2.8462	2.17692	1.33671
217.8	1.3414	0.135421	0.631969	0.0156648	0.733747	0.165493	0.867997	3.66883	2.8463	2.17759	1.33737
218	1.34208	0.135438	0.632444	0.0159348	0.73393	0.16537	0.868214	3.66871	2.84662	2.1781	1.3376
218.2	1.3423	0.135767	0.63274	0.0163777	0.734565	0.165344	0.868251	3.66856	2.84673	2.17875	1.33819
218.4	1.34275	0.135674	0.632351	0.0165722	0.734813	0.165057	0.868395	3.6688	2.84721	2.17932	1.33806
218.6	1.34312	0.135697	0.632512	0.0172516	0.735041	0.164542	0.868555	3.66855	2.84741	2.17963	1.33795
218.8	1.34357	0.135771	0.633107	0.0178268	0.735274	0.164734	0.868623	3.66873	2.84796	2.1801	1.3381
219	1.34373	0.135653	0.633086	0.0185545	0.735417	0.164407	0.868912	3.66852	2.84865	2.18103	1.33848
219.2	1.34418	0.135761	0.633598	0.0185625	0.735624	0.164078	0.869313	3.66869	2.84976	2.18073	1.33859
219.4	1.34469	0.135599	0.634081	0.0185135	0.735861	0.163755	0.870112	3.66912	2.84986	2.18103	1.3387
219.6	1.34544	0.135324	0.634331	0.0182509	0.735626	0.163296	0.870316	3.66905	2.85085	2.18179	1.33945
219.8	1.34611	0.135613	0.634916	0.0180806	0.73539	0.163435	0.870595	3.66969	2.85098	2.18234	1.34022
220	1.34708	0.135792	0.634919	0.0178162	0.73564	0.163545	0.870948	3.67018	2.85171	2.18242	1.34067
220.2	1.34751	0.136085	0.634789	0.0173497	0.736067	0.163984	0.871169	3.67081	2.85228	2.18274	1.34149
220.4	1.34804	0.136155	0.635508	0.0169022	0.736105	0.164375	0.871443	3.67164	2.85267	2.18284	1.34216
220.6	1.34839	0.136163	0.635723	0.0166079	0.73686	0.164314	0.871753	3.67198	2.85304	2.18297	1.34291
220.8	1.3494	0.136296	0.635894	0.0165386	0.737168	0.164336	0.8718	3.67258	2.85376	2.18296	1.34331
221	1.35007	0.136065	0.636429	0.0161884	0.737765	0.164446	0.871698	3.67271	2.85356	2.18317	1.34422
221.2	1.35049	0.135737	0.635846	0.0161292	0.73794	0.164401	0.871986	3.67341	2.85406	2.18372	1.34485
221.4	1.35066	0.135629	0.635945	0.0159596	0.738698	0.164339	0.87215	3.67343	2.85437	2.18395	1.34515
221.6	1.35046	0.135529	0.635922	0.0158115	0.738975	0.163897	0.872465	3.6736	2.85471	2.1844	1.34603
221.8	1.35095	0.135232	0.635915	0.0157473	0.739631	0.163949	0.872907	3.67366	2.85477	2.18484	1.34663
222	1.35146	0.135341	0.63607	0.0158655	0.740175	0.164153	0.873054	3.67403	2.85508	2.18543	1.34679
222.2	1.35202	0.135505	0.636225	0.0154737	0.740495	0.164028	0.873746	3.67388	2.85547	2.18584	1.34722
222.4	1.35279	0.13567	0.635844	0.0155597	0.740709	0.164189	0.874305	3.67374	2.85605	2.18626	1.34733
222.6	1.35316	0.135708	0.636063	0.0160488	0.740669	0.164371	0.874523	3.67372	2.85624	2.18653	1.34736
222.8	1.3538	0.13585	0.636431	0.0160755	0.740651	0.16422	0.874774	3.67363	2.85684	2.18731	1.34781
223	1.35454	0.136161	0.636504	0.0161889	0.740379	0.163953	0.874797	3.67313	2.85727	2.18803	1.34783
223.2	1.35547	0.136337	0.637027	0.0163016	0.74036	0.163914	0.875305	3.67317	2.85758	2.18797	1.34832
223.4	1.35622	0.136505	0.63723	0.016149	0.740223	0.16352	0.875277	3.67306	2.85778	2.18885	1.34875
223.6	1.35658	0.136586	0.637307	0.0157153	0.740049	0.16345	0.875194	3.67303	2.85843	2.18966	1.34927
223.8	1.35708	0.136472	0.637521	0.0152375	0.740544	0.163343	0.875599	3.67392	2.85844	2.19013	1.34938
224	1.35743	0.136485	0.637712	0.015014	0.740834	0.163037	0.87579	3.67404	2.85891	2.19064	1.3497
224.2	1.35787	0.136505	0.638282	0.0147223	0.741048	0.162724	0.876008	3.67453	2.85911	2.19114	1.35051
224.4	1.35852	0.136332	0.638679	0.0150409	0.741365	0.162906	0.876285	3.67514	2.85942	2.19168	1.35064
224.6	1.35859	0.13652	0.638932	0.0152586	0.741946	0.1628	0.87651	3.67546	2.85969	2.19251	1.35135
224.8	1.35945	0.136433	0.639044	0.015632	0.74215	0.162426	0.876926	3.67566	2.8602	2.19285	1.35167
225	1.35968	0.136425	0.63924	0.0156049	0.742591	0.16282	0.877035	3.67568	2.86021	2.19343	1.35259
225.2	1.35987	0.135969	0.639033	0.0158358	0.742957	0.162541	0.87724	3.67614	2.86122	2.19432	1.35286
225.4	1.36039	0.135535	0.63897	0.015636	0.743371	0.16243	0.877245	3.67626	2.86152	2.19484	1.35344
225.6	1.36071	0.135337	0.639088	0.0152456	0.743602	0.162667	0.87753	3.67656	2.86205	2.19515	1.35418
225.8	1.36147	0.135469	0.639609	0.015361	0.744319	0.162704	0.878002	3.67667	2.86237	2.19563	1.3548
226	1.36217	0.135458	0.639669	0.0150905	0.744396	0.162622	0.87858	3.67675	2.86273	2.19608	1.35523
226.2	1.36305	0.135552	0.640061	0.0149997	0.744872	0.162591	0.879075	3.67652	2.86321	2.19643	1.35556
226.4	1.3637	0.135876	0.640263	0.0153535	0.74483	0.162776	0.879235	3.67658	2.86382	2.1965	1.35617
226.6	1.36458	0.13576	0.640426	0.0154388	0.745008	0.162791	0.879408	3.67657	2.86443	2.19686	1.35626
226.8	1.36506	0.135488	0.640963	0.0151929	0.745121	0.16247	0.879444	3.67622	2.86476	2.19706	1.35676
227	1.36549	0.135467	0.641307	0.0151857	0.744975	0.162597	0.879254	3.67593	2.86494	2.19742	1.35673
227.2	1.36563	0.1351	0.64122	0.0153524	0.745103	0.162711	0.87914	3.67641	2.86545	2.19714	1.35714
227.4	1.36614	0.13491	0.641708	0.0150793	0.745369	0.162976	0.878942	3.67673	2.86572	2.19758	1.35749
227.6	1.36667	0.134694	0.641612	0.0145727	0.745576	0.162922	0.87957	3.67715	2.86562	2.198	1.35761
227.8	1.36722	0.13432	0.641868	0.0139048	0.74604	0.163067	0.879861	3.67729	2.86567	2.19849	1.35789
228	1.36764	0.134344	0.642589	0.0138231	0.74594	0.162834	0.880107	3.67718	2.86576	2.19883	1.35817
228.2	1.36804	0.134531	0.642539	0.0139669	0.746276	0.163117	0.880277	3.67733	2.86578	2.19924	1.35825
228.4	1.36845	0.134337	0.642479	0.0145784	0.74682	0.163658	0.880712	3.67759	2.8663	2.19952	1.35824
228.6	1.36893	0.134539	0.642628	0.0148161	0.747187	0.163681	0.881198	3.67741	2.8667	2.19981	1.35889
228.8	1.36973	0.134415	0.642523	0.0151105	0.747215	0.163711	0.881689	3.67752	2.86717	2.20075	1.35874
229	1.36977	0.134305	0.642554	0.015323	0.747794	0.164123	0.881783	3.67784	2.86736	2.20094	1.35877
229.2	1.37002	0.13404	0.642551	0.0153393	0.748174	0.163879	0.882367	3.67836	2.86811	2.20174	1.35856
229.4	1.37041	0.134152	0.642748	0.015376	0.74857	0.163516	0.882873	3.67842	2.86834	2.20225	1.35911
229.6	1.37075	0.134229	0.642829	0.0153239	0.749046	0.163526	0.883177	3.67897	2.86881	2.20267	1.35934
229.8	1.37108	0.134466	0.642921	0.0155821	0.749485	0.1634	0.883822	3.67885	2.86918	2.20295	1.35988
230	1.37159	0.134396	0.643025	0.0153109	0.749547	0.163172	0.88418	3.67927	2.8695	2.20337	1.36002
230.2	1.37218	0.134655	0.643868	0.014872	0.750019	0.162862	0.884213	3.67943	2.87018	2.20396	1.36009
230.4	1.37294	0.134646	0.644457	0.0146055	0.75004	0.162875	0.884542	3.67967	2.87076	2.20422	1.36044
230.6	1.37336	0.134549	0.644854	0.014417	0.750516	0.162703	0.884466	3.67994	2.87119	2.20467	1.36052
230.8	1.37375	0.134255	0.645582	0.0141165	0.750804	0.162693	0.884189	3.68024	2.87143	2.20482	1.3613
231	1.37476	0.134346	0.645907	0.0139989	0.750688	0.162725	0.884204	3.68056	2.87191	2.2051	1.36203
231.2	1.37565	0.134246	0.646266	0.014208	0.750849	0.16329	0.884282	3.68104	2.87261	2.20515	1.363
231.4	1.37701	0.134266	0.64673	0.0137056	0.750829	0.163351	0.884756	3.68109	2.87291	2.20553	1.36406
231.6	1.37774	0.134055	0.646491	0.013362	0.750492	0.163215	0.884787	3.68116	2.87359	2.20606	1.36472
231.8	1.37844	0.133854	0.646768	0.0133037	0.750635	0.1629	0.884739	3.68103	2.87391	2.20614	1.36536
232	1.37899	0.13409	0.647245	0.0137494	0.750606	0.162843	0.884893	3.68104	2.87412	2.20648	1.36574
232.2	1.37956	0.134087	0.647062	0.0139632	0.751102	0.16326	0.88534	3.68078	2.87446	2.2073	1.36631
232.4	1.38044	0.133705	0.647249	0.0142177	0.751314	0.163357	0.886148	3.68088	2.87528	2.20782	1.36684
232.6	1.38136	0.133899	0.647123	0.01463	0.751221	0.163478	0.886571	3.68082	2.87563	2.20868	1.36715
232.8	1.38172	0.133731	0.64683	0.0148301	0.751268	0.163304	0.887043	3.68112	2.87591	2.20973	1.36721
233	1.38178	0.133825	0.64648	0.0153032	0.751814	0.162989	0.887777	3.68158	2.87608	2.20981	1.36717
233.2	1.38209	0.133751	0.646371	0.0152347	0.752162	0.162928	0.888605	3.68194	2.87631	2.21017	1.36713
233.4	1.38189	0.13363	0.645973	0.0154568	0.752613	0.162928	0.888858	3.68185	2.87619	2.21063	1.36744
233.6	1.38217	0.133632	0.645578	0.0155845	0.752952	0.163	0.88952	3.68226	2.8765	2.21092	1.36766
233.8	1.38242	0.133963	0.645616	0.0152706	0.753727	0.162548	0.889857	3.68205	2.87681	2.21119	1.36813
234	1.38279	0.134079	0.646068	0.0146833	0.75406	0.162017	0.890137	3.68218	2.87679	2.21171	1.3682
234.2	1.3832	0.134031	0.64638	0.014424	0.754478	0.161847	0.890146	3.68214	2.87711	2.21203	1.36833
234.4	1.38374	0.133919	0.646727	0.0143373	0.754864	0.16193	0.890419	3.6825	2.87734	2.21229	1.3693
234.6	1.38381	0.133957	0.646961	0.0145914	0.755126	0.161588	0.890577	3.68264	2.87788	2.21258	1.36986
234.8	1.38434	0.133986	0.647498	0.0142437	0.755439	0.161541	0.890514	3.68303	2.87816	2.21314	1.37087
235	1.38497	0.13416	0.647739	0.0147088	0.755551	0.161556	0.890709	3.68312	2.87882	2.21304	1.37182
235.2	1.38512	0.134143	0.648078	0.0146392	0.755721	0.161673	0.890902	3.68329	2.87915	2.21326	1.37262
235.4	1.3856	0.134123	0.6482	0.0143372	0.755559	0.161584	0.891138	3.68338	2.8796	2.21362	1.37344
235.6	1.38553	0.134255	0.648433	0.0148229	0.75577	0.161605	0.890895	3.68331	2.87985	2.21426	1.37364
235.8	1.38592	0.134587	0.649026	0.0145903	0.756363	0.161589	0.89117	3.68305	2.87982	2.21427	1.37397
236	1.3862	0.13464	0.649401	0.0146525	0.756305	0.161815	0.891284	3.68323	2.87985	2.21484	1.37416
236.2	1.38642	0.134579	0.649528	0.0147443	0.756786	0.161861	0.891784	3.68316	2.88032	2.2157	1.37462
236.4	1.38686	0.134267	0.649361	0.0146723	0.75687	0.161815	0.892207	3.68338	2.88121	2.21603	1.37461
236.6	1.38754	0.134347	0.649301	0.0148253	0.757053	0.162056	0.892037	3.6838	2.88153	2.21646	1.37456
236.8	1.3882	0.134441	0.649374	0.0144991	0.75721	0.161958	0.892214	3.68414	2.88172	2.21671	1.37492
237	1.38858	0.134481	0.649182	0.0144146	0.757632	0.162219	0.892427	3.68488	2.88222	2.21653	1.37499
237.2	1.38929	0.134255	0.649006	0.0143923	0.758058	0.16261	0.892509	3.6851	2.88247	2.21717	1.37517
237.4	1.38966	0.134147	0.648953	0.014492	0.758114	0.162684	0.892579	3.68488	2.88324	2.21801	1.37516
237.6	1.39053	0.134276	0.649055	0.0142903	0.758201	0.162669	0.892885	3.68512	2.88392	2.21853	1.37532
237.8	1.39144	0.134086	0.649434	0.0143752	0.758751	0.162578	0.892725	3.68488	2.88463	2.21909	1.37563
238	1.39237	0.134157	0.649203	0.0143932	0.758745	0.162731	0.893002	3.68515	2.8852	2.21928	1.37625
238.2	1.39336	0.133548	0.649195	0.0144664	0.758724	0.162928	0.893277	3.6853	2.88599	2.22015	1.37636
238.4	1.39445	0.133214	0.649558	0.0145123	0.758926	0.16267	0.893808	3.68565	2.88663	2.22078	1.37694
238.6	1.39461	0.133329	0.649658	0.0148145	0.75915	0.162598	0.894398	3.68574	2.88716	2.22158	1.37703
238.8	1.3953	0.133228	0.649779	0.014579	0.759472	0.162359	0.894961	3.68582	2.88766	2.22187	1.37756
239	1.39565	0.133214	0.649773	0.0147379	0.759853	0.162378	0.895577	3.68593	2.888	2.22168	1.37816
239.2	1.39614	0.133199	0.650108	0.0143702	0.759869	0.162142	0.896294	3.68612	2.88806	2.22203	1.37845
239.4	1.39634	0.133439	0.650252	0.0141251	0.759926	0.16234	0.897116	3.68612	2.88842	2.22239	1.37883
239.6	1.39653	0.133753	0.650509	0.0141641	0.760033	0.162254	0.897293	3.68617	2.88847	2.22229	1.37859
239.8	1.39682	0.133715	0.651037	0.0141547	0.760309	0.162176	0.897668	3.68625	2.88865	2.22208	1.37906
240	1.39701	0.13349	0.651301	0.0142743	0.760395	0.162092	0.89804	3.68643	2.88865	2.22244	1.37948
240.2	1.39723	0.133523	0.651699	0.0144084	0.760955	0.162039	0.898398	3.68658	2.88862	2.22273	1.38029
240.4	1.39765	0.133173	0.651862	0.0142708	0.761026	0.161514	0.898503	3.68712	2.88899	2.22278	1.38049
240.6	1.39801	0.133334	0.652498	0.0140956	0.761273	0.161476	0.898211	3.68755	2.8887	2.22301	1.381
240.8	1.39844	0.133359	0.652514	0.0138686	0.761326	0.161349	0.898261	3.68731	2.88862	2.22343	1.38175
241	1.39888	0.133353	0.652742	0.0136831	0.761897	0.161486	0.898243	3.68757	2.88894	2.22393	1.38204
241.2	1.39929	0.133269	0.652902	0.0139764	0.761865	0.161325	0.898386	3.68705	2.8893	2.22484	1.38204
241.4	1.39978	0.133211	0.653307	0.0139825	0.762124	0.16124	0.89854	3.68718	2.89006	2.22517	1.3822
241.6	1.40052	0.132738	0.653437	0.014123	0.762583	0.161516	0.898605	3.6872	2.89041	2.22579	1.38275
241.8	1.40136	0.132745	0.653832	0.0145159	0.762823	0.161932	0.898851	3.68736	2.89139	2.22637	1.38331
242	1.40208	0.133026	0.653406	0.014312	0.763138	0.161825	0.899054	3.68754	2.89152	2.22697	1.3835
242.2	1.40287	0.132459	0.653762	0.0141318	0.76327	0.16207	0.899418	3.68775	2.89165	2.22826	1.38362
242.4	1.4036	0.132103	0.654096	0.0144539	0.763832	0.162128	0.899685	3.68808	2.89245	2.22885	1.38417
242.6	1.40414	0.132465	0.654146	0.0145436	0.764317	0.162449	0.900281	3.68821	2.893	2.22947	1.38452
242.8	1.40494	0.132388	0.654166	0.0144945	0.76446	0.162598	0.900447	3.6882	2.89364	2.22985	1.38475
243	1.40524	0.132619	0.654386	0.0142212	0.764879	0.162694	0.900599	3.68831	2.89399	2.23017	1.38516
243.2	1.40582	0.132849	0.654339	0.0144809	0.765313	0.16274	0.901151	3.68878	2.89458	2.2305	1.38576
243.4	1.40577	0.132922	0.654311	0.014756	0.76545	0.16314	0.901668	3.68894	2.89535	2.23113	1.38597
243.6	1.40642	0.132973	0.654582	0.0148629	0.765704	0.163052	0.9018	3.68949	2.89558	2.23131	1.38638
243.8	1.40656	0.133124	0.655329	0.0147607	0.766099	0.163143	0.902258	3.68974	2.89581	2.23141	1.38706
244	1.40711	0.133339	0.655766	0.0143783	0.765989	0.163146	0.902068	3.68998	2.89553	2.23153	1.38761
244.2	1.40769	0.133362	0.655985	0.0141768	0.765979	0.162728	0.901912	3.69035	2.89547	2.2321	1.388
244.4	1.40797	0.133536	0.656334	0.0140297	0.766153	0.162387	0.901961	3.69052	2.89563	2.2326	1.38807
244.6	1.40837	0.13357	0.656344	0.0135386	0.766573	0.162489	0.902129	3.69041	2.89567	2.23278	1.38846
244.8	1.40861	0.133701	0.656263	0.0134955	0.767028	0.162094	0.902456	3.69009	2.896	2.23294	1.38816
245	1.40903	0.133794	0.656582	0.013372	0.767624	0.161718	0.902783	3.69015	2.89636	2.23306	1.3886
245.2	1.40923	0.134057	0.656796	0.0135116	0.767595	0.1615	0.903312	3.69023	2.89666	2.23305	1.38885
245.4	1.40967	0.134264	0.657124	0.0133892	0.767924	0.161538	0.90368	3.69084	2.89678	2.23323	1.3896
245.6	1.41018	0.134437	0.657159	0.0136121	0.768042	0.161574	0.903959	3.69067	2.89715	2.23405	1.38981
245.8	1.41084	0.134829	0.657306	0.013273	0.767986	0.161231	0.904417	3.69097	2.89744	2.23451	1.38983
246	1.41163	0.134923	0.657095	0.0134198	0.768123	0.161077	0.904529	3.69124	2.8975	2.23467	1.39006
246.2	1.41245	0.134309	0.657327	0.0135163	0.768155	0.161111	0.9047	3.69191	2.89785	2.23517	1.39071
246.4	1.41287	0.134295	0.657618	0.0142552	0.768629	0.160891	0.90501	3.69168	2.8986	2.23563	1.39095
246.6	1.41362	0.134702	0.657897	0.014344	0.76884	0.16052	0.905135	3.69191	2.89898	2.23585	1.39112
246.8	1.41416	0.134487	0.657967	0.0145694	0.768979	0.160706	0.905139	3.69196	2.8995	2.2365	1.39157
247	1.41437	0.134466	0.657972	0.0143966	0.769316	0.160127	0.90563	3.69199	2.89983	2.23671	1.39219
247.2	1.41511	0.134236	0.65816	0.0149551	0.76958	0.160376	0.905882	3.69286	2.90025	2.23737	1.39288
247.4	1.41543	0.133664	0.658092	0.0149475	0.769518	0.160545	0.905938	3.69348	2.90081	2.2378	1.3931
247.6	1.41593	0.133335	0.658177	0.0148705	0.76967	0.160387	0.906152	3.6942	2.90113	2.23769	1.39393
247.8	1.41624	0.133119	0.658844	0.0145858	0.769544	0.160427	0.906092	3.69448	2.90121	2.23806	1.39409
248	1.41694	0.133037	0.658789	0.0143143	0.769195	0.16041	0.905768	3.69498	2.90154	2.23842	1.39437
248.2	1.41759	0.132778	0.658993	0.0142601	0.769508	0.160511	0.906199	3.695	2.90238	2.23922	1.39457
248.4	1.41819	0.132764	0.658901	0.0144435	0.76959	0.160742	0.9064	3.69498	2.90271	2.2396	1.39476
248.6	1.41858	0.132605	0.658993	0.0141221	0.770129	0.160875	0.90655	3.69538	2.90365	2.24002	1.39514
248.8	1.41898	0.132883	0.659378	0.014237	0.77074	0.160944	0.906803	3.69498	2.90419	2.24008	1.39511
249	1.4198	0.132791	0.659487	0.0140606	0.77112	0.161128	0.907191	3.69536	2.90447	2.24044	1.39585
249.2	1.42021	0.132934	0.659981	0.0137929	0.771206	0.161506	0.907601	3.69577	2.9047	2.2409	1.39599
249.4	1.42067	0.133114	0.659858	0.0142081	0.771517	0.161542	0.907875	3.696	2.90477	2.24179	1.39647
249.6	1.42118	0.133017	0.660092	0.0140173	0.772047	0.161683	0.908214	3.6958	2.90503	2.24235	1.39635
249.8	1.42183	0.133004	0.660734	0.0137614	0.772033	0.161746	0.908673	3.69588	2.90519	2.24267	1.39659
250	1.42202	0.133062	0.661039	0.0139445	0.772347	0.161823	0.90887	3.69592	2.90544	2.24322	1.39714
250.2	1.42229	0.133127	0.661472	0.0138158	0.772779	0.161579	0.909186	3.6961	2.90566	2.24418	1.39748
250.4	1.42261	0.133405	0.661678	0.0141524	0.77319	0.161525	0.909573	3.69571	2.90567	2.24486	1.39778
250.6	1.42353	0.133256	0.661912	0.0134734	0.773433	0.161815	0.909926	3.69629	2.90564	2.2453	1.39803
250.8	1.42411	0.133151	0.661989	0.0133411	0.773734	0.161922	0.910293	3.69618	2.90561	2.24556	1.39846
251	1.42445	0.133159	0.662043	0.0129832	0.773683	0.161731	0.910655	3.69617	2.90581	2.24587	1.39896
251.2	1.42481	0.132857	0.662248	0.0131722	0.773967	0.162172	0.910695	3.69645	2.90642	2.24627	1.39967
251.4	1.42492	0.132622	0.661787	0.0133489	0.773867	0.162458	0.910853	3.69624	2.9068	2.2467	1.40014
251.6	1.42551	0.132697	0.661644	0.0136966	0.773933	0.162234	0.911343	3.69617	2.90751	2.24727	1.40062
251.8	1.42609	0.133014	0.661554	0.0134018	0.774037	0.162175	0.911811	3.69603	2.90796	2.24831	1.40109
252	1.42676	0.132989	0.661336	0.0132493	0.774043	0.161837	0.912279	3.69568	2.90882	2.24816	1.40158
252.2	1.42724	0.13295	0.661339	0.0138517	0.774332	0.161508	0.912804	3.69552	2.90942	2.2487	1.40193
252.4	1.42814	0.133076	0.661172	0.0136875	0.774342	0.161361	0.912586	3.6955	2.90938	2.24928	1.4023
252.6	1.42871	0.133343	0.661306	0.0133399	0.775042	0.161276	0.912594	3.69563	2.91028	2.24951	1.40261
252.8	1.42969	0.133202	0.661368	0.0134064	0.775628	0.161348	0.912708	3.6954	2.91052	2.2496	1.40267
253	1.42979	0.132852	0.66144	0.0139993	0.775921	0.160813	0.912801	3.69582	2.91044	2.24988	1.40307
253.2	1.42983	0.132432	0.661942	0.0142716	0.776158	0.160776	0.913149	3.69611	2.91073	2.2507	1.40363
253.4	1.4298	0.132796	0.661803	0.0148463	0.776622	0.16083	0.913094	3.69624	2.91081	2.2511	1.40426
253.6	1.43021	0.132674	0.662323	0.0146405	0.776878	0.160914	0.91343	3.69681	2.91122	2.25082	1.40461
253.8	1.43105	0.132785	0.663045	0.0148859	0.777084	0.160613	0.913759	3.69715	2.91148	2.25125	1.40527
254	1.43121	0.132875	0.663077	0.0146105	0.777477	0.160405	0.914251	3.6978	2.91205	2.25168	1.40557
254.2	1.43166	0.132757	0.663167	0.0145496	0.777699	0.16044	0.914721	3.69831	2.91226	2.25181	1.40567
254.4	1.43216	0.132285	0.663088	0.0141562	0.778241	0.160641	0.914909	3.69882	2.91248	2.25173	1.40596
254.6	1.43257	0.13195	0.663194	0.0133622	0.778651	0.160933	0.91544	3.6995	2.91291	2.25153	1.40626
254.8	1.43286	0.132314	0.663315	0.0134554	0.77914	0.160743	0.915439	3.69937	2.91351	2.25148	1.40665
255	1.43316	0.132339	0.663478	0.013501	0.779174	0.160805	0.915757	3.69919	2.91423	2.25205	1.40704
255.2	1.4338	0.13222	0.663446	0.0134703	0.779339	0.160928	0.916008	3.6994	2.91468	2.25278	1.40732
255.4	1.43451	0.132369	0.66336	0.0135312	0.779454	0.160951	0.916093	3.69917	2.91501	2.25318	1.40777
255.6	1.43522	0.132421	0.663299	0.0133615	0.779574	0.160677	0.916339	3.69948	2.91556	2.25354	1.40816
255.8	1.43564	0.132453	0.663425	0.0132295	0.780038	0.160829	0.916841	3.69917	2.91563	2.25371	1.40868
256	1.43644	0.131961	0.66395	0.0131295	0.780393	0.160707	0.916983	3.69908	2.91562	2.25368	1.409
256.2	1.4369	0.132	0.663978	0.0130483	0.780514	0.160824	0.917105	3.69964	2.91542	2.25444	1.40942
256.4	1.4376	0.132106	0.664508	0.0125629	0.780696	0.161162	0.917072	3.6995	2.91567	2.25546	1.40955
256.6	1.43806	0.132032	0.664875	0.0123362	0.781078	0.16146	0.917249	3.69945	2.9162	2.25572	1.40983
256.8	1.43854	0.131598	0.665363	0.0125791	0.781202	0.161331	0.917518	3.69964	2.91635	2.25619	1.41008
257	1.43875	0.13144	0.665586	0.0130219	0.781415	0.161077	0.917802	3.70007	2.91664	2.257	1.41055
257.2	1.43919	0.13127	0.665876	0.0131902	0.781662	0.161348	0.918384	3.70029	2.9172	2.25764	1.41116
257.4	1.44003	0.13153	0.665575	0.0130792	0.781737	0.161411	0.918593	3.70041	2.91739	2.25825	1.41184
257.6	1.44093	0.131474	0.666083	0.012829	0.781677	0.160987	0.919171	3.701	2.91723	2.25834	1.41258
257.8	1.4416	0.131353	0.666442	0.0129158	0.782013	0.160598	0.919894	3.70089	2.91763	2.25858	1.41328
258	1.4418	0.131226	0.666513	0.0126183	0.782069	0.160684	0.920194	3.70114	2.91817	2.259	1.41351
258.2	1.44202	0.131016	0.66654	0.012636	0.782159	0.160422	0.920155	3.70144	2.91841	2.25938	1.41387
258.4	1.4425	0.130942	0.666611	0.0123359	0.782468	0.15999	0.920255	3.70198	2.91913	2.25973	1.41462
258.6	1.44289	0.131169	0.666572	0.0119426	0.782602	0.159658	0.920528	3.7022	2.91964	2.25974	1.41502
258.8	1.4434	0.131391	0.666571	0.0120882	0.782738	0.159095	0.920597	3.70175	2.92016	2.26038	1.41521
259	1.44356	0.131006	0.666514	0.0120283	0.782814	0.158429	0.920616	3.70147	2.92074	2.26121	1.41545
259.2	1.44398	0.131001	0.666844	0.0118312	0.782945	0.158106	0.92045	3.70173	2.92119	2.26135	1.41565
259.4	1.44428	0.131159	0.667045	0.0122808	0.783109	0.15817	0.920271	3.70127	2.92222	2.26142	1.41633
259.6	1.44474	0.131123	0.66695	0.0121604	0.783053	0.158106	0.92041	3.70123	2.92233	2.26173	1.41639
259.8	1.4451	0.131179	0.667225	0.0120521	0.78371	0.158318	0.920578	3.70145	2.9226	2.26211	1.41644
260	1.44543	0.131195	0.667645	0.0119985	0.783765	0.158585	0.920711	3.70163	2.92261	2.26293	1.41666
260.2	1.44564	0.131468	0.668055	0.0116118	0.783681	0.158845	0.92116	3.7017	2.923	2.26358	1.41682
260.4	1.44614	0.131576	0.668449	0.0113959	0.783789	0.159185	0.921407	3.70202	2.92377	2.26397	1.4169
260.6	1.44677	0.131705	0.668578	0.0114511	0.783975	0.159436	0.921234	3.7024	2.92399	2.26401	1.41748
260.8	1.44691	0.131747	0.66888	0.0114167	0.78433	0.159543	0.921562	3.703	2.92464	2.26458	1.41765
261	1.44739	0.132384	0.669113	0.012079	0.784537	0.160104	0.922218	3.70341	2.92521	2.26529	1.41794
261.2	1.44821	0.132379	0.669139	0.0123014	0.784656	0.1604	0.922512	3.70357	2.92547	2.26605	1.41859
261.4	1.44888	0.132503	0.669212	0.0123769	0.784659	0.16026	0.922854	3.70381	2.92541	2.26646	1.41895
261.6	1.44936	0.132496	0.669574	0.0123307	0.784747	0.160274	0.92345	3.70425	2.92527	2.26652	1.41955
261.8	1.45018	0.132593	0.669683	0.0124697	0.784973	0.160372	0.923798	3.70446	2.92562	2.26704	1.41983
262	1.45105	0.132633	0.669801	0.012423	0.784844	0.160643	0.923926	3.70512	2.92591	2.26779	1.42026
262.2	1.45149	0.132379	0.669912	0.0124303	0.784848	0.160486	0.924314	3.70611	2.92614	2.26807	1.42115
262.4	1.45201	0.132072	0.669807	0.012229	0.785497	0.160561	0.92466	3.70631	2.92667	2.26806	1.42169
262.6	1.45226	0.13193	0.670025	0.0118553	0.786038	0.160311	0.924757	3.70612	2.9276	2.26783	1.42196
262.8	1.45271	0.131685	0.669959	0.0120506	0.78635	0.15969	0.925001	3.70585	2.92785	2.26808	1.42219
263	1.45278	0.131371	0.670242	0.0119032	0.786841	0.159321	0.925258	3.70577	2.9283	2.2685	1.42239
263.2	1.45336	0.131306	0.67082	0.0118494	0.786853	0.159226	0.925641	3.70622	2.92873	2.2686	1.42252
263.4	1.45361	0.13067	0.670736	0.0119868	0.787166	0.159399	0.925911	3.7062	2.92956	2.2691	1.42299
263.6	1.45389	0.130184	0.670827	0.0113659	0.787557	0.159324	0.925951	3.70633	2.92964	2.26954	1.42308
263.8	1.45413	0.130084	0.671577	0.0115868	0.788033	0.158973	0.926025	3.70668	2.93014	2.26983	1.42328
264	1.4546	0.129939	0.671952	0.011398	0.787812	0.159068	0.926265	3.70678	2.9303	2.27001	1.42356
264.2	1.45512	0.1298	0.672126	0.0112421	0.788222	0.158775	0.926217	3.7069	2.93116	2.27017	1.42403
264.4	1.45569	0.129723	0.671985	0.0114003	0.788537	0.158931	0.925902	3.70732	2.93193	2.27034	1.42425
264.6	1.45605	0.129839	0.672154	0.0113458	0.78878	0.159252	0.925796	3.70733	2.93232	2.27088	1.42455
264.8	1.45629	0.12987	0.672438	0.0116673	0.788961	0.159322	0.926087	3.70705	2.93293	2.27137	1.42453
265	1.45698	0.130247	0.672359	0.0120788	0.788717	0.159569	0.926199	3.70685	2.9333	2.27218	1.4248
265.2	1.45788	0.130159	0.671971	0.0118642	0.788794	0.159322	0.926251	3.70675	2.93302	2.27282	1.42523
265.4	1.4581	0.130457	0.671513	0.0121216	0.788933	0.159381	0.926559	3.70667	2.93304	2.27297	1.42533
265.6	1.45874	0.130664	0.67146	0.0117818	0.789265	0.159745	0.926698	3.7066	2.93307	2.27385	1.42599
265.8	1.45961	0.131249	0.671582	0.0119205	0.78961	0.159867	0.9267	3.70671	2.93331	2.27407	1.426
266	1.4602	0.131104	0.671588	0.0120226	0.789486	0.160137	0.927002	3.70693	2.93381	2.27448	1.42679
266.2	1.46025	0.130934	0.671964	0.0121247	0.789985	0.16026	0.927189	3.70689	2.93377	2.27488	1.42751
266.4	1.46066	0.131073	0.671894	0.0125157	0.790768	0.160076	0.927205	3.70681	2.93427	2.27506	1.42739
266.6	1.46063	0.131348	0.672239	0.0123534	0.790743	0.159561	0.927582	3.70666	2.93463	2.27547	1.42746
266.8	1.46093	0.131528	0.671947	0.0120109	0.79087	0.159267	0.927966	3.7073	2.93461	2.27613	1.42762
267	1.4609	0.131516	0.672118	0.011476	0.791137	0.159582	0.928472	3.70757	2.935	2.27697	1.42792
267.2	1.46137	0.131249	0.672327	0.0112073	0.791384	0.159338	0.928894	3.70804	2.93525	2.27744	1.42816
267.4	1.46126	0.130833	0.672217	0.0111574	0.79196	0.15927	0.928927	3.70798	2.93571	2.2777	1.42857
267.6	1.46142	0.130585	0.672337	0.0109602	0.792144	0.158909	0.929264	3.70823	2.93587	2.27795	1.42884
267.8	1.46198	0.130972	0.672682	0.0109415	0.792175	0.158302	0.929917	3.70885	2.93602	2.27815	1.42904
268	1.46284	0.130814	0.672714	0.0107074	0.792013	0.158168	0.930264	3.70916	2.93617	2.2783	1.42944
268.2	1.4633	0.130883	0.672915	0.0107238	0.792414	0.158115	0.930337	3.70925	2.93656	2.27868	1.42993
268.4	1.46421	0.130795	0.672998	0.010553	0.792288	0.158231	0.93053	3.7095	2.93687	2.27883	1.43024
268.6	1.46485	0.130588	0.672913	0.0104127	0.792339	0.158188	0.930905	3.70962	2.93686	2.27926	1.43065
268.8	1.46513	0.130804	0.672943	0.0105097	0.792021	0.158075	0.931243	3.70918	2.93691	2.27993	1.43114
269	1.46582	0.130705	0.672793	0.0100371	0.7921	0.158192	0.931628	3.70952	2.93695	2.28027	1.432
269.2	1.46647	0.130778	0.672801	0.0101544	0.792145	0.157879	0.932062	3.70928	2.93709	2.28046	1.43237
269.4	1.46697	0.130725	0.673035	0.0103764	0.792222	0.158012	0.931912	3.70951	2.9377	2.28054	1.43294
269.6	1.46737	0.130729	0.673825	0.0103497	0.792219	0.158086	0.932079	3.70942	2.93825	2.28079	1.43364
269.8	1.46847	0.130811	0.674494	0.0107163	0.792129	0.157973	0.932242	3.70953	2.93918	2.28093	1.4339
270	1.4692	0.130418	0.675234	0.0109649	0.791895	0.158318	0.932423	3.70967	2.93971	2.28162	1.43469
270.2	1.46907	0.130383	0.675569	0.0111601	0.792093	0.158317	0.932805	3.70984	2.94027	2.28204	1.43503
270.4	1.46948	0.130507	0.675959	0.0111128	0.792256	0.158176	0.933052	3.70974	2.94104	2.2827	1.43502
270.6	1.46978	0.130335	0.676176	0.0105659	0.792215	0.158335	0.933472	3.70963	2.94138	2.28349	1.43505
270.8	1.47011	0.130473	0.676412	0.0101415	0.792417	0.158463	0.933547	3.70996	2.94212	2.2842	1.43524
271	1.47066	0.130549	0.676512	0.0103912	0.793028	0.158753	0.933824	3.70986	2.9425	2.28465	1.43547
271.2	1.47121	0.130117	0.676461	0.0105592	0.793345	0.158409	0.934145	3.70979	2.94264	2.28534	1.43541
271.4	1.47175	0.12973	0.676471	0.0105594	0.793777	0.158234	0.934246	3.70988	2.94253	2.28529	1.43549
271.6	1.47224	0.129596	0.67622	0.010655	0.79413	0.158158	0.935055	3.71031	2.94265	2.2857	1.436
271.8	1.47287	0.129832	0.676371	0.0106428	0.794684	0.158117	0.9354	3.71055	2.94266	2.28619	1.43659
272	1.47352	0.129644	0.676557	0.0104177	0.795404	0.157697	0.9355	3.71123	2.94283	2.28596	1.43723
272.2	1.47392	0.129939	0.676429	0.00992562	0.796123	0.157803	0.935509	3.71187	2.94302	2.28639	1.43792
272.4	1.4746	0.129825	0.67635	0.00982852	0.796645	0.157733	0.935717	3.71219	2.9432	2.28662	1.43833
272.6	1.47475	0.129648	0.676166	0.00997685	0.797502	0.157944	0.935954	3.71203	2.94318	2.28701	1.4386
272.8	1.47537	0.129942	0.676202	0.0100153	0.797739	0.157876	0.936264	3.71185	2.9435	2.28739	1.43909
273	1.47613	0.129533	0.676021	0.0104494	0.798437	0.157611	0.936109	3.71184	2.94348	2.28752	1.4395
273.2	1.47648	0.129447	0.676309	0.0107321	0.798286	0.157712	0.936061	3.71175	2.94412	2.28801	1.43954
273.4	1.47691	0.129767	0.676867	0.0109831	0.798312	0.157957	0.936059	3.71219	2.94464	2.28806	1.44065
273.6	1.47752	0.130129	0.677383	0.0109139	0.798551	0.158245	0.936332	3.71225	2.945	2.28824	1.44071
273.8	1.47861	0.130248	0.677684	0.011215	0.798471	0.158188	0.936127	3.71242	2.94547	2.2886	1.44075
274	1.47888	0.130082	0.677886	0.0112508	0.79846	0.158465	0.936187	3.71255	2.9459	2.28879	1.441
274.2	1.4787	0.130326	0.677931	0.010849	0.798682	0.158348	0.936422	3.71228	2.94637	2.28924	1.44093
274.4	1.4793	0.130465	0.678392	0.0106169	0.798788	0.158057	0.936385	3.71202	2.94676	2.28997	1.44073
274.6	1.47999	0.130333	0.678512	0.0103732	0.798887	0.157759	0.936624	3.71252	2.94705	2.29063	1.44083
274.8	1.48015	0.130934	0.678743	0.0104887	0.798917	0.157312	0.936699	3.71262	2.94749	2.29127	1.44089
275	1.48059	0.130927	0.67868	0.0108957	0.798869	0.157049	0.937102	3.71276	2.94792	2.29206	1.44103
275.2	1.48125	0.130323	0.678709	0.0106712	0.798732	0.156747	0.937276	3.71331	2.94816	2.29255	1.44106
275.4	1.48186	0.129959	0.678915	0.010307	0.798978	0.156297	0.937546	3.7137	2.94833	2.29257	1.4414
275.6	1.48224	0.129734	0.678861	0.0102412	0.799307	0.155872	0.93828	3.71451	2.94895	2.29303	1.44171
275.8	1.48234	0.129548	0.679099	0.00990184	0.800005	0.155637	0.938252	3.71484	2.94938	2.29336	1.44206
276	1.48283	0.129474	0.679288	0.00947934	0.800306	0.155211	0.938671	3.71581	2.94986	2.29342	1.4424
276.2	1.48324	0.129661	0.679358	0.00950872	0.800516	0.155414	0.93884	3.71595	2.95033	2.29402	1.4429
276.4	1.48341	0.129219	0.679768	0.00984954	0.800889	0.155457	0.93922	3.71606	2.95073	2.29413	1.44287
276.6	1.48398	0.129093	0.679551	0.0102362	0.801129	0.155636	0.939748	3.71587	2.95134	2.29437	1.44316
276.8	1.48482	0.129158	0.679358	0.0103737	0.801041	0.155829	0.940282	3.71624	2.95126	2.29507	1.44352
277	1.485	0.129058	0.679173	0.0104152	0.800869	0.156251	0.940497	3.71657	2.95136	2.29552	1.44384
277.2	1.48562	0.128944	0.679292	0.0103589	0.800471	0.156635	0.940692	3.717	2.95225	2.29596	1.4442
277.4	1.48627	0.129188	0.67939	0.0103198	0.800453	0.156876	0.940927	3.71748	2.95247	2.29583	1.44486
277.6	1.48705	0.128938	0.679439	0.0101143	0.800603	0.157215	0.941094	3.7176	2.95308	2.29594	1.44482
277.8	1.4878	0.128731	0.679169	0.0101032	0.800368	0.156982	0.94146	3.71793	2.95338	2.29671	1.44521
278	1.48824	0.128726	0.679283	0.0100281	0.800955	0.157168	0.94176	3.71803	2.9538	2.29696	1.4457
278.2	1.48892	0.129167	0.67947	0.00946228	0.80121	0.157041	0.941927	3.71773	2.95389	2.29732	1.44585
278.4	1.48949	0.12927	0.679545	0.00927191	0.801543	0.156753	0.942105	3.71775	2.95395	2.29804	1.44628
278.6	1.49014	0.12962	0.680108	0.00902257	0.801998	0.156422	0.942457	3.71779	2.95399	2.29864	1.44713
278.8	1.49007	0.130085	0.680051	0.00924776	0.802333	0.156438	0.942514	3.71745	2.95427	2.29896	1.44747
279	1.49066	0.129719	0.680559	0.00910745	0.802734	0.156545	0.942696	3.71723	2.95484	2.29942	1.44784
279.2	1.49134	0.129559	0.680764	0.00878109	0.803084	0.156334	0.942872	3.71754	2.95514	2.29977	1.4481
279.4	1.49173	0.129572	0.681275	0.00889659	0.803453	0.15615	0.943256	3.71759	2.95593	2.30012	1.44822
279.6	1.49228	0.129265	0.681471	0.00918137	0.804069	0.155766	0.94374	3.71791	2.95667	2.30055	1.4482
279.8	1.49243	0.12944	0.68165	0.00946974	0.804565	0.15601	0.943854	3.71756	2.95676	2.30112	1.449
280	1.4929	0.129665	0.681947	0.0096489	0.804444	0.155866	0.94432	3.71801	2.95731	2.30158	1.44963
280.2	1.49345	0.129986	0.682148	0.0100614	0.804805	0.15567	0.944505	3.71812	2.95817	2.30201	1.45005
280.4	1.49377	0.129666	0.682071	0.0101418	0.804701	0.155477	0.944938	3.71806	2.95875	2.30239	1.4504
280.6	1.49474	0.129836	0.681963	0.0101672	0.804674	0.155615	0.945417	3.71833	2.95872	2.30299	1.45107
280.8	1.4952	0.129936	0.681867	0.0100788	0.804596	0.155674	0.94549	3.71873	2.95851	2.30357	1.45139
281	1.49525	0.129898	0.681839	0.0101902	0.804431	0.155754	0.945296	3.71893	2.95912	2.30371	1.45183
281.2	1.49628	0.129541	0.681567	0.0103291	0.804571	0.155844	0.94526	3.71902	2.95974	2.30409	1.45229
281.4	1.49638	0.12941	0.681635	0.00998272	0.80468	0.155968	0.945572	3.71936	2.95946	2.30428	1.45273
281.6	1.49688	0.128925	0.681548	0.010233	0.804862	0.156047	0.945586	3.71949	2.96012	2.30463	1.45317
281.8	1.49753	0.128803	0.681554	0.0102813	0.804809	0.155883	0.946127	3.71961	2.95979	2.30509	1.45336
282	1.49819	0.128579	0.681499	0.0103353	0.805037	0.156073	0.945561	3.71972	2.95995	2.30526	1.45355
282.2	1.49854	0.128724	0.681636	0.00989953	0.804817	0.155729	0.945677	3.71971	2.95987	2.30563	1.45364
282.4	1.49901	0.128905	0.681594	0.0100279	0.805364	0.155652	0.945913	3.71967	2.95979	2.30601	1.45389
282.6	1.49935	0.129094	0.681893	0.0101391	0.805562	0.155561	0.946291	3.7198	2.96002	2.30655	1.45441
282.8	1.49956	0.129099	0.681937	0.0105302	0.805802	0.155667	0.94642	3.72003	2.96084	2.30718	1.45462
283	1.50028	0.128911	0.682313	0.0103903	0.805946	0.155594	0.946721	3.72031	2.9614	2.30796	1.45495
283.2	1.50086	0.128905	0.682485	0.0102464	0.806027	0.155555	0.94705	3.72113	2.96188	2.30828	1.45508
283.4	1.5015	0.128453	0.68304	0.0102722	0.806568	0.155527	0.94728	3.72138	2.9625	2.30876	1.45531
283.6	1.50206	0.128296	0.683137	0.0101034	0.807116	0.155239	0.947448	3.72152	2.9631	2.30931	1.45552
283.8	1.50279	0.128494	0.68356	0.00995674	0.807505	0.155322	0.947986	3.72149	2.96324	2.30967	1.45596
284	1.50298	0.128352	0.683697	0.00983418	0.807976	0.155036	0.948463	3.72153	2.96416	2.31001	1.45614
284.2	1.50334	0.128078	0.68392	0.00993735	0.808539	0.154979	0.948844	3.72132	2.96445	2.3104	1.45617
284.4	1.50376	0.127609	0.684116	0.00935995	0.808753	0.15495	0.949009	3.72108	2.96472	2.31096	1.45656
284.6	1.50438	0.127603	0.684405	0.00935336	0.809114	0.155077	0.949119	3.72123	2.96486	2.31151	1.457
284.8	1.50469	0.127549	0.684409	0.00924489	0.809422	0.155198	0.949014	3.7213	2.96524	2.31132	1.45721
285	1.50475	0.127449	0.68458	0.00932158	0.809798	0.155211	0.948786	3.72113	2.96552	2.31152	1.45772
285.2	1.50535	0.127238	0.684525	0.0091991	0.809692	0.155536	0.948951	3.72119	2.96567	2.3118	1.45793
285.4	1.50515	0.126919	0.684558	0.00902699	0.809849	0.155873	0.948914	3.7212	2.9656	2.31177	1.4579
285.6	1.5058	0.126555	0.68472	0.00922818	0.809847	0.156384	0.949309	3.72141	2.96665	2.31182	1.45812
285.8	1.50631	0.126576	0.684777	0.00942891	0.809586	0.156386	0.949623	3.72126	2.96698	2.3122	1.4584
286	1.50692	0.126692	0.684913	0.00928233	0.809733	0.156322	0.949654	3.72149	2.96726	2.31282	1.45891
286.2	1.50716	0.12753	0.685415	0.00933436	0.809963	0.156208	0.950453	3.72164	2.96751	2.31287	1.45919
286.4	1.50821	0.127844	0.685475	0.00949452	0.810461	0.156377	0.950859	3.7218	2.96791	2.3132	1.4597
286.6	1.50895	0.127669	0.6856	0.00964274	0.810376	0.156395	0.951363	3.72212	2.96866	2.3139	1.46043
286.8	1.50986	0.128173	0.686113	0.00972286	0.810942	0.156538	0.951291	3.72272	2.96927	2.3141	1.46081
287	1.51061	0.128227	0.686246	0.00954172	0.811568	0.156693	0.95176	3.72336	2.9693	2.3144	1.46129
287.2	1.51135	0.128188	0.686887	0.00947371	0.812215	0.156696	0.952228	3.72359	2.96993	2.31441	1.46165
287.4	1.51166	0.128061	0.687086	0.00914244	0.812672	0.156519	0.952903	3.72383	2.97066	2.31505	1.46226
287.6	1.5121	0.128237	0.687193	0.00885566	0.81283	0.156428	0.953092	3.72371	2.97117	2.31513	1.46237
287.8	1.5124	0.128101	0.687507	0.00894691	0.813097	0.156395	0.953513	3.72376	2.97157	2.3155	1.46262
288	1.51228	0.127943	0.687586	0.00915246	0.813212	0.156384	0.953251	3.72368	2.97206	2.31593	1.46291
288.2	1.51278	0.127883	0.687681	0.00915473	0.81318	0.156771	0.953195	3.72396	2.97264	2.31617	1.46333
288.4	1.51333	0.127736	0.68756	0.00870662	0.813062	0.156663	0.953154	3.72429	2.97306	2.31685	1.46359
288.6	1.51368	0.127558	0.687328	0.00894995	0.812572	0.156836	0.953254	3.72454	2.9735	2.31727	1.46411
288.8	1.51412	0.12751	0.687413	0.00908971	0.81248	0.156939	0.953314	3.72508	2.9736	2.31762	1.46418
289	1.51398	0.127486	0.687675	0.00944934	0.812271	0.156824	0.952977	3.72513	2.9741	2.31829	1.46455
289.2	1.51435	0.127011	0.687769	0.0095541	0.811715	0.157052	0.95325	3.72534	2.97418	2.31871	1.46446
289.4	1.5149	0.127153	0.687673	0.00953009	0.811925	0.157385	0.953464	3.72549	2.97466	2.31919	1.46437
289.6	1.51567	0.127248	0.687723	0.00951114	0.811779	0.157216	0.954126	3.72547	2.9752	2.31958	1.46467
289.8	1.51608	0.127297	0.687704	0.00944913	0.81199	0.157069	0.954323	3.7252	2.97516	2.32034	1.46517
290	1.51639	0.127483	0.688134	0.0091509	0.812321	0.157138	0.954711	3.72552	2.97503	2.32081	1.46521
290.2	1.51689	0.127936	0.688286	0.00909833	0.812547	0.15702	0.954896	3.72573	2.97509	2.32097	1.46536
290.4	1.51768	0.127635	0.688278	0.00887367	0.812936	0.156492	0.955129	3.726	2.97525	2.32172	1.46562
290.6	1.5182	0.127638	0.688549	0.00894022	0.81335	0.15628	0.95512	3.72593	2.97546	2.32215	1.46622
290.8	1.51857	0.127948	0.689187	0.00909607	0.814086	0.156266	0.955479	3.72615	2.97561	2.32248	1.46672
291	1.51871	0.127813	0.689314	0.00939534	0.814274	0.155849	0.955957	3.72613	2.97626	2.32308	1.46716
291.2	1.5192	0.128083	0.689786	0.00941563	0.81457	0.155546	0.956414	3.72618	2.9771	2.32361	1.46756
291.4	1.5196	0.128099	0.690027	0.00921527	0.814672	0.155176	0.956404	3.72646	2.97782	2.32376	1.46796
291.6	1.51986	0.128055	0.690165	0.00919314	0.814735	0.154907	0.956134	3.72653	2.9781	2.32374	1.46824
291.8	1.51995	0.128115	0.69043	0.00953613	0.814845	0.154755	0.956153	3.72678	2.97873	2.32416	1.46882
292	1.52033	0.12806	0.69064	0.00940979	0.81498	0.154575	0.956315	3.72668	2.97935	2.32454	1.46942
292.2	1.52102	0.128111	0.690679	0.00974656	0.815021	0.154634	0.956798	3.72702	2.97975	2.32488	1.46975
292.4	1.52139	0.128334	0.69075	0.0094469	0.815024	0.154377	0.957133	3.72715	2.97958	2.32547	1.47038
292.6	1.5216	0.128106	0.691067	0.00992479	0.814914	0.154685	0.957366	3.72738	2.98006	2.32578	1.47092
292.8	1.52233	0.128117	0.691169	0.0100693	0.81537	0.154565	0.957611	3.72774	2.98015	2.32597	1.4714
293	1.52245	0.128005	0.691102	0.00978598	0.815542	0.154467	0.957655	3.72791	2.98039	2.32562	1.47183
293.2	1.52319	0.127846	0.691239	0.00954696	0.815726	0.154562	0.958113	3.72815	2.98069	2.32599	1.47169
293.4	1.52386	0.128377	0.690971	0.00914829	0.816293	0.154953	0.958184	3.72816	2.98114	2.32641	1.47171
293.6	1.52431	0.128132	0.691088	0.00879187	0.816618	0.154726	0.958472	3.72792	2.98142	2.32678	1.47216
293.8	1.52483	0.128073	0.690932	0.00829903	0.816813	0.1552	0.958659	3.72826	2.98133	2.32725	1.47242
294	1.52531	0.128281	0.690922	0.00830298	0.816728	0.1553	0.958939	3.72836	2.98121	2.32743	1.47255
294.2	1.52604	0.128289	0.69086	0.00782062	0.816922	0.155148	0.958944	3.72842	2.98129	2.32794	1.4734
294.4	1.52669	0.128018	0.69063	0.00777309	0.817188	0.155119	0.959328	3.72853	2.98157	2.3285	1.47359
294.6	1.52728	0.127904	0.690672	0.00763355	0.816985	0.155251	0.959238	3.72823	2.982	2.32924	1.47424
294.8	1.52775	0.127846	0.690751	0.00806713	0.816981	0.155204	0.95989	3.72825	2.98238	2.32982	1.4746
295	1.52845	0.128164	0.69084	0.00780374	0.817156	0.155196	0.960063	3.72834	2.98319	2.33059	1.47444
295.2	1.52899	0.128565	0.690788	0.00774676	0.817751	0.155109	0.960567	3.72895	2.9836	2.33125	1.47506
295.4	1.52973	0.128291	0.690388	0.00768698	0.817884	0.154856	0.960564	3.72937	2.98423	2.33123	1.4755
295.6	1.53001	0.128106	0.690042	0.00783298	0.81811	0.154778	0.961274	3.72979	2.98434	2.33145	1.47573
295.8	1.53019	0.128265	0.690083	0.00799854	0.818492	0.154731	0.961495	3.72994	2.9847	2.33214	1.47616
296	1.5306	0.128216	0.690131	0.00796743	0.81895	0.15478	0.961639	3.73042	2.9852	2.33234	1.47659
296.2	1.53098	0.128196	0.690071	0.0082172	0.819119	0.15476	0.961497	3.731	2.98513	2.33275	1.47703
296.4	1.53145	0.128519	0.690229	0.00799719	0.819211	0.154971	0.96144	3.73146	2.98529	2.33325	1.47764
296.6	1.53206	0.128091	0.690438	0.00814773	0.819438	0.154991	0.961449	3.73204	2.9857	2.33354	1.4777
296.8	1.53273	0.128017	0.690561	0.00788218	0.819968	0.155204	0.961597	3.73221	2.98607	2.33342	1.47803
297	1.53304	0.128152	0.690862	0.00791554	0.820239	0.155412	0.96153	3.73263	2.98649	2.33364	1.47812
297.2	1.5336	0.128318	0.691158	0.00796865	0.820538	0.155148	0.961222	3.73286	2.98718	2.33415	1.47808
297.4	1.53396	0.128475	0.691446	0.00785562	0.820713	0.155128	0.96113	3.73286	2.98738	2.3345	1.47846
297.6	1.53441	0.128083	0.692025	0.00794013	0.820814	0.155089	0.961575	3.73334	2.98742	2.33483	1.47882
297.8	1.53503	0.127998	0.692348	0.0077473	0.820753	0.155187	0.961873	3.73365	2.98756	2.33506	1.47895
298	1.53556	0.12786	0.692956	0.00789524	0.820834	0.154981	0.962166	3.7335	2.98779	2.33545	1.47922
298.2	1.53613	0.127561	0.693354	0.00768025	0.821055	0.154882	0.962273	3.7335	2.98819	2.336	1.47957
298.4	1.53663	0.127422	0.693562	0.00789336	0.821194	0.154787	0.96283	3.73321	2.98848	2.33644	1.47956
298.6	1.53704	0.127324	0.694027	0.00786516	0.821298	0.154707	0.963183	3.73275	2.98878	2.33696	1.47985
298.8	1.53742	0.127447	0.694305	0.00820774	0.821812	0.154744	0.963917	3.73247	2.9889	2.33712	1.48008
299	1.53791	0.127632	0.694387	0.007874	0.822387	0.154883	0.964486	3.73214	2.98934	2.33735	1.48019
299.2	1.53816	0.127739	0.694114	0.0082427	0.822837	0.154813	0.965138	3.73196	2.98931	2.33732	1.48072
299.4	1.53867	0.127518	0.693948	0.00839611	0.823088	0.155052	0.965527	3.73164	2.98942	2.337	1.48072
299.6	1.53851	0.1276	0.693962	0.00866456	0.823544	0.155401	0.966132	3.73125	2.98938	2.3369	1.48074
299.8	1.53842	0.127751	0.69384	0.0086172	0.824	0.155676	0.966175	3.731	2.98943	2.337	1.4812
300	1.53842	0.127751	0.69384	0.0086172	0.824	0.155676	0.966175	3.731	2.98943	2.337	1.4812
300.2	1.47847	0.116099	0.660715	0.00580242	0.785904	0.142642	0.922133	3.6622	2.90995	2.26021	1.43093
300.4	1.4123	0.104307	0.625253	0.0030408	0.744918	0.128756	0.874604	3.58339	2.8199	2.17422	1.37553
300.6	1.34234	0.0924954	0.589004	0.00029033	0.702161	0.115264	0.824768	3.4957	2.7207	2.08091	1.31654
300.8	1.27038	0.0808443	0.5526	-0.00228784	0.65912	0.102331	0.773986	3.40042	2.61455	1.98277	1.25528
301	1.19866	0.0699419	0.517297	-0.00431284	0.617162	0.0896774	0.72373	3.29971	2.50387	1.88181	1.19386
301.2	1.129	0.0601737	0.484503	-0.00607713	0.577607	0.0784261	0.675679	3.19609	2.39158	1.78091	1.13408
301.4	1.06363	0.0521998	0.45537	-0.00768831	0.541796	0.0686224	0.630955	3.0918	2.28104	1.68344	1.07812
301.6	1.00522	0.0459026	0.430661	-0.00824449	0.511541	0.0611994	0.592037	2.98978	2.17498	1.59254	1.02767
301.8	0.956022	0.0420508	0.411837	-0.00822908	0.487857	0.0560795	0.560114	2.89325	2.07729	1.51101	0.984586
302	0.918892	0.0409891	0.400121	-0.00764282	0.472592	0.0540381	0.5373	2.80581	1.99183	1.44303	0.95159
302.2	0.896732	0.0430739	0.396971	-0.00585241	0.466905	0.055691	0.525596	2.73124	1.92277	1.39207	0.930637
302.4	0.877546	0.0441422	0.394764	-0.0049532	0.461836	0.0565701	0.515245	2.66041	1.8588	1.34519	0.911925
302.6	0.860341	0.0444691	0.392215	-0.00446862	0.457098	0.0567096	0.505726	2.59328	1.79867	1.3023	0.895484
302.8	0.84495	0.0447771	0.389095	-0.00427501	0.453083	0.0560875	0.496991	2.52925	1.74271	1.26297	0.880614
303	0.831204	0.0447506	0.386368	-0.003615	0.449394	0.0558765	0.489904	2.46749	1.69024	1.22691	0.867634
303.2	0.818844	0.0446759	0.384215	-0.00286662	0.446054	0.0557272	0.483178	2.40858	1.64135	1.19368	0.855802
303.4	0.807834	0.0447938	0.382201	-0.00216676	0.442989	0.0554029	0.477338	2.35246	1.59529	1.16348	0.845415
303.6	0.798076	0.0447957	0.38025	-0.00211602	0.440039	0.0551487	0.471802	2.29893	1.55202	1.13525	0.836188
303.8	0.789797	0.0449157	0.378636	-0.00144427	0.437589	0.0551168	0.46677	2.24722	1.51093	1.10933	0.828029
304	0.782175	0.0451676	0.377131	-0.00073086	0.435416	0.054808	0.462481	2.19674	1.47215	1.08525	0.820265
304.2	0.775294	0.0445727	0.375387	-0.00052092	0.433212	0.0544774	0.45865	2.14855	1.43622	1.06294	0.81338
304.4	0.768556	0.0444357	0.373888	-6.6e-06	0.431198	0.0542014	0.455387	2.1025	1.40233	1.04213	0.806917
304.6	0.763063	0.0438293	0.372788	0.00023588	0.429164	0.0546857	0.452631	2.05804	1.37034	1.02302	0.801072
304.8	0.758402	0.0430307	0.371213	0.00075625	0.427661	0.0544852	0.449859	2.01467	1.34009	1.00552	0.795426
305	0.753696	0.0425812	0.37	0.00092244	0.426105	0.0538042	0.447147	1.9732	1.3114	0.988928	0.790501
305.2	0.749477	0.0421373	0.369187	0.00113574	0.424664	0.0534684	0.444792	1.93321	1.28435	0.97359	0.786048
305.4	0.745686	0.0421473	0.368368	0.00126806	0.423486	0.0531669	0.442338	1.89414	1.25897	0.95991	0.781832
305.6	0.742293	0.0417052	0.367227	0.00153658	0.422525	0.0529383	0.440709	1.85652	1.23459	0.946525	0.777928
305.8	0.739283	0.0418699	0.366453	0.00144335	0.421252	0.0526625	0.43861	1.82066	1.21179	0.933872	0.774254
306	0.736854	0.0421108	0.365511	0.00155902	0.420453	0.0527823	0.436906	1.78613	1.19016	0.922299	0.771034
306.2	0.734345	0.0417766	0.36489	0.00187301	0.419496	0.0527696	0.435334	1.75259	1.16962	0.911179	0.767356
306.4	0.731605	0.0415413	0.364184	0.00185433	0.418818	0.0523644	0.433441	1.72	1.14983	0.90041	0.763999
306.6	0.729051	0.0413554	0.363462	0.00165185	0.417974	0.0522254	0.431858	1.68886	1.13089	0.890668	0.761378
306.8	0.727066	0.0415653	0.362481	0.00154195	0.417774	0.0518258	0.430079	1.65857	1.11332	0.881922	0.758676
307	0.725054	0.0415154	0.361752	0.00191402	0.417004	0.0516597	0.42881	1.62902	1.09601	0.873438	0.756364
307.2	0.723025	0.041438	0.361534	0.0014881	0.416386	0.0521285	0.427423	1.60063	1.07975	0.865821	0.754112
307.4	0.721075	0.0417405	0.360927	0.00128433	0.415461	0.0518653	0.42635	1.57312	1.06372	0.858757	0.752366
307.6	0.719078	0.0417932	0.360279	0.00097038	0.414912	0.051891	0.4253	1.54645	1.04875	0.851922	0.750951
307.8	0.717733	0.0412575	0.359688	0.00062656	0.414405	0.0515357	0.424018	1.51983	1.03399	0.845339	0.749939
308	0.716327	0.0413182	0.35873	0.00115668	0.414075	0.0511245	0.423331	1.49402	1.02039	0.839361	0.748388
308.2	0.714633	0.0408112	0.357979	0.0014322	0.413522	0.0506677	0.422227	1.4693	1.00742	0.833191	0.747075
308.4	0.71326	0.0404329	0.357277	0.00158005	0.412983	0.050608	0.421417	1.44508	0.994868	0.827799	0.745699
308.6	0.712292	0.039903	0.35641	0.00182344	0.412056	0.0502727	0.420933	1.42192	0.983361	0.822764	0.744191
308.8	0.711242	0.0396216	0.355572	0.001918	0.41155	0.0494806	0.420098	1.39923	0.971883	0.818166	0.742541
309	0.709792	0.0393011	0.355153	0.00185713	0.410772	0.0490518	0.419108	1.37756	0.960748	0.813594	0.741137
309.2	0.709045	0.0388019	0.355051	0.00202971	0.410367	0.0488443	0.418229	1.3562	0.950116	0.808867	0.739776
309.4	0.708005	0.0385327	0.354707	0.00230505	0.409811	0.0487739	0.417833	1.33532	0.940095	0.804735	0.738218
309.6	0.707241	0.0379837	0.353951	0.002535	0.409155	0.0483919	0.417354	1.31519	0.93074	0.800182	0.737226
309.8	0.706689	0.0377575	0.353676	0.0023201	0.408449	0.0487196	0.416505	1.29592	0.921736	0.796181	0.73596
310	0.70603	0.0373629	0.353009	0.00234496	0.408095	0.0485907	0.415844	1.27674	0.91316	0.791909	0.734326
310.2	0.705024	0.0366351	0.352759	0.00240431	0.407749	0.04834	0.415208	1.25833	0.904809	0.787859	0.732648
310.4	0.704246	0.0366169	0.352462	0.00252677	0.407583	0.0481406	0.414731	1.24056	0.89664	0.784003	0.732024
310.6	0.703404	0.0365949	0.352359	0.00229611	0.406883	0.0479694	0.414058	1.22323	0.888786	0.780881	0.730643
310.8	0.702534	0.0362951	0.352086	0.00207127	0.406868	0.0477547	0.413599	1.20623	0.881658	0.778123	0.729119
311	0.701723	0.035996	0.351698	0.00262299	0.406277	0.0476821	0.413433	1.18946	0.874416	0.774997	0.728399
311.2	0.700691	0.035928	0.351289	0.00243721	0.405865	0.0478234	0.413083	1.17292	0.867469	0.772415	0.727808
311.4	0.699762	0.0357091	0.350878	0.00279002	0.405517	0.0472438	0.412714	1.15703	0.86064	0.769887	0.727325
311.6	0.698931	0.0353392	0.350506	0.00318874	0.405491	0.0473708	0.412418	1.14136	0.854506	0.767368	0.726817
311.8	0.698489	0.0349196	0.350016	0.00305846	0.405137	0.0465466	0.411836	1.12575	0.848323	0.764903	0.72644
312	0.697679	0.0353739	0.349061	0.00397031	0.405022	0.0468116	0.41155	1.11062	0.84238	0.762757	0.725731
312.2	0.696849	0.0354298	0.348721	0.00408986	0.404538	0.0468528	0.411227	1.09599	0.836519	0.760299	0.725401
312.4	0.696199	0.0353108	0.347684	0.00410506	0.404168	0.0466027	0.41094	1.08207	0.830877	0.758431	0.72495
312.6	0.695477	0.0355221	0.347101	0.00457494	0.403992	0.0464646	0.410805	1.06854	0.825793	0.75651	0.724167
312.8	0.694711	0.0357738	0.346566	0.00448929	0.404011	0.0460966	0.410073	1.0549	0.820427	0.754791	0.723326
313	0.69403	0.0353858	0.346086	0.00479219	0.403752	0.0461872	0.409402	1.04151	0.815018	0.752846	0.722681
313.2	0.693635	0.0349577	0.345767	0.00478466	0.4034	0.0465383	0.40887	1.02838	0.80973	0.750779	0.722005
313.4	0.693144	0.0348152	0.345053	0.00525714	0.402946	0.0464887	0.408665	1.01533	0.804835	0.749359	0.721329
313.6	0.693429	0.034441	0.344197	0.00520256	0.402684	0.0464168	0.408202	1.00301	0.800457	0.747638	0.72082
313.8	0.693418	0.0344119	0.344138	0.00482282	0.402137	0.0470026	0.407914	0.990866	0.79604	0.746001	0.719842
314	0.693245	0.0341636	0.343692	0.00491301	0.401688	0.0464442	0.407487	0.978661	0.791801	0.744707	0.719206
314.2	0.693019	0.0338955	0.343386	0.00514241	0.401797	0.0462516	0.407102	0.967161	0.787678	0.743159	0.718883
314.4	0.693002	0.0338375	0.342922	0.00525742	0.40156	0.0458778	0.406617	0.956009	0.783758	0.741734	0.718743
314.6	0.692629	0.033587	0.342262	0.00536217	0.401177	0.0455317	0.405695	0.944873	0.779899	0.740554	0.717731
314.8	0.69235	0.033081	0.34186	0.00541885	0.400656	0.0450313	0.405311	0.934023	0.776258	0.739453	0.717011
315	0.692097	0.0327135	0.341343	0.00580345	0.399894	0.0443738	0.40468	0.923289	0.772423	0.737875	0.716771
315.2	0.691447	0.0324608	0.340827	0.00557568	0.399268	0.0440532	0.404192	0.912726	0.768642	0.736709	0.716204
315.4	0.690954	0.032352	0.340647	0.00557386	0.398841	0.0436383	0.40376	0.90265	0.765345	0.735674	0.715405
315.6	0.690826	0.0321491	0.339883	0.00596626	0.398533	0.0433139	0.403509	0.89236	0.762056	0.734367	0.715383
315.8	0.69056	0.0319616	0.339299	0.00538068	0.39823	0.042656	0.403504	0.882395	0.758347	0.733106	0.715089
316	0.690057	0.0321518	0.338493	0.00546658	0.397957	0.0424328	0.402981	0.872716	0.75516	0.731963	0.71465
316.2	0.689495	0.032131	0.338294	0.00530132	0.397585	0.0420284	0.402839	0.863537	0.751827	0.731059	0.714391
316.4	0.689039	0.0320213	0.33756	0.00497003	0.397384	0.0417778	0.402209	0.854477	0.748483	0.730111	0.713791
316.6	0.688363	0.0318937	0.337139	0.00497795	0.397164	0.0414714	0.401992	0.845278	0.745861	0.729054	0.713198
316.8	0.68804	0.0318442	0.336348	0.00485201	0.396564	0.0410853	0.401744	0.836288	0.742629	0.727921	0.712538
317	0.687611	0.0312664	0.335771	0.00483546	0.395941	0.0408455	0.401643	0.827276	0.739377	0.726576	0.712234
317.2	0.68732	0.030975	0.33583	0.00496685	0.395259	0.0409815	0.401046	0.818534	0.73652	0.725305	0.711712
317.4	0.687269	0.0306193	0.335131	0.0052654	0.394845	0.0403521	0.400782	0.809654	0.733689	0.724488	0.711356
317.6	0.687061	0.0304552	0.334413	0.00489581	0.394241	0.0405982	0.400796	0.801612	0.731204	0.723791	0.710778
317.8	0.686651	0.0303684	0.334036	0.00482094	0.393805	0.0405439	0.400322	0.792997	0.728696	0.722953	0.710482
318	0.686051	0.0299139	0.33372	0.00441849	0.393244	0.0400172	0.399783	0.784742	0.726395	0.722128	0.710351
318.2	0.68577	0.029531	0.333349	0.00425456	0.393182	0.0400628	0.399452	0.776752	0.724236	0.72094	0.709918
318.4	0.685262	0.0291325	0.332915	0.00449473	0.392568	0.0399594	0.398946	0.768924	0.722122	0.720284	0.709425
318.6	0.684435	0.0287765	0.332343	0.0045263	0.391725	0.0401557	0.398409	0.760948	0.719708	0.719634	0.709161
318.8	0.684112	0.0281044	0.33197	0.00412401	0.391149	0.0399882	0.398215	0.753263	0.717622	0.719149	0.708485
319	0.683597	0.0281016	0.331714	0.00399398	0.390727	0.0402354	0.397977	0.745856	0.715487	0.718561	0.708336
319.2	0.682946	0.0278489	0.331192	0.00375549	0.390389	0.0403304	0.397858	0.738503	0.713123	0.718187	0.707636
319.4	0.682556	0.0275655	0.330508	0.00397454	0.389702	0.0401121	0.397572	0.731384	0.711363	0.717837	0.707228
319.6	0.682206	0.0267547	0.330357	0.00411977	0.389278	0.0400115	0.397673	0.724627	0.709512	0.716975	0.707097
319.8	0.681775	0.026781	0.330131	0.00361498	0.388882	0.0395253	0.397617	0.718012	0.707571	0.716342	0.706527
320	0.681171	0.0269846	0.329405	0.00363022	0.388483	0.0392836	0.397269	0.711232	0.706264	0.716086	0.706034
320.2	0.680774	0.0269623	0.328884	0.00378191	0.388152	0.0391725	0.397006	0.705066	0.704518	0.715715	0.70568
320.4	0.680618	0.0267514	0.32828	0.00371481	0.388165	0.039077	0.396871	0.698592	0.702833	0.714983	0.705516
320.6	0.680656	0.0262556	0.327522	0.00446345	0.387905	0.038794	0.396906	0.692541	0.701381	0.714094	0.705281
320.8	0.680387	0.0264976	0.326707	0.00470537	0.387579	0.0381364	0.39668	0.686573	0.699728	0.713577	0.704919
321	0.680095	0.0263707	0.326472	0.00510602	0.387503	0.0377201	0.396612	0.679951	0.698378	0.712619	0.704688
321.2	0.679978	0.0259474	0.326047	0.00560454	0.387492	0.0375661	0.395954	0.673809	0.697148	0.712077	0.704302
321.4	0.679594	0.025783	0.325014	0.0056655	0.38715	0.0369218	0.395455	0.6678	0.695573	0.711691	0.704053
321.6	0.678774	0.0255972	0.32451	0.00555064	0.386744	0.0370613	0.394817	0.661892	0.694237	0.711371	0.7035
321.8	0.67824	0.0252046	0.324033	0.00588446	0.386616	0.0365459	0.393846	0.655852	0.692989	0.710627	0.703213
322	0.677895	0.0250253	0.323896	0.0057654	0.386087	0.0364437	0.393332	0.650138	0.691643	0.710165	0.702677
322.2	0.677495	0.024591	0.323371	0.00589292	0.386078	0.0364607	0.393125	0.644218	0.690135	0.710079	0.702423
322.4	0.67682	0.0244356	0.323256	0.00629667	0.385774	0.0362479	0.392542	0.638715	0.688529	0.709533	0.702544
322.6	0.676391	0.0242016	0.323121	0.0065902	0.385112	0.0360342	0.392089	0.633105	0.686944	0.70886	0.702704
322.8	0.67611	0.0245325	0.322809	0.00666979	0.38482	0.0355689	0.392068	0.627399	0.685911	0.708651	0.702042
323	0.675696	0.0249674	0.322383	0.00681759	0.384022	0.035528	0.391689	0.622202	0.684137	0.708549	0.701782
323.2	0.675077	0.0248054	0.321677	0.00681609	0.383208	0.0350274	0.391596	0.616938	0.682821	0.708203	0.701115
323.4	0.674813	0.024567	0.321017	0.00675049	0.382682	0.0346356	0.391599	0.611623	0.681689	0.708023	0.701104
323.6	0.67448	0.0246241	0.320797	0.006797	0.382283	0.0343969	0.391887	0.606602	0.680317	0.707095	0.700845
323.8	0.674209	0.0249572	0.320192	0.00659626	0.381833	0.0337858	0.391993	0.601807	0.678443	0.706531	0.700694
324	0.674362	0.0248268	0.31964	0.00621159	0.381326	0.0336621	0.391882	0.596904	0.677125	0.705817	0.700329
324.2	0.674521	0.024754	0.319513	0.00601203	0.380869	0.0329317	0.391714	0.592538	0.675772	0.705475	0.700273
324.4	0.674866	0.0241709	0.319305	0.00571251	0.380382	0.0328659	0.39184	0.587807	0.674618	0.705297	0.700287
324.6	0.675054	0.0240073	0.319047	0.00569381	0.380017	0.0325736	0.391633	0.583335	0.673758	0.704837	0.699758
324.8	0.674553	0.0238319	0.31863	0.00506061	0.379673	0.032159	0.391717	0.578385	0.673058	0.7042	0.699433
325	0.674516	0.0234461	0.318459	0.00508403	0.379409	0.0319856	0.391996	0.5731	0.672197	0.703479	0.699323
325.2	0.674226	0.0227773	0.317859	0.0047487	0.378877	0.0318166	0.391326	0.568823	0.671559	0.703123	0.698666
325.4	0.67371	0.0225923	0.317719	0.00432696	0.378521	0.0315513	0.390869	0.564591	0.670685	0.702799	0.698109
325.6	0.673545	0.0219392	0.317108	0.00422292	0.378446	0.0314818	0.390412	0.55996	0.669978	0.702555	0.697397
325.8	0.673504	0.0216728	0.316602	0.00385794	0.378086	0.0311047	0.389808	0.556157	0.669181	0.702137	0.696831
326	0.673359	0.021664	0.316412	0.00375874	0.378165	0.0307767	0.389619	0.552223	0.668094	0.702255	0.696298
326.2	0.672902	0.0214187	0.316021	0.00415142	0.377888	0.0307312	0.389481	0.547951	0.667096	0.702141	0.696145
326.4	0.67267	0.0216239	0.315997	0.00467702	0.377893	0.03051	0.388936	0.543941	0.665839	0.701553	0.695747
326.6	0.672108	0.0217905	0.315645	0.00524435	0.377563	0.0305487	0.388676	0.539509	0.665238	0.701378	0.695397
326.8	0.671868	0.0220749	0.314728	0.00561521	0.377776	0.0307205	0.388648	0.535513	0.664785	0.701506	0.694781
327	0.671608	0.0217542	0.313846	0.00555118	0.377449	0.0308321	0.388455	0.531697	0.66384	0.701468	0.694524
327.2	0.670858	0.0214039	0.31276	0.00564187	0.377345	0.0306596	0.388326	0.527416	0.66347	0.701288	0.694204
327.4	0.670205	0.0211027	0.311937	0.00627769	0.377494	0.0308005	0.388195	0.523362	0.662468	0.700884	0.69413
327.6	0.669603	0.0208905	0.311776	0.00658675	0.376965	0.0309076	0.387938	0.519804	0.661135	0.70022	0.694165
327.8	0.669114	0.0205045	0.311714	0.00659813	0.376321	0.0306877	0.387253	0.516262	0.659752	0.700104	0.694046
328	0.668789	0.0204899	0.311515	0.00632516	0.375722	0.0305937	0.386878	0.512185	0.659107	0.699868	0.693847
328.2	0.668222	0.0204524	0.311344	0.00628872	0.375267	0.0303531	0.386595	0.508618	0.658199	0.699976	0.693657
328.4	0.667823	0.0199899	0.311257	0.00601304	0.374566	0.0305875	0.386587	0.5046	0.657177	0.699619	0.693295
328.6	0.66717	0.0199454	0.310761	0.00603899	0.374219	0.0304901	0.386258	0.500634	0.656214	0.698919	0.692847
328.8	0.66665	0.0199289	0.310277	0.005961	0.373985	0.0306513	0.38619	0.496722	0.655364	0.69808	0.692727
329	0.666195	0.019838	0.310104	0.00596395	0.373702	0.0307064	0.385883	0.493042	0.654487	0.697625	0.692242
329.2	0.665812	0.0196587	0.309606	0.00558566	0.373653	0.0308648	0.385246	0.489712	0.653849	0.697171	0.691625
329.4	0.66614	0.0196736	0.309149	0.00527532	0.373725	0.0304955	0.385149	0.486306	0.652851	0.696942	0.690947
329.6	0.666153	0.0192979	0.308257	0.00533918	0.373522	0.0304518	0.384557	0.482924	0.652062	0.696689	0.690534
329.8	0.665856	0.0193072	0.307976	0.00530714	0.373107	0.0300909	0.384039	0.480118	0.650996	0.696556	0.689704
330	0.665386	0.0193705	0.307655	0.00564258	0.373296	0.0299157	0.383753	0.476815	0.650261	0.696725	0.689069
330.2	0.665335	0.0196076	0.30739	0.00569794	0.373005	0.0297179	0.383453	0.47344	0.649602	0.696378	0.688703
330.4	0.664911	0.0194681	0.307302	0.0060762	0.373459	0.0294418	0.383443	0.470266	0.648833	0.695974	0.688119
330.6	0.664318	0.019327	0.307091	0.00633646	0.373167	0.0293313	0.383669	0.466874	0.648456	0.696105	0.687878
330.8	0.664314	0.0186588	0.30672	0.00638988	0.372976	0.0288644	0.383511	0.463837	0.648524	0.695956	0.687394
331	0.663917	0.0181334	0.306383	0.00633391	0.372511	0.0286387	0.38322	0.460717	0.64856	0.695881	0.687243
331.2	0.663224	0.0176984	0.306026	0.00675316	0.372529	0.028529	0.382756	0.457579	0.648225	0.695997	0.686986
331.4	0.662455	0.0175619	0.305788	0.00705122	0.372326	0.0282647	0.382718	0.454599	0.647656	0.695645	0.686902
331.6	0.662081	0.0173971	0.306081	0.00674207	0.371624	0.0279342	0.382431	0.451588	0.646796	0.695834	0.686544
331.8	0.661584	0.0175077	0.305823	0.00689973	0.370968	0.0276096	0.382029	0.448068	0.646026	0.69588	0.686001
332	0.661089	0.0174246	0.305714	0.00692705	0.370561	0.0275162	0.382069	0.444993	0.64536	0.695585	0.685926
332.2	0.660513	0.0173199	0.305483	0.00696109	0.369999	0.0273456	0.381828	0.442066	0.644612	0.695229	0.685885
332.4	0.660422	0.017207	0.30524	0.00700023	0.36948	0.0274964	0.381849	0.438842	0.644117	0.695127	0.685976
332.6	0.660192	0.0171423	0.304408	0.00719301	0.369374	0.0274238	0.38138	0.435966	0.643741	0.694649	0.685736
332.8	0.660068	0.0170244	0.304442	0.00700143	0.369019	0.0273826	0.381136	0.433393	0.643115	0.694267	0.685681
333	0.659657	0.0170598	0.303871	0.00697773	0.368647	0.0276991	0.380396	0.430595	0.642428	0.693916	0.685436
333.2	0.659732	0.0172054	0.303111	0.0069519	0.368222	0.0277952	0.380107	0.427766	0.642017	0.693653	0.685333
333.4	0.659807	0.0171969	0.302142	0.00683679	0.367862	0.0279177	0.380011	0.424998	0.641342	0.693243	0.684991
333.6	0.659453	0.0171716	0.301469	0.00691716	0.367696	0.0280054	0.379339	0.422317	0.640804	0.693117	0.684888
333.8	0.659103	0.0171606	0.301039	0.00704583	0.367287	0.0277562	0.379206	0.419876	0.63998	0.692769	0.684029
334	0.658972	0.0170341	0.30036	0.00677699	0.367187	0.0273637	0.379009	0.417245	0.63942	0.69228	0.6839
334.2	0.658838	0.0169092	0.299884	0.00667449	0.366749	0.0268768	0.378927	0.414864	0.638743	0.691917	0.683429
334.4	0.658684	0.0165866	0.299279	0.00716058	0.366713	0.0267101	0.378957	0.412585	0.638362	0.691815	0.682658
334.6	0.65836	0.0164907	0.298786	0.00668681	0.366115	0.0266081	0.378596	0.410384	0.637893	0.691485	0.682314
334.8	0.658331	0.0156795	0.298307	0.00649603	0.365526	0.0262221	0.37791	0.408421	0.638053	0.691296	0.682052
335	0.657884	0.0150249	0.297764	0.00645824	0.36518	0.0261408	0.377689	0.406373	0.637532	0.691232	0.681731
335.2	0.65759	0.0148989	0.297241	0.00626751	0.364924	0.0255871	0.377649	0.403766	0.637186	0.691081	0.681339
335.4	0.657395	0.014654	0.296317	0.00600158	0.364379	0.0251696	0.377941	0.401172	0.636902	0.690677	0.680953
335.6	0.657201	0.0146141	0.296019	0.0060499	0.363614	0.0247032	0.377821	0.39839	0.636029	0.690426	0.6802
335.8	0.656979	0.0143578	0.295563	0.00618116	0.363051	0.0241669	0.377608	0.395589	0.63538	0.690339	0.679963
336	0.656494	0.0138334	0.295279	0.00646259	0.362605	0.0239633	0.377541	0.393411	0.635102	0.69025	0.67996
336.2	0.65623	0.0136575	0.295114	0.00675048	0.362203	0.0237966	0.37742	0.391062	0.634995	0.690047	0.67988
336.4	0.656199	0.0136908	0.294922	0.00704709	0.362023	0.0234724	0.377777	0.389099	0.634671	0.689875	0.679511
336.6	0.655893	0.0136657	0.294827	0.00725574	0.361686	0.0232121	0.377488	0.386905	0.634255	0.688993	0.679282
336.8	0.655327	0.0139253	0.294592	0.00719463	0.360939	0.0230374	0.377179	0.384943	0.633441	0.688728	0.679403
337	0.655132	0.0141518	0.293978	0.00751492	0.360826	0.0231931	0.376603	0.382378	0.633129	0.688486	0.679179
337.2	0.654784	0.014425	0.293905	0.00723554	0.36029	0.0228835	0.37673	0.380198	0.632217	0.6882	0.679311
337.4	0.65443	0.0143534	0.293494	0.00719355	0.359978	0.0227532	0.376373	0.378109	0.631845	0.687818	0.679326
337.6	0.654212	0.0143461	0.293332	0.0070997	0.360175	0.0226863	0.376356	0.376206	0.631241	0.687655	0.679304
337.8	0.65396	0.0142336	0.293153	0.00711377	0.359871	0.0224074	0.376604	0.37449	0.630379	0.687216	0.679093
338	0.653667	0.0140734	0.292767	0.0071993	0.359794	0.0223254	0.376327	0.372304	0.630307	0.687361	0.679044
338.2	0.653469	0.0140303	0.292531	0.00747619	0.359453	0.0224906	0.376238	0.370589	0.630014	0.687532	0.678661
338.4	0.653174	0.0141106	0.291842	0.00750348	0.359496	0.0225568	0.376139	0.368831	0.629653	0.68738	0.678368
338.6	0.652539	0.0136845	0.291471	0.00727469	0.358992	0.0226236	0.375643	0.367275	0.629363	0.687122	0.678303
338.8	0.65238	0.0128815	0.291096	0.00737098	0.358576	0.022313	0.37563	0.365012	0.629363	0.68741	0.678145
339	0.652055	0.0126011	0.290654	0.00706897	0.358148	0.0223054	0.375371	0.36256	0.628805	0.68694	0.677895
339.2	0.65223	0.0125055	0.290107	0.00702211	0.358029	0.022133	0.375103	0.359955	0.628619	0.686784	0.67772
339.4	0.65215	0.0121186	0.289602	0.006961	0.357717	0.0220919	0.374541	0.357875	0.628121	0.686531	0.677641
339.6	0.651514	0.011727	0.289309	0.00713417	0.357411	0.0219824	0.374238	0.355846	0.627488	0.686294	0.67731
339.8	0.651433	0.0111008	0.28907	0.00710942	0.357057	0.022061	0.373798	0.353974	0.627018	0.686669	0.677416
340	0.651595	0.0107218	0.288797	0.00739537	0.356733	0.0221545	0.373429	0.352326	0.62662	0.686473	0.676809
340.2	0.651556	0.01059	0.288176	0.00772383	0.35662	0.0221649	0.373204	0.350593	0.626302	0.685794	0.676496
340.4	0.651354	0.0102685	0.287869	0.00785448	0.356381	0.0220491	0.373115	0.349001	0.625815	0.68519	0.676422
340.6	0.651059	0.0101559	0.287401	0.0078943	0.355957	0.0221004	0.372402	0.346939	0.625678	0.684454	0.67655
340.8	0.650941	0.010493	0.286563	0.007414	0.355413	0.0218951	0.371783	0.34522	0.625542	0.684418	0.676769
341	0.651134	0.0105076	0.286194	0.00747717	0.355152	0.0216593	0.371341	0.343515	0.625175	0.684705	0.676179
341.2	0.650733	0.0107614	0.286294	0.00726664	0.354607	0.0215723	0.371194	0.341728	0.624866	0.68472	0.67625
341.4	0.650755	0.0103465	0.285868	0.00751519	0.354423	0.0214314	0.370652	0.339983	0.624964	0.684629	0.675944
341.6	0.650837	0.0102659	0.285571	0.00738002	0.354481	0.0212453	0.370832	0.338267	0.624689	0.684719	0.675544
341.8	0.65063	0.0107149	0.285637	0.00772881	0.353916	0.0206032	0.370629	0.336468	0.62432	0.685019	0.675316
342	0.650536	0.0104351	0.28507	0.00793361	0.353799	0.0207009	0.3704	0.33446	0.624357	0.685109	0.674954
342.2	0.650375	0.0103699	0.284504	0.0078983	0.353569	0.0201768	0.370294	0.332813	0.623662	0.684748	0.674853
342.4	0.649812	0.0103054	0.283797	0.00772395	0.353415	0.0199701	0.370011	0.330978	0.623463	0.684647	0.674389
342.6	0.649291	0.0102112	0.283844	0.00756448	0.353084	0.0195813	0.369821	0.329218	0.623117	0.684546	0.673898
342.8	0.648819	0.0101363	0.283814	0.0070327	0.352809	0.0193484	0.369753	0.327242	0.622805	0.684169	0.673671
343	0.648554	0.0104868	0.283511	0.00671245	0.352309	0.0188741	0.369111	0.325773	0.622298	0.683756	0.673402
343.2	0.648488	0.0103638	0.282886	0.00643926	0.351991	0.0183776	0.369042	0.324429	0.622231	0.683433	0.673426
343.4	0.647792	0.0101074	0.282746	0.00608486	0.351647	0.0182132	0.368949	0.323077	0.621968	0.682799	0.673457
343.6	0.647013	0.00988995	0.282622	0.00560679	0.351145	0.0181953	0.369139	0.321711	0.621627	0.682717	0.673252
343.8	0.647089	0.00950754	0.281945	0.00548862	0.350614	0.0179949	0.368629	0.320462	0.621252	0.682584	0.672996
344	0.646871	0.0092954	0.281118	0.00547594	0.35031	0.017412	0.368502	0.319232	0.620944	0.682074	0.672473
344.2	0.645895	0.00923443	0.280422	0.00556743	0.350142	0.0175799	0.368115	0.317592	0.620688	0.681705	0.672568
344.4	0.645354	0.00863815	0.280196	0.00575577	0.349643	0.0175283	0.368105	0.316455	0.62053	0.681432	0.672518
344.6	0.6447	0.00905449	0.279658	0.00557823	0.349489	0.0172349	0.367626	0.315212	0.620706	0.681231	0.672501
344.8	0.644485	0.00893382	0.279	0.00530341	0.349467	0.0172208	0.36725	0.314105	0.620309	0.681434	0.672219
345	0.644184	0.00871787	0.278515	0.00547958	0.349329	0.0173096	0.367059	0.312851	0.619758	0.682037	0.671644
345.2	0.643819	0.00842368	0.278306	0.00553093	0.349048	0.0173482	0.366632	0.311119	0.620071	0.681998	0.671677
345.4	0.643625	0.00793723	0.278065	0.00576252	0.34896	0.0169607	0.365929	0.309865	0.619714	0.682018	0.671377
345.6	0.643434	0.00779466	0.277681	0.00620581	0.348702	0.0170856	0.365392	0.308702	0.61977	0.681936	0.671022
345.8	0.643078	0.00766226	0.277194	0.00640621	0.348572	0.0170758	0.365211	0.307004	0.61943	0.681934	0.670666
346	0.643173	0.00700227	0.276631	0.00599885	0.348221	0.0172629	0.36503	0.305121	0.618986	0.681722	0.670358
346.2	0.64271	0.00675609	0.276405	0.00618952	0.348054	0.0169025	0.364688	0.303606	0.618713	0.681735	0.670365
346.4	0.642603	0.00658925	0.276079	0.00620128	0.347743	0.0170837	0.364673	0.301786	0.618735	0.681656	0.670154
346.6	0.642677	0.00627488	0.275912	0.00612268	0.347182	0.0171898	0.364494	0.300457	0.618284	0.681228	0.669833
346.8	0.642497	0.00646039	0.275702	0.00602607	0.346892	0.0175716	0.364024	0.29931	0.618386	0.680605	0.669722
347	0.642657	0.0066361	0.275099	0.0061427	0.346225	0.0173429	0.36385	0.297625	0.618188	0.680412	0.669594
347.2	0.64274	0.00641603	0.274305	0.0058913	0.345577	0.0173751	0.364065	0.29624	0.61802	0.679596	0.669275
347.4	0.642328	0.00643006	0.274692	0.00576017	0.345513	0.017683	0.364014	0.294609	0.617941	0.679267	0.669163
347.6	0.642302	0.00594389	0.274565	0.00568392	0.345063	0.0176854	0.363788	0.293235	0.6179	0.679252	0.668778
347.8	0.642659	0.00562133	0.273931	0.00577819	0.34433	0.0174055	0.363976	0.291984	0.617579	0.678818	0.668601
348	0.642278	0.00565077	0.273927	0.00545041	0.344071	0.017226	0.364247	0.290716	0.617287	0.67863	0.668606
348.2	0.642047	0.00582066	0.273691	0.00538946	0.343889	0.0175576	0.364011	0.289414	0.616785	0.678545	0.668584
348.4	0.641867	0.00574192	0.273573	0.00541998	0.343726	0.0173791	0.364142	0.288814	0.616627	0.678373	0.668474
348.6	0.641398	0.00610467	0.273342	0.00511044	0.343704	0.0174028	0.363518	0.288038	0.616037	0.678455	0.668138
348.8	0.641197	0.00603878	0.273278	0.00488046	0.343557	0.0174399	0.363431	0.287017	0.61571	0.678535	0.667846
349	0.640999	0.00612643	0.272927	0.00483876	0.343063	0.0172712	0.363113	0.286027	0.615656	0.678592	0.667604
349.2	0.640238	0.00605378	0.272957	0.00493662	0.342619	0.0167937	0.362725	0.284924	0.616027	0.678442	0.667065
349.4	0.639897	0.00597503	0.273096	0.00514534	0.341926	0.0165841	0.362266	0.283638	0.615713	0.678561	0.666867
349.6	0.639647	0.00556067	0.272607	0.00533414	0.341684	0.0166992	0.362078	0.282462	0.61533	0.678557	0.666418
349.8	0.639378	0.0052456	0.272042	0.00539082	0.34121	0.0162895	0.362089	0.281007	0.615022	0.678965	0.66601
350	0.639235	0.00507351	0.271748	0.00522871	0.340888	0.0159098	0.361497	0.279715	0.614665	0.679103	0.666095
350.2	0.639162	0.0047836	0.27105	0.00566827	0.340768	0.0154427	0.361131	0.278719	0.614676	0.679098	0.666079
350.4	0.639155	0.0044528	0.27047	0.00608272	0.340359	0.0153277	0.360728	0.277216	0.614394	0.678857	0.665593
350.6	0.638631	0.00426409	0.269939	0.00612256	0.340109	0.0152159	0.360138	0.276024	0.613903	0.678429	0.66531
350.8	0.638403	0.00434129	0.269615	0.00664154	0.340028	0.0149648	0.359546	0.274536	0.613859	0.678204	0.665121
351	0.638384	0.00410671	0.268911	0.00669604	0.339722	0.0146724	0.359246	0.272877	0.613122	0.678196	0.664696
351.2	0.638298	0.00394997	0.26829	0.00667774	0.339661	0.0142681	0.35897	0.272	0.6127	0.677282	0.664419
351.4	0.638085	0.00386503	0.267936	0.0067005	0.33957	0.0143851	0.359125	0.271048	0.612433	0.677255	0.664469
351.6	0.63796	0.00380064	0.267414	0.00643892	0.33919	0.0141607	0.359322	0.269941	0.611983	0.676997	0.664231
351.8	0.637842	0.00430593	0.267258	0.00636632	0.339036	0.0141504	0.359875	0.2692	0.611858	0.676689	0.664113
352	0.637473	0.00458632	0.266764	0.00644588	0.339343	0.0144379	0.359815	0.268178	0.611521	0.676426	0.663779
352.2	0.637429	0.00464741	0.266039	0.0067893	0.33937	0.014553	0.359862	0.267118	0.611204	0.676082	0.663501
352.4	0.63693	0.0048852	0.265773	0.00697682	0.339011	0.0148124	0.359985	0.266385	0.611365	0.67602	0.662996
352.6	0.637004	0.0051183	0.265323	0.00756688	0.338848	0.0150032	0.360153	0.265634	0.611472	0.675642	0.662603
352.8	0.636825	0.00520489	0.265075	0.00757093	0.338563	0.0145159	0.360262	0.264863	0.611678	0.675005	0.6627
353	0.636568	0.00519659	0.264451	0.00776943	0.338343	0.0141302	0.360292	0.263792	0.6116	0.674672	0.662206
353.2	0.635946	0.00516063	0.264143	0.00793691	0.337939	0.0139664	0.360387	0.262847	0.61154	0.674581	0.662161
353.4	0.636337	0.00506928	0.263854	0.00813594	0.337668	0.0142624	0.360374	0.261642	0.611206	0.674208	0.662204
353.6	0.636276	0.00453384	0.263625	0.00823199	0.337424	0.013976	0.360056	0.260874	0.611004	0.674012	0.661853
353.8	0.636008	0.00427157	0.263083	0.00831052	0.337093	0.0137363	0.359351	0.260037	0.6109	0.673833	0.661609
354	0.63569	0.00400059	0.262922	0.00821749	0.336841	0.0133247	0.358645	0.259525	0.610749	0.673793	0.661646
354.2	0.635352	0.00333798	0.262368	0.00830665	0.336468	0.0131689	0.358293	0.258243	0.610746	0.673519	0.661314
354.4	0.634852	0.00321667	0.262567	0.00856182	0.336383	0.0130216	0.357713	0.257198	0.61031	0.673247	0.660937
354.6	0.634282	0.00288735	0.262618	0.00845234	0.336179	0.0128916	0.356943	0.25629	0.609798	0.673084	0.66129
354.8	0.634325	0.0027996	0.262478	0.00830199	0.33556	0.0127942	0.35647	0.25566	0.609402	0.672977	0.660759
355	0.633874	0.00240804	0.262312	0.00765595	0.334899	0.0126158	0.356339	0.255208	0.60837	0.673044	0.660449
355.2	0.633914	0.00240572	0.262093	0.00756927	0.334611	0.0121877	0.35632	0.254456	0.608182	0.67297	0.660385
355.4	0.633802	0.00250741	0.262056	0.00712094	0.334115	0.0121984	0.356437	0.253278	0.60777	0.673306	0.660172
355.6	0.633371	0.00272915	0.261978	0.00652336	0.33385	0.0119801	0.356389	0.252246	0.607862	0.673531	0.659907
355.8	0.633082	0.00263597	0.261802	0.00628791	0.333318	0.0120191	0.356417	0.251331	0.607797	0.673865	0.659456
356	0.632797	0.00247166	0.260972	0.00586636	0.332757	0.0120432	0.355968	0.249807	0.607658	0.673706	0.659177
356.2	0.632495	0.00235587	0.260834	0.00567184	0.332448	0.0118603	0.356166	0.248647	0.607836	0.673636	0.658925
356.4	0.632318	0.00278055	0.260754	0.00558495	0.332071	0.0119483	0.356324	0.247658	0.607957	0.673655	0.658767
356.6	0.632648	0.00265784	0.26076	0.00585571	0.332031	0.0116255	0.356444	0.246596	0.608064	0.67334	0.658735
356.8	0.632289	0.00274107	0.260391	0.00569398	0.33193	0.0111621	0.356189	0.245401	0.607635	0.673033	0.658618
357	0.63233	0.00297303	0.259971	0.00591074	0.331922	0.0113053	0.356126	0.244287	0.607434	0.673022	0.6586
357.2	0.632308	0.00264485	0.25945	0.00590035	0.331764	0.0114462	0.355997	0.243714	0.607097	0.672777	0.658368
357.4	0.632491	0.00249735	0.259504	0.00598185	0.331582	0.0114875	0.355692	0.24261	0.607256	0.672647	0.657949
357.6	0.632162	0.00238905	0.259346	0.0061769	0.331185	0.0112998	0.354964	0.241862	0.607431	0.672601	0.657755
357.8	0.63175	0.00235923	0.258675	0.00647034	0.331598	0.0114234	0.354469	0.241158	0.607511	0.672448	0.657434
358	0.631331	0.00208943	0.258414	0.00667735	0.331462	0.0115099	0.354227	0.240449	0.607633	0.672474	0.65722
358.2	0.630809	0.00217567	0.258076	0.006911	0.331487	0.0122126	0.354167	0.239246	0.607587	0.672156	0.656726
358.4	0.630329	0.00247275	0.258163	0.00736548	0.331543	0.0124845	0.353967	0.23883	0.607293	0.671751	0.656603
358.6	0.63005	0.00204245	0.257346	0.00768301	0.331298	0.0125538	0.35337	0.238286	0.607092	0.671437	0.65643
358.8	0.629921	0.0015398	0.256838	0.00756212	0.330947	0.0122889	0.353365	0.237767	0.606759	0.671388	0.655818
359	0.629524	0.0009679	0.256596	0.00818799	0.330759	0.0119158	0.353404	0.237167	0.60642	0.671371	0.656094
359.2	0.629593	0.00076095	0.256068	0.00837539	0.330864	0.0115309	0.353184	0.235754	0.606113	0.671111	0.655911
359.4	0.628987	0.00072764	0.255643	0.00832276	0.330685	0.0116742	0.352903	0.23504	0.605735	0.670945	0.655902
359.6	0.628651	0.00053981	0.254914	0.00811325	0.330604	0.0115372	0.352781	0.234271	0.605344	0.67086	0.655691
359.8	0.628229	0.00014013	0.254707	0.00784081	0.330197	0.0115729	0.352274	0.233497	0.604689	0.670619	0.655798
360	0.627596	-0.00024714	0.254367	0.00768053	0.330222	0.0114566	0.35183	0.232561	0.604565	0.670341	0.655515
360.2	0.627353	-2.858e-05	0.25432	0.00778207	0.330162	0.0111245	0.351774	0.231673	0.604091	0.670252	0.655378
360.4	0.627465	-0.00025061	0.253669	0.00775256	0.329959	0.0114137	0.351729	0.230904	0.603422	0.670056	0.655351
360.6	0.627138	-0.00028211	0.253253	0.00793795	0.329947	0.0112953	0.351616	0.230253	0.602868	0.669779	0.655458
360.8	0.626984	0.00024372	0.252916	0.007967	0.32975	0.0115436	0.351134	0.229635	0.602268	0.669553	0.655308
361	0.627049	0.0003593	0.252514	0.00767705	0.329386	0.0117639	0.351067	0.229428	0.601854	0.669402	0.655117
361.2	0.626941	0.00014466	0.251953	0.00770933	0.328829	0.0114752	0.350856	0.228544	0.601733	0.669147	0.654308
361.4	0.627086	0.00037156	0.251715	0.00782747	0.328354	0.011495	0.350355	0.227838	0.601518	0.669181	0.65402
361.6	0.627293	0.00072938	0.251307	0.00771346	0.327809	0.0114181	0.350185	0.226968	0.601234	0.668633	0.653242
361.8	0.627208	0.00090576	0.251106	0.0075807	0.327567	0.0112183	0.350209	0.226229	0.60112	0.668468	0.652755
362	0.627308	0.00077337	0.251179	0.00732085	0.327043	0.0114521	0.350314	0.225348	0.601105	0.668119	0.652298
362.2	0.62731	0.00104685	0.250641	0.00772503	0.326564	0.0114957	0.350433	0.224403	0.601098	0.667529	0.652118
362.4	0.62755	0.00095141	0.2505	0.00801663	0.326091	0.0109907	0.350491	0.223741	0.600943	0.667132	0.651892
362.6	0.627898	0.00053924	0.250113	0.00816913	0.325861	0.0104935	0.350156	0.223104	0.601165	0.667036	0.651745
362.8	0.62795	9.26e-05	0.250185	0.00811855	0.325519	0.00992149	0.350401	0.222715	0.601149	0.667114	0.651563
363	0.627487	-0.00022245	0.249875	0.00813628	0.325405	0.00975828	0.350706	0.222006	0.601308	0.667151	0.651173
363.2	0.627778	-0.00031658	0.249405	0.00785074	0.325561	0.00969194	0.350677	0.221243	0.601113	0.667099	0.650709
363.4	0.627226	-0.00075439	0.249266	0.00784636	0.325856	0.0101093	0.350768	0.220774	0.601569	0.667449	0.650689
363.6	0.6269	-0.00112283	0.249107	0.00767571	0.32571	0.010242	0.350862	0.219822	0.6016	0.667359	0.650554
363.8	0.626108	-0.0016177	0.248921	0.00747788	0.325589	0.0101983	0.35041	0.219256	0.601505	0.667792	0.650469
364	0.625515	-0.0015309	0.248405	0.00731314	0.325903	0.0102912	0.350412	0.218569	0.60116	0.667792	0.650077
364.2	0.625213	-0.00151888	0.247944	0.00727018	0.325909	0.0102742	0.350555	0.217576	0.600712	0.667773	0.649958
364.4	0.624637	-0.00177958	0.247677	0.00725663	0.32607	0.0106037	0.350469	0.216859	0.600544	0.667952	0.649704
364.6	0.624136	-0.00130969	0.247828	0.00739653	0.325981	0.0106985	0.350265	0.216097	0.600899	0.667676	0.649809
364.8	0.624049	-0.00141228	0.24774	0.00729003	0.325757	0.010802	0.349654	0.215559	0.601101	0.66748	0.649455
365	0.623696	-0.0015863	0.246965	0.00728544	0.325323	0.0107176	0.349473	0.214752	0.601096	0.667492	0.649148
365.2	0.623586	-0.00183464	0.246414	0.00749816	0.324793	0.0106123	0.34893	0.213621	0.601185	0.667259	0.649016
365.4	0.623614	-0.00153224	0.24633	0.00755431	0.324427	0.0107716	0.348007	0.212671	0.600648	0.666919	0.649062
365.6	0.623278	-0.00133562	0.246499	0.00761993	0.324069	0.0106872	0.34761	0.211642	0.6007	0.666663	0.648991
365.8	0.623026	-0.00152327	0.24629	0.00836041	0.323889	0.0104192	0.347383	0.210993	0.600472	0.666536	0.649173
366	0.623034	-0.00146472	0.245956	0.00873916	0.323339	0.0101775	0.346903	0.210183	0.600444	0.666011	0.649338
366.2	0.62281	-0.00139452	0.245513	0.00936278	0.322713	0.00961146	0.346547	0.209073	0.599943	0.665387	0.649211
366.4	0.62302	-0.00146578	0.245546	0.00936292	0.322422	0.00878321	0.34619	0.208557	0.599765	0.665688	0.649062
366.6	0.62302	-0.00162327	0.244888	0.00972403	0.321991	0.00864983	0.345946	0.207962	0.60003	0.665657	0.648846
366.8	0.622738	-0.00169124	0.244373	0.00993619	0.321356	0.00835786	0.345536	0.207912	0.599872	0.665391	0.64828
367	0.622381	-0.0016311	0.243947	0.00971197	0.321066	0.0080235	0.34538	0.207071	0.599675	0.665216	0.647696
367.2	0.622426	-0.00151426	0.243445	0.00995719	0.320408	0.00778655	0.345126	0.206688	0.599634	0.664767	0.647763
367.4	0.621828	-0.00162727	0.243196	0.00973602	0.319619	0.0076493	0.344984	0.20578	0.599409	0.664564	0.647467
367.6	0.621186	-0.00099641	0.242936	0.00950588	0.318917	0.00747625	0.34482	0.205031	0.598748	0.663872	0.647147
367.8	0.620832	-0.00104573	0.242495	0.00899474	0.31866	0.00718703	0.344852	0.204521	0.598122	0.66385	0.646363
368	0.620546	-0.00091747	0.242109	0.00852254	0.31817	0.00718834	0.345024	0.204275	0.597463	0.663308	0.646026
368.2	0.620209	-0.00102378	0.241937	0.00841009	0.317902	0.0072191	0.34505	0.203584	0.597222	0.663282	0.645471
368.4	0.620239	-0.00078386	0.241578	0.00850628	0.31749	0.00717727	0.344803	0.203439	0.597059	0.663194	0.645426
368.6	0.62037	-0.00082153	0.241508	0.00833672	0.31699	0.00754738	0.345041	0.202846	0.597337	0.662669	0.645368
368.8	0.62038	-0.00119642	0.241263	0.00801053	0.316771	0.00764121	0.344521	0.202519	0.596985	0.662747	0.645122
369	0.61989	-0.00102636	0.240871	0.00769067	0.31642	0.00792179	0.344699	0.201898	0.597177	0.663032	0.645152
369.2	0.619924	-0.00146784	0.240292	0.0076256	0.316564	0.00807641	0.344469	0.201249	0.59711	0.663147	0.645168
369.4	0.619609	-0.00148857	0.240611	0.0077319	0.316456	0.00852174	0.343891	0.20051	0.596794	0.663218	0.64535
369.6	0.619157	-0.00186264	0.240285	0.00769904	0.316569	0.00881167	0.343847	0.20032	0.596514	0.663493	0.644974
369.8	0.619094	-0.00216224	0.239823	0.00798722	0.316654	0.00856367	0.343935	0.199915	0.596123	0.663576	0.644704
370	0.618851	-0.00232517	0.239537	0.00782066	0.316726	0.00847167	0.343605	0.198987	0.596226	0.663312	0.644502
370.2	0.618549	-0.00228199	0.23946	0.00775784	0.316986	0.00842498	0.343371	0.198409	0.596006	0.66369	0.644318
370.4	0.618505	-0.00218815	0.23896	0.00765396	0.31706	0.00846241	0.343251	0.197922	0.596102	0.66409	0.644175
370.6	0.618022	-0.00218871	0.238805	0.00814134	0.316995	0.0085298	0.342862	0.197693	0.595976	0.663655	0.644289
370.8	0.617656	-0.00235035	0.238824	0.00788521	0.316609	0.00837807	0.342398	0.197299	0.595697	0.663181	0.643999
371	0.617269	-0.00258374	0.238685	0.00759123	0.316476	0.00809654	0.342294	0.196424	0.595888	0.662849	0.643709
371.2	0.616872	-0.00274699	0.238039	0.00778952	0.316174	0.0080841	0.341818	0.195851	0.595684	0.662396	0.643682
371.4	0.616522	-0.00254329	0.237723	0.00728021	0.315874	0.00784786	0.341566	0.19531	0.595175	0.662067	0.643465
371.6	0.616067	-0.0024538	0.237288	0.0071141	0.315516	0.00760047	0.34159	0.194844	0.595065	0.661483	0.643169
371.8	0.615985	-0.00301851	0.236599	0.00680654	0.315374	0.00742283	0.341671	0.194423	0.594841	0.66159	0.64261
372	0.615727	-0.0033245	0.23624	0.00668045	0.315081	0.00731288	0.341378	0.193751	0.594247	0.66142	0.642533
372.2	0.615539	-0.00336332	0.235861	0.00716913	0.314613	0.00759186	0.341252	0.193287	0.593955	0.661527	0.642364
372.4	0.615855	-0.00356124	0.235443	0.00748517	0.314196	0.00742087	0.341029	0.19292	0.593945	0.661494	0.642515
372.6	0.615746	-0.00409796	0.235293	0.00743805	0.313838	0.0075545	0.340968	0.191936	0.594017	0.661243	0.642235
372.8	0.615702	-0.00432416	0.234584	0.00726709	0.313314	0.00749283	0.340839	0.191412	0.593568	0.661313	0.641743
373	0.61551	-0.00448823	0.234043	0.00723451	0.312564	0.00727924	0.34136	0.190504	0.593379	0.66134	0.641651
373.2	0.615309	-0.0051659	0.233524	0.00724529	0.312008	0.00702823	0.340976	0.189718	0.592766	0.661312	0.641041
373.4	0.615045	-0.00530492	0.233774	0.00712639	0.311182	0.00711225	0.340811	0.189291	0.592488	0.661365	0.641028
373.6	0.614757	-0.00509012	0.232943	0.00710829	0.310836	0.0069814	0.340688	0.188788	0.592214	0.661227	0.640494
373.8	0.614576	-0.00495365	0.232584	0.00734169	0.310797	0.00698177	0.340497	0.188039	0.592075	0.661168	0.640562
374	0.614072	-0.00473393	0.232207	0.00745582	0.310644	0.00687417	0.340379	0.187374	0.592047	0.661115	0.640387
374.2	0.613586	-0.00444963	0.231981	0.00747767	0.310312	0.00679319	0.340145	0.187066	0.591777	0.661344	0.640373
374.4	0.613279	-0.00419222	0.231566	0.00761424	0.310011	0.00687932	0.340089	0.186217	0.591615	0.660906	0.639916
374.6	0.613128	-0.00452326	0.231714	0.00788418	0.309855	0.00653508	0.339798	0.18617	0.591608	0.660657	0.639734
374.8	0.612874	-0.00461905	0.231563	0.00764557	0.309632	0.00655779	0.339741	0.185701	0.591656	0.660677	0.639316
375	0.612493	-0.00499635	0.231211	0.0081755	0.309537	0.00653411	0.3393	0.18539	0.591908	0.660174	0.638766
375.2	0.612223	-0.00521021	0.230776	0.00864145	0.309479	0.00644752	0.339286	0.185352	0.591456	0.659874	0.638795
375.4	0.612099	-0.0052206	0.230645	0.00859505	0.309119	0.00595644	0.33914	0.184784	0.591504	0.659728	0.638988
375.6	0.611734	-0.00530868	0.230572	0.00811326	0.308959	0.00577143	0.339241	0.184188	0.591531	0.659746	0.638564
375.8	0.61125	-0.00563068	0.230599	0.00778509	0.309222	0.00567246	0.339036	0.183887	0.591657	0.66023	0.638334
376	0.610968	-0.00593835	0.23096	0.00768014	0.30905	0.00600351	0.338822	0.183648	0.591436	0.660387	0.638466
376.2	0.610525	-0.00596897	0.230973	0.00795647	0.308663	0.00635177	0.338516	0.183693	0.591627	0.660567	0.638423
376.4	0.610528	-0.00642946	0.230845	0.00806657	0.308759	0.00646967	0.338445	0.183082	0.591578	0.660317	0.638218
376.6	0.610258	-0.00683093	0.230789	0.00803489	0.308665	0.00651857	0.33846	0.182542	0.591573	0.659835	0.638148
376.8	0.610114	-0.00689805	0.230323	0.0073658	0.308521	0.00668373	0.338413	0.181803	0.591266	0.659952	0.637974
377	0.609857	-0.0069362	0.230355	0.00726503	0.307972	0.00646185	0.337951	0.180806	0.591323	0.659803	0.637931
377.2	0.609554	-0.00665743	0.229998	0.00712039	0.307726	0.00622444	0.337761	0.180665	0.591674	0.659526	0.637675
377.4	0.609963	-0.00616868	0.229295	0.00712381	0.307508	0.00633238	0.337963	0.18037	0.591993	0.659051	0.638171
377.6	0.609772	-0.00549766	0.228535	0.00718088	0.307701	0.00613186	0.337593	0.179686	0.591834	0.658631	0.638356
377.8	0.610056	-0.00529833	0.227865	0.00710048	0.307586	0.00616376	0.337486	0.179192	0.591633	0.658262	0.638511
378	0.609874	-0.00518595	0.226943	0.00688077	0.307339	0.0054868	0.337591	0.178923	0.591748	0.658253	0.638435
378.2	0.609946	-0.00488939	0.226674	0.00713163	0.307045	0.00537997	0.337449	0.178209	0.591629	0.657969	0.638251
378.4	0.610149	-0.00432959	0.226179	0.00753764	0.306992	0.00535073	0.337241	0.177728	0.591872	0.657761	0.637842
378.6	0.610582	-0.00438104	0.226132	0.00761151	0.306797	0.00504136	0.336892	0.177387	0.592243	0.657865	0.637949
378.8	0.610491	-0.00444879	0.225807	0.00788711	0.30648	0.00486711	0.33658	0.177296	0.591873	0.657539	0.637916
379	0.610587	-0.00459326	0.225241	0.00840193	0.305943	0.00485589	0.336205	0.176981	0.591599	0.656995	0.63769
379.2	0.610377	-0.00460684	0.224972	0.00849773	0.305658	0.00483321	0.336209	0.17709	0.591388	0.656953	0.637863
379.4	0.610325	-0.00453719	0.224701	0.00816879	0.30511	0.00398065	0.335779	0.176415	0.591411	0.657065	0.637768
379.6	0.610155	-0.00441792	0.224868	0.00751592	0.304511	0.00394322	0.335459	0.176149	0.591147	0.657433	0.637057
379.8	0.609963	-0.00446294	0.225212	0.00751358	0.304439	0.00380354	0.335193	0.175884	0.59091	0.657302	0.636671
380	0.609493	-0.00478742	0.225363	0.00762268	0.303905	0.0040737	0.334821	0.175714	0.590573	0.657076	0.636556
380.2	0.609182	-0.0048469	0.225673	0.00771306	0.3035	0.004344	0.334236	0.175303	0.59049	0.657102	0.636446
380.4	0.608921	-0.00515948	0.22613	0.00780276	0.30313	0.00432001	0.334027	0.174943	0.590348	0.656908	0.636082
380.6	0.608679	-0.00527089	0.226273	0.00757311	0.303002	0.00405653	0.333661	0.174515	0.590275	0.656575	0.636034
380.8	0.608544	-0.00524504	0.226277	0.00728539	0.302602	0.0039677	0.333118	0.173851	0.589705	0.656507	0.635688
381	0.608111	-0.00511634	0.22635	0.00759142	0.30212	0.00356715	0.333064	0.173354	0.589629	0.656063	0.635203
381.2	0.60784	-0.00498375	0.226033	0.00782199	0.301954	0.00355143	0.333435	0.173128	0.589563	0.655647	0.635235
381.4	0.607583	-0.00506102	0.225489	0.00778608	0.301915	0.00361978	0.333345	0.172591	0.589324	0.655043	0.635306
381.6	0.606917	-0.0052648	0.225167	0.00775892	0.301658	0.00312009	0.333281	0.172066	0.589223	0.654963	0.635156
381.8	0.606717	-0.00522103	0.224133	0.00775732	0.301421	0.00298592	0.33347	0.171627	0.589009	0.654635	0.634949
382	0.606106	-0.00541312	0.223374	0.00813724	0.30111	0.00242387	0.333559	0.171184	0.58891	0.654781	0.634326
382.2	0.606068	-0.00534977	0.223461	0.00852837	0.3009	0.00242757	0.333651	0.170695	0.589179	0.654339	0.634247
382.4	0.606206	-0.00575447	0.222628	0.0089912	0.300776	0.00208462	0.333793	0.17056	0.58913	0.653897	0.634153
382.6	0.606131	-0.00615493	0.222187	0.00923549	0.300411	0.00174234	0.333713	0.170476	0.588947	0.654009	0.634338
382.8	0.605939	-0.00669446	0.221407	0.00969858	0.300028	0.00152169	0.333744	0.170586	0.588522	0.653762	0.634214
383	0.60604	-0.00653588	0.220541	0.00958784	0.299557	0.00186465	0.333689	0.17035	0.588633	0.654176	0.63378
383.2	0.605627	-0.0068709	0.219801	0.00935905	0.299604	0.0016128	0.333753	0.170461	0.588343	0.654159	0.633401
383.4	0.605421	-0.00719957	0.219252	0.0090534	0.299241	0.00109193	0.333705	0.169652	0.588423	0.654013	0.63301
383.6	0.605432	-0.00725845	0.218944	0.00872193	0.298927	0.00112812	0.333144	0.169053	0.588295	0.65392	0.632937
383.8	0.60515	-0.00737805	0.218571	0.00869518	0.299035	0.00124774	0.33284	0.168992	0.587999	0.65382	0.632753
384	0.604881	-0.00771095	0.218391	0.00864213	0.298697	0.00126683	0.332153	0.169089	0.587882	0.654045	0.632617
384.2	0.605134	-0.00802726	0.218412	0.00822782	0.298342	0.00103914	0.331826	0.168757	0.58778	0.654444	0.632662
384.4	0.604814	-0.00823492	0.218556	0.00815212	0.298171	0.00087677	0.331439	0.168778	0.587885	0.654423	0.632748
384.6	0.604669	-0.00827152	0.21843	0.00795862	0.298254	0.00074164	0.330989	0.16838	0.587443	0.654382	0.632956
384.8	0.60459	-0.00813418	0.218172	0.0079864	0.298298	0.00090384	0.3305	0.167962	0.587067	0.654678	0.632889
385	0.604006	-0.00789549	0.217782	0.00810984	0.298475	0.00101259	0.330292	0.167315	0.587069	0.65467	0.632626
385.2	0.603678	-0.00792799	0.217497	0.00788883	0.298476	0.00120637	0.330157	0.166821	0.586995	0.65476	0.632383
385.4	0.603582	-0.00800585	0.216833	0.00759395	0.298647	0.00125287	0.330172	0.16643	0.587467	0.654504	0.632078
385.6	0.603357	-0.00808628	0.216616	0.00738759	0.298457	0.00098762	0.329887	0.166176	0.587302	0.654347	0.631955
385.8	0.603283	-0.00779294	0.215946	0.00773781	0.298143	0.00080501	0.329526	0.165874	0.587175	0.653949	0.631581
386	0.603206	-0.00817861	0.216	0.00795446	0.297671	0.00083705	0.329449	0.165992	0.5871	0.653463	0.631169
386.2	0.60315	-0.00823778	0.216144	0.00790146	0.297407	0.00101396	0.329498	0.165738	0.587267	0.652965	0.631226
386.4	0.603077	-0.0081647	0.215619	0.0081862	0.297019	0.00118911	0.329448	0.165633	0.587271	0.65265	0.63101
386.6	0.602824	-0.00816363	0.215469	0.00823288	0.296778	0.00150325	0.329312	0.165366	0.587054	0.652956	0.630741
386.8	0.602802	-0.0084206	0.215344	0.00827209	0.296336	0.00213877	0.329149	0.165196	0.586923	0.652641	0.630143
387	0.602737	-0.00844955	0.215009	0.00805185	0.296132	0.00244906	0.329106	0.165172	0.586552	0.652641	0.629616
387.2	0.60232	-0.00916959	0.214711	0.00778798	0.296174	0.00231532	0.328891	0.164876	0.586012	0.652268	0.629471
387.4	0.601989	-0.00930375	0.214386	0.00773955	0.295665	0.00229398	0.328777	0.164233	0.58604	0.65202	0.629252
387.6	0.601983	-0.0092855	0.214075	0.00777561	0.295153	0.00221748	0.328402	0.163695	0.585931	0.652216	0.629198
387.8	0.601647	-0.00932674	0.213731	0.0077493	0.294993	0.00238626	0.328149	0.163516	0.585594	0.652317	0.628895
388	0.601217	-0.00962838	0.213867	0.00759385	0.294778	0.00235997	0.327935	0.163249	0.585394	0.652379	0.628866
388.2	0.600928	-0.00977457	0.213649	0.00763883	0.294366	0.00246068	0.327849	0.162825	0.585666	0.652261	0.629119
388.4	0.600334	-0.0100711	0.213799	0.00797905	0.294286	0.00264756	0.327558	0.1627	0.585635	0.651984	0.629134
388.6	0.600075	-0.00984293	0.213407	0.00815842	0.29399	0.00244697	0.327645	0.161819	0.585491	0.652269	0.629032
388.8	0.600079	-0.00946185	0.212684	0.008314	0.293865	0.00260652	0.327642	0.161197	0.585567	0.652227	0.628847
389	0.599933	-0.00902261	0.2123	0.00848461	0.293775	0.00258231	0.327441	0.160611	0.585465	0.651652	0.628371
389.2	0.599944	-0.00914824	0.211802	0.00856984	0.293325	0.00229021	0.327812	0.160279	0.585357	0.651802	0.628177
389.4	0.599985	-0.00892421	0.211361	0.00902753	0.293155	0.00208096	0.327874	0.159986	0.585682	0.651186	0.627976
389.6	0.599945	-0.00881445	0.211083	0.00935806	0.292911	0.00190453	0.327473	0.159731	0.585462	0.650755	0.62771
389.8	0.599731	-0.00894554	0.210887	0.00997721	0.292368	0.00161365	0.327382	0.159738	0.585637	0.650477	0.627389
390	0.59925	-0.0087164	0.210799	0.00989435	0.292288	0.00154394	0.3274	0.159286	0.58563	0.650391	0.627022
390.2	0.599272	-0.00870555	0.21096	0.00969312	0.291946	0.00112703	0.327379	0.158798	0.585657	0.650117	0.626967
390.4	0.599186	-0.00882017	0.210413	0.00968448	0.29195	0.00054251	0.32731	0.158921	0.585857	0.650312	0.626903
390.6	0.599246	-0.00893538	0.210316	0.00973991	0.292093	0.00064732	0.32718	0.158537	0.585426	0.650333	0.626531
390.8	0.599026	-0.0090491	0.210236	0.00993083	0.29183	0.00027877	0.326711	0.158576	0.584977	0.649837	0.626135
391	0.598791	-0.00925045	0.209885	0.00953659	0.291877	-0.00031483	0.326679	0.158096	0.584414	0.649866	0.626188
391.2	0.598272	-0.0092548	0.20968	0.00957711	0.291553	-0.00067642	0.326368	0.157536	0.584167	0.649759	0.626242
391.4	0.597347	-0.00879927	0.209238	0.00952363	0.291453	-0.00106526	0.326362	0.156759	0.58388	0.649527	0.626108
391.6	0.596771	-0.00852926	0.208888	0.00920225	0.291237	-0.00127405	0.32592	0.156089	0.583501	0.649796	0.626174
391.8	0.596149	-0.0085559	0.20891	0.00878172	0.291075	-0.00124284	0.325577	0.155933	0.583211	0.650005	0.625942
392	0.59571	-0.00883608	0.209081	0.0087499	0.291018	-0.00072265	0.325115	0.155583	0.5831	0.649948	0.625958
392.2	0.595247	-0.00925679	0.208955	0.00864683	0.2907	-0.00053999	0.324865	0.155131	0.583442	0.649936	0.625837
392.4	0.595271	-0.00950276	0.20902	0.00830626	0.290793	-0.00079752	0.324654	0.154664	0.583382	0.649738	0.62561
392.6	0.595402	-0.00909566	0.208649	0.00809131	0.290708	-0.00067308	0.324531	0.154467	0.583389	0.649831	0.626059
392.8	0.595591	-0.00882473	0.208177	0.00795304	0.290801	-0.00047129	0.324266	0.154604	0.583259	0.649016	0.625771
393	0.595558	-0.00870706	0.207888	0.00812594	0.290601	-0.00042928	0.323905	0.154416	0.583017	0.648646	0.625466
393.2	0.595449	-0.0090884	0.207505	0.00853945	0.290237	-0.00017615	0.323952	0.15421	0.583185	0.6486	0.625222
393.4	0.595378	-0.00924673	0.207425	0.00855202	0.290364	0.00029391	0.323814	0.154004	0.583767	0.648045	0.625053
393.6	0.595472	-0.00968093	0.207046	0.00860875	0.289897	0.00034742	0.323467	0.154119	0.583889	0.647947	0.62495
393.8	0.595404	-0.010074	0.207217	0.00857969	0.289586	0.0001401	0.323253	0.153988	0.583875	0.648006	0.624795
394	0.595734	-0.00998702	0.206839	0.00810817	0.289461	0.00012204	0.323559	0.153655	0.584156	0.64805	0.624384
394.2	0.595922	-0.0106088	0.207131	0.00776659	0.289016	-0.00010163	0.32363	0.153604	0.584247	0.647872	0.624471
394.4	0.595999	-0.0106323	0.206413	0.00796653	0.288863	9.976e-05	0.323661	0.153418	0.584366	0.647523	0.623966
394.6	0.596134	-0.0107977	0.206113	0.00792572	0.288755	0.00049087	0.323605	0.153131	0.583969	0.647114	0.623477
394.8	0.596055	-0.0109926	0.205754	0.00790983	0.288183	0.00011225	0.323849	0.153055	0.583552	0.646586	0.623418
395	0.595797	-0.0112432	0.205241	0.00761313	0.287777	0.00030263	0.323972	0.152645	0.58333	0.646548	0.623422
395.2	0.595435	-0.0107313	0.205165	0.00789763	0.287434	-0.00012374	0.323943	0.15226	0.582985	0.646525	0.62317
395.4	0.594813	-0.0106831	0.204791	0.00752707	0.287059	7.529e-05	0.323794	0.151917	0.582541	0.646735	0.622828
395.6	0.594606	-0.0107183	0.204815	0.00717983	0.286364	0.00035178	0.323272	0.151612	0.582449	0.64737	0.622596
395.8	0.594393	-0.0112243	0.204919	0.00729446	0.285792	0.00070075	0.323111	0.15195	0.582247	0.647695	0.622176
396	0.593992	-0.011677	0.204954	0.00725926	0.285301	0.00079764	0.322731	0.151866	0.582102	0.647405	0.622202
396.2	0.593735	-0.0118417	0.205153	0.00735514	0.28508	0.00067228	0.322351	0.151908	0.582032	0.647213	0.621938
396.4	0.593738	-0.0115159	0.205167	0.00783277	0.285125	0.00044106	0.322064	0.151919	0.581898	0.646604	0.622095
396.6	0.593247	-0.0115543	0.204654	0.00809528	0.284858	0.00022062	0.321462	0.151896	0.581556	0.646586	0.622309
396.8	0.592785	-0.0113178	0.204503	0.00827983	0.284628	0.00010111	0.321	0.151547	0.581613	0.646192	0.622017
397	0.592718	-0.0112293	0.20454	0.00852977	0.284086	-0.00017175	0.32045	0.151125	0.581636	0.646113	0.621961
397.2	0.592344	-0.0114065	0.204536	0.00864362	0.283647	7.421e-05	0.32014	0.151012	0.581958	0.645821	0.621596
397.4	0.592021	-0.0113681	0.204513	0.00889983	0.283655	-5.717e-05	0.319998	0.150671	0.582267	0.645912	0.621562
397.6	0.592019	-0.0111792	0.203774	0.00909712	0.28327	-0.00021486	0.319568	0.150196	0.582116	0.645979	0.621255
397.8	0.591822	-0.0110327	0.203877	0.00888144	0.2835	3.159e-05	0.319467	0.149395	0.582223	0.645933	0.620729
398	0.591824	-0.0110893	0.20339	0.00874798	0.283344	-4.984e-05	0.319454	0.149054	0.582455	0.646037	0.620422
398.2	0.591754	-0.011129	0.202992	0.00870225	0.283145	-7.162e-05	0.319213	0.148379	0.582353	0.645872	0.620253
398.4	0.591948	-0.0109911	0.202073	0.0087033	0.283328	0.00031375	0.319084	0.148144	0.582393	0.645116	0.619831
398.6	0.591756	-0.0111223	0.20174	0.00826597	0.283614	-8.585e-05	0.319114	0.148014	0.582351	0.645224	0.619622
398.8	0.5918	-0.0109092	0.201264	0.00812124	0.283334	-0.0001808	0.31938	0.147797	0.582341	0.644704	0.619366
399	0.591244	-0.0110542	0.200998	0.00807742	0.283615	-0.00026425	0.319199	0.147565	0.582024	0.644781	0.619256
399.2	0.591266	-0.0110151	0.200877	0.00812317	0.283463	-0.00069429	0.319133	0.147318	0.581591	0.645121	0.618922
399.4	0.590637	-0.0114938	0.20064	0.00796544	0.283382	-0.00042528	0.319099	0.147162	0.581703	0.645666	0.618729
399.6	0.590397	-0.0115636	0.20038	0.0080729	0.283159	-0.00057358	0.319095	0.146777	0.581517	0.64543	0.618473
[truncated: 1,001 more rows]
