# Supplementary material for: TMPRSS2-mediated coronavirus spike activation and inhibition
Source: Nat Struct Mol Biol. 2026 Apr 28;33(5):810–23. doi: 10.1038/s41594-026-01801-y (PMC13186702; doi:10.1038/s41594-026-01801-y)
Supplement: Supplementary file 11 — BLI data. [file 41594_2026_1801_MOESM11_ESM.xlsx]

## Sheet: EDFig5a
Time (s)	25 mM	25 mM Fit	8.33 mM	8.33 mM Fit	2.78 mM	2.78 mM Fit	0.9259 mM	0.9259 mM Fit	0.3086 mM	0.3086 mM Fit	0.1029 mM	0.1029 mM Fit	0.0343 mM	0.0343 mM Fit
185.201	0.000607282	0	-0.000912363	0	-0.000246876	0	-0.000385286	0	0.000966372	0	0.000917129	0	0.000240097	0
185.401	0.00234779	0.00492925	-0.00122387	0.00165488	-0.000160879	0.000555584	-0.00116805	0.000177498	0.00050155	6.36e-05	0.000705304	3.08e-05	0.000232253	1.58e-05
185.601	0.00485305	0.00984669	-0.00122445	0.00330844	-0.000181933	0.00111102	-0.00190789	0.000354981	-0.000188515	0.0001271	0.000448198	6.16e-05	-8.13e-07	3.17e-05
185.801	0.00791814	0.0147524	-0.000904947	0.00496067	-0.00010283	0.00166631	-0.0027458	0.000532448	-0.000914055	0.000190647	0.000216043	9.24e-05	-0.000191841	4.75e-05
186.001	0.0112911	0.0196463	-0.00112921	0.00661159	6.51e-05	0.00222145	-0.00347419	0.000709899	-0.00149545	0.000254192	7.97e-05	0.000123208	-0.000387698	6.33e-05
186.201	0.0147907	0.0245285	-0.000955258	0.00826118	0.000400037	0.00277644	-0.00367672	0.000887334	-0.00183592	0.000317735	-0.000155874	0.00015401	-0.000470734	7.91e-05
186.401	0.0187794	0.029399	-0.000353918	0.00990946	0.00103392	0.00333128	-0.00371681	0.00106475	-0.00201067	0.000381276	-0.000392969	0.000184811	-0.000469869	9.5e-05
186.601	0.0228927	0.0342578	0.000582767	0.0115564	0.00161961	0.00388598	-0.00367688	0.00124216	-0.00212707	0.000444816	-0.000337958	0.000215611	-0.00036517	0.00011078
186.801	0.0271406	0.039105	0.00141225	0.0132021	0.0017885	0.00444053	-0.00377158	0.00141955	-0.00260047	0.000508353	-0.00010308	0.000246412	-0.000697404	0.000126606
187.001	0.0311345	0.0439406	0.0021478	0.0148464	0.00196413	0.00499493	-0.00372569	0.00159692	-0.00301841	0.000571889	-0.000233918	0.000277212	-0.00108496	0.000142431
187.201	0.0355911	0.0487646	0.00316538	0.0164894	0.00216551	0.00554918	-0.00338553	0.00177427	-0.00283979	0.000635423	-0.000460153	0.000308012	-0.00121365	0.000158257
187.401	0.0399363	0.0535771	0.00425453	0.0181311	0.00257446	0.00610329	-0.00300852	0.00195161	-0.00255921	0.000698955	-0.000411262	0.000338811	-0.00151835	0.000174082
187.601	0.0444884	0.058378	0.00544653	0.0197715	0.00307849	0.00665725	-0.00264397	0.00212894	-0.0026698	0.000762485	-0.000361443	0.00036961	-0.00169149	0.000189908
187.801	0.0486706	0.0631675	0.0067483	0.0214106	0.00310477	0.00721106	-0.00252351	0.00230625	-0.00298827	0.000826013	-6.66e-05	0.000400409	-0.0017976	0.000205733
188.001	0.053217	0.0679454	0.00840413	0.0230484	0.00370338	0.00776472	-0.00207068	0.00248354	-0.00260961	0.000889539	-0.000412792	0.000431208	-0.00211234	0.000221558
188.201	0.0572939	0.0727119	0.0102619	0.0246848	0.00388991	0.00831823	-0.00157416	0.00266082	-0.00226227	0.000953064	-0.000450639	0.000462006	-0.00200812	0.000237383
188.401	0.0621901	0.077467	0.0119624	0.02632	0.00444777	0.0088716	-0.000893372	0.00283808	-0.00166825	0.00101659	-0.000103918	0.000492804	-0.00182121	0.000253208
188.601	0.0671307	0.0822108	0.0140165	0.0279539	0.00533451	0.00942482	-0.000229123	0.00301533	-0.00061933	0.00108011	0.000709975	0.000523602	-0.000686181	0.000269034
188.801	0.0723662	0.0869431	0.0160373	0.0295864	0.0063688	0.0099779	0.000181424	0.00319256	0.000287001	0.00114363	0.00142908	0.000554399	-0.000103648	0.000284859
189.001	0.0769902	0.0916642	0.0175465	0.0312176	0.0068122	0.0105308	0.000391755	0.00336977	0.000532477	0.00120714	0.00185387	0.000585196	0.000347371	0.000300684
189.201	0.0813339	0.0963739	0.0191388	0.0328476	0.00757152	0.0110836	0.00020529	0.00354697	0.000617565	0.00127066	0.00146312	0.000615993	0.000759628	0.000316509
189.401	0.0857057	0.101072	0.0208557	0.0344762	0.00839394	0.0116362	0.000684619	0.00372416	0.000978915	0.00133417	0.00159029	0.000646789	0.000974054	0.000332333
189.601	0.0907839	0.105759	0.0225172	0.0361035	0.00897529	0.0121887	0.000753772	0.00390132	0.00124264	0.00139768	0.00157311	0.000677585	0.00123473	0.000348158
189.801	0.095401	0.110435	0.0242553	0.0377296	0.00969655	0.0127411	0.00064219	0.00407848	0.00134581	0.00146119	0.0014753	0.000708381	0.00149879	0.000363983
190.001	0.0997692	0.1151	0.0250392	0.0393543	0.010301	0.0132932	0.000866225	0.00425561	0.00198492	0.0015247	0.00156735	0.000739177	0.00154353	0.000379808
190.201	0.103464	0.119754	0.0267216	0.0409778	0.0107616	0.0138453	0.00145289	0.00443273	0.00224164	0.0015882	0.00167979	0.000769972	0.00143439	0.000395632
190.401	0.107748	0.124396	0.0284214	0.0425999	0.0113312	0.0143972	0.00153263	0.00460984	0.002441	0.00165171	0.00180174	0.000800767	0.00134055	0.000411457
190.601	0.111775	0.129028	0.0299208	0.0442207	0.011649	0.0149489	0.00166292	0.00478693	0.00247233	0.00171521	0.00209693	0.000831561	0.00141539	0.000427282
190.801	0.115401	0.133648	0.0308212	0.0458403	0.0115741	0.0155005	0.00150087	0.004964	0.00186408	0.00177871	0.00238214	0.000862356	0.000508122	0.000443106
191.001	0.119383	0.138257	0.0319459	0.0474586	0.0122357	0.016052	0.00166085	0.00514106	0.00169544	0.00184221	0.00219925	0.00089315	0.000254587	0.000458931
191.201	0.123909	0.142855	0.0332701	0.0490755	0.0128434	0.0166033	0.00190377	0.0053181	0.00220795	0.0019057	0.00238172	0.000923943	0.000311015	0.000474755
191.401	0.127712	0.147442	0.0346884	0.0506912	0.013371	0.0171544	0.00166099	0.00549512	0.00216323	0.0019692	0.00264917	0.000954737	5.75e-05	0.000490579
191.601	0.13193	0.152018	0.0362818	0.0523056	0.0133809	0.0177055	0.00173758	0.00567213	0.00150587	0.00203269	0.00239026	0.00098553	-0.00029883	0.000506404
191.801	0.136102	0.156584	0.0381122	0.0539187	0.0136076	0.0182563	0.0019226	0.00584913	0.00178102	0.00209618	0.00271659	0.00101632	-0.000368642	0.000522228
192.001	0.14076	0.161138	0.0397132	0.0555305	0.0141321	0.0188071	0.00247492	0.00602611	0.00179192	0.00215967	0.0028969	0.00104712	-0.000257093	0.000538052
192.201	0.144976	0.165681	0.0413092	0.057141	0.0146745	0.0193576	0.00276261	0.00620307	0.00195957	0.00222316	0.00368571	0.00107791	0.000219095	0.000553876
192.401	0.149323	0.170214	0.0424011	0.0587502	0.0149464	0.0199081	0.00268743	0.00638002	0.00199336	0.00228664	0.0036692	0.0011087	0.000570669	0.0005697
192.601	0.154092	0.174735	0.0439709	0.0603581	0.0160218	0.0204583	0.00318154	0.00655695	0.00229944	0.00235013	0.00396281	0.00113949	0.00111813	0.000585524
192.801	0.158345	0.179246	0.0451895	0.0619648	0.0165792	0.0210085	0.00325175	0.00673387	0.00196206	0.00241361	0.00385846	0.00117028	0.00116082	0.000601348
193.001	0.162349	0.183746	0.0465039	0.0635702	0.0169219	0.0215585	0.00361069	0.00691077	0.00196759	0.00247709	0.0038321	0.00120107	0.00122772	0.000617172
193.201	0.166581	0.188235	0.0477394	0.0651743	0.0172115	0.0221083	0.00405386	0.00708765	0.00190537	0.00254056	0.00315181	0.00123186	0.00132381	0.000632996
193.401	0.170771	0.192714	0.0490236	0.0667771	0.0173534	0.022658	0.00424187	0.00726452	0.00186267	0.00260404	0.00294867	0.00126265	0.000915228	0.00064882
193.601	0.175242	0.197181	0.0502213	0.0683786	0.0176258	0.0232075	0.0036648	0.00744137	0.00167765	0.00266751	0.00245049	0.00129344	0.000825131	0.000664644
193.801	0.17959	0.201638	0.0518463	0.0699789	0.0179515	0.0237569	0.00376683	0.00761821	0.00194576	0.00273098	0.00207859	0.00132423	0.000438868	0.000680467
194.001	0.183969	0.206085	0.0529251	0.0715778	0.0181974	0.0243062	0.00387474	0.00779503	0.00254694	0.00279445	0.00239825	0.00135502	-0.000164086	0.000696291
194.201	0.188415	0.21052	0.0548495	0.0731755	0.0186902	0.0248553	0.00424273	0.00797184	0.00232428	0.00285792	0.0023539	0.00138581	-0.000371076	0.000712115
194.401	0.192966	0.214945	0.056178	0.0747719	0.0193675	0.0254043	0.0040589	0.00814863	0.00261595	0.00292139	0.00237713	0.0014166	-0.000510396	0.000727938
194.601	0.1976	0.21936	0.0580959	0.0763671	0.0203921	0.0259531	0.00457011	0.0083254	0.00265487	0.00298485	0.00266049	0.00144739	-0.00050452	0.000743762
194.801	0.201793	0.223764	0.0594924	0.0779609	0.0209756	0.0265017	0.00480938	0.00850216	0.00207172	0.00304832	0.00266071	0.00147818	-0.000937005	0.000759585
195.001	0.206659	0.228157	0.0612338	0.0795535	0.0222913	0.0270503	0.00518805	0.00867891	0.00259495	0.00311178	0.00290796	0.00150897	-0.000462341	0.000775409
195.201	0.21083	0.23254	0.062678	0.0811449	0.0228909	0.0275986	0.00534889	0.00885563	0.00299717	0.00317523	0.00326647	0.00153975	-0.000224685	0.000791232
195.401	0.214756	0.236912	0.0641023	0.0827349	0.0231338	0.0281469	0.00512056	0.00903235	0.00278946	0.00323869	0.00361339	0.00157054	9.13e-09	0.000807055
195.601	0.219051	0.241274	0.0653232	0.0843237	0.0229522	0.028695	0.00537748	0.00920904	0.00220178	0.00330215	0.00365518	0.00160133	-0.000130958	0.000822879
195.801	0.222675	0.245625	0.0669666	0.0859112	0.0232545	0.0292429	0.00561679	0.00938572	0.00266349	0.0033656	0.00426621	0.00163211	0.000136537	0.000838702
196.001	0.226428	0.249966	0.0678741	0.0874974	0.023471	0.0297907	0.00584135	0.00956239	0.00204436	0.00342905	0.00403587	0.0016629	-0.000202119	0.000854525
196.201	0.230171	0.254297	0.0693924	0.0890824	0.0243331	0.0303383	0.00615626	0.00973904	0.00224532	0.0034925	0.00449509	0.00169369	1.22e-06	0.000870348
196.401	0.234321	0.258617	0.0705395	0.0906661	0.0245648	0.0308858	0.00604409	0.00991567	0.002145	0.00355595	0.00385473	0.00172447	-4.73e-05	0.000886171
196.601	0.239138	0.262927	0.0718925	0.0922486	0.0252887	0.0314332	0.00641744	0.0100923	0.00250458	0.00361939	0.0041413	0.00175526	0.000428746	0.000901994
196.801	0.242757	0.267227	0.0729707	0.0938298	0.0252924	0.0319804	0.00621552	0.0102689	0.00244134	0.00368284	0.0039006	0.00178604	0.000403154	0.000917817
197.001	0.247255	0.271516	0.07421	0.0954097	0.0254165	0.0325275	0.00640069	0.0104455	0.00294967	0.00374628	0.00400144	0.00181683	0.000340046	0.00093364
197.201	0.251517	0.275795	0.0756521	0.0969883	0.0259368	0.0330744	0.00671488	0.010622	0.00322329	0.00380972	0.00421519	0.00184761	0.000577736	0.000949463
197.401	0.256133	0.280064	0.0774814	0.0985657	0.0266146	0.0336212	0.00666141	0.0107986	0.00332735	0.00387316	0.00411794	0.0018784	0.000672515	0.000965286
197.601	0.260638	0.284322	0.0790848	0.100142	0.0271412	0.0341678	0.00689261	0.0109751	0.00361413	0.00393659	0.00423782	0.00190918	0.00104702	0.000981108
197.801	0.265284	0.288571	0.0806189	0.101717	0.0273283	0.0347143	0.0073862	0.0111517	0.00390647	0.00400003	0.00389522	0.00193996	0.00088929	0.000996931
198.001	0.269601	0.292809	0.0822464	0.10329	0.0279708	0.0352606	0.00751718	0.0113282	0.00412637	0.00406346	0.00403897	0.00197075	0.000948516	0.00101275
198.201	0.273849	0.297037	0.0835412	0.104863	0.0287178	0.0358068	0.00769582	0.0115047	0.00407776	0.00412689	0.00382174	0.00200153	0.000895378	0.00102858
198.401	0.277888	0.301255	0.0849023	0.106434	0.0292355	0.0363528	0.00782197	0.0116811	0.00429469	0.00419032	0.00384881	0.00203231	0.000517315	0.0010444
198.601	0.282137	0.305462	0.0869589	0.108004	0.0299635	0.0368987	0.00864723	0.0118576	0.00425233	0.00425374	0.00369	0.0020631	0.000902126	0.00106022
198.801	0.28622	0.30966	0.0879066	0.109572	0.0301532	0.0374445	0.00874925	0.012034	0.00418385	0.00431717	0.00315316	0.00209388	0.000843144	0.00107604
199.001	0.290261	0.313848	0.0890162	0.11114	0.0303318	0.0379901	0.00862317	0.0122105	0.00460675	0.00438059	0.00289071	0.00212466	0.000805461	0.00109187
199.201	0.293977	0.318025	0.0901125	0.112706	0.030344	0.0385356	0.00858036	0.0123869	0.00473888	0.00444401	0.00266525	0.00215544	0.000936751	0.00110769
199.401	0.298165	0.322193	0.0917135	0.11427	0.0309708	0.0390809	0.00900387	0.0125633	0.00504715	0.00450743	0.00335958	0.00218622	0.00149726	0.00112351
199.601	0.302223	0.32635	0.0931204	0.115834	0.0314711	0.039626	0.00936234	0.0127397	0.00507459	0.00457085	0.00323743	0.002217	0.001127	0.00113933
199.801	0.305948	0.330498	0.0944389	0.117396	0.0319298	0.0401711	0.00958601	0.012916	0.00500789	0.00463426	0.00324401	0.00224778	0.00103206	0.00115516
200.001	0.310005	0.334636	0.0954642	0.118958	0.0322723	0.040716	0.00970407	0.0130924	0.00464614	0.00469768	0.0031613	0.00227857	0.000828688	0.00117098
200.201	0.31464	0.338764	0.0972461	0.120517	0.0330037	0.0412607	0.0101085	0.0132687	0.00507628	0.00476109	0.00357447	0.00230935	0.0011856	0.0011868
200.401	0.319225	0.342882	0.0988325	0.122076	0.0333703	0.0418053	0.00980196	0.013445	0.00494183	0.0048245	0.00326185	0.00234012	0.00128355	0.00120262
200.601	0.323657	0.34699	0.100276	0.123633	0.0338806	0.0423497	0.00996051	0.0136213	0.0051822	0.00488791	0.00340567	0.0023709	0.00173747	0.00121844
200.801	0.327877	0.351088	0.101896	0.125189	0.0347673	0.042894	0.00997568	0.0137976	0.00518138	0.00495131	0.00362365	0.00240168	0.00178987	0.00123427
201.001	0.332795	0.355176	0.103421	0.126744	0.0353221	0.0434382	0.0103433	0.0139739	0.00585565	0.00501472	0.00415651	0.00243246	0.00201071	0.00125009
201.201	0.337304	0.359255	0.105263	0.128298	0.0361905	0.0439822	0.0108161	0.0141502	0.00568643	0.00507812	0.00447617	0.00246324	0.00260281	0.00126591
201.401	0.342099	0.363324	0.107145	0.12985	0.036858	0.0445261	0.0113876	0.0143264	0.0059535	0.00514152	0.00445559	0.00249402	0.00293975	0.00128173
201.601	0.346194	0.367383	0.108258	0.131401	0.0369791	0.0450698	0.011463	0.0145026	0.00543693	0.00520492	0.00440992	0.0025248	0.00308914	0.00129755
201.801	0.350371	0.371432	0.109788	0.132951	0.0374811	0.0456134	0.0114766	0.0146788	0.00557306	0.00526832	0.00411356	0.00255557	0.00289919	0.00131337
202.001	0.354744	0.375472	0.111648	0.1345	0.0385973	0.0461568	0.0117469	0.014855	0.00610438	0.00533171	0.00424153	0.00258635	0.00300544	0.0013292
202.201	0.358959	0.379502	0.112763	0.136047	0.0391521	0.0467001	0.011825	0.0150312	0.00632574	0.0053951	0.00430588	0.00261713	0.002434	0.00134502
202.401	0.363271	0.383522	0.114285	0.137594	0.0396384	0.0472432	0.0120438	0.0152074	0.0064444	0.00545849	0.00457507	0.00264791	0.00229786	0.00136084
202.601	0.367305	0.387533	0.116037	0.139139	0.0402847	0.0477862	0.0121227	0.0153835	0.00675951	0.00552188	0.00431362	0.00267868	0.00261372	0.00137666
202.801	0.371567	0.391534	0.116736	0.140682	0.0402151	0.0483291	0.0116251	0.0155597	0.00664672	0.00558527	0.00412017	0.00270946	0.00204957	0.00139248
203.001	0.375775	0.395526	0.118059	0.142225	0.0404922	0.0488718	0.0113872	0.0157358	0.0067407	0.00564866	0.00411222	0.00274023	0.00215348	0.0014083
203.201	0.380025	0.399508	0.11971	0.143766	0.0412429	0.0494143	0.0120368	0.0159119	0.00726073	0.00571204	0.00477031	0.00277101	0.00280392	0.00142412
203.401	0.383948	0.40348	0.120934	0.145306	0.0420326	0.0499568	0.0124018	0.016088	0.00706119	0.00577542	0.00518524	0.00280178	0.00258041	0.00143995
203.601	0.38791	0.407443	0.122189	0.146845	0.0424492	0.050499	0.0121705	0.016264	0.00677007	0.0058388	0.00475655	0.00283256	0.00236551	0.00145577
203.801	0.391363	0.411397	0.123116	0.148382	0.0419998	0.0510412	0.0114115	0.0164401	0.00634957	0.00590218	0.004293	0.00286333	0.00181099	0.00147159
204.001	0.395618	0.415341	0.124998	0.149919	0.0423814	0.0515832	0.0113499	0.0166161	0.00666759	0.00596555	0.00442922	0.00289411	0.0024114	0.00148741
204.201	0.399878	0.419275	0.126598	0.151454	0.0430213	0.052125	0.0116555	0.0167921	0.00627182	0.00602893	0.00433987	0.00292488	0.00260847	0.00150323
204.401	0.403655	0.4232	0.128111	0.152988	0.0435147	0.0526667	0.01181	0.0169682	0.00598674	0.0060923	0.00407085	0.00295566	0.00248051	0.00151905
204.601	0.407279	0.427116	0.129758	0.15452	0.0440538	0.0532082	0.0119482	0.0171441	0.00622089	0.00615567	0.00416118	0.00298643	0.0028859	0.00153487
204.801	0.411059	0.431022	0.13137	0.156052	0.0447218	0.0537497	0.0122175	0.0173201	0.006447	0.00621904	0.00463897	0.0030172	0.00300476	0.00155069
205.001	0.41506	0.434919	0.13282	0.157582	0.044856	0.0542909	0.0124221	0.0174961	0.00681727	0.00628241	0.0047306	0.00304797	0.00299474	0.00156651
205.201	0.419186	0.438807	0.134687	0.159111	0.0453692	0.054832	0.0126816	0.017672	0.00649816	0.00634577	0.0051182	0.00307875	0.00356731	0.00158233
205.401	0.423083	0.442685	0.136209	0.160639	0.0458342	0.055373	0.0130358	0.017848	0.00669351	0.00640913	0.00519741	0.00310952	0.00382381	0.00159815
205.601	0.42637	0.446554	0.136591	0.162165	0.0461647	0.0559138	0.0123527	0.0180239	0.00588984	0.0064725	0.00458952	0.00314029	0.00319342	0.00161398
205.801	0.430728	0.450414	0.138464	0.163691	0.0468201	0.0564545	0.013073	0.0181998	0.00672789	0.00653585	0.00489012	0.00317106	0.00317282	0.0016298
206.001	0.434572	0.454265	0.139468	0.165215	0.0475499	0.0569951	0.013398	0.0183757	0.00661623	0.00659921	0.00486238	0.00320183	0.00253757	0.00164562
206.201	0.438992	0.458106	0.140835	0.166738	0.0484025	0.0575355	0.0138486	0.0185515	0.00688709	0.00666257	0.00557673	0.0032326	0.00226991	0.00166144
206.401	0.44308	0.461938	0.142416	0.168259	0.0495624	0.0580757	0.0144461	0.0187274	0.00756211	0.00672592	0.00640743	0.00326337	0.0024539	0.00167726
206.601	0.447056	0.465761	0.14379	0.16978	0.0504231	0.0586158	0.0147718	0.0189032	0.00783382	0.00678927	0.00669555	0.00329414	0.00234421	0.00169308
206.801	0.451492	0.469575	0.144589	0.171299	0.0509096	0.0591558	0.015249	0.019079	0.00786687	0.00685262	0.00705764	0.00332491	0.00221783	0.0017089
207.001	0.455641	0.473379	0.145664	0.172817	0.0510688	0.0596956	0.0158655	0.0192548	0.008125	0.00691597	0.00713696	0.00335568	0.0021148	0.00172472
207.201	0.459393	0.477175	0.146903	0.174334	0.0513021	0.0602353	0.0167112	0.0194306	0.00820524	0.00697932	0.00714367	0.00338645	0.00207725	0.00174054
207.401	0.463129	0.480961	0.148004	0.175849	0.0517221	0.0607749	0.016705	0.0196064	0.00786355	0.00704266	0.00685819	0.00341722	0.00162169	0.00175636
207.601	0.467165	0.484739	0.149605	0.177364	0.0518673	0.0613142	0.0164791	0.0197821	0.00807232	0.007106	0.00655699	0.00344799	0.00131737	0.00177218
207.801	0.47092	0.488507	0.15075	0.178877	0.0517424	0.0618535	0.0161379	0.0199579	0.00814301	0.00716934	0.00604758	0.00347876	0.00108827	0.001788
208.001	0.475993	0.492266	0.152809	0.180389	0.0526487	0.0623926	0.0170126	0.0201336	0.00854361	0.00723268	0.00637365	0.00350953	0.00218091	0.00180382
208.201	0.48004	0.496017	0.154253	0.1819	0.0530464	0.0629316	0.0178472	0.0203093	0.00856972	0.00729602	0.00614985	0.0035403	0.00231786	0.00181964
208.401	0.484007	0.499758	0.156186	0.183409	0.0534733	0.0634704	0.0181859	0.020485	0.00904223	0.00735935	0.00658011	0.00357106	0.00275902	0.00183546
208.601	0.488014	0.50349	0.157928	0.184918	0.0539597	0.0640091	0.0179022	0.0206607	0.00944751	0.00742269	0.00696318	0.00360183	0.00315239	0.00185128
208.801	0.492411	0.507214	0.159739	0.186425	0.0543138	0.0645476	0.0180683	0.0208364	0.00943138	0.00748602	0.00736128	0.0036326	0.00354291	0.0018671
209.001	0.496929	0.510928	0.161454	0.187931	0.0546133	0.065086	0.0177014	0.021012	0.0092738	0.00754935	0.00691639	0.00366336	0.00352461	0.00188292
209.201	0.501023	0.514634	0.162997	0.189435	0.0548508	0.0656242	0.0178119	0.0211876	0.00876541	0.00761267	0.0070218	0.00369413	0.00390493	0.00189874
209.401	0.504611	0.518331	0.164126	0.190939	0.0551442	0.0661623	0.0179553	0.0213633	0.00863057	0.007676	0.00667485	0.0037249	0.00385991	0.00191456
209.601	0.508899	0.522018	0.165519	0.192441	0.0558251	0.0667003	0.0181286	0.0215389	0.00871581	0.00773932	0.0066554	0.00375566	0.00402573	0.00193038
209.801	0.513112	0.525698	0.167445	0.193942	0.0565878	0.0672381	0.0191972	0.0217144	0.00922416	0.00780264	0.00714973	0.00378643	0.00470365	0.0019462
210.001	0.516881	0.529368	0.168697	0.195442	0.0573725	0.0677758	0.0192733	0.02189	0.00904427	0.00786596	0.00727612	0.00381719	0.00418089	0.00196202
210.201	0.521178	0.533029	0.170664	0.196941	0.0582422	0.0683133	0.0196792	0.0220656	0.00957782	0.00792928	0.00777737	0.00384796	0.00442219	0.00197784
210.401	0.52471	0.536682	0.172287	0.198439	0.0590356	0.0688507	0.0202881	0.0222411	0.0100326	0.0079926	0.00803809	0.00387872	0.00440297	0.00199366
210.601	0.528705	0.540326	0.17373	0.199935	0.0597716	0.0693879	0.0206677	0.0224166	0.0102496	0.00805591	0.00810863	0.00390949	0.00467229	0.00200947
210.801	0.532134	0.543961	0.174852	0.20143	0.0598929	0.069925	0.0207765	0.0225921	0.0102488	0.00811922	0.00770004	0.00394025	0.0044748	0.00202529
211.001	0.535715	0.547588	0.176064	0.202924	0.0601467	0.070462	0.0209151	0.0227676	0.0105914	0.00818253	0.00789513	0.00397101	0.0044569	0.00204111
211.201	0.538681	0.551205	0.177264	0.204417	0.060495	0.0709988	0.020957	0.0229431	0.0100898	0.00824584	0.00747301	0.00400178	0.00421446	0.00205693
211.401	0.54193	0.554814	0.178573	0.205908	0.0606663	0.0715354	0.0206526	0.0231186	0.0100127	0.00830915	0.0072957	0.00403254	0.00384803	0.00207275
211.601	0.545522	0.558415	0.179866	0.207399	0.0613868	0.072072	0.0205741	0.023294	0.0104395	0.00837245	0.00698096	0.0040633	0.00386005	0.00208857
211.801	0.549416	0.562007	0.180789	0.208888	0.0616622	0.0726083	0.0203972	0.0234694	0.0100428	0.00843576	0.00668875	0.00409407	0.0038109	0.00210439
212.001	0.552906	0.56559	0.181883	0.210376	0.0619304	0.0731446	0.020266	0.0236449	0.00980829	0.00849906	0.00639801	0.00412483	0.00342819	0.00212021
212.201	0.5564	0.569165	0.182667	0.211863	0.0621454	0.0736807	0.0202505	0.0238203	0.00964601	0.00856236	0.00617809	0.00415559	0.00336655	0.00213603
212.401	0.559846	0.572731	0.183814	0.213348	0.0625092	0.0742166	0.0196361	0.0239956	0.00962777	0.00862565	0.00648388	0.00418635	0.00279593	0.00215185
212.601	0.563664	0.576289	0.184343	0.214833	0.0626456	0.0747524	0.019024	0.024171	0.00943924	0.00868895	0.00635681	0.00421711	0.00214851	0.00216766
212.801	0.56763	0.579838	0.185486	0.216316	0.0629824	0.0752881	0.0188067	0.0243464	0.00923513	0.00875224	0.00610194	0.00424787	0.00194394	0.00218348
213.001	0.571494	0.583378	0.186587	0.217798	0.063018	0.0758236	0.0186821	0.0245217	0.00916734	0.00881553	0.00624688	0.00427863	0.00158439	0.0021993
213.201	0.575325	0.58691	0.187689	0.219279	0.0631895	0.076359	0.0188053	0.024697	0.00899537	0.00887882	0.0067007	0.00430939	0.00152911	0.00221512
213.401	0.578746	0.590434	0.188851	0.220759	0.0633467	0.0768943	0.0189484	0.0248723	0.00909272	0.00894211	0.00628841	0.00434015	0.00133285	0.00223094
213.601	0.583535	0.593949	0.190775	0.222237	0.0642686	0.0774294	0.0196692	0.0250476	0.00947575	0.0090054	0.00697013	0.00437091	0.00174811	0.00224676
213.801	0.587373	0.597456	0.192393	0.223714	0.0646084	0.0779643	0.0201679	0.0252229	0.0094119	0.00906868	0.00740848	0.00440167	0.00154924	0.00226258
214.001	0.591415	0.600954	0.193888	0.225191	0.0647683	0.0784991	0.0207545	0.0253981	0.00963371	0.00913196	0.00725562	0.00443243	0.00133793	0.0022784
214.201	0.595562	0.604444	0.195757	0.226666	0.0653745	0.0790338	0.0214019	0.0255734	0.0102461	0.00919524	0.00747826	0.00446319	0.00169215	0.00229421
214.401	0.599891	0.607926	0.197506	0.228139	0.0662146	0.0795683	0.0223008	0.0257486	0.0106235	0.00925852	0.0075442	0.00449395	0.00246545	0.00231003
214.601	0.60375	0.611399	0.199278	0.229612	0.0669972	0.0801027	0.0226773	0.0259238	0.0110125	0.0093218	0.00763811	0.00452471	0.00280999	0.00232585
214.801	0.607318	0.614864	0.200657	0.231083	0.0675247	0.080637	0.022635	0.026099	0.0108825	0.00938507	0.00742177	0.00455546	0.00266033	0.00234167
215.001	0.611612	0.618321	0.202194	0.232554	0.0683126	0.0811711	0.0230297	0.0262742	0.0110931	0.00944835	0.00778379	0.00458622	0.00284503	0.00235749
215.201	0.614871	0.621769	0.203712	0.234023	0.0686445	0.081705	0.0234347	0.0264494	0.0109498	0.00951162	0.00756771	0.00461698	0.00223673	0.0023733
215.401	0.618796	0.625209	0.205414	0.235491	0.0692601	0.0822388	0.023529	0.0266245	0.011549	0.00957489	0.00793861	0.00464774	0.00224374	0.00238912
215.601	0.622985	0.628641	0.207085	0.236957	0.0704989	0.0827725	0.024213	0.0267996	0.0115816	0.00963815	0.00803762	0.00467849	0.0024934	0.00240494
215.801	0.626503	0.632065	0.208645	0.238423	0.0710368	0.083306	0.0242054	0.0269748	0.0111867	0.00970142	0.00793053	0.00470925	0.0016183	0.00242076
216.001	0.629485	0.635481	0.210118	0.239887	0.0712909	0.0838394	0.023849	0.0271499	0.0107796	0.00976468	0.0075994	0.00474001	0.00141693	0.00243658
216.201	0.633534	0.638888	0.211347	0.241351	0.0722743	0.0843727	0.0239802	0.027325	0.0108939	0.00982795	0.00780113	0.00477076	0.00194458	0.00245239
216.401	0.637105	0.642287	0.212567	0.242813	0.0726572	0.0849058	0.0238215	0.0275	0.0109219	0.0098912	0.00751634	0.00480152	0.00145751	0.00246821
216.601	0.640248	0.645678	0.213359	0.244274	0.0730155	0.0854387	0.0235239	0.0276751	0.0104072	0.00995446	0.0073528	0.00483227	0.00124506	0.00248403
216.801	0.644004	0.649061	0.214973	0.245733	0.0737134	0.0859716	0.0238647	0.0278501	0.0103366	0.0100177	0.00716979	0.00486303	0.00146495	0.00249985
217.001	0.647697	0.652436	0.217043	0.247192	0.0743577	0.0865042	0.0241852	0.0280251	0.0102932	0.010081	0.00727103	0.00489378	0.00169757	0.00251567
217.201	0.651048	0.655802	0.218671	0.248649	0.0752412	0.0870368	0.0244768	0.0282002	0.0102476	0.0101442	0.00674558	0.00492454	0.0016964	0.00253148
217.401	0.653646	0.659161	0.219572	0.250105	0.0751299	0.0875692	0.0246116	0.0283751	0.00971743	0.0102075	0.00603913	0.00495529	0.00134757	0.0025473
217.601	0.658137	0.662512	0.221278	0.251561	0.0757132	0.0881014	0.0249719	0.0285501	0.00997602	0.0102707	0.00672927	0.00498604	0.00150486	0.00256312
217.801	0.661534	0.665854	0.222364	0.253014	0.0759681	0.0886335	0.0250274	0.0287251	0.00981973	0.010334	0.00660411	0.0050168	0.00152346	0.00257894
218.001	0.665356	0.669189	0.223437	0.254467	0.0762972	0.0891655	0.0252397	0.0289	0.0103741	0.0103972	0.00636337	0.00504755	0.00183349	0.00259475
218.201	0.669533	0.672515	0.224741	0.255919	0.0767275	0.0896973	0.0248341	0.029075	0.010635	0.0104605	0.00639826	0.0050783	0.00203509	0.00261057
218.401	0.673341	0.675834	0.226103	0.257369	0.0774376	0.090229	0.0252444	0.0292499	0.0107534	0.0105237	0.00644103	0.00510905	0.00229569	0.00262639
218.601	0.677119	0.679145	0.227777	0.258818	0.0780911	0.0907606	0.0255541	0.0294248	0.0112244	0.0105869	0.00687513	0.00513981	0.00249148	0.00264221
218.801	0.681362	0.682447	0.229335	0.260267	0.0784209	0.091292	0.0255471	0.0295997	0.0111922	0.0106502	0.00707631	0.00517056	0.00260111	0.00265802
219.001	0.68547	0.685742	0.230525	0.261713	0.0787986	0.0918232	0.0259544	0.0297745	0.0118345	0.0107134	0.00744174	0.00520131	0.00282516	0.00267384
219.201	0.689383	0.689029	0.231968	0.263159	0.0798329	0.0923544	0.0265855	0.0299494	0.0127189	0.0107766	0.00813123	0.00523206	0.00283147	0.00268966
219.401	0.693684	0.692308	0.233371	0.264604	0.0805978	0.0928853	0.0268787	0.0301242	0.0129341	0.0108399	0.00840662	0.00526281	0.00320267	0.00270547
219.601	0.698129	0.69558	0.235259	0.266047	0.081442	0.0934162	0.0275809	0.0302991	0.0134318	0.0109031	0.00884621	0.00529356	0.00362992	0.00272129
219.801	0.701734	0.698843	0.236533	0.26749	0.0816575	0.0939469	0.0273144	0.0304739	0.0135179	0.0109663	0.00867822	0.00532431	0.00332369	0.00273711
220.001	0.705225	0.702098	0.237323	0.268931	0.0815916	0.0944774	0.0271246	0.0306487	0.012974	0.0110296	0.00811962	0.00535506	0.00363135	0.00275292
220.201	0.708978	0.705346	0.238456	0.270371	0.0821798	0.0950078	0.0268884	0.0308234	0.0130621	0.0110928	0.00791842	0.00538581	0.00415021	0.00276874
220.401	0.712205	0.708586	0.23922	0.27181	0.0820506	0.0955381	0.0270247	0.0309982	0.0129944	0.011156	0.00759381	0.00541656	0.00401318	0.00278456
220.601	0.71561	0.711818	0.240756	0.273247	0.0826326	0.0960683	0.0271508	0.0311729	0.013233	0.0112192	0.00786628	0.00544731	0.00413416	0.00280038
220.801	0.719565	0.715043	0.242188	0.274684	0.0831533	0.0965982	0.0274325	0.0313477	0.0133234	0.0112824	0.0076085	0.00547806	0.00437909	0.00281619
221.001	0.722831	0.71826	0.243343	0.276119	0.0837883	0.0971281	0.0273202	0.0315224	0.0131525	0.0113457	0.00753688	0.00550881	0.00413041	0.00283201
221.201	0.725868	0.721469	0.24432	0.277554	0.0837212	0.0976578	0.0270279	0.0316971	0.012936	0.0114089	0.00736588	0.00553955	0.0039202	0.00284783
221.401	0.729067	0.72467	0.245355	0.278987	0.083226	0.0981874	0.026692	0.0318718	0.0124562	0.0114721	0.00734793	0.0055703	0.00359814	0.00286364
221.601	0.733604	0.727864	0.24731	0.280419	0.083958	0.0987168	0.0266266	0.0320464	0.01286	0.0115353	0.0084387	0.00560105	0.00374014	0.00287946
221.801	0.737028	0.73105	0.24852	0.28185	0.0843039	0.0992461	0.0268144	0.0322211	0.0128044	0.0115985	0.00883411	0.0056318	0.0039197	0.00289527
222.001	0.74068	0.734228	0.250205	0.283279	0.0846439	0.0997752	0.027065	0.0323957	0.0130546	0.0116617	0.00908083	0.00566254	0.00384484	0.00291109
222.201	0.744775	0.737399	0.251759	0.284708	0.0853191	0.100304	0.0273228	0.0325703	0.012953	0.0117249	0.00945639	0.00569329	0.0040342	0.00292691
222.401	0.748331	0.740562	0.25369	0.286135	0.0859302	0.100833	0.0280399	0.0327449	0.0131142	0.0117881	0.00963093	0.00572404	0.00405282	0.00294272
222.601	0.752074	0.743718	0.255228	0.287562	0.0864562	0.101362	0.0287688	0.0329195	0.0130883	0.0118513	0.00992132	0.00575478	0.00449471	0.00295854
222.801	0.755877	0.746866	0.257034	0.288987	0.0872151	0.10189	0.0294081	0.0330941	0.013049	0.0119145	0.0095758	0.00578553	0.00438302	0.00297436
223.001	0.75957	0.750007	0.258763	0.290411	0.0884778	0.102419	0.0301474	0.0332687	0.0137462	0.0119777	0.00960728	0.00581627	0.00465902	0.00299017
223.201	0.76279	0.75314	0.260313	0.291834	0.0895052	0.102947	0.0306126	0.0334432	0.0136918	0.0120409	0.00971773	0.00584702	0.00441971	0.00300599
223.401	0.766342	0.756265	0.262154	0.293255	0.0903537	0.103475	0.0307258	0.0336177	0.0139024	0.0121041	0.00921814	0.00587776	0.0044323	0.0030218
223.601	0.76964	0.759383	0.263942	0.294676	0.0911489	0.104003	0.0309775	0.0337923	0.0143372	0.0121673	0.00894656	0.00590851	0.00450451	0.00303762
223.801	0.772515	0.762494	0.264857	0.296095	0.0913977	0.104531	0.0310007	0.0339668	0.0141226	0.0122305	0.00817387	0.00593925	0.00392517	0.00305344
224.001	0.77559	0.765597	0.266149	0.297514	0.0923046	0.105059	0.0308686	0.0341412	0.0139709	0.0122937	0.0076538	0.00597	0.00420089	0.00306925
224.201	0.778684	0.768693	0.267324	0.298931	0.0924782	0.105586	0.0303491	0.0343157	0.0140546	0.0123569	0.00703312	0.00600074	0.00401733	0.00308507
224.401	0.782322	0.771781	0.268345	0.300347	0.0930141	0.106114	0.0306432	0.0344902	0.0140958	0.0124201	0.00711729	0.00603148	0.00373664	0.00310088
224.601	0.786329	0.774862	0.270151	0.301762	0.093672	0.106641	0.0305818	0.0346646	0.0143684	0.0124832	0.00713904	0.00606223	0.00396332	0.0031167
224.801	0.789695	0.777935	0.271157	0.303176	0.0938457	0.107168	0.0303832	0.034839	0.0140447	0.0125464	0.00673165	0.00609297	0.00389014	0.00313251
225.001	0.793731	0.781001	0.27253	0.304588	0.0943032	0.107695	0.0306096	0.0350134	0.0140124	0.0126096	0.00684368	0.00612371	0.00422437	0.00314833
225.201	0.797403	0.78406	0.27402	0.306	0.0943169	0.108222	0.0307028	0.0351878	0.013985	0.0126728	0.00680783	0.00615445	0.00445265	0.00316415
225.401	0.800531	0.787112	0.275368	0.30741	0.0942811	0.108749	0.0303997	0.0353622	0.0140965	0.012736	0.00690402	0.00618519	0.0040472	0.00317996
225.601	0.80418	0.790156	0.276629	0.30882	0.0948115	0.109276	0.0305753	0.0355365	0.0141597	0.0127991	0.00749142	0.00621594	0.00379726	0.00319578
225.801	0.807366	0.793193	0.277686	0.310228	0.0949815	0.109802	0.0310663	0.0357109	0.0141444	0.0128623	0.00728925	0.00624668	0.00330771	0.00321159
226.001	0.811094	0.796222	0.279102	0.311635	0.0953321	0.110329	0.0309333	0.0358852	0.0138305	0.0129255	0.00715688	0.00627742	0.00313437	0.00322741
226.201	0.814751	0.799245	0.280357	0.313041	0.0956429	0.110855	0.0312532	0.0360595	0.0138788	0.0129886	0.00751627	0.00630816	0.00341804	0.00324322
226.401	0.817463	0.80226	0.281335	0.314446	0.0956461	0.111381	0.0317847	0.0362338	0.0138087	0.0130518	0.00751621	0.0063389	0.00306511	0.00325904
226.601	0.820493	0.805268	0.282534	0.315849	0.0959392	0.111907	0.0327879	0.0364081	0.0137518	0.013115	0.00789267	0.00636964	0.0031865	0.00327485
226.801	0.82384	0.808268	0.284158	0.317252	0.0966751	0.112432	0.0328614	0.0365824	0.0138977	0.0131781	0.00815888	0.00640038	0.00282368	0.00329067
227.001	0.826822	0.811262	0.285277	0.318653	0.0968804	0.112958	0.0327424	0.0367566	0.0139167	0.0132413	0.0084265	0.00643112	0.00269671	0.00330648
227.201	0.829288	0.814248	0.285927	0.320053	0.0970355	0.113484	0.0327246	0.0369308	0.0135839	0.0133045	0.00821365	0.00646186	0.00226326	0.0033223
227.401	0.832401	0.817227	0.287683	0.321453	0.0976966	0.114009	0.0324716	0.0371051	0.0138347	0.0133676	0.00816952	0.0064926	0.00226339	0.00333811
227.601	0.83528	0.820199	0.289041	0.322851	0.0978829	0.114534	0.0325531	0.0372793	0.0138488	0.0134308	0.00812124	0.00652333	0.00203255	0.00335393
227.801	0.83885	0.823164	0.289832	0.324248	0.0980652	0.115059	0.0326824	0.0374534	0.0139112	0.0134939	0.00783654	0.00655407	0.00193851	0.00336974
228.001	0.842624	0.826122	0.291432	0.325643	0.0991577	0.115584	0.0326939	0.0376276	0.0139834	0.0135571	0.00792451	0.00658481	0.00240065	0.00338556
228.201	0.84634	0.829073	0.292726	0.327038	0.0991789	0.116109	0.0326366	0.0378018	0.0139935	0.0136202	0.00773491	0.00661555	0.00229406	0.00340137
228.401	0.850292	0.832017	0.294492	0.328432	0.0999162	0.116634	0.0325555	0.0379759	0.0140907	0.0136834	0.00817904	0.00664628	0.00264134	0.00341719
228.601	0.853822	0.834953	0.296407	0.329824	0.10052	0.117158	0.032619	0.03815	0.0145166	0.0137465	0.00835767	0.00667702	0.00311481	0.003433
228.801	0.857576	0.837883	0.2978	0.331216	0.101098	0.117682	0.0327224	0.0383242	0.0146267	0.0138097	0.00815533	0.00670776	0.00329576	0.00344882
229.001	0.861493	0.840805	0.299408	0.332606	0.101893	0.118207	0.0333189	0.0384982	0.015141	0.0138728	0.00829436	0.00673849	0.00386468	0.00346463
229.201	0.864224	0.843721	0.300658	0.333995	0.102765	0.118731	0.0334914	0.0386723	0.015659	0.0139359	0.0085625	0.00676923	0.00379828	0.00348045
229.401	0.867061	0.84663	0.302146	0.335383	0.103716	0.119255	0.0332086	0.0388464	0.016091	0.0139991	0.00887086	0.00679997	0.00376412	0.00349626
229.601	0.871296	0.849531	0.303844	0.33677	0.104945	0.119779	0.034114	0.0390204	0.0164051	0.0140622	0.0092211	0.0068307	0.00388434	0.00351207
229.801	0.87487	0.852426	0.305338	0.338156	0.105557	0.120302	0.0344815	0.0391945	0.0167676	0.0141253	0.00930472	0.00686144	0.00416098	0.00352789
230.001	0.878183	0.855314	0.30708	0.339541	0.106564	0.120826	0.0351896	0.0393685	0.0169373	0.0141885	0.00978062	0.00689217	0.00483121	0.0035437
230.201	0.881496	0.858194	0.308097	0.340924	0.107317	0.121349	0.0362303	0.0395425	0.0171951	0.0142516	0.0105516	0.00692291	0.0052848	0.00355952
230.401	0.884638	0.861068	0.308863	0.342307	0.107617	0.121872	0.0363284	0.0397165	0.0172547	0.0143147	0.0107319	0.00695364	0.00484365	0.00357533
230.601	0.887756	0.863935	0.310214	0.343688	0.10788	0.122395	0.03689	0.0398904	0.0169651	0.0143779	0.0109324	0.00698437	0.00505916	0.00359115
230.801	0.890979	0.866796	0.311476	0.345068	0.108452	0.122918	0.0365615	0.0400644	0.0168683	0.014441	0.0111726	0.00701511	0.00489011	0.00360696
231.001	0.893625	0.869649	0.312376	0.346448	0.108067	0.123441	0.0365289	0.0402383	0.0165731	0.0145041	0.010463	0.00704584	0.00473378	0.00362277
231.201	0.896523	0.872495	0.31351	0.347826	0.108119	0.123964	0.0368097	0.0404123	0.0165215	0.0145672	0.0104759	0.00707657	0.00433423	0.00363859
231.401	0.899776	0.875335	0.315142	0.349203	0.10811	0.124487	0.0364117	0.0405862	0.016442	0.0146304	0.0101774	0.00710731	0.00442377	0.0036544
231.601	0.903016	0.878168	0.316163	0.350579	0.108052	0.125009	0.0363356	0.0407601	0.0164543	0.0146935	0.0100874	0.00713804	0.00416554	0.00367022
231.801	0.906814	0.880994	0.317589	0.351953	0.108807	0.125531	0.0368177	0.0409339	0.0166888	0.0147566	0.00995048	0.00716877	0.00446361	0.00368603
232.001	0.90977	0.883813	0.31886	0.353327	0.108857	0.126053	0.0368784	0.0411078	0.0166551	0.0148197	0.0101531	0.0071995	0.00445604	0.00370184
232.201	0.9129	0.886626	0.320414	0.3547	0.109125	0.126575	0.0368973	0.0412817	0.0169192	0.0148828	0.00989934	0.00723023	0.00470686	0.00371766
232.401	0.915953	0.889432	0.322056	0.356071	0.1095	0.127097	0.0370323	0.0414555	0.017161	0.0149459	0.00981164	0.00726096	0.00465676	0.00373347
232.601	0.919101	0.892231	0.323645	0.357442	0.110129	0.127619	0.0375033	0.0416293	0.0170999	0.015009	0.00977097	0.00729169	0.00447952	0.00374928
232.801	0.922142	0.895023	0.324944	0.358811	0.110341	0.128141	0.0373926	0.0418031	0.0171525	0.0150721	0.00948183	0.00732243	0.00436368	0.0037651
233.001	0.924965	0.897809	0.326556	0.360179	0.110895	0.128662	0.0377798	0.0419769	0.017299	0.0151352	0.0094167	0.00735316	0.00433631	0.00378091
233.201	0.927421	0.900588	0.327546	0.361546	0.111445	0.129183	0.0375453	0.0421507	0.0172991	0.0151983	0.00954303	0.00738389	0.00406473	0.00379672
233.401	0.930658	0.903361	0.328962	0.362912	0.111917	0.129704	0.0376193	0.0423244	0.0173632	0.0152614	0.00970473	0.00741461	0.003958	0.00381254
233.601	0.934532	0.906126	0.33092	0.364277	0.112808	0.130226	0.0381261	0.0424982	0.0179403	0.0153245	0.00982885	0.00744534	0.00394226	0.00382835
233.801	0.937341	0.908885	0.332455	0.365641	0.113606	0.130746	0.0386759	0.0426719	0.0180056	0.0153876	0.00996524	0.00747607	0.00441919	0.00384416
234.001	0.940567	0.911638	0.333896	0.367004	0.114774	0.131267	0.0397382	0.0428456	0.0182294	0.0154507	0.0100963	0.0075068	0.00472401	0.00385998
234.201	0.944094	0.914384	0.334848	0.368365	0.115298	0.131788	0.0397653	0.0430193	0.0181833	0.0155138	0.00996556	0.00753753	0.00496912	0.00387579
234.401	0.947271	0.917123	0.336152	0.369726	0.115852	0.132308	0.0400154	0.043193	0.0184488	0.0155769	0.0101054	0.00756826	0.00502121	0.0038916
234.601	0.950084	0.919856	0.3374	0.371086	0.116246	0.132829	0.04036	0.0433666	0.017938	0.01564	0.0101429	0.00759899	0.00496931	0.00390742
234.801	0.953061	0.922582	0.338996	0.372444	0.116795	0.133349	0.040087	0.0435403	0.0181634	0.0157031	0.0102283	0.00762971	0.00468777	0.00392323
235.001	0.955787	0.925302	0.339936	0.373801	0.116896	0.133869	0.0398862	0.0437139	0.0179415	0.0157662	0.0100588	0.00766044	0.00412497	0.00393904
235.201	0.959039	0.928015	0.341063	0.375158	0.117221	0.134389	0.040307	0.0438875	0.0181671	0.0158293	0.0106768	0.00769117	0.0038169	0.00395486
235.401	0.962038	0.930722	0.342615	0.376513	0.117919	0.134909	0.0406643	0.0440611	0.0182266	0.0158924	0.0108273	0.00772189	0.00411614	0.00397067
235.601	0.965183	0.933422	0.343798	0.377867	0.118317	0.135428	0.0410658	0.0442347	0.0183107	0.0159554	0.0114373	0.00775262	0.00411761	0.00398648
235.801	0.968487	0.936116	0.345276	0.37922	0.119265	0.135948	0.0419771	0.0444083	0.0192105	0.0160185	0.0121314	0.00778335	0.00458946	0.00400229
236.001	0.971635	0.938803	0.346609	0.380572	0.119798	0.136467	0.0424262	0.0445818	0.0196072	0.0160816	0.0124752	0.00781407	0.00497766	0.00401811
236.201	0.974476	0.941484	0.348172	0.381922	0.120352	0.136986	0.0429816	0.0447554	0.020122	0.0161447	0.0124111	0.0078448	0.00519939	0.00403392
236.401	0.977268	0.944159	0.348979	0.383272	0.120642	0.137505	0.0430413	0.0449289	0.0194587	0.0162077	0.0122454	0.00787552	0.00501795	0.00404973
236.601	0.980217	0.946827	0.349955	0.384621	0.121391	0.138024	0.0431325	0.0451024	0.019101	0.0162708	0.0120258	0.00790625	0.00480224	0.00406555
236.801	0.983038	0.949488	0.351628	0.385969	0.121276	0.138543	0.0429967	0.0452759	0.0191497	0.0163339	0.012222	0.00793697	0.00485852	0.00408136
237.001	0.985618	0.952144	0.352894	0.387315	0.121431	0.139062	0.0428657	0.0454494	0.0187032	0.0163969	0.0115089	0.0079677	0.00457307	0.00409717
237.201	0.988242	0.954793	0.354132	0.38866	0.121319	0.13958	0.0428429	0.0456228	0.0188039	0.01646	0.011059	0.00799842	0.00462783	0.00411298
237.401	0.991353	0.957435	0.355947	0.390005	0.122161	0.140099	0.0434121	0.0457963	0.0192181	0.0165231	0.011407	0.00802914	0.00508329	0.00412879
237.601	0.994714	0.960071	0.357699	0.391348	0.122993	0.140617	0.0439155	0.0459697	0.0196155	0.0165861	0.0111626	0.00805987	0.00545384	0.00414461
237.801	0.997708	0.962701	0.35894	0.39269	0.123817	0.141135	0.0444831	0.0461431	0.0193209	0.0166492	0.0112921	0.00809059	0.00579807	0.00416042
238.001	1.00126	0.965325	0.360389	0.394032	0.124433	0.141653	0.0452261	0.0463165	0.0197202	0.0167122	0.0114753	0.00812131	0.00608675	0.00417623
238.201	1.00446	0.967942	0.361817	0.395372	0.124675	0.142171	0.0450604	0.0464899	0.019701	0.0167753	0.0115536	0.00815203	0.00618174	0.00419204
238.401	1.00752	0.970553	0.363304	0.396711	0.125387	0.142689	0.0451372	0.0466633	0.0199481	0.0168384	0.0120238	0.00818276	0.00601024	0.00420786
238.601	1.01008	0.973158	0.364428	0.398049	0.125505	0.143206	0.0446018	0.0468366	0.0199093	0.0169014	0.0115394	0.00821348	0.00544123	0.00422367
238.801	1.01281	0.975757	0.365678	0.399385	0.125878	0.143724	0.0442056	0.04701	0.0199995	0.0169645	0.0113055	0.0082442	0.00497349	0.00423948
239.001	1.01553	0.978349	0.366577	0.400721	0.126235	0.144241	0.0442681	0.0471833	0.0196921	0.0170275	0.0113428	0.00827492	0.00485653	0.00425529
239.201	1.01809	0.980935	0.367759	0.402056	0.12627	0.144758	0.0442833	0.0473566	0.0199491	0.0170906	0.0113783	0.00830564	0.0047481	0.0042711
239.401	1.02119	0.983515	0.369462	0.40339	0.127273	0.145275	0.0445979	0.0475299	0.0200901	0.0171536	0.0118158	0.00833636	0.00520352	0.00428692
239.601	1.0245	0.986089	0.370567	0.404722	0.127503	0.145792	0.0445379	0.0477032	0.0201187	0.0172166	0.0121298	0.00836708	0.00524525	0.00430273
239.801	1.0274	0.988657	0.372064	0.406054	0.128234	0.146309	0.0448342	0.0478764	0.0206476	0.0172797	0.0127036	0.0083978	0.00570539	0.00431854
240.001	1.02979	0.991218	0.373016	0.407384	0.128487	0.146825	0.0446009	0.0480497	0.0200652	0.0173427	0.0125659	0.00842852	0.00573923	0.00433435
240.201	1.03219	0.993774	0.373868	0.408714	0.128775	0.147342	0.0448585	0.0482229	0.0198886	0.0174058	0.0124999	0.00845924	0.00607356	0.00435016
240.401	1.03476	0.996323	0.374539	0.410042	0.129219	0.147858	0.0441215	0.0483961	0.0187323	0.0174688	0.0119527	0.00848996	0.00611903	0.00436597
240.601	1.03692	0.998866	0.3753	0.411369	0.129187	0.148374	0.0440397	0.0485693	0.0184652	0.0175318	0.0111308	0.00852068	0.00546878	0.00438179
240.801	1.0392	1.0014	0.376271	0.412695	0.128678	0.14889	0.0439181	0.0487425	0.0177502	0.0175949	0.0106446	0.0085514	0.00493131	0.0043976
241.001	1.04211	1.00393	0.377334	0.414021	0.129067	0.149406	0.0434026	0.0489157	0.0173499	0.0176579	0.00986183	0.00858211	0.00495624	0.00441341
241.201	1.04479	1.00646	0.378684	0.415345	0.129523	0.149922	0.0439032	0.0490888	0.01723	0.0177209	0.00952878	0.00861283	0.00482231	0.00442922
241.401	1.04779	1.00898	0.380182	0.416668	0.130367	0.150438	0.0441781	0.049262	0.0172309	0.0177839	0.0100114	0.00864355	0.00493298	0.00444503
241.601	1.05085	1.01149	0.381936	0.41799	0.130576	0.150953	0.0445678	0.0494351	0.0170918	0.017847	0.0104274	0.00867427	0.00479161	0.00446084
241.801	1.05387	1.014	0.383179	0.419311	0.131217	0.151469	0.0447665	0.0496082	0.0166102	0.01791	0.0109084	0.00870498	0.00476737	0.00447665
242.001	1.05685	1.0165	0.385085	0.420631	0.131672	0.151984	0.04548	0.0497813	0.0171517	0.017973	0.0111341	0.0087357	0.00453954	0.00449246
242.201	1.05985	1.01899	0.386853	0.421949	0.132151	0.152499	0.0456243	0.0499544	0.0174975	0.018036	0.0112456	0.00876642	0.00435487	0.00450828
242.401	1.06254	1.02148	0.388431	0.423267	0.132988	0.153014	0.0461409	0.0501274	0.0179298	0.018099	0.0112079	0.00879713	0.00444318	0.00452409
242.601	1.06518	1.02396	0.390084	0.424584	0.133563	0.153529	0.0464861	0.0503005	0.0183684	0.0181621	0.0107765	0.00882785	0.00430945	0.0045399
242.801	1.06877	1.02644	0.39233	0.4259	0.134822	0.154043	0.0474703	0.0504735	0.018881	0.0182251	0.01149	0.00885856	0.00513148	0.00455571
243.001	1.07181	1.02891	0.393839	0.427214	0.135712	0.154558	0.048498	0.0506465	0.0193839	0.0182881	0.0115983	0.00888928	0.00543446	0.00457152
243.201	1.07462	1.03138	0.395633	0.428528	0.136406	0.155072	0.0486692	0.0508195	0.0199677	0.0183511	0.0118454	0.00891999	0.00578027	0.00458733
243.401	1.07753	1.03384	0.397218	0.42984	0.137307	0.155587	0.049483	0.0509925	0.0201794	0.0184141	0.012288	0.00895071	0.00587729	0.00460314
243.601	1.08054	1.03629	0.39884	0.431152	0.137911	0.156101	0.0499516	0.0511655	0.0207463	0.0184771	0.0128103	0.00898142	0.00620261	0.00461895
243.801	1.08351	1.03874	0.400809	0.432462	0.139109	0.156615	0.0505237	0.0513384	0.0214647	0.0185401	0.0134512	0.00901213	0.00692962	0.00463476
244.001	1.08612	1.04118	0.402064	0.433772	0.139897	0.157129	0.0508386	0.0515114	0.0215388	0.0186031	0.0136129	0.00904285	0.00727115	0.00465057
244.201	1.08934	1.04361	0.403712	0.43508	0.140682	0.157642	0.0511072	0.0516843	0.0220201	0.0186661	0.0134653	0.00907356	0.00762334	0.00466638
244.401	1.0917	1.04604	0.404381	0.436387	0.140607	0.158156	0.0505405	0.0518572	0.0216149	0.0187291	0.0129058	0.00910427	0.00697361	0.00468219
244.601	1.09418	1.04847	0.40512	0.437693	0.140466	0.158669	0.0506414	0.0520301	0.0217315	0.0187921	0.0126353	0.00913499	0.00659125	0.004698
244.801	1.09711	1.05089	0.406143	0.438999	0.140812	0.159183	0.050485	0.052203	0.0216575	0.0188551	0.0125818	0.0091657	0.00658361	0.00471382
245.001	1.10004	1.0533	0.407259	0.440303	0.141227	0.159696	0.0499888	0.0523758	0.0215547	0.0189181	0.0121403	0.00919641	0.00670891	0.00472963
245.201	1.10236	1.05571	0.408798	0.441606	0.141496	0.160209	0.0500891	0.0525487	0.0216053	0.0189811	0.0121041	0.00922712	0.00629651	0.00474544
245.401	1.10496	1.05811	0.410092	0.442908	0.141558	0.160722	0.0501471	0.0527215	0.0220103	0.0190441	0.0128608	0.00925783	0.00617585	0.00476125
245.601	1.10747	1.0605	0.41139	0.444209	0.141738	0.161235	0.0501719	0.0528943	0.0217868	0.0191071	0.0129446	0.00928855	0.00606048	0.00477706
245.801	1.10994	1.06289	0.412323	0.445509	0.141976	0.161747	0.0498387	0.0530671	0.0215712	0.01917	0.0127923	0.00931926	0.00583718	0.00479287
246.001	1.11243	1.06527	0.414238	0.446808	0.14245	0.16226	0.0499718	0.0532399	0.0219922	0.019233	0.0132648	0.00934997	0.00608258	0.00480868
246.201	1.11522	1.06765	0.415504	0.448106	0.14259	0.162772	0.0498006	0.0534127	0.0220019	0.019296	0.0130637	0.00938068	0.00611053	0.00482449
246.401	1.11762	1.07003	0.416571	0.449403	0.143191	0.163284	0.0497488	0.0535855	0.0216216	0.019359	0.012744	0.00941139	0.00597808	0.0048403
246.601	1.12055	1.07239	0.418202	0.450699	0.14365	0.163796	0.0498616	0.0537582	0.0214509	0.019422	0.0129865	0.0094421	0.00598613	0.00485611
246.801	1.12347	1.07475	0.419385	0.451993	0.144563	0.164308	0.0502613	0.0539309	0.0212938	0.0194849	0.0131874	0.00947281	0.00660957	0.00487192
247.001	1.12591	1.07711	0.42042	0.453287	0.145082	0.16482	0.0506582	0.0541036	0.0216801	0.0195479	0.0130986	0.00950351	0.00646622	0.00488773
247.201	1.12815	1.07946	0.421859	0.45458	0.145897	0.165332	0.0510333	0.0542763	0.0217707	0.0196109	0.013521	0.00953422	0.00665434	0.00490354
247.401	1.13035	1.0818	0.422787	0.455872	0.145922	0.165843	0.0512177	0.054449	0.0216223	0.0196739	0.0136332	0.00956493	0.0061777	0.00491935
247.601	1.13357	1.08414	0.424462	0.457162	0.146867	0.166355	0.0513983	0.0546217	0.0220184	0.0197368	0.0140141	0.00959564	0.00656574	0.00493516
247.801	1.13665	1.08647	0.426027	0.458452	0.147788	0.166866	0.0518102	0.0547943	0.0220713	0.0197998	0.0139227	0.00962635	0.00710885	0.00495097
248.001	1.13868	1.0888	0.426753	0.45974	0.147865	0.167377	0.0514295	0.0549669	0.0216385	0.0198628	0.0137702	0.00965705	0.00687806	0.00496677
248.201	1.14141	1.09112	0.428776	0.461028	0.148102	0.167888	0.0515539	0.0551396	0.0216242	0.0199257	0.013811	0.00968776	0.00681432	0.00498258
248.401	1.14366	1.09344	0.429769	0.462315	0.148181	0.168399	0.0514511	0.0553122	0.0214368	0.0199887	0.0134871	0.00971847	0.00672106	0.00499839
248.601	1.14609	1.09575	0.430835	0.4636	0.14823	0.16891	0.0512079	0.0554847	0.0215431	0.0200516	0.0129681	0.00974917	0.00670188	0.0050142
248.801	1.1483	1.09805	0.432047	0.464885	0.148631	0.16942	0.0509065	0.0556573	0.0211497	0.0201146	0.0118438	0.00977988	0.00624755	0.00503001
249.001	1.15046	1.10035	0.433104	0.466168	0.148935	0.169931	0.0509855	0.0558299	0.0209927	0.0201776	0.0118456	0.00981059	0.00600871	0.00504582
249.201	1.15278	1.10265	0.435037	0.467451	0.149581	0.170441	0.0511173	0.0560024	0.0218269	0.0202405	0.0121065	0.00984129	0.00597533	0.00506163
249.401	1.15517	1.10494	0.436195	0.468732	0.150036	0.170951	0.0516894	0.0561749	0.0222915	0.0203035	0.0122446	0.009872	0.005939	0.00507744
249.601	1.15731	1.10722	0.43797	0.470012	0.15053	0.171461	0.0520609	0.0563474	0.0221127	0.0203664	0.0121965	0.0099027	0.00622263	0.00509325
249.801	1.15943	1.1095	0.438809	0.471292	0.150803	0.171971	0.0519886	0.0565199	0.0221583	0.0204294	0.0123359	0.00993341	0.00635211	0.00510906
250.001	1.16192	1.11177	0.440254	0.47257	0.151187	0.172481	0.0524069	0.0566924	0.0227224	0.0204923	0.0126918	0.00996411	0.0065819	0.00512487
250.201	1.16461	1.11403	0.441484	0.473847	0.151654	0.17299	0.0527005	0.0568649	0.0225765	0.0205552	0.0128707	0.00999482	0.00632837	0.00514068
250.401	1.16693	1.1163	0.442557	0.475124	0.152289	0.1735	0.0528138	0.0570373	0.0225936	0.0206182	0.0130749	0.0100255	0.00628339	0.00515649
250.601	1.16977	1.11855	0.444213	0.476399	0.152682	0.174009	0.0536809	0.0572098	0.023046	0.0206811	0.0137698	0.0100562	0.00653572	0.00517229
250.801	1.1723	1.1208	0.445685	0.477673	0.153868	0.174519	0.054509	0.0573822	0.0236564	0.0207441	0.0142547	0.0100869	0.00712713	0.0051881
251.001	1.17481	1.12305	0.44716	0.478947	0.154778	0.175028	0.0556477	0.0575546	0.02443	0.020807	0.0152119	0.0101176	0.00749614	0.00520391
251.201	1.17758	1.12529	0.448374	0.480219	0.155514	0.175537	0.0564058	0.057727	0.0244533	0.0208699	0.0157581	0.0101483	0.00776873	0.00521972
251.401	1.17979	1.12752	0.448881	0.48149	0.155316	0.176045	0.0562867	0.0578993	0.0239439	0.0209329	0.0158457	0.010179	0.00758435	0.00523553
251.601	1.18246	1.12975	0.450184	0.48276	0.156547	0.176554	0.0565463	0.0580717	0.0239499	0.0209958	0.0161761	0.0102097	0.00781705	0.00525134
251.801	1.18469	1.13197	0.451732	0.484029	0.157278	0.177063	0.0567595	0.058244	0.0235353	0.0210587	0.0161051	0.0102404	0.00826686	0.00526715
252.001	1.18686	1.13419	0.452812	0.485298	0.157756	0.177571	0.0562909	0.0584164	0.0234457	0.0211217	0.016286	0.0102711	0.00819819	0.00528296
252.201	1.1894	1.1364	0.454174	0.486565	0.158022	0.178079	0.0564241	0.0585887	0.0233276	0.0211846	0.015883	0.0103018	0.00803827	0.00529876
252.401	1.1915	1.13861	0.454763	0.487831	0.15805	0.178587	0.0558143	0.058761	0.0226971	0.0212475	0.0151279	0.0103325	0.00760301	0.00531457
252.601	1.19399	1.14081	0.456167	0.489096	0.158191	0.179095	0.0557627	0.0589332	0.0226011	0.0213104	0.0150291	0.0103632	0.00730892	0.00533038
252.801	1.1962	1.14301	0.457415	0.49036	0.158519	0.179603	0.0557809	0.0591055	0.0220432	0.0213733	0.0147635	0.0103939	0.00657705	0.00534619
253.001	1.19896	1.1452	0.458487	0.491623	0.158989	0.180111	0.0563331	0.0592778	0.022497	0.0214363	0.0150611	0.0104246	0.00692591	0.005362
253.201	1.20118	1.14739	0.460103	0.492885	0.15933	0.180619	0.0565089	0.05945	0.0229358	0.0214992	0.014674	0.0104553	0.00710901	0.00537781
253.401	1.20345	1.14957	0.461342	0.494147	0.159986	0.181126	0.0570652	0.0596222	0.0233703	0.0215621	0.0144857	0.010486	0.00732534	0.00539361
253.601	1.20525	1.15175	0.462728	0.495407	0.160409	0.181633	0.0569745	0.0597944	0.0231643	0.021625	0.0143305	0.0105167	0.0074038	0.00540942
253.801	1.20759	1.15392	0.463699	0.496666	0.160451	0.182141	0.0564688	0.0599666	0.0231326	0.0216879	0.0138305	0.0105474	0.00760421	0.00542523
254.001	1.21024	1.15608	0.465688	0.497924	0.161239	0.182648	0.0570045	0.0601388	0.0238318	0.0217508	0.0143661	0.0105781	0.00792763	0.00544104
254.201	1.21195	1.15824	0.467104	0.499181	0.161394	0.183155	0.0567854	0.0603109	0.0237606	0.0218137	0.0138583	0.0106088	0.00793881	0.00545685
254.401	1.21428	1.1604	0.468516	0.500437	0.161884	0.183661	0.0567959	0.0604831	0.0246205	0.0218766	0.0138972	0.0106395	0.00773089	0.00547265
254.601	1.21705	1.16255	0.470247	0.501692	0.162747	0.184168	0.0575499	0.0606552	0.0251024	0.0219395	0.0144164	0.0106702	0.00782808	0.00548846
254.801	1.2193	1.1647	0.471594	0.502946	0.163675	0.184675	0.057794	0.0608273	0.0255126	0.0220024	0.0148205	0.0107009	0.00832791	0.00550427
255.001	1.22139	1.16683	0.472975	0.504199	0.164203	0.185181	0.0580792	0.0609994	0.0254902	0.0220653	0.015229	0.0107316	0.00842323	0.00552008
255.201	1.22354	1.16897	0.474087	0.505451	0.164574	0.185687	0.0579393	0.0611715	0.0251806	0.0221282	0.0151477	0.0107623	0.00813313	0.00553589
255.401	1.22555	1.1711	0.475072	0.506702	0.164864	0.186193	0.057716	0.0613436	0.0248594	0.0221911	0.0149023	0.010793	0.00792171	0.00555169
255.601	1.2277	1.17322	0.47681	0.507952	0.165777	0.186699	0.0580055	0.0615156	0.0246907	0.022254	0.0148373	0.0108237	0.00806272	0.0055675
255.801	1.22948	1.17534	0.47777	0.509201	0.165806	0.187205	0.0576467	0.0616876	0.0241972	0.0223169	0.014111	0.0108544	0.00776059	0.00558331
256.001	1.23147	1.17746	0.478349	0.510449	0.16575	0.187711	0.0571783	0.0618597	0.0239886	0.0223798	0.0140158	0.0108851	0.00728732	0.00559912
256.201	1.23321	1.17957	0.479244	0.511697	0.16558	0.188216	0.0576699	0.0620317	0.0238364	0.0224427	0.0137138	0.0109158	0.00667115	0.00561492
256.401	1.23527	1.18167	0.480456	0.512943	0.165749	0.188722	0.0579016	0.0622037	0.023885	0.0225056	0.0140384	0.0109465	0.00637383	0.00563073
256.601	1.23789	1.18377	0.481897	0.514188	0.166485	0.189227	0.0588984	0.0623756	0.0244376	0.0225685	0.0149341	0.0109772	0.00686166	0.00564654
256.801	1.24018	1.18586	0.482588	0.515432	0.166716	0.189732	0.0591189	0.0625476	0.0243927	0.0226314	0.0147594	0.0110079	0.00673974	0.00566235
257.001	1.24242	1.18795	0.483633	0.516675	0.166997	0.190237	0.0595601	0.0627195	0.0245239	0.0226942	0.0144944	0.0110386	0.0070022	0.00567815
257.201	1.24421	1.19004	0.48486	0.517917	0.167559	0.190742	0.0596796	0.0628915	0.0246803	0.0227571	0.0142993	0.0110693	0.00670512	0.00569396
257.401	1.24643	1.19212	0.485897	0.519158	0.168309	0.191247	0.0600865	0.0630634	0.0249431	0.02282	0.0142818	0.0111	0.00661125	0.00570977
257.601	1.24848	1.19419	0.487569	0.520398	0.168625	0.191752	0.0600275	0.0632353	0.0250347	0.0228829	0.014206	0.0111307	0.00667108	0.00572557
257.801	1.25061	1.19626	0.4887	0.521637	0.168933	0.192256	0.0604299	0.0634072	0.025144	0.0229457	0.0137388	0.0111613	0.00660189	0.00574138
258.001	1.25278	1.19832	0.490254	0.522875	0.169868	0.192761	0.0609865	0.063579	0.0257093	0.0230086	0.0142895	0.011192	0.00657153	0.00575719
258.201	1.25442	1.20038	0.491301	0.524113	0.170213	0.193265	0.061026	0.0637509	0.0257814	0.0230715	0.0140328	0.0112227	0.00651584	0.00577299
258.401	1.25713	1.20244	0.493027	0.525349	0.171553	0.193769	0.0616807	0.0639227	0.026768	0.0231343	0.0148959	0.0112534	0.00653935	0.0057888
258.601	1.25947	1.20449	0.49434	0.526584	0.172621	0.194273	0.0621141	0.0640945	0.0269288	0.0231972	0.0150574	0.0112841	0.0067708	0.00580461
258.801	1.26172	1.20653	0.496075	0.527818	0.173318	0.194777	0.0624956	0.0642663	0.0272982	0.0232601	0.0152901	0.0113148	0.00726404	0.00582042
259.001	1.26402	1.20857	0.497984	0.529051	0.174197	0.19528	0.0627722	0.0644381	0.0275233	0.0233229	0.0157682	0.0113455	0.00729925	0.00583622
259.201	1.26639	1.21061	0.499652	0.530283	0.175001	0.195784	0.0630139	0.0646099	0.0273214	0.0233858	0.0157231	0.0113762	0.00773852	0.00585203
259.401	1.26915	1.21264	0.501626	0.531515	0.175808	0.196287	0.0634034	0.0647817	0.0276479	0.0234487	0.0156416	0.0114069	0.00851391	0.00586784
259.601	1.27092	1.21466	0.502869	0.532745	0.176464	0.196791	0.0633973	0.0649534	0.0271915	0.0235115	0.0155445	0.0114376	0.00865668	0.00588364
259.801	1.27324	1.21668	0.504448	0.533974	0.176749	0.197294	0.0631133	0.0651251	0.0272797	0.0235744	0.0152905	0.0114683	0.00877438	0.00589945
260.001	1.27517	1.2187	0.505941	0.535202	0.177398	0.197797	0.0631198	0.0652969	0.0274531	0.0236372	0.0157922	0.0114989	0.00940018	0.00591525
260.201	1.27738	1.22071	0.507577	0.53643	0.177769	0.1983	0.0635767	0.0654685	0.027748	0.0237001	0.0159716	0.0115296	0.0097787	0.00593106
260.401	1.27969	1.22271	0.509169	0.537656	0.178221	0.198802	0.0635002	0.0656402	0.0278342	0.0237629	0.0162238	0.0115603	0.00992362	0.00594687
260.601	1.28229	1.22471	0.510735	0.538881	0.179091	0.199305	0.0641354	0.0658119	0.0279864	0.0238258	0.0166	0.011591	0.010247	0.00596267
260.801	1.28439	1.22671	0.512054	0.540106	0.17905	0.199808	0.0634258	0.0659836	0.0275968	0.0238886	0.0159888	0.0116217	0.00960703	0.00597848
261.001	1.28616	1.2287	0.513231	0.541329	0.179328	0.20031	0.0636461	0.0661552	0.027519	0.0239515	0.0158797	0.0116524	0.00905218	0.00599429
261.201	1.28824	1.23069	0.514364	0.542551	0.179302	0.200812	0.063763	0.0663268	0.0274876	0.0240143	0.0155862	0.0116831	0.00873211	0.00601009
261.401	1.29013	1.23267	0.515697	0.543773	0.17925	0.201314	0.0638626	0.0664984	0.0275415	0.0240771	0.015588	0.0117138	0.0088056	0.0060259
261.601	1.29232	1.23465	0.517465	0.544993	0.17976	0.201816	0.0641698	0.06667	0.0275765	0.02414	0.0155668	0.0117444	0.00891719	0.0060417
261.801	1.29461	1.23662	0.518571	0.546213	0.180163	0.202318	0.0646512	0.0668416	0.0271404	0.0242028	0.0154602	0.0117751	0.00885455	0.00605751
262.001	1.2965	1.23859	0.519828	0.547431	0.180518	0.20282	0.0646423	0.0670132	0.0272346	0.0242656	0.0159179	0.0118058	0.00879857	0.00607332
262.201	1.29812	1.24055	0.520523	0.548649	0.180867	0.203321	0.0647716	0.0671847	0.0271026	0.0243285	0.0156043	0.0118365	0.00877958	0.00608912
262.401	1.30022	1.24251	0.521889	0.549865	0.181365	0.203823	0.0649396	0.0673562	0.0275334	0.0243913	0.0155557	0.0118672	0.00879097	0.00610493
262.601	1.30214	1.24446	0.522839	0.551081	0.181537	0.204324	0.0649038	0.0675278	0.0275257	0.0244541	0.0158751	0.0118979	0.00904325	0.00612073
262.801	1.30385	1.24641	0.524047	0.552296	0.181761	0.204825	0.0651648	0.0676993	0.027502	0.024517	0.0160921	0.0119286	0.00892874	0.00613654
263.001	1.30623	1.24836	0.525343	0.553509	0.182553	0.205326	0.0653694	0.0678707	0.0277744	0.0245798	0.016718	0.0119592	0.00940794	0.00615235
263.201	1.30804	1.2503	0.526306	0.554722	0.183078	0.205827	0.0654497	0.0680422	0.0277152	0.0246426	0.016792	0.0119899	0.00973855	0.00616815
263.401	1.30992	1.25223	0.527149	0.555934	0.183428	0.206328	0.0650528	0.0682137	0.0278724	0.0247054	0.0168873	0.0120206	0.00977073	0.00618396
263.601	1.3114	1.25416	0.527893	0.557144	0.183865	0.206828	0.0647935	0.0683851	0.0278893	0.0247683	0.0171028	0.0120513	0.00944651	0.00619976
263.801	1.31353	1.25609	0.529455	0.558354	0.184022	0.207329	0.0647099	0.0685565	0.0282459	0.0248311	0.0172066	0.012082	0.00916194	0.00621557
264.001	1.31502	1.25801	0.530291	0.559563	0.184381	0.207829	0.0644243	0.0687279	0.0278823	0.0248939	0.0175715	0.0121127	0.00884958	0.00623137
264.201	1.31688	1.25992	0.531423	0.560771	0.184556	0.208329	0.064336	0.0688993	0.0278602	0.0249567	0.0173608	0.0121433	0.00844988	0.00624718
264.401	1.31842	1.26184	0.532091	0.561978	0.184865	0.208829	0.0644266	0.0690707	0.0279312	0.0250195	0.0167803	0.012174	0.00771628	0.00626298
264.601	1.32019	1.26374	0.533119	0.563183	0.185601	0.209329	0.0646465	0.0692421	0.0284159	0.0250823	0.0168439	0.0122047	0.007755	0.00627879
264.801	1.3218	1.26564	0.534295	0.564388	0.185675	0.209829	0.064363	0.0694134	0.0281294	0.0251451	0.0164558	0.0122354	0.00787394	0.00629459
265.001	1.32408	1.26754	0.535627	0.565592	0.186377	0.210329	0.0650307	0.0695848	0.0284044	0.0252079	0.0167003	0.0122661	0.00859348	0.0063104
265.201	1.32618	1.26944	0.537174	0.566795	0.186688	0.210828	0.0649503	0.0697561	0.0283401	0.0252707	0.0164638	0.0122968	0.00863038	0.0063262
265.401	1.32852	1.27133	0.538985	0.567997	0.187673	0.211328	0.0656671	0.0699274	0.0284359	0.0253335	0.016833	0.0123274	0.00935111	0.00634201
265.601	1.33074	1.27321	0.540513	0.569199	0.188585	0.211827	0.0665148	0.0700987	0.0282841	0.0253963	0.017091	0.0123581	0.00961717	0.00635781
265.801	1.33254	1.27509	0.541669	0.570399	0.188871	0.212326	0.0669057	0.0702699	0.0283096	0.0254591	0.0169134	0.0123888	0.00936236	0.00637362
266.001	1.33354	1.27697	0.542896	0.571598	0.188822	0.212825	0.0666687	0.0704412	0.0281077	0.0255219	0.0165103	0.0124195	0.00932725	0.00638942
266.201	1.33513	1.27884	0.544051	0.572796	0.189422	0.213324	0.0665934	0.0706124	0.0277536	0.0255847	0.0163717	0.0124502	0.00938455	0.00640523
266.401	1.33696	1.2807	0.54559	0.573993	0.189931	0.213823	0.0670348	0.0707837	0.0277868	0.0256475	0.0166758	0.0124808	0.00962026	0.00642103
266.601	1.33815	1.28257	0.546729	0.57519	0.190116	0.214322	0.0670648	0.0709549	0.0276428	0.0257103	0.017017	0.0125115	0.00971523	0.00643684
266.801	1.33974	1.28442	0.547929	0.576385	0.190499	0.21482	0.0673594	0.0711261	0.0274359	0.0257731	0.0169324	0.0125422	0.00915361	0.00645264
267.001	1.34174	1.28628	0.54973	0.577579	0.191412	0.215318	0.0677936	0.0712973	0.0280339	0.0258359	0.0174393	0.0125729	0.00958067	0.00646845
267.201	1.34293	1.28812	0.551317	0.578773	0.191894	0.215817	0.0680058	0.0714684	0.0281699	0.0258987	0.0177965	0.0126036	0.00917004	0.00648425
267.401	1.34406	1.28997	0.552305	0.579965	0.191858	0.216315	0.0675724	0.0716396	0.0278572	0.0259615	0.0177253	0.0126342	0.00838527	0.00650006
267.601	1.34524	1.29181	0.553088	0.581157	0.192053	0.216813	0.067322	0.0718107	0.0275408	0.0260242	0.0172212	0.0126649	0.00754799	0.00651586
267.801	1.3471	1.29364	0.554655	0.582347	0.192067	0.21731	0.067299	0.0719818	0.0277045	0.026087	0.017063	0.0126956	0.00700925	0.00653167
268.001	1.34856	1.29548	0.555732	0.583537	0.192449	0.217808	0.0670523	0.0721529	0.0275275	0.0261498	0.0163182	0.0127263	0.00654943	0.00654747
268.201	1.34983	1.2973	0.556528	0.584726	0.192669	0.218306	0.0667496	0.072324	0.0275011	0.0262126	0.0151677	0.0127569	0.00623133	0.00656328
268.401	1.3512	1.29912	0.557509	0.585913	0.193046	0.218803	0.0669831	0.0724951	0.0275003	0.0262754	0.0143835	0.0127876	0.00611303	0.00657908
268.601	1.3531	1.30094	0.559566	0.5871	0.194091	0.2193	0.0673189	0.0726662	0.0280212	0.0263381	0.0145825	0.0128183	0.00650913	0.00659488
268.801	1.35534	1.30276	0.561212	0.588286	0.195003	0.219798	0.0674758	0.0728372	0.0283594	0.0264009	0.0146799	0.012849	0.00698616	0.00661069
269.001	1.35746	1.30456	0.562535	0.589471	0.195489	0.220295	0.0678321	0.0730082	0.0287082	0.0264637	0.01466	0.0128796	0.00727134	0.00662649
269.201	1.35912	1.30637	0.5639	0.590655	0.195804	0.220792	0.0681662	0.0731793	0.0288183	0.0265264	0.0146491	0.0129103	0.00690252	0.0066423
269.401	1.36107	1.30817	0.564992	0.591838	0.196644	0.221288	0.0693055	0.0733503	0.0288666	0.0265892	0.0151264	0.012941	0.00767326	0.0066581
269.601	1.36253	1.30997	0.566141	0.59302	0.196849	0.221785	0.0697131	0.0735212	0.0290125	0.026652	0.0150905	0.0129717	0.00728134	0.0066739
269.801	1.36451	1.31176	0.567814	0.594201	0.197645	0.222281	0.0703855	0.0736922	0.0292976	0.0267147	0.0153332	0.0130023	0.00745874	0.00668971
270.001	1.3661	1.31355	0.569223	0.595381	0.197939	0.222778	0.0703179	0.0738632	0.0290969	0.0267775	0.0154024	0.013033	0.00772511	0.00670551
270.201	1.36824	1.31533	0.570342	0.59656	0.19905	0.223274	0.0710002	0.0740341	0.0292467	0.0268402	0.016038	0.0130637	0.00833518	0.00672132
270.401	1.36996	1.31711	0.57166	0.597739	0.199437	0.22377	0.0716245	0.074205	0.0290664	0.026903	0.01659	0.0130944	0.00842357	0.00673712
270.601	1.37166	1.31888	0.572895	0.598916	0.199998	0.224266	0.0723621	0.0743759	0.0290786	0.0269658	0.0169974	0.013125	0.00866493	0.00675292
270.801	1.37353	1.32065	0.573682	0.600092	0.200327	0.224762	0.0726039	0.0745468	0.0289656	0.0270285	0.0169675	0.0131557	0.00842878	0.00676873
271.001	1.37489	1.32242	0.574879	0.601268	0.200631	0.225258	0.0725128	0.0747177	0.0288245	0.0270913	0.017091	0.0131864	0.00845031	0.00678453
271.201	1.37651	1.32418	0.575451	0.602442	0.20103	0.225753	0.0722362	0.0748886	0.0281596	0.027154	0.0171284	0.0132171	0.00812683	0.00680033
271.401	1.37823	1.32594	0.575841	0.603616	0.201247	0.226249	0.0717795	0.0750594	0.0275184	0.0272168	0.0168303	0.0132477	0.00768644	0.00681614
271.601	1.37989	1.32769	0.576734	0.604789	0.201709	0.226744	0.0717435	0.0752302	0.0275804	0.0272795	0.0165924	0.0132784	0.00764324	0.00683194
271.801	1.38208	1.32944	0.578625	0.60596	0.202535	0.227239	0.0720067	0.0754011	0.0281395	0.0273422	0.0169995	0.0133091	0.00766484	0.00684774
272.001	1.38378	1.33119	0.579657	0.607131	0.203261	0.227734	0.0716442	0.0755719	0.0282277	0.027405	0.0167325	0.0133397	0.00757048	0.00686355
272.201	1.38554	1.33293	0.580983	0.608301	0.203571	0.228229	0.0716525	0.0757427	0.028768	0.0274677	0.0166078	0.0133704	0.00777133	0.00687935
272.401	1.38763	1.33467	0.582808	0.60947	0.204089	0.228724	0.0719775	0.0759134	0.0292348	0.0275305	0.0171039	0.0134011	0.0079545	0.00689515
272.601	1.38928	1.3364	0.584477	0.610638	0.205005	0.229218	0.0723676	0.0760842	0.0300976	0.0275932	0.0178251	0.0134318	0.00783026	0.00691096
272.801	1.39097	1.33813	0.585564	0.611805	0.205277	0.229713	0.0726305	0.0762549	0.0303255	0.0276559	0.0178025	0.0134624	0.00774618	0.00692676
273.001	1.39277	1.33985	0.587042	0.612971	0.205168	0.230207	0.0732534	0.0764256	0.0306844	0.0277187	0.0173288	0.0134931	0.00767962	0.00694256
273.201	1.39476	1.34157	0.588851	0.614136	0.206104	0.230702	0.0740073	0.0765964	0.0310141	0.0277814	0.0175709	0.0135238	0.00760321	0.00695837
273.401	1.39648	1.34329	0.58997	0.6153	0.206683	0.231196	0.074327	0.0767671	0.031314	0.0278441	0.0174323	0.0135544	0.00767363	0.00697417
273.601	1.39847	1.345	0.592195	0.616463	0.207272	0.23169	0.0747036	0.0769377	0.0317531	0.0279068	0.0175561	0.0135851	0.00761398	0.00698997
273.801	1.4004	1.34671	0.593903	0.617626	0.208214	0.232184	0.0750748	0.0771084	0.0322197	0.0279696	0.0173504	0.0136158	0.00829589	0.00700577
274.001	1.40208	1.34841	0.595118	0.618787	0.208476	0.232677	0.0750151	0.077279	0.0323718	0.0280323	0.0169544	0.0136464	0.00822773	0.00702158
274.201	1.40368	1.35011	0.596238	0.619948	0.209436	0.233171	0.0751931	0.0774497	0.0324681	0.028095	0.0164614	0.0136771	0.0082694	0.00703738
274.401	1.40449	1.35181	0.596835	0.621107	0.209065	0.233664	0.0751677	0.0776203	0.032241	0.0281577	0.0160385	0.0137078	0.00777832	0.00705318
274.601	1.40643	1.3535	0.598042	0.622266	0.20974	0.234158	0.0758528	0.0777909	0.0328842	0.0282205	0.0158655	0.0137384	0.00800098	0.00706899
274.801	1.40763	1.35519	0.598628	0.623424	0.209874	0.234651	0.0753117	0.0779615	0.0328321	0.0282832	0.0154586	0.0137691	0.00797178	0.00708479
275.001	1.40883	1.35687	0.599871	0.624581	0.210221	0.235144	0.0749371	0.0781321	0.0328493	0.0283459	0.0150145	0.0137998	0.00779901	0.00710059
275.201	1.41061	1.35855	0.601023	0.625736	0.210771	0.235637	0.0752143	0.0783026	0.0328929	0.0284086	0.0150753	0.0138304	0.00799345	0.00711639
275.401	1.41174	1.36023	0.602266	0.626891	0.211196	0.23613	0.0752184	0.0784732	0.032815	0.0284713	0.0149526	0.0138611	0.00796728	0.0071322
275.601	1.41306	1.3619	0.603718	0.628045	0.211774	0.236622	0.0751593	0.0786437	0.0330824	0.028534	0.0154529	0.0138918	0.00828542	0.007148
275.801	1.41505	1.36357	0.605575	0.629199	0.21254	0.237115	0.0754841	0.0788142	0.0335705	0.0285967	0.016102	0.0139224	0.00876246	0.0071638
276.001	1.41695	1.36523	0.606836	0.630351	0.212929	0.237607	0.0756779	0.0789847	0.0338357	0.0286594	0.0164977	0.0139531	0.00932631	0.0071796
276.201	1.41857	1.36689	0.608192	0.631502	0.213416	0.2381	0.0757059	0.0791552	0.0341043	0.0287221	0.016894	0.0139838	0.00976532	0.00719541
276.401	1.41992	1.36855	0.609436	0.632652	0.21348	0.238592	0.0756963	0.0793257	0.0335344	0.0287848	0.0172058	0.0140144	0.00963707	0.00721121
276.601	1.42084	1.3702	0.610644	0.633802	0.213804	0.239084	0.0761138	0.0794961	0.0335102	0.0288475	0.0169775	0.0140451	0.00948534	0.00722701
276.801	1.4224	1.37185	0.611969	0.63495	0.214012	0.239576	0.0764292	0.0796666	0.0332785	0.0289102	0.0166099	0.0140758	0.00930348	0.00724281
277.001	1.42367	1.37349	0.613482	0.636098	0.214067	0.240067	0.0763571	0.079837	0.0328764	0.0289729	0.0165067	0.0141064	0.00918857	0.00725861
277.201	1.425	1.37513	0.614471	0.637245	0.214545	0.240559	0.0764181	0.0800074	0.0322883	0.0290356	0.0170271	0.0141371	0.00903866	0.00727442
277.401	1.42608	1.37677	0.615329	0.63839	0.214943	0.241051	0.0762657	0.0801778	0.0318436	0.0290983	0.017115	0.0141677	0.00921605	0.00729022
277.601	1.42782	1.3784	0.616709	0.639535	0.215839	0.241542	0.0765493	0.0803482	0.0318826	0.029161	0.0173862	0.0141984	0.00960096	0.00730602
277.801	1.42967	1.38003	0.617813	0.640679	0.216363	0.242033	0.0764403	0.0805185	0.0316782	0.0292237	0.0173671	0.0142291	0.0094395	0.00732182
278.001	1.43091	1.38165	0.618677	0.641822	0.216346	0.242524	0.0760071	0.0806889	0.0312711	0.0292864	0.0172137	0.0142597	0.00899856	0.00733762
278.201	1.43215	1.38327	0.619626	0.642964	0.216734	0.243015	0.0763057	0.0808592	0.0310482	0.029349	0.0171527	0.0142904	0.00872316	0.00735342
278.401	1.43339	1.38489	0.620618	0.644106	0.216609	0.243506	0.0763802	0.0810295	0.0309455	0.0294117	0.017274	0.0143211	0.00868537	0.00736923
278.601	1.43541	1.3865	0.622458	0.645246	0.217617	0.243997	0.0767568	0.0811998	0.0315358	0.0294744	0.0173796	0.0143517	0.00836744	0.00738503
278.801	1.43716	1.38811	0.62386	0.646385	0.218027	0.244487	0.0764804	0.0813701	0.0312887	0.0295371	0.0170804	0.0143824	0.00837453	0.00740083
279.001	1.43882	1.38971	0.625289	0.647524	0.218703	0.244978	0.076348	0.0815404	0.031615	0.0295998	0.0169603	0.014413	0.00796324	0.00741663
279.201	1.44097	1.39131	0.626898	0.648661	0.219343	0.245468	0.0766126	0.0817106	0.0317659	0.0296624	0.0175397	0.0144437	0.00822952	0.00743243
279.401	1.44234	1.39291	0.628183	0.649798	0.219938	0.245958	0.0765251	0.0818809	0.0318731	0.0297251	0.017536	0.0144744	0.00857513	0.00744823
279.601	1.44482	1.3945	0.629847	0.650934	0.220904	0.246448	0.077166	0.0820511	0.0324722	0.0297878	0.0181024	0.014505	0.00907835	0.00746404
279.801	1.44664	1.39609	0.631251	0.652068	0.221796	0.246938	0.0776948	0.0822213	0.0329083	0.0298504	0.0181993	0.0145357	0.00953491	0.00747984
280.001	1.44804	1.39768	0.631887	0.653202	0.222052	0.247428	0.0774219	0.0823915	0.0325748	0.0299131	0.0178813	0.0145663	0.0092652	0.00749564
280.201	1.44924	1.39926	0.632802	0.654335	0.222403	0.247918	0.0774258	0.0825617	0.0327312	0.0299758	0.0179261	0.014597	0.0091882	0.00751144
280.401	1.45055	1.40084	0.634088	0.655468	0.222473	0.248407	0.0779356	0.0827319	0.0329478	0.0300384	0.017674	0.0146277	0.0089231	0.00752724
280.601	1.45176	1.40241	0.635046	0.656599	0.222944	0.248897	0.0784783	0.082902	0.0329561	0.0301011	0.0174702	0.0146583	0.00863626	0.00754304
280.801	1.45235	1.40398	0.635538	0.657729	0.22317	0.249386	0.0782219	0.0830722	0.032598	0.0301638	0.0174779	0.014689	0.00816348	0.00755884
281.001	1.4531	1.40555	0.636793	0.658858	0.223486	0.249875	0.0783972	0.0832423	0.0326805	0.0302264	0.0179173	0.0147196	0.00800232	0.00757464
281.201	1.45435	1.40711	0.637721	0.659987	0.224131	0.250364	0.0793193	0.0834124	0.0327955	0.0302891	0.0183794	0.0147503	0.00802699	0.00759044
281.401	1.45566	1.40867	0.638765	0.661115	0.224878	0.250853	0.0796826	0.0835825	0.0327666	0.0303517	0.0182493	0.0147809	0.00862244	0.00760625
281.601	1.45715	1.41023	0.640192	0.662241	0.225474	0.251342	0.079932	0.0837525	0.0330423	0.0304144	0.0183427	0.0148116	0.00874276	0.00762205
281.801	1.45837	1.41178	0.641803	0.663367	0.225823	0.25183	0.0801465	0.0839226	0.0328286	0.030477	0.0185941	0.0148423	0.00885517	0.00763785
282.001	1.45913	1.41333	0.642404	0.664492	0.22584	0.252319	0.0800111	0.0840926	0.0325879	0.0305397	0.0181567	0.0148729	0.00887707	0.00765365
282.201	1.46041	1.41487	0.643793	0.665616	0.226305	0.252807	0.0798942	0.0842627	0.0325771	0.0306023	0.0179064	0.0149036	0.00868769	0.00766945
282.401	1.46184	1.41641	0.645229	0.666739	0.22706	0.253295	0.0797732	0.0844327	0.0323387	0.030665	0.0179683	0.0149342	0.00851274	0.00768525
282.601	1.46371	1.41795	0.64684	0.667861	0.227538	0.253784	0.0803474	0.0846027	0.0330006	0.0307276	0.0181139	0.0149649	0.00846867	0.00770105
282.801	1.4659	1.41948	0.648457	0.668983	0.228454	0.254272	0.0808035	0.0847727	0.0334225	0.0307903	0.0183488	0.0149955	0.00919839	0.00771685
283.001	1.46747	1.42101	0.649911	0.670103	0.229539	0.254759	0.0813868	0.0849426	0.0341558	0.0308529	0.0190397	0.0150262	0.00965141	0.00773265
283.201	1.4694	1.42254	0.651425	0.671223	0.229976	0.255247	0.0821021	0.0851126	0.034518	0.0309155	0.0193249	0.0150568	0.0103769	0.00774845
283.401	1.47078	1.42406	0.652975	0.672341	0.230168	0.255735	0.0821527	0.0852825	0.034927	0.0309782	0.0196663	0.0150875	0.0108618	0.00776425
283.601	1.47251	1.42558	0.653952	0.673459	0.23074	0.256222	0.0819798	0.0854525	0.0349081	0.0310408	0.019396	0.0151181	0.0105784	0.00778005
283.801	1.47406	1.4271	0.654633	0.674576	0.231104	0.256709	0.082244	0.0856224	0.0350622	0.0311034	0.0189804	0.0151488	0.0108987	0.00779585
284.001	1.47592	1.42861	0.655276	0.675692	0.231197	0.257197	0.0820754	0.0857923	0.0350738	0.0311661	0.0189517	0.0151795	0.0102488	0.00781165
284.201	1.47706	1.43011	0.656656	0.676807	0.231568	0.257684	0.0823742	0.0859621	0.0352597	0.0312287	0.0189082	0.0152101	0.0104991	0.00782745
284.401	1.47819	1.43162	0.65779	0.677921	0.231956	0.258171	0.0826508	0.086132	0.0349574	0.0312913	0.0185293	0.0152408	0.0100679	0.00784325
284.601	1.47873	1.43312	0.658523	0.679034	0.232071	0.258657	0.0828104	0.0863019	0.034439	0.0313539	0.0183948	0.0152714	0.00991333	0.00785905
284.801	1.47972	1.43462	0.65958	0.680147	0.232785	0.259144	0.0833196	0.0864717	0.0344083	0.0314166	0.0185782	0.0153021	0.00998625	0.00787485
285.001	1.481	1.43611	0.661263	0.681258	0.233475	0.259631	0.0840023	0.0866415	0.0346038	0.0314792	0.019029	0.0153327	0.0100069	0.00789065
285.201	1.48207	1.4376	0.662661	0.682369	0.234046	0.260117	0.0841208	0.0868113	0.0344469	0.0315418	0.0186796	0.0153634	0.0101684	0.00790645
285.401	1.48358	1.43909	0.664344	0.683478	0.234973	0.260603	0.0839297	0.0869811	0.0344259	0.0316044	0.0181128	0.015394	0.0109315	0.00792225
285.601	1.48405	1.44057	0.665629	0.684587	0.235318	0.26109	0.0836196	0.0871509	0.034098	0.031667	0.0175877	0.0154247	0.010485	0.00793805
285.801	1.48483	1.44205	0.666865	0.685695	0.235855	0.261576	0.0834585	0.0873206	0.0337084	0.0317296	0.0174807	0.0154553	0.0100352	0.00795385
286.001	1.48581	1.44352	0.667523	0.686802	0.236012	0.262061	0.0833197	0.0874904	0.0338171	0.0317923	0.0173349	0.015486	0.00945853	0.00796965
286.201	1.48712	1.445	0.669192	0.687908	0.236587	0.262547	0.0833078	0.0876601	0.0340032	0.0318549	0.0176721	0.0155166	0.00941443	0.00798545
286.401	1.48868	1.44646	0.67067	0.689014	0.237495	0.263033	0.0842943	0.0878298	0.0341579	0.0319175	0.0181833	0.0155473	0.00944829	0.00800125
286.601	1.49015	1.44793	0.672484	0.690118	0.237922	0.263518	0.0850838	0.0879995	0.0350727	0.0319801	0.0184689	0.0155779	0.0094641	0.00801705
286.801	1.49104	1.44939	0.674019	0.691222	0.238744	0.264004	0.085201	0.0881692	0.0352284	0.0320427	0.0184628	0.0156086	0.00959888	0.00803285
287.001	1.4928	1.45085	0.675835	0.692324	0.239554	0.264489	0.0855791	0.0883389	0.0357995	0.0321053	0.0189626	0.0156392	0.00999781	0.00804865
287.201	1.49454	1.4523	0.67756	0.693426	0.239581	0.264974	0.0858648	0.0885085	0.0361037	0.0321679	0.0188118	0.0156699	0.0100589	0.00806445
287.401	1.49573	1.45375	0.678549	0.694527	0.240012	0.265459	0.0853596	0.0886782	0.0363843	0.0322305	0.0190219	0.0157005	0.00983926	0.00808025
287.601	1.49697	1.4552	0.679109	0.695627	0.240499	0.265944	0.0856032	0.0888478	0.0366508	0.0322931	0.0186003	0.0157312	0.00962259	0.00809605
287.801	1.49871	1.45665	0.680325	0.696726	0.240963	0.266429	0.0863681	0.0890174	0.0369597	0.0323557	0.0186096	0.0157618	0.00980253	0.00811185
288.001	1.49989	1.45809	0.681285	0.697824	0.241168	0.266913	0.0861971	0.089187	0.0371288	0.0324183	0.0190836	0.0157924	0.00955008	0.00812765
288.201	1.50052	1.45952	0.682668	0.698922	0.241514	0.267398	0.0865583	0.0893566	0.0367964	0.0324809	0.0192542	0.0158231	0.00980575	0.00814344
288.401	1.50164	1.46096	0.682996	0.700018	0.242071	0.267882	0.0868826	0.0895261	0.036587	0.0325434	0.0198064	0.0158537	0.00962248	0.00815924
288.601	1.50256	1.46239	0.683587	0.701114	0.242204	0.268366	0.086931	0.0896957	0.0366588	0.032606	0.0200989	0.0158844	0.0102266	0.00817504
288.801	1.50413	1.46382	0.684553	0.702208	0.242689	0.26885	0.0873511	0.0898652	0.0364853	0.0326686	0.0204807	0.015915	0.0105961	0.00819084
289.001	1.50484	1.46524	0.685476	0.703302	0.243051	0.269334	0.0871094	0.0900347	0.0363667	0.0327312	0.0201795	0.0159457	0.0105464	0.00820664
289.201	1.50619	1.46666	0.686538	0.704395	0.243579	0.269818	0.086935	0.0902042	0.0369434	0.0327938	0.0198661	0.0159763	0.0107363	0.00822244
289.401	1.50742	1.46808	0.687488	0.705487	0.244044	0.270302	0.0870048	0.0903737	0.0366376	0.0328564	0.0197495	0.016007	0.0109414	0.00823824
289.601	1.50804	1.46949	0.688319	0.706579	0.244173	0.270785	0.08712	0.0905432	0.0362807	0.0329189	0.0192291	0.0160376	0.0106119	0.00825404
289.801	1.50922	1.4709	0.689032	0.707669	0.244257	0.271269	0.0871595	0.0907126	0.0362788	0.0329815	0.0193044	0.0160683	0.0100765	0.00826984
290.001	1.51095	1.47231	0.68987	0.708759	0.24463	0.271752	0.0879148	0.0908821	0.0368797	0.0330441	0.0195092	0.0160989	0.0102342	0.00828563
290.201	1.51263	1.47371	0.691113	0.709847	0.245253	0.272235	0.0880604	0.0910515	0.0366574	0.0331067	0.0196476	0.0161295	0.0102022	0.00830143
290.401	1.51385	1.47511	0.692148	0.710935	0.24596	0.272718	0.0881598	0.0912209	0.0364288	0.0331692	0.0193226	0.0161602	0.00980337	0.00831723
290.601	1.51501	1.47651	0.69312	0.712022	0.246158	0.273201	0.0882955	0.0913903	0.0360568	0.0332318	0.0189594	0.0161908	0.0091289	0.00833303
290.801	1.51617	1.4779	0.69409	0.713108	0.246578	0.273684	0.0876835	0.0915597	0.0353632	0.0332944	0.0183019	0.0162215	0.00898198	0.00834883
291.001	1.51794	1.47929	0.695643	0.714193	0.247208	0.274167	0.087943	0.0917291	0.0352406	0.0333569	0.0183545	0.0162521	0.00906791	0.00836463
291.201	1.5188	1.48067	0.696832	0.715277	0.247877	0.274649	0.0880872	0.0918984	0.0350087	0.0334195	0.0182564	0.0162828	0.0083826	0.00838042
291.401	1.51918	1.48206	0.697615	0.716361	0.248365	0.275132	0.0879046	0.0920678	0.0349983	0.0334821	0.0184076	0.0163134	0.00786448	0.00839622
291.601	1.5201	1.48344	0.698687	0.717443	0.248567	0.275614	0.0879343	0.0922371	0.0349381	0.0335446	0.018446	0.016344	0.00782961	0.00841202
291.801	1.52162	1.48481	0.700395	0.718525	0.249083	0.276096	0.088162	0.0924064	0.0353458	0.0336072	0.0187247	0.0163747	0.0081513	0.00842782
292.001	1.52248	1.48619	0.701109	0.719606	0.249191	0.276578	0.0880916	0.0925757	0.0352914	0.0336697	0.0187459	0.0164053	0.00812339	0.00844362
292.201	1.52364	1.48756	0.702656	0.720686	0.249744	0.27706	0.0879749	0.092745	0.0354337	0.0337323	0.019086	0.016436	0.00854914	0.00845942
292.401	1.52411	1.48892	0.702911	0.721765	0.249662	0.277542	0.0874868	0.0929142	0.0353646	0.0337948	0.0189084	0.0164666	0.00836259	0.00847521
292.601	1.52523	1.49029	0.704022	0.722843	0.249665	0.278024	0.0877517	0.0930835	0.0356916	0.0338574	0.018936	0.0164972	0.00875922	0.00849101
292.801	1.52651	1.49165	0.705312	0.723921	0.249904	0.278505	0.088124	0.0932527	0.036028	0.0339199	0.0192398	0.0165279	0.00923642	0.00850681
293.001	1.52768	1.493	0.706405	0.724997	0.250751	0.278986	0.0886467	0.0934219	0.0368215	0.0339825	0.0193874	0.0165585	0.009545	0.00852261
293.201	1.52874	1.49436	0.707579	0.726073	0.250759	0.279468	0.0887971	0.0935911	0.0374562	0.034045	0.019887	0.0165892	0.0097212	0.00853841
293.401	1.52959	1.49571	0.708906	0.727148	0.250893	0.279949	0.089089	0.0937603	0.0373346	0.0341076	0.0200085	0.0166198	0.00992178	0.0085542
293.601	1.53093	1.49706	0.710401	0.728222	0.251057	0.28043	0.089516	0.0939295	0.0377454	0.0341701	0.0198868	0.0166504	0.00984289	0.00857
293.801	1.53234	1.4984	0.711697	0.729295	0.251182	0.280911	0.089637	0.0940986	0.0380006	0.0342327	0.020032	0.0166811	0.0100199	0.0085858
294.001	1.53388	1.49974	0.713718	0.730367	0.251862	0.281391	0.0903396	0.0942678	0.0382097	0.0342952	0.0202883	0.0167117	0.0103577	0.0086016
294.201	1.53536	1.50108	0.715064	0.731438	0.252215	0.281872	0.0902559	0.0944369	0.0383079	0.0343577	0.0202959	0.0167423	0.0101196	0.00861739
294.401	1.53685	1.50241	0.716037	0.732509	0.252816	0.282353	0.0903562	0.094606	0.0381602	0.0344203	0.0198526	0.016773	0.00958642	0.00863319
294.601	1.53818	1.50374	0.717289	0.733578	0.253101	0.282833	0.0904298	0.0947751	0.0379107	0.0344828	0.0196576	0.0168036	0.00897296	0.00864899
294.801	1.53926	1.50507	0.719035	0.734647	0.253974	0.283313	0.0903411	0.0949442	0.0374661	0.0345453	0.0193775	0.0168343	0.00868564	0.00866479
295.001	1.54008	1.5064	0.720772	0.735715	0.254653	0.283793	0.0907859	0.0951132	0.0373118	0.0346079	0.0196615	0.0168649	0.00845926	0.00868058
295.201	1.54088	1.50772	0.722258	0.736782	0.255446	0.284273	0.0908975	0.0952823	0.037412	0.0346704	0.0195685	0.0168955	0.00795763	0.00869638
295.401	1.54167	1.50904	0.723861	0.737848	0.255821	0.284753	0.0909844	0.0954513	0.0373334	0.0347329	0.0196166	0.0169262	0.00791589	0.00871218
295.601	1.54291	1.51035	0.72536	0.738914	0.25692	0.285233	0.0912079	0.0956204	0.0375212	0.0347954	0.0196797	0.0169568	0.00798952	0.00872797
295.801	1.54361	1.51166	0.726753	0.739978	0.258021	0.285712	0.0912507	0.0957894	0.0373459	0.0348579	0.0190901	0.0169874	0.00783968	0.00874377
296.001	1.54445	1.51297	0.727519	0.741042	0.258644	0.286192	0.0910177	0.0959584	0.0368454	0.0349205	0.0187559	0.0170181	0.0076856	0.00875957
296.201	1.54522	1.51428	0.72867	0.742105	0.259089	0.286671	0.0905195	0.0961273	0.0368162	0.034983	0.0182307	0.0170487	0.00750098	0.00877537
296.401	1.54564	1.51558	0.729425	0.743167	0.259722	0.28715	0.0908205	0.0962963	0.0363871	0.0350455	0.018079	0.0170793	0.00753501	0.00879116
296.601	1.54661	1.51688	0.730487	0.744228	0.260591	0.28763	0.0910226	0.0964652	0.0362714	0.035108	0.0181791	0.01711	0.00782786	0.00880696
296.801	1.5476	1.51818	0.731721	0.745288	0.261039	0.288108	0.0910372	0.0966342	0.0366241	0.0351705	0.0184689	0.0171406	0.0082482	0.00882276
297.001	1.54864	1.51947	0.732566	0.746348	0.261572	0.288587	0.0912881	0.0968031	0.0367047	0.035233	0.0186399	0.0171712	0.00820012	0.00883855
297.201	1.54935	1.52076	0.733271	0.747406	0.261505	0.289066	0.0914584	0.096972	0.0368584	0.0352955	0.0187016	0.0172019	0.00797748	0.00885435
297.401	1.55025	1.52205	0.734553	0.748464	0.261605	0.289545	0.0911994	0.0971409	0.03654	0.035358	0.0184969	0.0172325	0.00796674	0.00887015
297.601	1.55199	1.52333	0.73629	0.749521	0.261966	0.290023	0.0916368	0.0973097	0.0371806	0.0354205	0.0190521	0.0172631	0.00868352	0.00888594
297.801	1.55354	1.52461	0.737809	0.750577	0.262347	0.290501	0.0918443	0.0974786	0.0374757	0.035483	0.0191261	0.0172938	0.00946587	0.00890174
298.001	1.55474	1.52589	0.739056	0.751632	0.262219	0.29098	0.0921339	0.0976474	0.0377668	0.0355455	0.0191069	0.0173244	0.00927844	0.00891754
298.201	1.55665	1.52716	0.740272	0.752687	0.262688	0.291458	0.0926997	0.0978163	0.0388225	0.035608	0.0193733	0.017355	0.00963802	0.00893333
298.401	1.5579	1.52844	0.741011	0.75374	0.26295	0.291936	0.0934128	0.0979851	0.0390254	0.0356705	0.0192596	0.0173857	0.00941072	0.00894913
298.601	1.55948	1.5297	0.742825	0.754793	0.26383	0.292413	0.0940973	0.0981539	0.0395913	0.035733	0.0201406	0.0174163	0.0103394	0.00896493
298.801	1.56086	1.53097	0.744242	0.755845	0.264657	0.292891	0.0946416	0.0983227	0.0399952	0.0357955	0.0205286	0.0174469	0.010975	0.00898072
299.001	1.56232	1.53223	0.745792	0.756896	0.265305	0.293369	0.0952063	0.0984914	0.0408632	0.035858	0.0215393	0.0174776	0.0118924	0.00899652
299.201	1.56322	1.53349	0.74696	0.757946	0.265866	0.293846	0.0958077	0.0986602	0.041369	0.0359205	0.021593	0.0175082	0.0121161	0.00901232
299.401	1.56389	1.53475	0.748106	0.758995	0.266457	0.294323	0.0962889	0.0988289	0.0414804	0.035983	0.0218558	0.0175388	0.0121428	0.00902811
299.601	1.56474	1.536	0.749307	0.760044	0.267393	0.2948	0.096715	0.0989976	0.0416235	0.0360455	0.0219366	0.0175694	0.0123441	0.00904391
299.801	1.56541	1.53725	0.750508	0.761092	0.268042	0.295278	0.09663	0.0991663	0.0411649	0.036108	0.0217311	0.0176001	0.0123	0.0090597
300.001	1.5665	1.5385	0.751901	0.762138	0.268338	0.295754	0.0967474	0.099335	0.041405	0.0361704	0.0219488	0.0176307	0.0124995	0.0090755
300.201	1.56666	1.53975	0.752745	0.763184	0.268098	0.296231	0.0962947	0.0995037	0.0409032	0.0362329	0.0211227	0.0176613	0.0120191	0.0090913
300.401	1.56783	1.54099	0.754136	0.76423	0.268685	0.296708	0.0967746	0.0996724	0.0410081	0.0362954	0.0214389	0.017692	0.012367	0.00910709
300.601	1.56866	1.54223	0.755144	0.765274	0.268942	0.297184	0.0963506	0.099841	0.0409471	0.0363579	0.0209703	0.0177226	0.0117296	0.00912289
300.801	1.56944	1.54346	0.75542	0.766317	0.2689	0.297661	0.0962865	0.10001	0.0409057	0.0364204	0.020412	0.0177532	0.01136	0.00913868
301.001	1.57071	1.54469	0.756168	0.76736	0.269204	0.298137	0.0964778	0.100178	0.0407699	0.0364828	0.0198284	0.0177838	0.0107181	0.00915448
301.201	1.57154	1.54592	0.756756	0.768402	0.26918	0.298613	0.0962532	0.100347	0.0405334	0.0365453	0.0196152	0.0178145	0.0100837	0.00917027
301.401	1.57249	1.54715	0.757828	0.769443	0.269432	0.299089	0.0958842	0.100515	0.0400628	0.0366078	0.0194059	0.0178451	0.00990927	0.00918607
301.601	1.57405	1.54838	0.75889	0.770483	0.270112	0.299565	0.0959575	0.100684	0.0404076	0.0366702	0.0201036	0.0178757	0.00998204	0.00920187
301.801	1.57458	1.5496	0.759348	0.771522	0.27022	0.300041	0.0954832	0.100853	0.0397794	0.0367327	0.0194343	0.0179063	0.00917427	0.00921766
302.001	1.57526	1.55081	0.76027	0.772561	0.270722	0.300517	0.0958169	0.101021	0.0400818	0.0367952	0.0197184	0.017937	0.0088882	0.00923346
302.201	1.57646	1.55203	0.761349	0.773598	0.271701	0.300992	0.0964381	0.10119	0.0403972	0.0368576	0.0200776	0.0179676	0.00910132	0.00924925
302.401	1.57756	1.55324	0.762062	0.774635	0.272706	0.301468	0.0966417	0.101358	0.0405032	0.0369201	0.0201025	0.0179982	0.00919093	0.00926505
302.601	1.57898	1.55445	0.763536	0.775671	0.273972	0.301943	0.0971953	0.101527	0.0408543	0.0369825	0.0208425	0.0180288	0.00986227	0.00928084
302.801	1.58011	1.55566	0.7644	0.776706	0.27442	0.302418	0.0973517	0.101695	0.0410673	0.037045	0.0207265	0.0180595	0.0100137	0.00929664
303.001	1.58103	1.55686	0.765834	0.777741	0.274583	0.302893	0.0979188	0.101864	0.0410088	0.0371075	0.0208907	0.0180901	0.0102233	0.00931243
303.201	1.58133	1.55806	0.766997	0.778774	0.274705	0.303368	0.0982841	0.102032	0.0407054	0.0371699	0.0209042	0.0181207	0.00961394	0.00932823
303.401	1.582	1.55926	0.768485	0.779807	0.275302	0.303843	0.0986902	0.1022	0.0401134	0.0372324	0.0212402	0.0181513	0.00947279	0.00934402
303.601	1.58266	1.56045	0.770144	0.780839	0.276117	0.304317	0.0989583	0.102369	0.0397407	0.0372948	0.0215273	0.018182	0.00971019	0.00935982
303.801	1.58348	1.56165	0.771332	0.78187	0.276402	0.304792	0.0990947	0.102537	0.0394723	0.0373572	0.0215341	0.0182126	0.00968376	0.00937561
304.001	1.58413	1.56284	0.772747	0.7829	0.276435	0.305266	0.0992142	0.102706	0.0392066	0.0374197	0.0217378	0.0182432	0.00967639	0.00939141
304.201	1.58484	1.56402	0.774067	0.78393	0.276534	0.30574	0.0991426	0.102874	0.0387793	0.0374821	0.0217331	0.0182738	0.00950612	0.0094072
304.401	1.58622	1.56521	0.775556	0.784958	0.276994	0.306215	0.0994996	0.103042	0.0390212	0.0375446	0.0216888	0.0183045	0.00988291	0.009423
304.601	1.58718	1.56639	0.77656	0.785986	0.27729	0.306689	0.0993308	0.103211	0.0391457	0.037607	0.0213234	0.0183351	0.00990789	0.00943879
304.801	1.58806	1.56756	0.777091	0.787013	0.277409	0.307162	0.0993391	0.103379	0.0387185	0.0376695	0.0208928	0.0183657	0.00965383	0.00945459
305.001	1.58911	1.56874	0.778602	0.788039	0.277829	0.307636	0.0990049	0.103547	0.0386349	0.0377319	0.0211096	0.0183963	0.00939971	0.00947038
305.201	1.59032	1.56991	0.779905	0.789064	0.278574	0.30811	0.0992645	0.103716	0.0387449	0.0377943	0.0214787	0.0184269	0.00981605	0.00948618
305.401	1.59151	1.57108	0.781513	0.790089	0.279326	0.308583	0.099798	0.103884	0.0394232	0.0378568	0.0216598	0.0184576	0.0103567	0.00950197
305.601	1.59243	1.57225	0.783051	0.791112	0.280163	0.309057	0.0997873	0.104052	0.0400253	0.0379192	0.0220224	0.0184882	0.0103347	0.00951777
305.801	1.59275	1.57341	0.784401	0.792135	0.280326	0.30953	0.0999899	0.104221	0.0399392	0.0379816	0.0214682	0.0185188	0.0105493	0.00953356
306.001	1.59357	1.57457	0.78558	0.793157	0.281051	0.310003	0.100486	0.104389	0.0407178	0.038044	0.021673	0.0185494	0.0107391	0.00954936
306.201	1.59462	1.57573	0.786871	0.794178	0.281387	0.310476	0.100848	0.104557	0.041181	0.0381065	0.0212974	0.01858	0.0107347	0.00956515
306.401	1.59594	1.57689	0.788388	0.795199	0.282386	0.310949	0.100853	0.104725	0.0418751	0.0381689	0.0212122	0.0186107	0.0108352	0.00958095
306.601	1.59669	1.57804	0.790167	0.796218	0.282738	0.311422	0.101432	0.104893	0.0421505	0.0382313	0.0210875	0.0186413	0.0107973	0.00959674
306.801	1.5973	1.57919	0.791001	0.797237	0.282818	0.311894	0.101232	0.105062	0.0419156	0.0382937	0.0203896	0.0186719	0.0105935	0.00961253
307.001	1.59817	1.58034	0.792271	0.798255	0.283085	0.312367	0.101511	0.10523	0.042018	0.0383561	0.0203338	0.0187025	0.0102588	0.00962833
307.201	1.59909	1.58148	0.793221	0.799272	0.283462	0.312839	0.101474	0.105398	0.0421925	0.0384186	0.0203322	0.0187331	0.0102371	0.00964412
307.401	1.59973	1.58262	0.794115	0.800289	0.284121	0.313311	0.101833	0.105566	0.0419147	0.038481	0.0197263	0.0187637	0.0103964	0.00965992
307.601	1.60054	1.58376	0.795146	0.801304	0.284797	0.313783	0.101919	0.105734	0.0420212	0.0385434	0.0198756	0.0187944	0.0105301	0.00967571
307.801	1.6014	1.5849	0.795597	0.802319	0.28468	0.314255	0.101766	0.105902	0.0413288	0.0386058	0.019768	0.018825	0.0101943	0.0096915
308.001	1.60221	1.58603	0.796877	0.803333	0.285283	0.314727	0.101715	0.10607	0.041244	0.0386682	0.0201617	0.0188556	0.0101182	0.0097073
308.201	1.60322	1.58716	0.797611	0.804346	0.286007	0.315199	0.10188	0.106238	0.0416123	0.0387306	0.0207533	0.0188862	0.010061	0.00972309
308.401	1.60405	1.58829	0.798046	0.805358	0.286152	0.315671	0.101469	0.106407	0.0417372	0.038793	0.0204755	0.0189168	0.0100984	0.00973889
308.601	1.60481	1.58941	0.798663	0.806369	0.2866	0.316142	0.101487	0.106575	0.0418434	0.0388554	0.0205328	0.0189474	0.010067	0.00975468
308.801	1.60565	1.59054	0.799362	0.80738	0.28701	0.316613	0.101149	0.106743	0.0414208	0.0389178	0.0209476	0.0189781	0.00993665	0.00977047
309.001	1.60682	1.59166	0.800801	0.80839	0.287678	0.317085	0.101407	0.106911	0.0417384	0.0389802	0.0218858	0.0190087	0.0105026	0.00978627
309.201	1.60872	1.59277	0.802607	0.809399	0.288866	0.317556	0.10275	0.107079	0.0428033	0.0390426	0.0228605	0.0190393	0.0115372	0.00980206
309.401	1.61024	1.59389	0.804474	0.810407	0.289147	0.318027	0.103333	0.107247	0.0436479	0.039105	0.0235018	0.0190699	0.0122112	0.00981785
309.601	1.61109	1.595	0.805563	0.811415	0.289726	0.318498	0.103596	0.107415	0.0440276	0.0391674	0.0237846	0.0191005	0.0124919	0.00983365
309.801	1.61197	1.59611	0.806986	0.812421	0.290123	0.318968	0.103566	0.107583	0.0440777	0.0392298	0.024166	0.0191311	0.0127074	0.00984944
310.001	1.61298	1.59722	0.808166	0.813427	0.290924	0.319439	0.103795	0.107751	0.0444243	0.0392922	0.0242674	0.0191617	0.0122593	0.00986524
310.201	1.61419	1.59832	0.809792	0.814432	0.291465	0.319909	0.104035	0.107918	0.0445006	0.0393546	0.0242442	0.0191924	0.0120906	0.00988103
310.401	1.61506	1.59942	0.811212	0.815436	0.292353	0.32038	0.104119	0.108086	0.0441934	0.0394169	0.0239728	0.019223	0.0120892	0.00989682
310.601	1.61573	1.60052	0.812526	0.81644	0.292522	0.32085	0.104646	0.108254	0.043931	0.0394793	0.0235254	0.0192536	0.0122411	0.00991262
310.801	1.61626	1.60162	0.813228	0.817442	0.292637	0.32132	0.104648	0.108422	0.0432005	0.0395417	0.0230423	0.0192842	0.0118877	0.00992841
311.001	1.61768	1.60271	0.814642	0.818444	0.293464	0.32179	0.105166	0.10859	0.0438863	0.0396041	0.0231107	0.0193148	0.0121521	0.0099442
311.201	1.61861	1.6038	0.816073	0.819445	0.294187	0.32226	0.105261	0.108758	0.0440945	0.0396665	0.0227422	0.0193454	0.0125266	0.00995999
311.401	1.61951	1.60489	0.81733	0.820445	0.295031	0.32273	0.105647	0.108926	0.044075	0.0397288	0.022552	0.019376	0.0126348	0.00997579
311.601	1.62012	1.60598	0.81807	0.821445	0.295305	0.323199	0.105273	0.109094	0.0434953	0.0397912	0.0226802	0.0194066	0.0123327	0.00999158
311.801	1.62089	1.60706	0.818654	0.822443	0.295851	0.323669	0.105234	0.109261	0.0430449	0.0398536	0.0224403	0.0194373	0.0121159	0.0100074
312.001	1.62168	1.60814	0.819926	0.823441	0.297101	0.324138	0.105399	0.109429	0.0434373	0.039916	0.0225494	0.0194679	0.0122897	0.0100232
312.201	1.62211	1.60922	0.820651	0.824438	0.29735	0.324607	0.105329	0.109597	0.0431732	0.0399783	0.022264	0.0194985	0.0118086	0.010039
312.401	1.62249	1.61029	0.821585	0.825434	0.297273	0.325076	0.105015	0.109765	0.0427391	0.0400407	0.0214715	0.0195291	0.0115439	0.0100548
312.601	1.62321	1.61137	0.822621	0.82643	0.297412	0.325545	0.105317	0.109932	0.0427786	0.0401031	0.0216277	0.0195597	0.0117442	0.0100705
312.801	1.62453	1.61244	0.823889	0.827424	0.297853	0.326014	0.10513	0.1101	0.0428252	0.0401654	0.0220103	0.0195903	0.011635	0.0100863
313.001	1.62557	1.6135	0.825561	0.828418	0.298349	0.326483	0.106218	0.110268	0.0435483	0.0402278	0.0225017	0.0196209	0.01182	0.0101021
313.201	1.62667	1.61457	0.826629	0.829411	0.299119	0.326952	0.106859	0.110436	0.0440891	0.0402902	0.0230876	0.0196515	0.0123832	0.0101179
313.401	1.62723	1.61563	0.827638	0.830404	0.299083	0.32742	0.107163	0.110603	0.0442367	0.0403525	0.0229069	0.0196821	0.0125021	0.0101337
313.601	1.62705	1.61669	0.827818	0.831395	0.299144	0.327888	0.106916	0.110771	0.0437141	0.0404149	0.0223912	0.0197127	0.012189	0.0101495
313.801	1.62722	1.61775	0.828893	0.832386	0.298848	0.328357	0.106462	0.110939	0.0435953	0.0404772	0.0222051	0.0197433	0.0114715	0.0101653
314.001	1.62818	1.6188	0.829675	0.833376	0.299046	0.328825	0.107224	0.111106	0.0432877	0.0405396	0.0217871	0.019774	0.0110414	0.0101811
314.201	1.62891	1.61986	0.830721	0.834365	0.299093	0.329293	0.107553	0.111274	0.0429393	0.0406019	0.0215645	0.0198046	0.0106398	0.0101969
314.401	1.62983	1.6209	0.83185	0.835353	0.299673	0.329761	0.108046	0.111442	0.0430598	0.0406643	0.0216829	0.0198352	0.0107757	0.0102127
314.601	1.63078	1.62195	0.83306	0.83634	0.299889	0.330228	0.108391	0.111609	0.0428951	0.0407266	0.0219626	0.0198658	0.0107817	0.0102285
314.801	1.63183	1.623	0.834253	0.837327	0.300582	0.330696	0.108652	0.111777	0.0432091	0.040789	0.0218803	0.0198964	0.0106083	0.0102443
315.001	1.63339	1.62404	0.835451	0.838313	0.30153	0.331163	0.1088	0.111944	0.0439536	0.0408513	0.0218838	0.019927	0.0108081	0.0102601
315.201	1.63469	1.62508	0.836667	0.839298	0.302225	0.331631	0.108817	0.112112	0.0444209	0.0409136	0.0218955	0.0199576	0.0110069	0.0102758
315.401	1.636	1.62612	0.837842	0.840282	0.302604	0.332098	0.108925	0.112279	0.0442081	0.040976	0.0221637	0.0199882	0.0108013	0.0102916
315.601	1.63696	1.62715	0.839128	0.841266	0.3031	0.332565	0.10896	0.112447	0.0443837	0.0410383	0.0224866	0.0200188	0.0106012	0.0103074
315.801	1.63845	1.62818	0.840778	0.842249	0.304152	0.333032	0.10932	0.112614	0.0447732	0.0411007	0.0225542	0.0200494	0.0107801	0.0103232
316.001	1.63928	1.62921	0.84233	0.843231	0.304412	0.333499	0.109414	0.112782	0.0446797	0.041163	0.0222404	0.02008	0.0106655	0.010339
316.201	1.64005	1.63024	0.843474	0.844212	0.304384	0.333966	0.10954	0.112949	0.0444057	0.0412253	0.0218034	0.0201106	0.01012	0.0103548
316.401	1.64121	1.63127	0.845242	0.845192	0.304912	0.334432	0.110088	0.113117	0.045135	0.0412877	0.0223921	0.0201412	0.0105024	0.0103706
316.601	1.64173	1.63229	0.846477	0.846172	0.305319	0.334899	0.109994	0.113284	0.0449403	0.04135	0.0225994	0.0201718	0.0105807	0.0103864
316.801	1.64226	1.63331	0.84764	0.847151	0.305905	0.335365	0.110289	0.113452	0.0450232	0.0414123	0.0226775	0.0202024	0.0105558	0.0104022
317.001	1.64251	1.63433	0.848737	0.848129	0.306242	0.335831	0.110563	0.113619	0.0452183	0.0414746	0.0228407	0.020233	0.0108156	0.010418
317.201	1.64238	1.63534	0.848909	0.849106	0.306267	0.336298	0.110107	0.113787	0.0447277	0.041537	0.022736	0.0202636	0.0111339	0.0104338
317.401	1.64191	1.63635	0.849421	0.850083	0.305803	0.336763	0.109569	0.113954	0.0441312	0.0415993	0.0219454	0.0202942	0.0109947	0.0104496
317.601	1.6422	1.63736	0.849903	0.851058	0.305453	0.337229	0.108992	0.114121	0.0436316	0.0416616	0.0218312	0.0203248	0.0109987	0.0104653
317.801	1.64265	1.63837	0.850872	0.852033	0.305401	0.337695	0.108954	0.114289	0.0438466	0.0417239	0.0217012	0.0203554	0.0107334	0.0104811
318.001	1.64373	1.63938	0.851539	0.853008	0.305942	0.338161	0.109616	0.114456	0.0437638	0.0417862	0.0219335	0.020386	0.010757	0.0104969
318.201	1.64408	1.64038	0.852539	0.853981	0.306155	0.338626	0.109294	0.114623	0.0436841	0.0418485	0.0219678	0.0204166	0.0107063	0.0105127
318.401	1.64502	1.64138	0.853672	0.854954	0.306492	0.339092	0.108858	0.114791	0.0436893	0.0419109	0.0221459	0.0204472	0.0108592	0.0105285
318.601	1.64596	1.64238	0.855226	0.855925	0.306938	0.339557	0.108997	0.114958	0.0437724	0.0419732	0.0226215	0.0204778	0.0113221	0.0105443
318.801	1.64723	1.64337	0.856559	0.856896	0.307695	0.340022	0.108982	0.115125	0.0443903	0.0420355	0.0227477	0.0205084	0.0117686	0.0105601
319.001	1.64853	1.64437	0.857951	0.857867	0.308432	0.340487	0.108996	0.115293	0.0448687	0.0420978	0.0231837	0.020539	0.0117545	0.0105759
319.201	1.64945	1.64536	0.859008	0.858836	0.30926	0.340952	0.109104	0.11546	0.0453551	0.0421601	0.0235085	0.0205696	0.011745	0.0105917
319.401	1.65039	1.64635	0.86052	0.859805	0.309989	0.341417	0.109421	0.115627	0.0452629	0.0422224	0.024086	0.0206002	0.0118225	0.0106075
319.601	1.65138	1.64733	0.861675	0.860773	0.310702	0.341881	0.109694	0.115794	0.0459295	0.0422847	0.0243444	0.0206308	0.0118041	0.0106233
319.801	1.65223	1.64832	0.862646	0.86174	0.310953	0.342346	0.109801	0.115962	0.0457549	0.042347	0.0241019	0.0206614	0.0120921	0.010639
320.001	1.6532	1.6493	0.864048	0.862707	0.311588	0.34281	0.110307	0.116129	0.0462099	0.0424093	0.0239568	0.020692	0.0122699	0.0106548
320.201	1.65414	1.65028	0.865117	0.863672	0.312627	0.343274	0.110735	0.116296	0.0468243	0.0424716	0.0246784	0.0207226	0.0122551	0.0106706
320.401	1.6555	1.65126	0.866561	0.864637	0.314091	0.343738	0.11149	0.116463	0.0474971	0.0425339	0.0256533	0.0207532	0.0129675	0.0106864
320.601	1.65649	1.65223	0.867601	0.865601	0.314883	0.344202	0.11186	0.11663	0.0473251	0.0425962	0.0256544	0.0207838	0.0128565	0.0107022
320.801	1.65735	1.6532	0.86849	0.866565	0.315622	0.344666	0.1123	0.116797	0.0477283	0.0426585	0.0257753	0.0208144	0.0128778	0.010718
321.001	1.65785	1.65417	0.869457	0.867527	0.316315	0.34513	0.112333	0.116965	0.047654	0.0427207	0.0259878	0.020845	0.0125823	0.0107338
321.201	1.65844	1.65514	0.870441	0.868489	0.316567	0.345594	0.112582	0.117132	0.0474009	0.042783	0.0259135	0.0208756	0.0123713	0.0107496
321.401	1.65958	1.65611	0.871775	0.86945	0.317147	0.346057	0.113121	0.117299	0.0476928	0.0428453	0.0257324	0.0209062	0.0123454	0.0107654
321.601	1.66032	1.65707	0.87304	0.87041	0.317992	0.346521	0.113652	0.117466	0.0479043	0.0429076	0.0257788	0.0209368	0.01245	0.0107812
321.801	1.66083	1.65803	0.873908	0.87137	0.318665	0.346984	0.114561	0.117633	0.0481583	0.0429699	0.0256568	0.0209674	0.0122497	0.010797
322.001	1.66186	1.65899	0.874891	0.872328	0.318859	0.347447	0.115186	0.1178	0.048228	0.0430322	0.0257501	0.020998	0.0123986	0.0108127
322.201	1.66268	1.65994	0.876174	0.873286	0.319025	0.34791	0.115392	0.117967	0.0478593	0.0430944	0.0256303	0.0210286	0.012322	0.0108285
322.401	1.66384	1.6609	0.877799	0.874243	0.319862	0.348373	0.115996	0.118134	0.0479092	0.0431567	0.0260204	0.0210592	0.0128872	0.0108443
322.601	1.6647	1.66185	0.879035	0.8752	0.320512	0.348836	0.116503	0.118301	0.048294	0.043219	0.0262127	0.0210898	0.0132669	0.0108601
322.801	1.66547	1.6628	0.8799	0.876156	0.320771	0.349298	0.116341	0.118468	0.0483124	0.0432812	0.0260204	0.0211204	0.0131985	0.0108759
323.001	1.66618	1.66375	0.880594	0.87711	0.321211	0.349761	0.116528	0.118635	0.0482624	0.0433435	0.0255108	0.021151	0.0129497	0.0108917
323.201	1.66634	1.66469	0.881251	0.878065	0.321456	0.350223	0.116466	0.118802	0.0477586	0.0434058	0.024751	0.0211816	0.0129856	0.0109075
323.401	1.66726	1.66563	0.882562	0.879018	0.321995	0.350686	0.116641	0.118969	0.0474835	0.043468	0.0245016	0.0212122	0.0133201	0.0109233
323.601	1.66822	1.66657	0.883565	0.879971	0.322219	0.351148	0.116908	0.119136	0.047819	0.0435303	0.0241926	0.0212428	0.0134633	0.0109391
323.801	1.66867	1.66751	0.884982	0.880922	0.322248	0.35161	0.11664	0.119303	0.0478578	0.0435926	0.0240092	0.0212734	0.0138071	0.0109549
324.001	1.66937	1.66845	0.886198	0.881874	0.322998	0.352072	0.116966	0.11947	0.0482972	0.0436548	0.0239572	0.0213039	0.0140924	0.0109706
324.201	1.66991	1.66938	0.886789	0.882824	0.323271	0.352533	0.117003	0.119636	0.0481705	0.0437171	0.02438	0.0213345	0.0143037	0.0109864
324.401	1.67051	1.67031	0.887831	0.883773	0.323537	0.352995	0.117109	0.119803	0.0481677	0.0437794	0.0240761	0.0213651	0.0145059	0.0110022
324.601	1.67068	1.67124	0.888833	0.884722	0.323013	0.353457	0.116441	0.11997	0.0478181	0.0438416	0.0233951	0.0213957	0.0142912	0.011018
324.801	1.67047	1.67217	0.889591	0.88567	0.323355	0.353918	0.116259	0.120137	0.0478442	0.0439039	0.0234344	0.0214263	0.0137952	0.0110338
325.001	1.67068	1.67309	0.890836	0.886618	0.323346	0.354379	0.116209	0.120304	0.0475668	0.0439661	0.0231332	0.0214569	0.0130765	0.0110496
325.201	1.67118	1.67401	0.892235	0.887564	0.323406	0.354841	0.115972	0.120471	0.0474802	0.0440284	0.0229354	0.0214875	0.0129223	0.0110654
325.401	1.67183	1.67493	0.893283	0.88851	0.324018	0.355302	0.116733	0.120638	0.0478792	0.0440906	0.0233765	0.0215181	0.0129603	0.0110812
325.601	1.6716	1.67585	0.893913	0.889455	0.323917	0.355763	0.116672	0.120804	0.0473506	0.0441528	0.0233464	0.0215487	0.0124652	0.011097
325.801	1.67231	1.67677	0.894814	0.890399	0.32407	0.356223	0.117186	0.120971	0.0472192	0.0442151	0.0236793	0.0215793	0.0123431	0.0111128
326.001	1.67324	1.67768	0.896209	0.891343	0.324588	0.356684	0.117417	0.121138	0.047172	0.0442773	0.0237851	0.0216099	0.0125928	0.0111285
326.201	1.67397	1.67859	0.896795	0.892285	0.325092	0.357145	0.117625	0.121305	0.0468738	0.0443396	0.0242205	0.0216404	0.0122446	0.0111443
326.401	1.6751	1.6795	0.898166	0.893228	0.326197	0.357605	0.118043	0.121471	0.0472258	0.0444018	0.0250525	0.021671	0.0124701	0.0111601
326.601	1.67589	1.68041	0.899152	0.894169	0.326666	0.358065	0.117992	0.121638	0.0468414	0.044464	0.0250029	0.0217016	0.0122586	0.0111759
326.801	1.67663	1.68131	0.899762	0.895109	0.327204	0.358525	0.118052	0.121805	0.0470533	0.0445263	0.0251595	0.0217322	0.0123799	0.0111917
327.001	1.67738	1.68222	0.90067	0.896049	0.327992	0.358986	0.117918	0.121971	0.0473513	0.0445885	0.0247706	0.0217628	0.012294	0.0112075
327.201	1.6781	1.68312	0.902056	0.896988	0.328641	0.359445	0.117903	0.122138	0.0468994	0.0446507	0.0247444	0.0217934	0.0123608	0.0112233
327.401	1.67956	1.68401	0.903345	0.897926	0.329546	0.359905	0.117919	0.122305	0.0472827	0.044713	0.0250159	0.021824	0.0128612	0.0112391
327.601	1.68018	1.68491	0.904638	0.898864	0.330253	0.360365	0.117832	0.122471	0.0476785	0.0447752	0.0250982	0.0218546	0.0128209	0.0112549
327.801	1.68042	1.6858	0.905732	0.899801	0.330884	0.360825	0.117699	0.122638	0.0478184	0.0448374	0.024953	0.0218851	0.0128952	0.0112706
328.001	1.6812	1.6867	0.906801	0.900737	0.331742	0.361284	0.118066	0.122805	0.0480581	0.0448997	0.0249289	0.0219157	0.0130929	0.0112864
328.201	1.68181	1.68759	0.907894	0.901672	0.332099	0.361743	0.118175	0.122971	0.0484132	0.0449619	0.025037	0.0219463	0.0132653	0.0113022
328.401	1.68242	1.68847	0.909125	0.902606	0.332533	0.362203	0.118315	0.123138	0.0488596	0.0450241	0.0247366	0.0219769	0.0132572	0.011318
328.601	1.68266	1.68936	0.910062	0.90354	0.332533	0.362662	0.118012	0.123304	0.0487589	0.0450863	0.0242405	0.0220075	0.0130369	0.0113338
328.801	1.68299	1.69024	0.911254	0.904473	0.332993	0.363121	0.118241	0.123471	0.0489451	0.0451485	0.0244574	0.0220381	0.0126088	0.0113496
329.001	1.68359	1.69112	0.91244	0.905405	0.332874	0.363579	0.117919	0.123637	0.0487985	0.0452107	0.0242186	0.0220687	0.0122163	0.0113654
329.201	1.68428	1.692	0.913487	0.906337	0.332973	0.364038	0.117933	0.123804	0.0488362	0.045273	0.0244843	0.0220992	0.012172	0.0113812
329.401	1.68465	1.69288	0.914074	0.907268	0.333094	0.364497	0.118505	0.12397	0.0485417	0.0453352	0.0241826	0.0221298	0.0117488	0.011397
329.601	1.6851	1.69375	0.914537	0.908198	0.332938	0.364955	0.11833	0.124137	0.0481662	0.0453974	0.0237446	0.0221604	0.0113568	0.0114127
329.801	1.68582	1.69463	0.915813	0.909127	0.333736	0.365414	0.118627	0.124303	0.0480986	0.0454596	0.0235967	0.022191	0.0113489	0.0114285
330.001	1.68681	1.6955	0.916954	0.910056	0.33467	0.365872	0.119174	0.12447	0.0481603	0.0455218	0.024008	0.0222216	0.0116268	0.0114443
330.201	1.68757	1.69637	0.917453	0.910983	0.334864	0.36633	0.119328	0.124636	0.0478576	0.045584	0.0238443	0.0222522	0.0116074	0.0114601
330.401	1.68835	1.69723	0.918705	0.91191	0.335463	0.366788	0.11967	0.124803	0.0476155	0.0456462	0.0240044	0.0222827	0.0117356	0.0114759
330.601	1.68901	1.6981	0.919617	0.912837	0.335951	0.367246	0.119864	0.124969	0.0475235	0.0457084	0.0239507	0.0223133	0.0121182	0.0114917
330.801	1.68956	1.69896	0.920379	0.913762	0.336183	0.367704	0.119669	0.125135	0.0478728	0.0457706	0.0238426	0.0223439	0.0121716	0.0115075
331.001	1.6905	1.69982	0.921229	0.914687	0.336567	0.368161	0.120013	0.125302	0.0477426	0.0458328	0.0237371	0.0223745	0.0123328	0.0115233
331.201	1.69122	1.70068	0.92243	0.915611	0.337061	0.368619	0.120023	0.125468	0.0474454	0.045895	0.0239992	0.0224051	0.0127918	0.011539
331.401	1.69225	1.70154	0.923454	0.916535	0.338149	0.369076	0.120551	0.125635	0.048239	0.0459572	0.0244446	0.0224356	0.0134794	0.0115548
331.601	1.69304	1.70239	0.924805	0.917457	0.339159	0.369533	0.121074	0.125801	0.048378	0.0460194	0.0245696	0.0224662	0.0134879	0.0115706
331.801	1.69404	1.70324	0.925924	0.918379	0.339975	0.36999	0.121624	0.125967	0.0489823	0.0460815	0.0252123	0.0224968	0.0139289	0.0115864
332.001	1.69496	1.70409	0.927542	0.9193	0.340661	0.370447	0.121984	0.126134	0.0495882	0.0461437	0.0257775	0.0225274	0.0142688	0.0116022
332.201	1.69534	1.70494	0.928927	0.920221	0.341272	0.370904	0.122617	0.1263	0.049783	0.0462059	0.0260304	0.022558	0.0148741	0.011618
332.401	1.69626	1.70579	0.930893	0.921141	0.342313	0.371361	0.123287	0.126466	0.0503205	0.0462681	0.0266356	0.0225885	0.0152657	0.0116338
332.601	1.69621	1.70663	0.932077	0.92206	0.342702	0.371818	0.122972	0.126632	0.0504864	0.0463303	0.0264633	0.0226191	0.0148463	0.0116496
332.801	1.69652	1.70747	0.933559	0.922978	0.343171	0.372274	0.122713	0.126799	0.0506541	0.0463925	0.0268866	0.0226497	0.0148037	0.0116653
333.001	1.69721	1.70831	0.934812	0.923895	0.343741	0.372731	0.123006	0.126965	0.0509062	0.0464546	0.0271288	0.0226803	0.0146067	0.0116811
333.201	1.69768	1.70915	0.935417	0.924812	0.344126	0.373187	0.123405	0.127131	0.0508607	0.0465168	0.0271178	0.0227109	0.01456	0.0116969
333.401	1.69814	1.70999	0.936178	0.925728	0.344539	0.373643	0.123656	0.127297	0.0506615	0.046579	0.0270043	0.0227414	0.0140971	0.0117127
333.601	1.69922	1.71082	0.937403	0.926643	0.345729	0.374099	0.123885	0.127464	0.0511265	0.0466412	0.027297	0.022772	0.0140246	0.0117285
333.801	1.69996	1.71165	0.938677	0.927558	0.346158	0.374555	0.124165	0.12763	0.0509503	0.0467033	0.0270011	0.0228026	0.0137592	0.0117443
334.001	1.70079	1.71248	0.939694	0.928472	0.346328	0.375011	0.124444	0.127796	0.0509748	0.0467655	0.0272482	0.0228332	0.0137492	0.0117601
334.201	1.70151	1.71331	0.940359	0.929385	0.346329	0.375467	0.124303	0.127962	0.050683	0.0468277	0.0267762	0.0228638	0.0132318	0.0117759
334.401	1.7022	1.71414	0.941367	0.930297	0.346633	0.375922	0.124481	0.128128	0.050577	0.0468898	0.0271032	0.0228943	0.0130645	0.0117916
334.601	1.70334	1.71496	0.942393	0.931209	0.347032	0.376378	0.125064	0.128294	0.0508259	0.046952	0.027093	0.0229249	0.0127319	0.0118074
334.801	1.70386	1.71578	0.943125	0.93212	0.347079	0.376833	0.125161	0.12846	0.0506827	0.0470141	0.0269242	0.0229555	0.0125044	0.0118232
335.001	1.70475	1.7166	0.943794	0.93303	0.347292	0.377288	0.125946	0.128626	0.0511926	0.0470763	0.0270962	0.0229861	0.0127318	0.011839
335.201	1.70494	1.71742	0.944394	0.933939	0.347695	0.377743	0.125495	0.128793	0.0513585	0.0471385	0.0269579	0.0230166	0.0127911	0.0118548
335.401	1.70555	1.71824	0.944896	0.934848	0.348161	0.378198	0.126074	0.128959	0.0514404	0.0472006	0.0264681	0.0230472	0.0123881	0.0118706
335.601	1.70598	1.71905	0.945661	0.935756	0.347967	0.378653	0.125861	0.129125	0.0512599	0.0472628	0.0258115	0.0230778	0.0121587	0.0118864
335.801	1.70628	1.71986	0.945931	0.936663	0.348141	0.379108	0.125573	0.129291	0.0513251	0.0473249	0.0252048	0.0231084	0.0121594	0.0119022
336.001	1.70657	1.72067	0.946715	0.93757	0.348466	0.379562	0.125387	0.129457	0.0511955	0.0473871	0.0244943	0.0231389	0.0124101	0.0119179
336.201	1.70707	1.72148	0.947974	0.938476	0.349275	0.380017	0.12548	0.129623	0.0514364	0.0474492	0.0242351	0.0231695	0.0129157	0.0119337
336.401	1.70803	1.72229	0.949613	0.939381	0.350178	0.380471	0.125668	0.129789	0.0521592	0.0475114	0.0243414	0.0232001	0.012979	0.0119495
336.601	1.70798	1.72309	0.949961	0.940285	0.350265	0.380925	0.125209	0.129955	0.0521467	0.0475735	0.0236705	0.0232307	0.0125487	0.0119653
336.801	1.70847	1.72389	0.951294	0.941189	0.35115	0.381379	0.12559	0.130121	0.0523842	0.0476356	0.0242508	0.0232612	0.0130724	0.0119811
337.001	1.70911	1.72469	0.95213	0.942092	0.351429	0.381833	0.125823	0.130287	0.0522851	0.0476978	0.024289	0.0232918	0.0130578	0.0119969
337.201	1.70956	1.72549	0.952828	0.942994	0.351518	0.382287	0.125716	0.130452	0.0522167	0.0477599	0.024055	0.0233224	0.0131263	0.0120127
337.401	1.71049	1.72629	0.9545	0.943896	0.352115	0.382741	0.126077	0.130618	0.0523732	0.0478221	0.0243272	0.0233529	0.0130444	0.0120284
337.601	1.71118	1.72709	0.955329	0.944796	0.35305	0.383194	0.126115	0.130784	0.0524	0.0478842	0.0244649	0.0233835	0.0131989	0.0120442
337.801	1.7119	1.72788	0.956286	0.945696	0.352696	0.383648	0.126243	0.13095	0.051943	0.0479463	0.0242341	0.0234141	0.0126988	0.01206
338.001	1.7126	1.72867	0.957526	0.946596	0.352837	0.384101	0.126307	0.131116	0.0521402	0.0480085	0.024511	0.0234447	0.0125217	0.0120758
338.201	1.71328	1.72946	0.958848	0.947494	0.353529	0.384555	0.126566	0.131282	0.0521644	0.0480706	0.0249864	0.0234752	0.0124014	0.0120916
338.401	1.71426	1.73025	0.960377	0.948392	0.354062	0.385008	0.126837	0.131448	0.0527222	0.0481327	0.0256708	0.0235058	0.0128627	0.0121074
338.601	1.71538	1.73103	0.961743	0.949289	0.354838	0.385461	0.127633	0.131614	0.0530838	0.0481948	0.0260797	0.0235364	0.0128051	0.0121232
338.801	1.71587	1.73181	0.963053	0.950186	0.355362	0.385914	0.127736	0.131779	0.0534002	0.048257	0.0266122	0.0235669	0.0132146	0.0121389
339.001	1.71696	1.7326	0.964597	0.951082	0.355749	0.386366	0.128272	0.131945	0.0540001	0.0483191	0.0271268	0.0235975	0.0135971	0.0121547
339.201	1.71739	1.73338	0.965416	0.951977	0.35608	0.386819	0.127983	0.132111	0.0536547	0.0483812	0.0270233	0.0236281	0.0134929	0.0121705
339.401	1.71741	1.73415	0.966356	0.952871	0.35636	0.387272	0.128031	0.132277	0.0535314	0.0484433	0.0266583	0.0236586	0.0132345	0.0121863
339.601	1.71758	1.73493	0.967483	0.953765	0.356422	0.387724	0.1275	0.132442	0.0533314	0.0485054	0.0263498	0.0236892	0.0132516	0.0122021
339.801	1.7186	1.7357	0.968282	0.954658	0.357405	0.388176	0.127995	0.132608	0.053523	0.0485676	0.0264225	0.0237198	0.0133204	0.0122179
340.001	1.71902	1.73648	0.969647	0.95555	0.357843	0.388628	0.127799	0.132774	0.0535876	0.0486297	0.0261327	0.0237504	0.0133246	0.0122337
340.201	1.71973	1.73725	0.970815	0.956441	0.358148	0.38908	0.127732	0.13294	0.053905	0.0486918	0.026352	0.0237809	0.0134063	0.0122494
340.401	1.72019	1.73802	0.971658	0.957332	0.358608	0.389532	0.128057	0.133105	0.0540531	0.0487539	0.0261214	0.0238115	0.0130502	0.0122652
340.601	1.71999	1.73878	0.971921	0.958222	0.358793	0.389984	0.127698	0.133271	0.0535519	0.048816	0.0260117	0.0238421	0.0125195	0.012281
340.801	1.72055	1.73955	0.973023	0.959111	0.359236	0.390436	0.128085	0.133437	0.0536631	0.0488781	0.0260426	0.0238726	0.0127054	0.0122968
341.001	1.72113	1.74031	0.973695	0.96	0.359145	0.390887	0.128096	0.133602	0.053451	0.0489402	0.025791	0.0239032	0.0125005	0.0123126
341.201	1.7213	1.74107	0.974358	0.960888	0.359322	0.391339	0.128032	0.133768	0.053032	0.0490023	0.0255714	0.0239338	0.0123305	0.0123284
341.401	1.72194	1.74183	0.975449	0.961775	0.360072	0.39179	0.128704	0.133934	0.0532274	0.0490644	0.0260852	0.0239643	0.0124203	0.0123442
341.601	1.72206	1.74259	0.975727	0.962662	0.360639	0.392241	0.128151	0.134099	0.0528368	0.0491265	0.0255985	0.0239949	0.0121355	0.0123599
341.801	1.72257	1.74335	0.976687	0.963547	0.360568	0.392693	0.128383	0.134265	0.0524672	0.0491886	0.0253443	0.0240255	0.0118654	0.0123757
342.001	1.72287	1.7441	0.97771	0.964432	0.361405	0.393143	0.128131	0.13443	0.0525503	0.0492507	0.0253714	0.024056	0.0122316	0.0123915
342.201	1.72325	1.74485	0.978151	0.965317	0.361808	0.393594	0.12755	0.134596	0.0522251	0.0493128	0.0254769	0.0240866	0.0123132	0.0124073
342.401	1.72405	1.7456	0.978989	0.9662	0.362618	0.394045	0.127601	0.134761	0.0524885	0.0493749	0.0256025	0.0241171	0.0127149	0.0124231
342.601	1.7251	1.74635	0.980225	0.967083	0.363657	0.394496	0.128275	0.134927	0.0528043	0.049437	0.0261712	0.0241477	0.0132986	0.0124389
342.801	1.72565	1.7471	0.981382	0.967966	0.363892	0.394946	0.12813	0.135092	0.0530434	0.0494991	0.0263236	0.0241783	0.0136084	0.0124547
343.001	1.72573	1.74784	0.982231	0.968847	0.363929	0.395397	0.127682	0.135258	0.0530104	0.0495611	0.0260386	0.0242088	0.0136858	0.0124704
343.201	1.72569	1.74859	0.983125	0.969728	0.364295	0.395847	0.12754	0.135423	0.0526223	0.0496232	0.0258372	0.0242394	0.0133853	0.0124862
343.401	1.72544	1.74933	0.983841	0.970608	0.364347	0.396297	0.126811	0.135589	0.0524184	0.0496853	0.0252423	0.02427	0.0130816	0.012502
343.601	1.72592	1.75007	0.985173	0.971488	0.364712	0.396747	0.126921	0.135754	0.0524128	0.0497474	0.0249597	0.0243005	0.0128483	0.0125178
343.801	1.72679	1.75081	0.986426	0.972366	0.365221	0.397197	0.127637	0.13592	0.0528465	0.0498095	0.0250282	0.0243311	0.0127392	0.0125336
344.001	1.72705	1.75154	0.987387	0.973244	0.365305	0.397647	0.127244	0.136085	0.0527084	0.0498715	0.0245414	0.0243617	0.0125063	0.0125494
344.201	1.72723	1.75228	0.987912	0.974122	0.365327	0.398096	0.126725	0.136251	0.0525238	0.0499336	0.024345	0.0243922	0.0121998	0.0125651
344.401	1.72751	1.75301	0.988429	0.974998	0.365974	0.398546	0.126807	0.136416	0.0524216	0.0499957	0.0240111	0.0244228	0.0116668	0.0125809
344.601	1.72809	1.75374	0.989352	0.975874	0.366231	0.398995	0.127048	0.136581	0.0519313	0.0500578	0.0240917	0.0244533	0.0112445	0.0125967
344.801	1.72899	1.75447	0.990434	0.97675	0.366481	0.399444	0.127686	0.136747	0.0521007	0.0501198	0.0243984	0.0244839	0.0109329	0.0126125
345.001	1.72953	1.7552	0.991432	0.977624	0.367077	0.399894	0.128356	0.136912	0.0523635	0.0501819	0.0252573	0.0245145	0.010713	0.0126283
345.201	1.72989	1.75592	0.992547	0.978498	0.367503	0.400343	0.12853	0.137078	0.0523597	0.050244	0.0255619	0.024545	0.0105989	0.0126441
345.401	1.7304	1.75665	0.993586	0.979371	0.367918	0.400792	0.129501	0.137243	0.0526761	0.050306	0.0256828	0.0245756	0.0105662	0.0126599
345.601	1.73062	1.75737	0.994088	0.980243	0.368284	0.40124	0.129411	0.137408	0.0525963	0.0503681	0.0252945	0.0246061	0.0104015	0.0126756
345.801	1.73124	1.75809	0.995437	0.981115	0.368813	0.401689	0.130277	0.137573	0.0530043	0.0504301	0.0259171	0.0246367	0.0111073	0.0126914
346.001	1.73213	1.75881	0.996512	0.981986	0.369906	0.402138	0.130623	0.137739	0.053483	0.0504922	0.0259729	0.0246673	0.0116355	0.0127072
346.201	1.7338	1.75952	0.997473	0.982857	0.370799	0.402586	0.131442	0.137904	0.0542472	0.0505543	0.0268054	0.0246978	0.012065	0.012723
346.401	1.73514	1.76024	0.999009	0.983726	0.371972	0.403034	0.132321	0.138069	0.0553393	0.0506163	0.0273985	0.0247284	0.0128717	0.0127388
346.601	1.73635	1.76095	1.00063	0.984595	0.372806	0.403483	0.133117	0.138234	0.0561648	0.0506784	0.0283695	0.0247589	0.0137089	0.0127546
346.801	1.7368	1.76166	1.00167	0.985463	0.373256	0.403931	0.133049	0.1384	0.0565749	0.0507404	0.0282739	0.0247895	0.0138582	0.0127703
347.001	1.73743	1.76237	1.00228	0.986331	0.373669	0.404379	0.132728	0.138565	0.0564689	0.0508025	0.0284163	0.0248201	0.0140056	0.0127861
347.201	1.73859	1.76308	1.00372	0.987198	0.374258	0.404826	0.133215	0.13873	0.0568381	0.0508645	0.0287283	0.0248506	0.0140125	0.0128019
347.401	1.73918	1.76379	1.00423	0.988064	0.374144	0.405274	0.132939	0.138895	0.0568121	0.0509266	0.0279045	0.0248812	0.013776	0.0128177
347.601	1.7399	1.7645	1.00527	0.98893	0.374331	0.405722	0.133624	0.13906	0.056577	0.0509886	0.0278611	0.0249117	0.0137169	0.0128335
347.801	1.74082	1.7652	1.00639	0.989794	0.374601	0.406169	0.134028	0.139226	0.0564144	0.0510506	0.02794	0.0249423	0.0137638	0.0128493
348.001	1.74108	1.7659	1.00643	0.990658	0.374544	0.406617	0.133604	0.139391	0.0556798	0.0511127	0.0272859	0.0249728	0.0135816	0.012865
348.201	1.74142	1.7666	1.00671	0.991522	0.374929	0.407064	0.133303	0.139556	0.0549522	0.0511747	0.0264228	0.0250034	0.0128955	0.0128808
348.401	1.74223	1.7673	1.00729	0.992385	0.375064	0.407511	0.133577	0.139721	0.0547417	0.0512368	0.0263156	0.0250339	0.0125036	0.0128966
348.601	1.74279	1.768	1.00758	0.993247	0.374945	0.407958	0.133689	0.139886	0.0538455	0.0512988	0.0261924	0.0250645	0.0118797	0.0129124
348.801	1.74267	1.76869	1.00789	0.994108	0.375038	0.408405	0.133382	0.140051	0.0535121	0.0513608	0.026159	0.0250951	0.0112491	0.0129282
349.001	1.74286	1.76938	1.00873	0.994969	0.375137	0.408852	0.133648	0.140216	0.0535036	0.0514228	0.0259782	0.0251256	0.0110944	0.012944
349.201	1.74278	1.77008	1.00903	0.995829	0.374977	0.409298	0.133271	0.140381	0.0530698	0.0514849	0.0250097	0.0251562	0.0106021	0.0129597
349.401	1.74247	1.77077	1.00953	0.996688	0.375065	0.409745	0.133414	0.140546	0.0527575	0.0515469	0.0242875	0.0251867	0.0103286	0.0129755
349.601	1.74246	1.77145	1.0107	0.997547	0.375735	0.410191	0.133618	0.140711	0.0530305	0.0516089	0.0245613	0.0252173	0.0105165	0.0129913
349.801	1.74278	1.77214	1.0124	0.998404	0.3765	0.410638	0.134013	0.140876	0.0537783	0.0516709	0.0251815	0.0252478	0.011062	0.0130071
350.001	1.7436	1.77283	1.01365	0.999262	0.377375	0.411084	0.13438	0.141041	0.0541243	0.051733	0.0257374	0.0252784	0.0111206	0.0130229
350.201	1.74454	1.77351	1.01531	1.00012	0.378523	0.41153	0.134717	0.141206	0.0545108	0.051795	0.0264768	0.0253089	0.0113378	0.0130387
350.401	1.74416	1.77419	1.01633	1.00097	0.378839	0.411976	0.134126	0.141371	0.0543587	0.051857	0.0260555	0.0253395	0.0113303	0.0130544
350.601	1.74448	1.77487	1.01804	1.00183	0.379829	0.412422	0.134905	0.141536	0.0548741	0.051919	0.0268305	0.02537	0.0117213	0.0130702
350.801	1.74431	1.77555	1.0191	1.00268	0.380438	0.412867	0.134669	0.141701	0.0548524	0.051981	0.026749	0.0254006	0.0113019	0.013086
351.001	1.74504	1.77623	1.02041	1.00354	0.381023	0.413313	0.134987	0.141866	0.0548458	0.052043	0.02731	0.0254311	0.0112675	0.0131018
351.201	1.74573	1.7769	1.02191	1.00439	0.381561	0.413758	0.135648	0.142031	0.0553059	0.0521051	0.027142	0.0254617	0.0112528	0.0131176
351.401	1.74602	1.77758	1.02284	1.00524	0.381618	0.414204	0.135566	0.142196	0.0547973	0.0521671	0.0265907	0.0254922	0.0111654	0.0131334
351.601	1.74719	1.77825	1.02411	1.00609	0.382182	0.414649	0.135727	0.142361	0.0544568	0.0522291	0.0266746	0.0255228	0.0114248	0.0131491
351.801	1.74787	1.77892	1.02476	1.00695	0.382625	0.415094	0.135712	0.142525	0.0545418	0.0522911	0.0261824	0.0255533	0.0120685	0.0131649
352.001	1.74863	1.77959	1.02507	1.0078	0.382818	0.415539	0.135586	0.14269	0.0545011	0.0523531	0.0256226	0.0255839	0.0119297	0.0131807
352.201	1.74971	1.78025	1.0255	1.00865	0.383363	0.415984	0.135641	0.142855	0.0544075	0.0524151	0.0253049	0.0256144	0.0117742	0.0131965
352.401	1.75083	1.78092	1.02637	1.0095	0.38332	0.416429	0.136022	0.14302	0.0547465	0.0524771	0.0256718	0.025645	0.0122856	0.0132123
352.601	1.75167	1.78158	1.02705	1.01034	0.383931	0.416873	0.135874	0.143185	0.0543661	0.0525391	0.0257182	0.0256755	0.0124646	0.013228
352.801	1.75274	1.78225	1.02832	1.01119	0.384437	0.417318	0.136197	0.14335	0.0549465	0.0526011	0.025806	0.0257061	0.0129276	0.0132438
353.001	1.75383	1.78291	1.02947	1.01204	0.384628	0.417762	0.136695	0.143514	0.055449	0.0526631	0.0258287	0.0257366	0.013182	0.0132596
353.201	1.75462	1.78357	1.03063	1.01288	0.385145	0.418207	0.137192	0.143679	0.0555849	0.0527251	0.0260032	0.0257672	0.0134645	0.0132754
353.401	1.75466	1.78422	1.03217	1.01373	0.3856	0.418651	0.137703	0.143844	0.0555152	0.052787	0.0264257	0.0257977	0.0139059	0.0132912
353.601	1.75534	1.78488	1.03359	1.01458	0.385977	0.419095	0.138485	0.144009	0.0559877	0.052849	0.0272077	0.0258283	0.0143452	0.013307
353.801	1.75583	1.78553	1.03526	1.01542	0.38669	0.419539	0.138978	0.144173	0.0569248	0.052911	0.0280932	0.0258588	0.014769	0.0133227
354.001	1.75643	1.78619	1.03677	1.01626	0.387423	0.419983	0.139908	0.144338	0.0568594	0.052973	0.0287279	0.0258894	0.0153116	0.0133385
354.201	1.75648	1.78684	1.03775	1.01711	0.387972	0.420426	0.140091	0.144503	0.0568941	0.053035	0.028684	0.0259199	0.015374	0.0133543
354.401	1.75687	1.78749	1.03887	1.01795	0.388237	0.42087	0.140247	0.144667	0.0572069	0.053097	0.0288926	0.0259505	0.0153107	0.0133701
354.601	1.75791	1.78814	1.04047	1.01879	0.389442	0.421313	0.141249	0.144832	0.0585693	0.0531589	0.0297085	0.025981	0.0159262	0.0133859
354.801	1.75783	1.78878	1.0416	1.01963	0.390001	0.421757	0.141276	0.144997	0.0585392	0.0532209	0.0296272	0.0260116	0.0158412	0.0134017
355.001	1.75892	1.78943	1.04309	1.02047	0.390924	0.4222	0.142157	0.145161	0.0590854	0.0532829	0.0302753	0.0260421	0.0161528	0.0134174
355.201	1.7589	1.79007	1.04338	1.02131	0.391119	0.422643	0.142067	0.145326	0.0590137	0.0533449	0.0293951	0.0260727	0.0159236	0.0134332
355.401	1.75884	1.79072	1.0442	1.02215	0.391586	0.423086	0.141729	0.14549	0.0588267	0.0534068	0.0287633	0.0261032	0.0154349	0.013449
355.601	1.75921	1.79136	1.04481	1.02299	0.392344	0.423529	0.14136	0.145655	0.0587438	0.0534688	0.0286986	0.0261337	0.0155293	0.0134648
355.801	1.75916	1.792	1.04556	1.02383	0.392615	0.423972	0.141518	0.14582	0.0588064	0.0535308	0.0283902	0.0261643	0.0157336	0.0134806
356.001	1.75949	1.79263	1.04605	1.02466	0.392741	0.424414	0.141355	0.145984	0.0584794	0.0535927	0.0281507	0.0261948	0.0150907	0.0134963
356.201	1.75978	1.79327	1.04621	1.0255	0.392769	0.424857	0.140688	0.146149	0.0582308	0.0536547	0.0276502	0.0262254	0.0146929	0.0135121
356.401	1.75993	1.7939	1.04715	1.02633	0.392651	0.425299	0.140427	0.146313	0.0581583	0.0537167	0.0271097	0.0262559	0.0144786	0.0135279
356.601	1.7599	1.79454	1.04796	1.02717	0.393086	0.425741	0.139853	0.146478	0.0575984	0.0537786	0.02651	0.0262865	0.0141993	0.0135437
356.801	1.76045	1.79517	1.04885	1.028	0.393306	0.426184	0.139962	0.146642	0.0578701	0.0538406	0.02623	0.026317	0.0138001	0.0135595
357.001	1.76049	1.7958	1.04963	1.02884	0.393687	0.426626	0.140023	0.146807	0.0576352	0.0539025	0.0259705	0.0263475	0.013783	0.0135752
357.201	1.76026	1.79643	1.05027	1.02967	0.393625	0.427068	0.139932	0.146971	0.0567372	0.0539645	0.0253254	0.0263781	0.0136082	0.013591
357.401	1.75978	1.79705	1.05081	1.0305	0.393364	0.427509	0.139723	0.147135	0.0565011	0.0540265	0.0248647	0.0264086	0.0134861	0.0136068
357.601	1.76047	1.79768	1.05169	1.03133	0.39364	0.427951	0.139954	0.1473	0.0564798	0.0540884	0.0250691	0.0264392	0.0135938	0.0136226
357.801	1.76111	1.7983	1.05255	1.03216	0.394604	0.428393	0.139691	0.147464	0.0566902	0.0541504	0.0251578	0.0264697	0.0135542	0.0136384
358.001	1.76183	1.79892	1.05301	1.033	0.394694	0.428834	0.139803	0.147629	0.0563947	0.0542123	0.0251618	0.0265003	0.0140394	0.0136542
358.201	1.76239	1.79955	1.05352	1.03382	0.394898	0.429275	0.139114	0.147793	0.0562445	0.0542742	0.0249913	0.0265308	0.0138809	0.0136699
358.401	1.7634	1.80017	1.05463	1.03465	0.39517	0.429717	0.138981	0.147957	0.0564979	0.0543362	0.0254481	0.0265613	0.0139166	0.0136857
358.601	1.76405	1.80078	1.05532	1.03548	0.395792	0.430158	0.139312	0.148122	0.0568985	0.0543981	0.0254315	0.0265919	0.0144513	0.0137015
358.801	1.76462	1.8014	1.05614	1.03631	0.396281	0.430599	0.13978	0.148286	0.0566451	0.0544601	0.0254164	0.0266224	0.0142574	0.0137173
359.001	1.76539	1.80201	1.05702	1.03714	0.396626	0.43104	0.140577	0.148451	0.0566584	0.054522	0.0257738	0.026653	0.0139656	0.0137331
359.201	1.76582	1.80263	1.05757	1.03796	0.396761	0.43148	0.140547	0.148615	0.0562801	0.0545839	0.0254933	0.0266835	0.0134333	0.0137488
359.401	1.76643	1.80324	1.05894	1.03879	0.397477	0.431921	0.140609	0.148779	0.0561491	0.0546459	0.0258229	0.026714	0.0136397	0.0137646
359.601	1.76783	1.80385	1.06031	1.03961	0.398491	0.432361	0.141026	0.148943	0.0562991	0.0547078	0.0267683	0.0267446	0.0141176	0.0137804
359.801	1.76869	1.80446	1.06171	1.04044	0.398539	0.432802	0.1415	0.149108	0.0566587	0.0547697	0.0269117	0.0267751	0.0143546	0.0137962
360.001	1.769	1.80507	1.06204	1.04126	0.398401	0.433242	0.141473	0.149272	0.0564314	0.0548317	0.0269834	0.0268056	0.0139536	0.013812
360.201	1.76921	1.80567	1.06292	1.04208	0.398388	0.433682	0.141523	0.149436	0.0570496	0.0548936	0.0271095	0.0268362	0.0141816	0.0138277
360.401	1.76956	1.80628	1.0644	1.04291	0.398467	0.434122	0.141668	0.1496	0.0571458	0.0549555	0.0267204	0.0268667	0.0140711	0.0138435
360.601	1.76974	1.80688	1.06567	1.04373	0.398864	0.434562	0.14233	0.149765	0.0572628	0.0550175	0.0268073	0.0268973	0.014021	0.0138593
360.801	1.76991	1.80748	1.06682	1.04455	0.399128	0.435002	0.142592	0.149929	0.0574866	0.0550794	0.0270147	0.0269278	0.0139961	0.0138751
361.001	1.7697	1.80808	1.06789	1.04537	0.399725	0.435442	0.143009	0.150093	0.0579462	0.0551413	0.0274077	0.0269583	0.0147694	0.0138909
361.201	1.76934	1.80868	1.06861	1.04619	0.399862	0.435881	0.143267	0.150257	0.0576167	0.0552032	0.0270135	0.0269889	0.0146277	0.0139066
361.401	1.76982	1.80928	1.06934	1.04701	0.40067	0.436321	0.143579	0.150421	0.0582225	0.0552651	0.0272747	0.0270194	0.0145732	0.0139224
361.601	1.77065	1.80988	1.07045	1.04783	0.401787	0.43676	0.143837	0.150585	0.0585798	0.055327	0.027481	0.0270499	0.0150305	0.0139382
361.801	1.77113	1.81047	1.07141	1.04864	0.402879	0.437199	0.143438	0.15075	0.0590185	0.055389	0.0273734	0.0270805	0.0149116	0.013954
362.001	1.77115	1.81106	1.07205	1.04946	0.403432	0.437638	0.143925	0.150914	0.0590046	0.0554509	0.0275177	0.027111	0.0148942	0.0139698
362.201	1.77123	1.81166	1.0728	1.05028	0.403942	0.438077	0.143567	0.151078	0.0585117	0.0555128	0.0272763	0.0271415	0.0143223	0.0139855
362.401	1.77189	1.81225	1.07364	1.05109	0.40465	0.438516	0.143913	0.151242	0.0584985	0.0555747	0.0274876	0.0271721	0.0143098	0.0140013
362.601	1.77223	1.81284	1.07432	1.05191	0.405522	0.438955	0.144458	0.151406	0.0585204	0.0556366	0.0272034	0.0272026	0.0144258	0.0140171
362.801	1.77331	1.81342	1.07539	1.05272	0.406381	0.439394	0.144854	0.15157	0.0585888	0.0556985	0.0274635	0.0272331	0.0145527	0.0140329
363.001	1.77374	1.81401	1.07618	1.05354	0.406604	0.439832	0.145048	0.151734	0.0581676	0.0557604	0.0276704	0.0272637	0.0144234	0.0140487
363.201	1.77468	1.81459	1.07671	1.05435	0.407046	0.440271	0.145042	0.151898	0.0577433	0.0558223	0.0277671	0.0272942	0.014323	0.0140644
363.401	1.77539	1.81518	1.0776	1.05516	0.407965	0.440709	0.145203	0.152062	0.0579325	0.0558842	0.0281425	0.0273247	0.0146763	0.0140802
363.601	1.77667	1.81576	1.07875	1.05597	0.409229	0.441147	0.145656	0.152226	0.0584707	0.0559461	0.0286537	0.0273553	0.0150708	0.014096
363.801	1.77682	1.81634	1.07927	1.05679	0.409189	0.441585	0.145515	0.15239	0.0578661	0.056008	0.0284442	0.0273858	0.0154004	0.0141118
364.001	1.77723	1.81692	1.0801	1.0576	0.409809	0.442023	0.146002	0.152554	0.0582007	0.0560699	0.0288985	0.0274163	0.0155496	0.0141276
364.201	1.77823	1.8175	1.08116	1.05841	0.410736	0.442461	0.146315	0.152718	0.0589852	0.0561318	0.0291871	0.0274469	0.0159191	0.0141433
364.401	1.7789	1.81807	1.08242	1.05922	0.411447	0.442899	0.146119	0.152882	0.0588311	0.0561937	0.0292375	0.0274774	0.0157974	0.0141591
364.601	1.77866	1.81865	1.08309	1.06002	0.411678	0.443336	0.146248	0.153046	0.0586222	0.0562555	0.0297285	0.0275079	0.0157934	0.0141749
364.801	1.77887	1.81922	1.08377	1.06083	0.411685	0.443774	0.145523	0.15321	0.0584077	0.0563174	0.0300713	0.0275385	0.0155614	0.0141907
365.001	1.77919	1.8198	1.08436	1.06164	0.412404	0.444211	0.145582	0.153374	0.0588271	0.0563793	0.0301609	0.027569	0.0154182	0.0142065
365.201	1.77991	1.82037	1.08527	1.06245	0.412758	0.444648	0.145732	0.153537	0.0590285	0.0564412	0.0300922	0.0275995	0.0153163	0.0142222
365.401	1.78086	1.82094	1.08618	1.06325	0.413523	0.445085	0.145826	0.153701	0.0596033	0.0565031	0.0303869	0.0276301	0.0152536	0.014238
365.601	1.78143	1.8215	1.08726	1.06406	0.414123	0.445522	0.145994	0.153865	0.060075	0.0565649	0.0308814	0.0276606	0.0152311	0.0142538
365.801	1.78138	1.82207	1.0881	1.06486	0.414614	0.445959	0.145994	0.154029	0.0602846	0.0566268	0.0309633	0.0276911	0.0147083	0.0142696
366.001	1.78136	1.82264	1.08875	1.06567	0.415042	0.446396	0.146425	0.154193	0.060071	0.0566887	0.0306536	0.0277216	0.0143475	0.0142853
366.201	1.78158	1.8232	1.08947	1.06647	0.414962	0.446833	0.146585	0.154357	0.0597828	0.0567506	0.0303042	0.0277522	0.014237	0.0143011
366.401	1.78236	1.82376	1.09099	1.06727	0.415995	0.447269	0.147406	0.15452	0.0604438	0.0568124	0.0302014	0.0277827	0.0144765	0.0143169
366.601	1.78219	1.82433	1.09188	1.06808	0.416114	0.447706	0.14755	0.154684	0.0603907	0.0568743	0.0294404	0.0278132	0.0142313	0.0143327
366.801	1.78333	1.82489	1.09294	1.06888	0.41631	0.448142	0.147532	0.154848	0.0605712	0.0569362	0.0291791	0.0278438	0.014544	0.0143485
367.001	1.78333	1.82544	1.0935	1.06968	0.416068	0.448578	0.147301	0.155012	0.0598901	0.056998	0.0285913	0.0278743	0.0142812	0.0143642
367.201	1.78392	1.826	1.09467	1.07048	0.416527	0.449014	0.147642	0.155175	0.0599573	0.0570599	0.0282764	0.0279048	0.0146887	0.01438
367.401	1.78395	1.82656	1.09615	1.07128	0.41694	0.44945	0.147617	0.155339	0.0599252	0.0571218	0.0277428	0.0279353	0.0148453	0.0143958
367.601	1.78448	1.82711	1.09735	1.07208	0.417395	0.449886	0.148268	0.155503	0.0594452	0.0571836	0.0275035	0.0279659	0.01517	0.0144116
367.801	1.78471	1.82767	1.09845	1.07288	0.417521	0.450322	0.148651	0.155667	0.0588963	0.0572455	0.0272354	0.0279964	0.0154304	0.0144274
368.001	1.7852	1.82822	1.09956	1.07367	0.418047	0.450757	0.149528	0.15583	0.0594072	0.0573073	0.027099	0.0280269	0.0155071	0.0144431
368.201	1.78545	1.82877	1.10024	1.07447	0.41842	0.451193	0.149308	0.155994	0.0589903	0.0573692	0.0268054	0.0280574	0.0149213	0.0144589
368.401	1.78554	1.82932	1.10123	1.07527	0.418671	0.451628	0.149394	0.156158	0.0588935	0.057431	0.0267712	0.028088	0.0152501	0.0144747
368.601	1.78565	1.82987	1.10223	1.07606	0.418557	0.452064	0.149502	0.156321	0.058341	0.0574929	0.0268612	0.0281185	0.0150201	0.0144905
368.801	1.78636	1.83041	1.10293	1.07686	0.418752	0.452499	0.149207	0.156485	0.0583385	0.0575547	0.0270304	0.028149	0.0144555	0.0145062
369.001	1.78669	1.83096	1.104	1.07765	0.41928	0.452934	0.149351	0.156648	0.0584663	0.0576166	0.0272725	0.0281795	0.0143057	0.014522
369.201	1.78719	1.8315	1.10514	1.07845	0.419636	0.453369	0.149459	0.156812	0.0588221	0.0576784	0.0278077	0.0282101	0.0143813	0.0145378
369.401	1.78819	1.83205	1.10609	1.07924	0.42029	0.453803	0.149705	0.156976	0.0588902	0.0577403	0.0285113	0.0282406	0.0142959	0.0145536
369.601	1.78846	1.83259	1.10645	1.08003	0.420799	0.454238	0.149985	0.157139	0.0593325	0.0578021	0.0290049	0.0282711	0.0139896	0.0145694
369.801	1.78891	1.83313	1.10758	1.08082	0.421772	0.454673	0.150107	0.157303	0.0598487	0.057864	0.0292892	0.0283016	0.0143626	0.0145851
370.001	1.78944	1.83367	1.10838	1.08162	0.422559	0.455107	0.150409	0.157466	0.0599435	0.0579258	0.0291369	0.0283322	0.0142202	0.0146009
370.201	1.79027	1.8342	1.10896	1.08241	0.423089	0.455541	0.150827	0.15763	0.0601169	0.0579876	0.0289926	0.0283627	0.0141315	0.0146167
370.401	1.7909	1.83474	1.10998	1.0832	0.423799	0.455976	0.151037	0.157793	0.06059	0.0580495	0.0291561	0.0283932	0.0140111	0.0146325
370.601	1.7914	1.83528	1.11029	1.08399	0.423689	0.45641	0.150611	0.157957	0.0604099	0.0581113	0.0288527	0.0284237	0.0141601	0.0146482
370.801	1.79209	1.83581	1.11117	1.08477	0.424046	0.456844	0.150492	0.15812	0.060512	0.0581731	0.0289178	0.0284543	0.01461	0.014664
371.001	1.79245	1.83634	1.11185	1.08556	0.423983	0.457278	0.15078	0.158284	0.0597638	0.058235	0.0289879	0.0284848	0.0147308	0.0146798
371.201	1.79317	1.83687	1.11327	1.08635	0.424673	0.457711	0.15137	0.158447	0.0603933	0.0582968	0.0289997	0.0285153	0.0152295	0.0146956
371.401	1.79366	1.8374	1.11405	1.08714	0.424632	0.458145	0.151326	0.15861	0.0599314	0.0583586	0.0287252	0.0285458	0.0150043	0.0147114
371.601	1.79416	1.83793	1.11464	1.08792	0.424483	0.458579	0.152022	0.158774	0.0593137	0.0584204	0.0286101	0.0285763	0.0147676	0.0147271
371.801	1.79442	1.83846	1.11527	1.08871	0.424636	0.459012	0.152194	0.158937	0.0590086	0.0584823	0.0281921	0.0286069	0.0148965	0.0147429
372.001	1.79499	1.83899	1.11586	1.08949	0.424706	0.459445	0.152232	0.159101	0.0588627	0.0585441	0.0279655	0.0286374	0.0148184	0.0147587
372.201	1.79481	1.83951	1.11642	1.09028	0.424863	0.459878	0.152232	0.159264	0.0584288	0.0586059	0.027508	0.0286679	0.0142362	0.0147745
372.401	1.79509	1.84004	1.1172	1.09106	0.42539	0.460311	0.152931	0.159427	0.0586252	0.0586677	0.0272922	0.0286984	0.0144668	0.0147902
372.601	1.79533	1.84056	1.11832	1.09185	0.425978	0.460744	0.153055	0.159591	0.0582529	0.0587295	0.0274625	0.0287289	0.0141364	0.014806
372.801	1.79572	1.84108	1.11905	1.09263	0.426747	0.461177	0.153014	0.159754	0.0585025	0.0587913	0.0278991	0.0287595	0.0139833	0.0148218
373.001	1.79568	1.8416	1.12019	1.09341	0.427174	0.46161	0.152996	0.159917	0.058542	0.0588531	0.0276708	0.02879	0.0136454	0.0148376
373.201	1.79634	1.84212	1.1215	1.09419	0.428105	0.462043	0.153373	0.160081	0.0592448	0.0589149	0.0282598	0.0288205	0.0138498	0.0148534
373.401	1.79662	1.84264	1.1225	1.09497	0.428663	0.462475	0.153463	0.160244	0.0593294	0.0589768	0.0284543	0.028851	0.0136789	0.0148691
373.601	1.79657	1.84315	1.12292	1.09575	0.42904	0.462907	0.153839	0.160407	0.0596414	0.0590386	0.0287443	0.0288815	0.0135261	0.0148849
373.801	1.79725	1.84367	1.12434	1.09653	0.429928	0.46334	0.153897	0.16057	0.0603243	0.0591004	0.0291319	0.028912	0.0140688	0.0149007
374.001	1.79773	1.84418	1.12512	1.09731	0.43062	0.463772	0.154195	0.160734	0.0605238	0.0591622	0.0294928	0.0289426	0.0139969	0.0149165
374.201	1.79816	1.84469	1.12601	1.09809	0.43083	0.464204	0.154706	0.160897	0.0611494	0.059224	0.030102	0.0289731	0.0142423	0.0149322
374.401	1.79909	1.8452	1.12764	1.09887	0.431535	0.464636	0.155073	0.16106	0.0620516	0.0592858	0.0310855	0.0290036	0.0147302	0.014948
374.601	1.7997	1.84571	1.12863	1.09964	0.431741	0.465068	0.155547	0.161223	0.06246	0.0593476	0.0312452	0.0290341	0.0149532	0.0149638
374.801	1.80012	1.84622	1.12976	1.10042	0.432271	0.465499	0.156008	0.161387	0.0627236	0.0594093	0.0315164	0.0290646	0.0150337	0.0149796
375.001	1.80078	1.84673	1.1304	1.1012	0.4326	0.465931	0.156503	0.16155	0.062635	0.0594711	0.0314094	0.0290951	0.0152398	0.0149953
375.201	1.80119	1.84724	1.13124	1.10197	0.432868	0.466362	0.15619	0.161713	0.0629867	0.0595329	0.0310404	0.0291257	0.015213	0.0150111
375.401	1.80114	1.84774	1.13121	1.10275	0.432555	0.466794	0.155337	0.161876	0.0621054	0.0595947	0.0299921	0.0291562	0.0143695	0.0150269
375.601	1.80161	1.84825	1.13196	1.10352	0.432292	0.467225	0.155635	0.162039	0.0619857	0.0596565	0.0296446	0.0291867	0.0145724	0.0150427
375.801	1.8022	1.84875	1.13239	1.10429	0.432816	0.467656	0.155963	0.162202	0.0619636	0.0597183	0.0294185	0.0292172	0.0148547	0.0150584
376.001	1.80241	1.84925	1.13287	1.10507	0.433076	0.468087	0.155724	0.162365	0.0617468	0.0597801	0.0287903	0.0292477	0.0147472	0.0150742
376.201	1.80255	1.84975	1.13315	1.10584	0.433341	0.468518	0.155902	0.162528	0.0614985	0.0598419	0.0279321	0.0292782	0.0142335	0.01509
376.401	1.80308	1.85025	1.13395	1.10661	0.434325	0.468949	0.156024	0.162691	0.0613992	0.0599036	0.0277784	0.0293087	0.0141295	0.0151058
376.601	1.80308	1.85075	1.13504	1.10738	0.43545	0.469379	0.155902	0.162854	0.0611111	0.0599654	0.0280683	0.0293393	0.0146958	0.0151216
376.801	1.80332	1.85125	1.13609	1.10815	0.436056	0.46981	0.155698	0.163018	0.0613015	0.0600272	0.0276607	0.0293698	0.0147503	0.0151373
377.001	1.80288	1.85174	1.13682	1.10892	0.436426	0.47024	0.155423	0.163181	0.0611073	0.060089	0.027037	0.0294003	0.014353	0.0151531
377.201	1.8032	1.85224	1.1381	1.10969	0.437171	0.47067	0.155479	0.163344	0.0613098	0.0601507	0.0276506	0.0294308	0.0147528	0.0151689
377.401	1.80332	1.85273	1.13879	1.11046	0.437252	0.471101	0.155109	0.163507	0.0608203	0.0602125	0.0276019	0.0294613	0.0144455	0.0151847
377.601	1.80382	1.85322	1.13965	1.11122	0.437557	0.471531	0.155262	0.16367	0.0608353	0.0602743	0.0278848	0.0294918	0.0146314	0.0152004
377.801	1.80452	1.85371	1.14113	1.11199	0.438753	0.471961	0.155455	0.163832	0.0613002	0.060336	0.0287553	0.0295223	0.0148887	0.0152162
378.001	1.80557	1.8542	1.14237	1.11276	0.439714	0.472391	0.155946	0.163995	0.0619274	0.0603978	0.0295037	0.0295528	0.0152807	0.015232
378.201	1.80654	1.85469	1.1439	1.11352	0.440026	0.47282	0.156706	0.164158	0.0626643	0.0604596	0.0300278	0.0295833	0.0156818	0.0152478
378.401	1.80732	1.85518	1.14535	1.11429	0.440792	0.47325	0.15706	0.164321	0.0633008	0.0605213	0.0305082	0.0296139	0.0159156	0.0152635
378.601	1.80715	1.85566	1.14537	1.11505	0.440898	0.473679	0.157196	0.164484	0.0631047	0.0605831	0.0301786	0.0296444	0.0155376	0.0152793
378.801	1.80745	1.85615	1.14606	1.11582	0.441206	0.474109	0.157015	0.164647	0.0630471	0.0606448	0.0300912	0.0296749	0.0154498	0.0152951
379.001	1.80748	1.85663	1.14627	1.11658	0.44132	0.474538	0.156911	0.16481	0.0625613	0.0607066	0.0299667	0.0297054	0.0151839	0.0153109
379.201	1.80719	1.85712	1.14647	1.11734	0.441141	0.474967	0.156039	0.164973	0.0621195	0.0607683	0.0298499	0.0297359	0.0146453	0.0153266
379.401	1.80734	1.8576	1.14692	1.11811	0.441541	0.475396	0.15609	0.165136	0.0619549	0.0608301	0.0294373	0.0297664	0.0145679	0.0153424
379.601	1.80825	1.85808	1.14778	1.11887	0.44226	0.475825	0.157069	0.165298	0.0624315	0.0608918	0.0297824	0.0297969	0.0152507	0.0153582
379.801	1.80829	1.85856	1.14824	1.11963	0.442834	0.476254	0.15736	0.165461	0.0619733	0.0609536	0.0295902	0.0298274	0.0149269	0.015374
380.001	1.80845	1.85903	1.14898	1.12039	0.443262	0.476683	0.157303	0.165624	0.0617641	0.0610153	0.02934	0.0298579	0.0146161	0.0153897
380.201	1.80889	1.85951	1.14999	1.12115	0.443733	0.477111	0.157518	0.165787	0.0619335	0.0610771	0.0292485	0.0298884	0.0144844	0.0154055
380.401	1.80883	1.85999	1.1507	1.12191	0.444477	0.47754	0.157646	0.16595	0.0619267	0.0611388	0.0288904	0.0299189	0.0147335	0.0154213
380.601	1.80863	1.86046	1.15144	1.12267	0.444741	0.477968	0.157579	0.166112	0.0619165	0.0612006	0.028799	0.0299494	0.0147277	0.0154371
380.801	1.80892	1.86094	1.15243	1.12342	0.445149	0.478396	0.157878	0.166275	0.0620851	0.0612623	0.0284672	0.02998	0.0144045	0.0154528
381.001	1.80954	1.86141	1.15326	1.12418	0.445585	0.478825	0.158329	0.166438	0.0621197	0.061324	0.0288439	0.0300105	0.0143985	0.0154686
381.201	1.81035	1.86188	1.15439	1.12494	0.445888	0.479253	0.158593	0.166601	0.0621218	0.0613858	0.0293488	0.030041	0.0139857	0.0154844
381.401	1.81098	1.86235	1.15516	1.12569	0.445908	0.47968	0.158856	0.166763	0.0622094	0.0614475	0.0293669	0.0300715	0.0138062	0.0155002
381.601	1.81127	1.86282	1.15629	1.12645	0.446592	0.480108	0.15922	0.166926	0.062305	0.0615092	0.0294579	0.030102	0.0135777	0.0155159
381.801	1.81258	1.86329	1.158	1.12721	0.447564	0.480536	0.160196	0.167089	0.0632749	0.061571	0.0303929	0.0301325	0.0141784	0.0155317
382.001	1.81352	1.86375	1.15917	1.12796	0.448088	0.480963	0.160836	0.167251	0.0642286	0.0616327	0.0305372	0.030163	0.0146195	0.0155475
382.201	1.81356	1.86422	1.15963	1.12871	0.448112	0.481391	0.161134	0.167414	0.0643953	0.0616944	0.0306695	0.0301935	0.0145709	0.0155633
382.401	1.81369	1.86468	1.16026	1.12947	0.448688	0.481818	0.161245	0.167577	0.0648123	0.0617562	0.0310039	0.030224	0.0148154	0.015579
382.601	1.81376	1.86515	1.1605	1.13022	0.448713	0.482245	0.160669	0.167739	0.0644775	0.0618179	0.0305977	0.0302545	0.0145446	0.0155948
382.801	1.81397	1.86561	1.16151	1.13097	0.44863	0.482673	0.160623	0.167902	0.0646562	0.0618796	0.0308825	0.030285	0.0145596	0.0156106
383.001	1.81426	1.86607	1.16183	1.13172	0.449262	0.4831	0.160696	0.168064	0.0647487	0.0619413	0.0313868	0.0303155	0.0143929	0.0156264
383.201	1.81449	1.86653	1.16258	1.13247	0.449814	0.483526	0.160695	0.168227	0.0647594	0.062003	0.0311248	0.030346	0.014954	0.0156421
383.401	1.81484	1.86699	1.16323	1.13322	0.450419	0.483953	0.161012	0.16839	0.06475	0.0620647	0.0302724	0.0303765	0.0151183	0.0156579
383.601	1.815	1.86745	1.16402	1.13397	0.450876	0.48438	0.161279	0.168552	0.0649093	0.0621265	0.029902	0.030407	0.0153447	0.0156737
383.801	1.81458	1.8679	1.1645	1.13472	0.450693	0.484806	0.160776	0.168715	0.0641684	0.0621882	0.029342	0.0304375	0.0146708	0.0156895
384.001	1.81453	1.86836	1.16481	1.13547	0.450923	0.485233	0.160538	0.168877	0.0641258	0.0622499	0.0285949	0.030468	0.0146112	0.0157052
384.201	1.8148	1.86882	1.16572	1.13622	0.451218	0.485659	0.16026	0.16904	0.0641011	0.0623116	0.0280342	0.0304985	0.0148107	0.015721
384.401	1.81493	1.86927	1.16619	1.13696	0.451854	0.486085	0.160231	0.169202	0.0642391	0.0623733	0.0279311	0.030529	0.01517	0.0157368
384.601	1.81536	1.86972	1.16731	1.13771	0.452441	0.486511	0.160131	0.169365	0.0642191	0.062435	0.0284968	0.0305595	0.0150062	0.0157526
384.801	1.81596	1.87017	1.16835	1.13846	0.45315	0.486937	0.160587	0.169527	0.0640307	0.0624967	0.0286684	0.03059	0.015273	0.0157683
385.001	1.81708	1.87062	1.16917	1.1392	0.453891	0.487363	0.160862	0.169689	0.0640426	0.0625584	0.0289934	0.0306205	0.014999	0.0157841
385.201	1.8171	1.87107	1.17016	1.13995	0.454274	0.487789	0.160676	0.169852	0.0634976	0.0626201	0.0287872	0.030651	0.0147587	0.0157999
385.401	1.81759	1.87152	1.17115	1.14069	0.454794	0.488215	0.16125	0.170014	0.0636296	0.0626818	0.0288603	0.0306815	0.0149507	0.0158156
385.601	1.81818	1.87197	1.1726	1.14143	0.455632	0.48864	0.161533	0.170177	0.0635962	0.0627435	0.029351	0.030712	0.0149056	0.0158314
385.801	1.81901	1.87241	1.1739	1.14218	0.456626	0.489066	0.16224	0.170339	0.0644115	0.0628052	0.0299204	0.0307425	0.015458	0.0158472
386.001	1.819	1.87286	1.17448	1.14292	0.457461	0.489491	0.162518	0.170501	0.0646591	0.0628669	0.0302969	0.030773	0.0156836	0.015863
386.201	1.81936	1.8733	1.17559	1.14366	0.458171	0.489916	0.162931	0.170664	0.0648093	0.0629286	0.0306636	0.0308035	0.0160191	0.0158787
386.401	1.81998	1.87374	1.17667	1.1444	0.458908	0.490341	0.16303	0.170826	0.0650309	0.0629903	0.0311377	0.030834	0.0162692	0.0158945
386.601	1.82	1.87419	1.17737	1.14514	0.459129	0.490766	0.162904	0.170989	0.0650101	0.0630519	0.0308797	0.0308645	0.0163292	0.0159103
386.801	1.82031	1.87463	1.17805	1.14588	0.459681	0.491191	0.163305	0.171151	0.0654759	0.0631136	0.0310629	0.030895	0.0161287	0.0159261
387.001	1.82081	1.87507	1.17856	1.14662	0.460434	0.491616	0.163632	0.171313	0.0658235	0.0631753	0.0312359	0.0309255	0.0162018	0.0159418
387.201	1.8207	1.87551	1.17921	1.14736	0.460589	0.49204	0.16388	0.171475	0.0656742	0.063237	0.0302636	0.030956	0.0166638	0.0159576
387.401	1.82082	1.87594	1.17996	1.1481	0.46059	0.492465	0.163827	0.171638	0.0656325	0.0632987	0.030035	0.0309865	0.0163124	0.0159734
387.601	1.82104	1.87638	1.18118	1.14884	0.460666	0.492889	0.16421	0.1718	0.0657142	0.0633603	0.0300697	0.031017	0.0160914	0.0159892
387.801	1.8214	1.87682	1.18175	1.14957	0.460657	0.493313	0.164264	0.171962	0.0654214	0.063422	0.0297898	0.0310475	0.0153584	0.0160049
388.001	1.82229	1.87725	1.18224	1.15031	0.461044	0.493737	0.164436	0.172124	0.0654914	0.0634837	0.0296595	0.031078	0.0155413	0.0160207
388.201	1.82277	1.87768	1.18303	1.15105	0.461022	0.494162	0.16449	0.172287	0.0653872	0.0635454	0.0299746	0.0311085	0.0156382	0.0160365
388.401	1.82326	1.87812	1.18353	1.15178	0.461459	0.494585	0.164987	0.172449	0.0653246	0.063607	0.0305633	0.031139	0.0157355	0.0160523
388.601	1.82402	1.87855	1.18415	1.15252	0.461914	0.495009	0.165345	0.172611	0.0652148	0.0636687	0.030779	0.0311695	0.0156751	0.016068
388.801	1.8246	1.87898	1.18448	1.15325	0.462203	0.495433	0.165659	0.172773	0.0648234	0.0637304	0.0305979	0.0312	0.0153053	0.0160838
389.001	1.82466	1.87941	1.18493	1.15398	0.462179	0.495857	0.165184	0.172935	0.0646301	0.063792	0.0300083	0.0312305	0.0143795	0.0160996
389.201	1.82464	1.87983	1.1854	1.15472	0.461828	0.49628	0.16514	0.173097	0.0640851	0.0638537	0.0297368	0.031261	0.0143399	0.0161153
389.401	1.82527	1.88026	1.18627	1.15545	0.462095	0.496703	0.166055	0.17326	0.0642237	0.0639153	0.0301973	0.0312915	0.0143576	0.0161311
389.601	1.82594	1.88069	1.18738	1.15618	0.462954	0.497127	0.166137	0.173422	0.0646228	0.063977	0.0305365	0.0313219	0.0149575	0.0161469
389.801	1.82601	1.88111	1.18811	1.15691	0.46381	0.49755	0.166535	0.173584	0.0652418	0.0640387	0.0308923	0.0313524	0.0150989	0.0161627
390.001	1.82618	1.88154	1.18903	1.15764	0.463802	0.497973	0.166618	0.173746	0.0649939	0.0641003	0.0309813	0.0313829	0.0152789	0.0161784
390.201	1.82699	1.88196	1.19058	1.15837	0.464258	0.498396	0.166688	0.173908	0.0651985	0.064162	0.0311783	0.0314134	0.0153901	0.0161942
390.401	1.82668	1.88238	1.19091	1.1591	0.464307	0.498819	0.166082	0.17407	0.0649816	0.0642236	0.0310948	0.0314439	0.0150774	0.01621
390.601	1.82717	1.8828	1.1918	1.15983	0.464452	0.499241	0.166074	0.174232	0.0653514	0.0642853	0.03092	0.0314744	0.0150402	0.0162257
390.801	1.82746	1.88322	1.19307	1.16056	0.465116	0.499664	0.166095	0.174394	0.0657378	0.0643469	0.0313578	0.0315049	0.0150803	0.0162415
391.001	1.8277	1.88364	1.19436	1.16129	0.465465	0.500086	0.166237	0.174556	0.0659457	0.0644086	0.0314	0.0315354	0.0152706	0.0162573
391.201	1.82827	1.88406	1.1958	1.16201	0.466111	0.500509	0.166454	0.174718	0.0662229	0.0644702	0.0317599	0.0315659	0.0156322	0.0162731
391.401	1.82902	1.88448	1.19739	1.16274	0.466642	0.500931	0.166525	0.17488	0.0667024	0.0645318	0.0321397	0.0315964	0.015538	0.0162888
391.601	1.82981	1.88489	1.19877	1.16347	0.467038	0.501353	0.166825	0.175042	0.0672248	0.0645935	0.0321904	0.0316269	0.0156796	0.0163046
391.801	1.83059	1.88531	1.19923	1.16419	0.467321	0.501775	0.166752	0.175204	0.0671807	0.0646551	0.0321914	0.0316574	0.0157746	0.0163204
392.001	1.83113	1.88572	1.1997	1.16492	0.467908	0.502197	0.166665	0.175366	0.0673346	0.0647168	0.0319304	0.0316878	0.0160469	0.0163362
392.201	1.83125	1.88614	1.19994	1.16564	0.46834	0.502619	0.166837	0.175528	0.0668987	0.0647784	0.0319748	0.0317183	0.0157836	0.0163519
392.401	1.83198	1.88655	1.2005	1.16637	0.46957	0.50304	0.167583	0.17569	0.0670831	0.06484	0.0322503	0.0317488	0.0160585	0.0163677
392.601	1.83192	1.88696	1.20071	1.16709	0.469814	0.503462	0.167423	0.175852	0.0671792	0.0649017	0.0316282	0.0317793	0.015674	0.0163835
392.801	1.83199	1.88737	1.20123	1.16781	0.470134	0.503883	0.167242	0.176014	0.0669778	0.0649633	0.0316539	0.0318098	0.0154221	0.0163992
393.001	1.83215	1.88778	1.20193	1.16853	0.470549	0.504305	0.167575	0.176175	0.0673292	0.0650249	0.0316324	0.0318403	0.0153371	0.016415
393.201	1.83238	1.88819	1.20248	1.16925	0.471127	0.504726	0.168465	0.176337	0.0671342	0.0650865	0.0321851	0.0318708	0.0157848	0.0164308
393.401	1.83283	1.88859	1.20314	1.16997	0.471883	0.505147	0.169238	0.176499	0.0677373	0.0651482	0.0324078	0.0319013	0.0163717	0.0164466
393.601	1.83287	1.889	1.20345	1.17069	0.472368	0.505568	0.169095	0.176661	0.0677465	0.0652098	0.0321131	0.0319318	0.0164226	0.0164623
393.801	1.83262	1.8894	1.204	1.17141	0.472503	0.505989	0.169108	0.176823	0.0675379	0.0652714	0.0314992	0.0319622	0.0156192	0.0164781
394.001	1.83314	1.88981	1.2049	1.17213	0.472534	0.50641	0.168927	0.176985	0.0670472	0.065333	0.0310475	0.0319927	0.0155346	0.0164939
394.201	1.83382	1.89021	1.20595	1.17285	0.473283	0.50683	0.169192	0.177146	0.0670709	0.0653946	0.0313489	0.0320232	0.0155786	0.0165096
394.401	1.83402	1.89061	1.20649	1.17357	0.473758	0.507251	0.169054	0.177308	0.0674163	0.0654563	0.0308603	0.0320537	0.0157018	0.0165254
394.601	1.83465	1.89102	1.20771	1.17429	0.474163	0.507671	0.169321	0.17747	0.0675129	0.0655179	0.030882	0.0320842	0.0156405	0.0165412
394.801	1.83439	1.89142	1.20866	1.175	0.474515	0.508092	0.16923	0.177632	0.0676657	0.0655795	0.0310285	0.0321147	0.0157312	0.016557
395.001	1.83476	1.89182	1.20919	1.17572	0.474891	0.508512	0.169116	0.177793	0.0678581	0.0656411	0.0305526	0.0321452	0.0158155	0.0165727
395.201	1.83554	1.89221	1.21003	1.17644	0.475316	0.508932	0.169418	0.177955	0.0683845	0.0657027	0.0307139	0.0321756	0.0161875	0.0165885
395.401	1.83605	1.89261	1.21058	1.17715	0.475488	0.509352	0.169351	0.178117	0.0685564	0.0657643	0.0298697	0.0322061	0.0162702	0.0166043
395.601	1.83667	1.89301	1.21166	1.17786	0.475781	0.509772	0.169491	0.178278	0.0687742	0.0658259	0.0300834	0.0322366	0.0163264	0.01662
395.801	1.83683	1.8934	1.21224	1.17858	0.476486	0.510192	0.169843	0.17844	0.0689375	0.0658875	0.0300379	0.0322671	0.0162353	0.0166358
396.001	1.83716	1.8938	1.21298	1.17929	0.477218	0.510611	0.170316	0.178602	0.0690786	0.0659491	0.0298999	0.0322976	0.0163593	0.0166516
396.201	1.83728	1.89419	1.21371	1.18	0.477795	0.511031	0.171	0.178763	0.0687708	0.0660107	0.0301759	0.0323281	0.0161801	0.0166674
396.401	1.83719	1.89458	1.215	1.18072	0.478533	0.51145	0.171774	0.178925	0.0691545	0.0660723	0.0305832	0.0323585	0.0166083	0.0166831
396.601	1.8373	1.89498	1.21565	1.18143	0.478667	0.51187	0.171461	0.179087	0.0690627	0.0661339	0.0309437	0.032389	0.0162361	0.0166989
396.801	1.83786	1.89537	1.21674	1.18214	0.479281	0.512289	0.172235	0.179248	0.0689126	0.0661955	0.0318504	0.0324195	0.0165868	0.0167147
397.001	1.83849	1.89576	1.21761	1.18285	0.47983	0.512708	0.173041	0.17941	0.0690893	0.0662571	0.0325908	0.03245	0.016568	0.0167304
397.201	1.83883	1.89615	1.21849	1.18356	0.480261	0.513127	0.173338	0.179571	0.0694876	0.0663187	0.032862	0.0324805	0.0168808	0.0167462
397.401	1.83907	1.89653	1.21904	1.18427	0.480295	0.513546	0.172924	0.179733	0.0692499	0.0663803	0.032678	0.032511	0.016898	0.016762
397.601	1.8393	1.89692	1.22009	1.18498	0.48073	0.513965	0.172593	0.179894	0.0686282	0.0664418	0.0325569	0.0325414	0.0166482	0.0167778
397.801	1.83901	1.89731	1.22087	1.18569	0.480965	0.514383	0.172028	0.180056	0.0682902	0.0665034	0.0318754	0.0325719	0.0163239	0.0167935
398.001	1.83898	1.89769	1.22169	1.18639	0.481748	0.514802	0.172032	0.180217	0.0679034	0.066565	0.0322913	0.0326024	0.0167294	0.0168093
398.201	1.83925	1.89808	1.22308	1.1871	0.48283	0.51522	0.172423	0.180379	0.0681634	0.0666266	0.032686	0.0326329	0.0169164	0.0168251
398.401	1.83926	1.89846	1.22409	1.18781	0.48366	0.515639	0.172167	0.18054	0.0686211	0.0666882	0.0325187	0.0326634	0.0169783	0.0168408
398.601	1.83943	1.89884	1.22497	1.18851	0.483803	0.516057	0.172312	0.180702	0.0679897	0.0667497	0.032707	0.0326938	0.0163246	0.0168566
398.801	1.83966	1.89923	1.22523	1.18922	0.484305	0.516475	0.172006	0.180863	0.068197	0.0668113	0.0326456	0.0327243	0.0164207	0.0168724
399.001	1.84035	1.89961	1.2254	1.18992	0.484867	0.516893	0.172038	0.181025	0.0679766	0.0668729	0.0325369	0.0327548	0.0164398	0.0168881
399.201	1.84105	1.89999	1.22642	1.19063	0.485401	0.517311	0.172532	0.181186	0.0683082	0.0669345	0.0327291	0.0327853	0.0164787	0.0169039
399.401	1.84163	1.90036	1.22726	1.19133	0.486135	0.517729	0.172515	0.181348	0.0683603	0.066996	0.0324789	0.0328158	0.016281	0.0169197
399.601	1.84211	1.90074	1.22868	1.19203	0.48684	0.518146	0.172961	0.181509	0.0689774	0.0670576	0.0329397	0.0328462	0.0161046	0.0169355
399.801	1.8423	1.90112	1.22898	1.19274	0.486987	0.518564	0.172852	0.18167	0.0692054	0.0671192	0.0326681	0.0328767	0.0159989	0.0169512
400.001	1.84287	1.9015	1.22949	1.19344	0.486784	0.518981	0.172996	0.181832	0.0688285	0.0671807	0.032372	0.0329072	0.0156063	0.016967
400.201	1.84324	1.90187	1.23027	1.19414	0.487021	0.519398	0.173197	0.181993	0.0689158	0.0672423	0.0324575	0.0329377	0.0154866	0.0169828
400.401	1.84374	1.90225	1.23084	1.19484	0.487481	0.519816	0.17334	0.182154	0.0689336	0.0673038	0.0328565	0.0329681	0.0157811	0.0169985
400.601	1.84454	1.90262	1.23173	1.19554	0.487503	0.520233	0.173117	0.182316	0.0689606	0.0673654	0.0331474	0.0329986	0.01597	0.0170143
400.801	1.84531	1.90299	1.23312	1.19624	0.487674	0.52065	0.173862	0.182477	0.0690464	0.067427	0.0331829	0.0330291	0.0164334	0.0170301
401.001	1.84578	1.90336	1.23391	1.19694	0.488347	0.521067	0.173898	0.182638	0.0693819	0.0674885	0.0332497	0.0330596	0.0168381	0.0170458
401.201	1.84555	1.90373	1.23463	1.19764	0.488276	0.521483	0.173442	0.1828	0.0697411	0.0675501	0.0327243	0.0330901	0.0169251	0.0170616
401.401	1.84554	1.9041	1.23505	1.19834	0.488154	0.5219	0.173138	0.182961	0.0688416	0.0676116	0.0322944	0.0331205	0.0166931	0.0170774
401.601	1.84547	1.90447	1.23602	1.19903	0.488558	0.522317	0.17311	0.183122	0.0688513	0.0676732	0.0319575	0.033151	0.0171123	0.0170932
401.801	1.84532	1.90484	1.2365	1.19973	0.489109	0.522733	0.17318	0.183283	0.0687751	0.0677347	0.0315203	0.0331815	0.0170069	0.0171089
402.001	1.84545	1.90521	1.23738	1.20043	0.490042	0.523149	0.17361	0.183445	0.0685952	0.0677963	0.03158	0.033212	0.0170762	0.0171247
402.201	1.8456	1.90558	1.2384	1.20112	0.490599	0.523566	0.173774	0.183606	0.0687682	0.0678578	0.0313908	0.0332424	0.016735	0.0171405
402.401	1.84589	1.90594	1.23904	1.20182	0.490821	0.523982	0.174234	0.183767	0.0684887	0.0679193	0.0315318	0.0332729	0.016895	0.0171562
402.601	1.84575	1.90631	1.23952	1.20251	0.490728	0.524398	0.174405	0.183928	0.0675509	0.0679809	0.031438	0.0333034	0.0166202	0.017172
402.801	1.84592	1.90667	1.23974	1.20321	0.491044	0.524813	0.174541	0.184089	0.0679663	0.0680424	0.0313244	0.0333338	0.0170641	0.0171878
403.001	1.84625	1.90703	1.23995	1.2039	0.491808	0.525229	0.174971	0.18425	0.0681233	0.068104	0.0313825	0.0333643	0.0169025	0.0172035
403.201	1.84662	1.90739	1.24082	1.20459	0.492716	0.525645	0.175311	0.184412	0.0684878	0.0681655	0.0314132	0.0333948	0.016974	0.0172193
403.401	1.84707	1.90776	1.2411	1.20529	0.492947	0.52606	0.175384	0.184573	0.0683719	0.068227	0.0310387	0.0334253	0.0164982	0.0172351
403.601	1.84769	1.90812	1.2417	1.20598	0.493079	0.526476	0.175734	0.184734	0.0683292	0.0682886	0.031298	0.0334557	0.0161776	0.0172508
403.801	1.84794	1.90848	1.24218	1.20667	0.493169	0.526891	0.175806	0.184895	0.0681465	0.0683501	0.0313808	0.0334862	0.0161508	0.0172666
404.001	1.84836	1.90883	1.24305	1.20736	0.493577	0.527306	0.176444	0.185056	0.0684814	0.0684116	0.0317434	0.0335167	0.0159681	0.0172824
404.201	1.84878	1.90919	1.24392	1.20805	0.494268	0.527722	0.176522	0.185217	0.0687944	0.0684731	0.0322264	0.0335472	0.0160729	0.0172982
404.401	1.84924	1.90955	1.24549	1.20874	0.495039	0.528137	0.177235	0.185378	0.0690631	0.0685347	0.0328672	0.0335776	0.0163335	0.0173139
404.601	1.84961	1.9099	1.24711	1.20943	0.495686	0.528551	0.177281	0.185539	0.0696121	0.0685962	0.0330567	0.0336081	0.0163078	0.0173297
404.801	1.84985	1.91026	1.24804	1.21012	0.495832	0.528966	0.177573	0.1857	0.069562	0.0686577	0.0329242	0.0336386	0.016088	0.0173455
405.001	1.84935	1.91061	1.24824	1.21081	0.496097	0.529381	0.177031	0.185861	0.0696367	0.0687192	0.0328351	0.033669	0.0156319	0.0173612
405.201	1.84981	1.91097	1.2488	1.21149	0.496216	0.529795	0.177232	0.186022	0.0698316	0.0687807	0.0329355	0.0336995	0.0155225	0.017377
405.401	1.85068	1.91132	1.24989	1.21218	0.496739	0.53021	0.177682	0.186183	0.0699435	0.0688423	0.0330898	0.03373	0.0157383	0.0173928
405.601	1.85087	1.91167	1.25085	1.21287	0.496897	0.530624	0.177969	0.186344	0.0700074	0.0689038	0.0328984	0.0337604	0.0155533	0.0174085
405.801	1.85125	1.91202	1.25132	1.21355	0.497189	0.531038	0.178407	0.186505	0.0700301	0.0689653	0.0326885	0.0337909	0.0151546	0.0174243
406.001	1.85113	1.91237	1.25201	1.21424	0.497687	0.531452	0.178724	0.186666	0.0699115	0.0690268	0.0324865	0.0338214	0.0152602	0.0174401
406.201	1.85088	1.91272	1.25271	1.21492	0.497718	0.531866	0.178883	0.186827	0.0697883	0.0690883	0.03235	0.0338519	0.0153691	0.0174558
406.401	1.85135	1.91307	1.25347	1.21561	0.498134	0.53228	0.179091	0.186988	0.0695882	0.0691498	0.032519	0.0338823	0.0157579	0.0174716
406.601	1.85125	1.91342	1.25406	1.21629	0.497997	0.532694	0.178884	0.187149	0.0694432	0.0692113	0.0323352	0.0339128	0.0160168	0.0174874
406.801	1.85171	1.91376	1.25431	1.21697	0.498354	0.533108	0.179238	0.18731	0.069744	0.0692728	0.0319591	0.0339433	0.0164485	0.0175031
407.001	1.85192	1.91411	1.25462	1.21766	0.499281	0.533521	0.179467	0.18747	0.069884	0.0693343	0.0320446	0.0339737	0.0167756	0.0175189
407.201	1.85277	1.91446	1.25525	1.21834	0.499657	0.533935	0.179571	0.187631	0.0697308	0.0693958	0.0321665	0.0340042	0.0168562	0.0175347
407.401	1.85321	1.9148	1.2559	1.21902	0.499916	0.534348	0.179853	0.187792	0.0694843	0.0694573	0.032244	0.0340347	0.0171167	0.0175505
407.601	1.85382	1.91514	1.25689	1.2197	0.500534	0.534761	0.180154	0.187953	0.0690435	0.0695188	0.0324479	0.0340651	0.017176	0.0175662
407.801	1.85431	1.91549	1.25819	1.22038	0.50157	0.535174	0.180641	0.188114	0.0693361	0.0695803	0.0327363	0.0340956	0.0179406	0.017582
408.001	1.85485	1.91583	1.25902	1.22106	0.502347	0.535587	0.18095	0.188274	0.069602	0.0696418	0.0331457	0.0341261	0.0181155	0.0175978
408.201	1.85534	1.91617	1.25988	1.22174	0.503067	0.536	0.181255	0.188435	0.0696675	0.0697033	0.0334315	0.0341565	0.0183084	0.0176135
408.401	1.85585	1.91651	1.26139	1.22242	0.503615	0.536413	0.181885	0.188596	0.0700558	0.0697647	0.033726	0.034187	0.018633	0.0176293
408.601	1.85574	1.91685	1.26187	1.2231	0.503756	0.536826	0.181634	0.188757	0.0700272	0.0698262	0.033461	0.0342174	0.0185036	0.0176451
408.801	1.85601	1.91719	1.26227	1.22378	0.503804	0.537238	0.181254	0.188918	0.0701473	0.0698877	0.0334198	0.0342479	0.0184815	0.0176608
409.001	1.85608	1.91752	1.26236	1.22445	0.503999	0.537651	0.180615	0.189078	0.0699908	0.0699492	0.0332655	0.0342784	0.0178304	0.0176766
409.201	1.85695	1.91786	1.26313	1.22513	0.504652	0.538063	0.181173	0.189239	0.0704945	0.0700107	0.0335388	0.0343088	0.0182361	0.0176924
409.401	1.8569	1.9182	1.26375	1.22581	0.504521	0.538475	0.181144	0.1894	0.0704724	0.0700722	0.0332153	0.0343393	0.0172285	0.0177081
409.601	1.85671	1.91853	1.2641	1.22648	0.504875	0.538888	0.181138	0.18956	0.0702021	0.0701336	0.0333437	0.0343698	0.0165291	0.0177239
409.801	1.85662	1.91887	1.26464	1.22716	0.50546	0.5393	0.181152	0.189721	0.0705881	0.0701951	0.0333884	0.0344002	0.0163821	0.0177397
410.001	1.85689	1.9192	1.2655	1.22783	0.50641	0.539711	0.18098	0.189882	0.0707089	0.0702566	0.0334381	0.0344307	0.0164728	0.0177554
410.201	1.85694	1.91953	1.2659	1.22851	0.506713	0.540123	0.180537	0.190042	0.070656	0.070318	0.033332	0.0344612	0.0163098	0.0177712
410.401	1.85752	1.91987	1.26684	1.22918	0.507326	0.540535	0.180468	0.190203	0.0711156	0.0703795	0.0335962	0.0344916	0.01642	0.017787
410.601	1.85786	1.9202	1.26746	1.22985	0.508027	0.540946	0.180882	0.190363	0.0712698	0.070441	0.0338081	0.0345221	0.0169429	0.0178027
410.801	1.85768	1.92053	1.26775	1.23052	0.508512	0.541358	0.18087	0.190524	0.0714171	0.0705025	0.0333538	0.0345525	0.0166465	0.0178185
411.001	1.85769	1.92086	1.26836	1.2312	0.509241	0.541769	0.18128	0.190685	0.071894	0.0705639	0.0333839	0.034583	0.0166234	0.0178343
411.201	1.8586	1.92119	1.26972	1.23187	0.510009	0.542181	0.181899	0.190845	0.0721171	0.0706254	0.0337278	0.0346135	0.0169072	0.01785
411.401	1.85915	1.92151	1.27094	1.23254	0.510883	0.542592	0.182514	0.191006	0.0721903	0.0706868	0.0340895	0.0346439	0.0177294	0.0178658
411.601	1.86011	1.92184	1.27263	1.23321	0.511572	0.543003	0.183344	0.191166	0.0724918	0.0707483	0.0342482	0.0346744	0.0181831	0.0178816
411.801	1.86071	1.92217	1.27388	1.23388	0.512646	0.543414	0.184146	0.191327	0.0730105	0.0708097	0.0346166	0.0347048	0.0182557	0.0178973
412.001	1.86106	1.92249	1.27477	1.23455	0.513326	0.543824	0.184739	0.191487	0.0733582	0.0708712	0.0349768	0.0347353	0.0184922	0.0179131
412.201	1.86129	1.92282	1.27584	1.23522	0.513762	0.544235	0.185108	0.191648	0.0739397	0.0709327	0.0348638	0.0347658	0.0190672	0.0179289
412.401	1.86176	1.92314	1.27707	1.23588	0.513968	0.544646	0.185898	0.191808	0.074289	0.0709941	0.0347921	0.0347962	0.0193073	0.0179446
412.601	1.86182	1.92347	1.27719	1.23655	0.513915	0.545056	0.185734	0.191969	0.0740236	0.0710556	0.0346948	0.0348267	0.0194855	0.0179604
412.801	1.8627	1.92379	1.27766	1.23722	0.514371	0.545467	0.185402	0.192129	0.0739557	0.071117	0.0343771	0.0348571	0.0191287	0.0179762
413.001	1.86349	1.92411	1.2786	1.23788	0.514665	0.545877	0.186035	0.19229	0.0741996	0.0711784	0.0345778	0.0348876	0.0189352	0.0179919
413.201	1.864	1.92443	1.27949	1.23855	0.515462	0.546287	0.186592	0.19245	0.0749109	0.0712399	0.0348814	0.0349181	0.019103	0.0180077
413.401	1.86424	1.92475	1.2801	1.23922	0.515668	0.546697	0.186902	0.19261	0.074623	0.0713013	0.0352301	0.0349485	0.0184556	0.0180235
413.601	1.8645	1.92507	1.28081	1.23988	0.516715	0.547107	0.18711	0.192771	0.0745396	0.0713628	0.0355503	0.034979	0.018903	0.0180392
413.801	1.86516	1.92539	1.28207	1.24054	0.517341	0.547517	0.187274	0.192931	0.0747349	0.0714242	0.0358334	0.0350094	0.0193415	0.018055
414.001	1.86583	1.92571	1.28266	1.24121	0.518139	0.547927	0.187327	0.193092	0.0749509	0.0714856	0.0363776	0.0350399	0.0198446	0.0180708
414.201	1.86581	1.92603	1.28284	1.24187	0.518248	0.548336	0.18698	0.193252	0.0749251	0.0715471	0.0366476	0.0350703	0.01975	0.0180865
414.401	1.86604	1.92634	1.28372	1.24253	0.518544	0.548746	0.18705	0.193412	0.0752137	0.0716085	0.0366473	0.0351008	0.0196672	0.0181023
414.601	1.86599	1.92666	1.28404	1.2432	0.519037	0.549155	0.18685	0.193573	0.074962	0.0716699	0.0364924	0.0351313	0.0193218	0.0181181
414.801	1.86564	1.92697	1.28403	1.24386	0.518845	0.549564	0.186296	0.193733	0.074789	0.0717314	0.0359268	0.0351617	0.0188109	0.0181338
415.001	1.86628	1.92729	1.28495	1.24452	0.51955	0.549973	0.186789	0.193893	0.0750585	0.0717928	0.0363137	0.0351922	0.019257	0.0181496
415.201	1.86684	1.9276	1.2858	1.24518	0.519538	0.550383	0.186834	0.194053	0.0746811	0.0718542	0.036617	0.0352226	0.0196319	0.0181654
415.401	1.86727	1.92791	1.28613	1.24584	0.519533	0.550791	0.18668	0.194214	0.0747162	0.0719156	0.0366894	0.0352531	0.0196909	0.0181811
415.601	1.86735	1.92823	1.28675	1.2465	0.519608	0.5512	0.186974	0.194374	0.0748972	0.0719771	0.0363271	0.0352835	0.0195757	0.0181969
415.801	1.8672	1.92854	1.28725	1.24716	0.52038	0.551609	0.186925	0.194534	0.07471	0.0720385	0.036543	0.035314	0.0193067	0.0182127
416.001	1.86726	1.92885	1.28768	1.24782	0.520578	0.552018	0.18697	0.194694	0.0746468	0.0720999	0.0364369	0.0353444	0.0199273	0.0182284
416.201	1.86715	1.92916	1.28785	1.24847	0.520653	0.552426	0.186783	0.194855	0.0745871	0.0721613	0.0358187	0.0353749	0.0202533	0.0182442
416.401	1.86732	1.92947	1.28817	1.24913	0.52036	0.552835	0.187134	0.195015	0.0744103	0.0722227	0.0356789	0.0354053	0.0199121	0.01826
416.601	1.86753	1.92978	1.2883	1.24979	0.520575	0.553243	0.186763	0.195175	0.073925	0.0722841	0.0357614	0.0354358	0.0196598	0.0182757
416.801	1.868	1.93008	1.28911	1.25045	0.521363	0.553651	0.186989	0.195335	0.073887	0.0723456	0.0359561	0.0354662	0.0195858	0.0182915
417.001	1.86797	1.93039	1.2898	1.2511	0.521746	0.554059	0.187454	0.195495	0.0740394	0.072407	0.0361009	0.0354967	0.0194932	0.0183073
417.201	1.86777	1.9307	1.29045	1.25176	0.522308	0.554467	0.187654	0.195655	0.0738103	0.0724684	0.0364181	0.0355272	0.019028	0.018323
417.401	1.86817	1.931	1.29154	1.25241	0.522833	0.554875	0.188148	0.195816	0.0738335	0.0725298	0.0369144	0.0355576	0.0191577	0.0183388
417.601	1.86839	1.93131	1.29243	1.25307	0.523286	0.555283	0.188487	0.195976	0.0740107	0.0725912	0.036451	0.0355881	0.0194703	0.0183546
417.801	1.86887	1.93161	1.29352	1.25372	0.523449	0.55569	0.188804	0.196136	0.0743554	0.0726526	0.0367586	0.0356185	0.0196081	0.0183703
418.001	1.86893	1.93191	1.294	1.25437	0.523957	0.556098	0.189164	0.196296	0.0750729	0.072714	0.0370204	0.035649	0.0197552	0.0183861
418.201	1.86908	1.93222	1.29493	1.25503	0.523853	0.556505	0.188817	0.196456	0.0751494	0.0727754	0.0365226	0.0356794	0.0193085	0.0184018
418.401	1.86927	1.93252	1.29557	1.25568	0.52458	0.556913	0.18926	0.196616	0.0755635	0.0728368	0.0361836	0.0357099	0.0188767	0.0184176
418.601	1.86926	1.93282	1.29551	1.25633	0.524846	0.55732	0.188951	0.196776	0.0752222	0.0728982	0.0355548	0.0357403	0.0181451	0.0184334
418.801	1.86984	1.93312	1.29553	1.25698	0.524932	0.557727	0.188928	0.196936	0.0753119	0.0729596	0.0351228	0.0357708	0.0184286	0.0184491
419.001	1.87066	1.93342	1.2963	1.25763	0.52539	0.558134	0.189588	0.197096	0.0757267	0.073021	0.0350688	0.0358012	0.0187062	0.0184649
419.201	1.87099	1.93372	1.29652	1.25828	0.52534	0.558541	0.189525	0.197256	0.0757265	0.0730823	0.0350795	0.0358317	0.0188973	0.0184807
419.401	1.87176	1.93401	1.29729	1.25893	0.525623	0.558948	0.189523	0.197416	0.0760865	0.0731437	0.0346815	0.0358621	0.0190217	0.0184964
419.601	1.87201	1.93431	1.2983	1.25958	0.52616	0.559354	0.189833	0.197576	0.0759077	0.0732051	0.0344679	0.0358925	0.0194335	0.0185122
419.801	1.87229	1.93461	1.29923	1.26023	0.526685	0.559761	0.189411	0.197736	0.0756874	0.0732665	0.0344128	0.035923	0.0191711	0.018528
420.001	1.87232	1.9349	1.29925	1.26088	0.52669	0.560167	0.188699	0.197896	0.0753097	0.0733279	0.0339237	0.0359534	0.0186801	0.0185437
420.201	1.87225	1.9352	1.29987	1.26152	0.526732	0.560574	0.188057	0.198056	0.0751519	0.0733893	0.0336233	0.0359839	0.018328	0.0185595
420.401	1.87223	1.93549	1.3005	1.26217	0.526925	0.56098	0.187603	0.198216	0.0750015	0.0734506	0.0334723	0.0360143	0.0175801	0.0185753
420.601	1.87239	1.93579	1.30149	1.26282	0.527447	0.561386	0.187424	0.198376	0.0745314	0.073512	0.0339499	0.0360448	0.0171823	0.018591
420.801	1.87243	1.93608	1.30289	1.26346	0.528389	0.561792	0.188038	0.198536	0.0747339	0.0735734	0.0342563	0.0360752	0.0170475	0.0186068
421.001	1.87242	1.93637	1.30381	1.26411	0.529117	0.562198	0.188619	0.198695	0.0744677	0.0736348	0.0342747	0.0361057	0.0167476	0.0186226
421.201	1.87289	1.93667	1.30562	1.26475	0.529897	0.562604	0.189359	0.198855	0.0751438	0.0736961	0.0351921	0.0361361	0.0170698	0.0186383
421.401	1.87317	1.93696	1.30651	1.2654	0.530275	0.56301	0.189751	0.199015	0.0750922	0.0737575	0.0351742	0.0361666	0.0168662	0.0186541
421.601	1.87368	1.93725	1.3079	1.26604	0.530738	0.563415	0.190709	0.199175	0.0753119	0.0738189	0.0349493	0.036197	0.0170602	0.0186699
421.801	1.87444	1.93754	1.30928	1.26669	0.531928	0.563821	0.191414	0.199335	0.0757906	0.0738802	0.0356728	0.0362275	0.0174849	0.0186856
422.001	1.87479	1.93783	1.30983	1.26733	0.532626	0.564226	0.191924	0.199495	0.0755155	0.0739416	0.0355781	0.0362579	0.0175252	0.0187014
422.201	1.87523	1.93811	1.31079	1.26797	0.533194	0.564631	0.192501	0.199654	0.0754867	0.074003	0.0356284	0.0362883	0.0175997	0.0187171
422.401	1.8754	1.9384	1.3107	1.26861	0.533857	0.565036	0.192708	0.199814	0.0751867	0.0740643	0.0355526	0.0363188	0.0176703	0.0187329
422.601	1.87561	1.93869	1.31114	1.26925	0.534188	0.565441	0.192909	0.199974	0.0750729	0.0741257	0.0356038	0.0363492	0.0178292	0.0187487
422.801	1.87658	1.93897	1.3118	1.2699	0.534711	0.565846	0.193186	0.200134	0.0752806	0.074187	0.0358456	0.0363797	0.0185565	0.0187644
423.001	1.87698	1.93926	1.31233	1.27054	0.535337	0.566251	0.19343	0.200293	0.0755317	0.0742484	0.0358713	0.0364101	0.0185655	0.0187802
423.201	1.87726	1.93955	1.3123	1.27118	0.534913	0.566656	0.192634	0.200453	0.0750643	0.0743097	0.0356955	0.0364406	0.0184048	0.018796
423.401	1.87735	1.93983	1.31226	1.27181	0.534733	0.567061	0.192235	0.200613	0.0744063	0.0743711	0.0350272	0.036471	0.0180562	0.0188117
423.601	1.87717	1.94011	1.31244	1.27245	0.535309	0.567465	0.191808	0.200772	0.0743037	0.0744324	0.0353052	0.0365015	0.0178876	0.0188275
423.801	1.8773	1.9404	1.31259	1.27309	0.535577	0.567869	0.190977	0.200932	0.0745933	0.0744938	0.035417	0.0365319	0.0174304	0.0188433
424.001	1.87722	1.94068	1.31262	1.27373	0.53564	0.568274	0.19062	0.201092	0.0743372	0.0745551	0.0351266	0.0365623	0.0170378	0.018859
424.201	1.87707	1.94096	1.31321	1.27437	0.535474	0.568678	0.190138	0.201251	0.0742775	0.0746165	0.0349213	0.0365928	0.0167581	0.0188748
424.401	1.87676	1.94124	1.31344	1.275	0.535961	0.569082	0.189947	0.201411	0.0743547	0.0746778	0.0347405	0.0366232	0.0162869	0.0188905
424.601	1.8767	1.94152	1.31437	1.27564	0.536411	0.569486	0.190308	0.201571	0.0747261	0.0747392	0.0349549	0.0366537	0.016051	0.0189063
424.801	1.877	1.9418	1.31536	1.27628	0.537359	0.56989	0.191335	0.20173	0.0752781	0.0748005	0.0350766	0.0366841	0.0163142	0.0189221
425.001	1.87781	1.94208	1.31619	1.27691	0.538243	0.570294	0.192017	0.20189	0.0756079	0.0748618	0.0355435	0.0367145	0.0169016	0.0189378
425.201	1.87817	1.94236	1.31735	1.27755	0.538469	0.570697	0.192301	0.202049	0.0763312	0.0749232	0.0359589	0.036745	0.0172745	0.0189536
425.401	1.87841	1.94263	1.31741	1.27818	0.538687	0.571101	0.192593	0.202209	0.0760352	0.0749845	0.0357311	0.0367754	0.0171266	0.0189694
425.601	1.87917	1.94291	1.31902	1.27881	0.539617	0.571504	0.193431	0.202368	0.0766458	0.0750458	0.0359151	0.0368059	0.0179353	0.0189851
425.801	1.87935	1.94319	1.31958	1.27945	0.540489	0.571908	0.193971	0.202528	0.0768211	0.0751072	0.0357851	0.0368363	0.018268	0.0190009
426.001	1.8799	1.94346	1.32012	1.28008	0.540796	0.572311	0.194535	0.202687	0.0768524	0.0751685	0.0355189	0.0368667	0.0186	0.0190167
426.201	1.88063	1.94374	1.32129	1.28071	0.541532	0.572714	0.195027	0.202847	0.0772815	0.0752298	0.0360941	0.0368972	0.0193411	0.0190324
426.401	1.88098	1.94401	1.32172	1.28134	0.541648	0.573117	0.19487	0.203006	0.0772459	0.0752911	0.0360213	0.0369276	0.0193869	0.0190482
426.601	1.88108	1.94428	1.32293	1.28197	0.542573	0.57352	0.195147	0.203166	0.0775464	0.0753525	0.0362446	0.036958	0.0195301	0.0190639
426.801	1.88115	1.94456	1.32334	1.28261	0.542431	0.573923	0.194779	0.203325	0.077006	0.0754138	0.0358046	0.0369885	0.0193374	0.0190797
427.001	1.88123	1.94483	1.32379	1.28324	0.542385	0.574325	0.194819	0.203485	0.0771935	0.0754751	0.0356169	0.0370189	0.0187888	0.0190955
427.201	1.88139	1.9451	1.32393	1.28387	0.542166	0.574728	0.194567	0.203644	0.0769208	0.0755364	0.0354418	0.0370494	0.0183178	0.0191112
427.401	1.88151	1.94537	1.32427	1.28449	0.542628	0.57513	0.194414	0.203804	0.0767254	0.0755977	0.0352998	0.0370798	0.0183226	0.019127
427.601	1.88175	1.94564	1.32538	1.28512	0.543141	0.575533	0.19441	0.203963	0.0773369	0.075659	0.0356962	0.0371102	0.0182533	0.0191428
427.801	1.88169	1.94591	1.32585	1.28575	0.542992	0.575935	0.194423	0.204122	0.0769699	0.0757203	0.0351694	0.0371407	0.0176602	0.0191585
428.001	1.88155	1.94618	1.32665	1.28638	0.543189	0.576337	0.194711	0.204282	0.0766146	0.0757817	0.0348948	0.0371711	0.0174469	0.0191743
428.201	1.88151	1.94645	1.32723	1.28701	0.543269	0.576739	0.194423	0.204441	0.07657	0.075843	0.0346616	0.0372015	0.0170037	0.01919
428.401	1.88204	1.94672	1.32804	1.28763	0.544226	0.577141	0.194988	0.2046	0.0768576	0.0759043	0.034662	0.037232	0.0170793	0.0192058
428.601	1.88253	1.94698	1.32896	1.28826	0.54479	0.577543	0.195682	0.20476	0.0771672	0.0759656	0.0346976	0.0372624	0.0170621	0.0192216
428.801	1.88332	1.94725	1.32998	1.28888	0.545626	0.577945	0.196498	0.204919	0.0771479	0.0760269	0.0351577	0.0372928	0.0175148	0.0192373
429.001	1.88339	1.94752	1.33052	1.28951	0.546459	0.578346	0.196675	0.205078	0.0773822	0.0760882	0.0350372	0.0373233	0.017766	0.0192531
429.201	1.88329	1.94778	1.33119	1.29013	0.54705	0.578748	0.197383	0.205238	0.0776462	0.0761495	0.0350949	0.0373537	0.0183105	0.0192689
429.401	1.88357	1.94805	1.33147	1.29076	0.547461	0.579149	0.197766	0.205397	0.0773091	0.0762108	0.0347732	0.0373841	0.0181239	0.0192846
429.601	1.88408	1.94831	1.33268	1.29138	0.548312	0.57955	0.198288	0.205556	0.0779533	0.0762721	0.0350142	0.0374146	0.0188443	0.0193004
429.801	1.88412	1.94857	1.33278	1.29201	0.548828	0.579952	0.198298	0.205715	0.0778471	0.0763334	0.0345263	0.037445	0.0186917	0.0193161
430.001	1.88462	1.94883	1.33367	1.29263	0.549399	0.580353	0.198461	0.205875	0.078156	0.0763946	0.0348282	0.0374754	0.0191503	0.0193319
430.201	1.88462	1.9491	1.33417	1.29325	0.549643	0.580754	0.198423	0.206034	0.0779509	0.0764559	0.034702	0.0375059	0.0190908	0.0193477
430.401	1.88468	1.94936	1.33488	1.29387	0.549948	0.581154	0.198434	0.206193	0.077822	0.0765172	0.0346961	0.0375363	0.0194191	0.0193634
430.601	1.885	1.94962	1.33567	1.29449	0.550732	0.581555	0.198434	0.206352	0.0779671	0.0765785	0.0349314	0.0375667	0.0196744	0.0193792
430.801	1.88508	1.94988	1.33578	1.29511	0.550345	0.581956	0.198021	0.206511	0.0778467	0.0766398	0.0349066	0.0375972	0.0191565	0.019395
431.001	1.88519	1.95014	1.33589	1.29573	0.550409	0.582356	0.197879	0.206671	0.0780433	0.0767011	0.0353184	0.0376276	0.018945	0.0194107
431.201	1.88567	1.9504	1.33646	1.29635	0.551013	0.582757	0.197832	0.20683	0.078247	0.0767623	0.0356545	0.037658	0.0189747	0.0194265
431.401	1.88579	1.95066	1.33746	1.29697	0.551035	0.583157	0.197578	0.206989	0.078146	0.0768236	0.0356691	0.0376885	0.0189593	0.0194422
431.601	1.88606	1.95091	1.3382	1.29759	0.551149	0.583557	0.197964	0.207148	0.0783233	0.0768849	0.0358485	0.0377189	0.0186642	0.019458
431.801	1.88599	1.95117	1.33854	1.29821	0.551317	0.583957	0.197898	0.207307	0.0776998	0.0769462	0.0356806	0.0377493	0.0182086	0.0194738
432.001	1.88654	1.95143	1.33946	1.29883	0.551972	0.584357	0.198482	0.207466	0.0781727	0.0770074	0.0361963	0.0377798	0.0186362	0.0194895
432.201	1.887	1.95168	1.3398	1.29944	0.552153	0.584757	0.198248	0.207625	0.0778187	0.0770687	0.0360693	0.0378102	0.0183893	0.0195053
432.401	1.88744	1.95194	1.34054	1.30006	0.552979	0.585157	0.198471	0.207784	0.0780267	0.07713	0.0362008	0.0378406	0.0185966	0.0195211
432.601	1.88757	1.95219	1.34106	1.30068	0.553086	0.585557	0.198367	0.207943	0.0777542	0.0771913	0.0361097	0.037871	0.0180133	0.0195368
432.801	1.88774	1.95245	1.34189	1.30129	0.553653	0.585956	0.198578	0.208102	0.0777836	0.0772525	0.0362587	0.0379015	0.0179348	0.0195526
433.001	1.88817	1.9527	1.34246	1.30191	0.554488	0.586356	0.198937	0.208261	0.0779921	0.0773138	0.0361513	0.0379319	0.0182615	0.0195683
433.201	1.88907	1.95295	1.34346	1.30252	0.555361	0.586755	0.199844	0.20842	0.0787384	0.077375	0.0367499	0.0379623	0.0189834	0.0195841
433.401	1.88943	1.9532	1.34399	1.30314	0.555561	0.587155	0.199825	0.208579	0.0787781	0.0774363	0.0367852	0.0379928	0.0189916	0.0195999
433.601	1.88943	1.95345	1.34452	1.30375	0.555998	0.587554	0.199986	0.208738	0.079314	0.0774976	0.0367087	0.0380232	0.019861	0.0196156
433.801	1.8891	1.95371	1.345	1.30436	0.556303	0.587953	0.20012	0.208897	0.0791501	0.0775588	0.0364841	0.0380536	0.0199542	0.0196314
434.001	1.88958	1.95396	1.34633	1.30498	0.556975	0.588352	0.200711	0.209056	0.0795668	0.0776201	0.0367726	0.038084	0.0205163	0.0196471
434.201	1.88999	1.95421	1.34752	1.30559	0.557471	0.588751	0.201229	0.209215	0.0800411	0.0776813	0.0366005	0.0381145	0.0208016	0.0196629
434.401	1.89062	1.95445	1.34824	1.3062	0.558168	0.589149	0.20151	0.209374	0.0803011	0.0777426	0.037082	0.0381449	0.0210717	0.0196787
434.601	1.89102	1.9547	1.34835	1.30681	0.558591	0.589548	0.201477	0.209533	0.0808432	0.0778038	0.0374722	0.0381753	0.0204469	0.0196944
434.801	1.89129	1.95495	1.34872	1.30742	0.55907	0.589946	0.201838	0.209692	0.081179	0.0778651	0.0380259	0.0382057	0.020142	0.0197102
435.001	1.89133	1.9552	1.34927	1.30803	0.559553	0.590345	0.201914	0.209851	0.0811014	0.0779263	0.0383028	0.0382362	0.0201066	0.0197259
435.201	1.89214	1.95544	1.35049	1.30864	0.560642	0.590743	0.202193	0.21001	0.0816014	0.0779876	0.0386354	0.0382666	0.0200492	0.0197417
435.401	1.89252	1.95569	1.3512	1.30925	0.56097	0.591141	0.202335	0.210169	0.0815749	0.0780488	0.0386096	0.038297	0.020001	0.0197575
435.601	1.89289	1.95594	1.35145	1.30986	0.561216	0.591539	0.202743	0.210327	0.0813154	0.07811	0.0384877	0.0383274	0.0198077	0.0197732
435.801	1.89255	1.95618	1.35182	1.31047	0.561823	0.591937	0.202353	0.210486	0.0812135	0.0781713	0.0383557	0.0383579	0.0196137	0.019789
436.001	1.89232	1.95643	1.35236	1.31108	0.561891	0.592335	0.20251	0.210645	0.0811095	0.0782325	0.0379969	0.0383883	0.0195808	0.0198048
436.201	1.89206	1.95667	1.35282	1.31169	0.562011	0.592733	0.201944	0.210804	0.0804803	0.0782938	0.0376403	0.0384187	0.0194545	0.0198205
436.401	1.89245	1.95691	1.35361	1.31229	0.562417	0.593131	0.202146	0.210963	0.0804126	0.078355	0.037308	0.0384491	0.0192832	0.0198363
436.601	1.89295	1.95715	1.35417	1.3129	0.562566	0.593528	0.202416	0.211121	0.0801008	0.0784162	0.0375732	0.0384796	0.0194121	0.019852
436.801	1.89314	1.9574	1.35478	1.31351	0.562708	0.593926	0.202552	0.21128	0.0800279	0.0784774	0.0374859	0.03851	0.0197232	0.0198678
437.001	1.89353	1.95764	1.35507	1.31411	0.562939	0.594323	0.202541	0.211439	0.0797692	0.0785387	0.0371746	0.0385404	0.0199738	0.0198836
437.201	1.89334	1.95788	1.35579	1.31472	0.563259	0.59472	0.202448	0.211598	0.0801925	0.0785999	0.0373495	0.0385708	0.0203562	0.0198993
437.401	1.89288	1.95812	1.35601	1.31532	0.563122	0.595117	0.202124	0.211756	0.0796835	0.0786611	0.0368292	0.0386012	0.0203537	0.0199151
437.601	1.89279	1.95836	1.35661	1.31592	0.563472	0.595515	0.202111	0.211915	0.0797686	0.0787223	0.0368175	0.0386317	0.0204592	0.0199308
437.801	1.89331	1.9586	1.35774	1.31653	0.564287	0.595911	0.202894	0.212074	0.0797819	0.0787836	0.0371829	0.0386621	0.0208356	0.0199466
438.001	1.89405	1.95884	1.35896	1.31713	0.565325	0.596308	0.203149	0.212232	0.0799258	0.0788448	0.037532	0.0386925	0.0205888	0.0199624
438.201	1.89438	1.95907	1.36018	1.31773	0.565884	0.596705	0.203507	0.212391	0.0803803	0.078906	0.037597	0.0387229	0.0205404	0.0199781
438.401	1.89461	1.95931	1.3599	1.31834	0.565883	0.597102	0.203341	0.21255	0.0801192	0.0789672	0.0373173	0.0387533	0.0200012	0.0199939
438.601	1.89487	1.95955	1.36043	1.31894	0.566539	0.597498	0.203648	0.212708	0.0801813	0.0790284	0.0376539	0.0387838	0.0197314	0.0200096
438.801	1.89521	1.95979	1.36125	1.31954	0.567332	0.597895	0.204064	0.212867	0.0800337	0.0790896	0.037746	0.0388142	0.019896	0.0200254
439.001	1.89542	1.96002	1.36201	1.32014	0.568411	0.598291	0.204227	0.213025	0.0800174	0.0791508	0.0375451	0.0388446	0.0198474	0.0200412
439.201	1.89613	1.96026	1.36249	1.32074	0.569312	0.598687	0.204428	0.213184	0.0800042	0.0792121	0.0376811	0.038875	0.020018	0.0200569
439.401	1.89658	1.96049	1.36286	1.32134	0.569678	0.599083	0.205046	0.213343	0.0801057	0.0792733	0.0372528	0.0389054	0.0198746	0.0200727
439.601	1.89702	1.96072	1.36356	1.32194	0.570092	0.599479	0.205716	0.213501	0.0803546	0.0793345	0.037106	0.0389359	0.0199792	0.0200884
439.801	1.89694	1.96096	1.36392	1.32254	0.570551	0.599875	0.205522	0.21366	0.0804927	0.0793957	0.0371261	0.0389663	0.0194809	0.0201042
440.001	1.89652	1.96119	1.36418	1.32314	0.570506	0.600271	0.2058	0.213818	0.0800283	0.0794569	0.0365253	0.0389967	0.0196134	0.02012
440.201	1.89672	1.96142	1.36463	1.32373	0.570619	0.600666	0.206092	0.213977	0.079963	0.0795181	0.0362027	0.0390271	0.0197373	0.0201357
440.401	1.89766	1.96165	1.36555	1.32433	0.570907	0.601062	0.206649	0.214135	0.0804538	0.0795793	0.036896	0.0390575	0.0202392	0.0201515
440.601	1.89816	1.96189	1.36596	1.32493	0.570857	0.601457	0.206828	0.214294	0.0808753	0.0796405	0.0372971	0.0390879	0.0207545	0.0201672
440.801	1.8979	1.96212	1.36605	1.32552	0.570091	0.601853	0.206058	0.214452	0.0801116	0.0797016	0.0365352	0.0391184	0.0201522	0.020183
441.001	1.89796	1.96235	1.36657	1.32612	0.570151	0.602248	0.205806	0.214611	0.0800481	0.0797628	0.0366722	0.0391488	0.0202269	0.0201988
441.201	1.898	1.96258	1.36741	1.32671	0.570625	0.602643	0.205343	0.214769	0.0801294	0.079824	0.0370227	0.0391792	0.0204717	0.0202145
441.401	1.89787	1.96281	1.36747	1.32731	0.57054	0.603038	0.204961	0.214927	0.0799572	0.0798852	0.0368775	0.0392096	0.020124	0.0202303
441.601	1.89881	1.96303	1.36837	1.3279	0.571599	0.603433	0.205303	0.215086	0.0801599	0.0799464	0.0377389	0.03924	0.0204098	0.020246
441.801	1.89927	1.96326	1.36929	1.3285	0.572581	0.603828	0.205948	0.215244	0.0805736	0.0800076	0.0379164	0.0392704	0.0206944	0.0202618
442.001	1.89895	1.96349	1.36973	1.32909	0.572446	0.604223	0.205356	0.215403	0.0805194	0.0800688	0.037863	0.0393009	0.0201871	0.0202775
442.201	1.8988	1.96372	1.37041	1.32968	0.572326	0.604617	0.205408	0.215561	0.0803427	0.0801299	0.037589	0.0393313	0.0198652	0.0202933
442.401	1.89857	1.96394	1.37019	1.33028	0.572398	0.605012	0.205324	0.215719	0.0799828	0.0801911	0.0371941	0.0393617	0.0192073	0.0203091
442.601	1.89861	1.96417	1.37141	1.33087	0.573255	0.605406	0.205843	0.215878	0.0800205	0.0802523	0.0377317	0.0393921	0.0190088	0.0203248
442.801	1.8988	1.96439	1.37228	1.33146	0.574455	0.6058	0.206117	0.216036	0.0802341	0.0803135	0.0373872	0.0394225	0.0190659	0.0203406
443.001	1.89927	1.96462	1.3731	1.33205	0.575366	0.606195	0.206552	0.216194	0.0806522	0.0803746	0.0374984	0.0394529	0.0192801	0.0203563
443.201	1.89951	1.96484	1.37339	1.33264	0.575553	0.606589	0.206535	0.216353	0.0805498	0.0804358	0.0371373	0.0394833	0.019044	0.0203721
443.401	1.89985	1.96507	1.37392	1.33323	0.576034	0.606983	0.207165	0.216511	0.0813189	0.080497	0.0369761	0.0395137	0.0190199	0.0203879
443.601	1.90042	1.96529	1.37462	1.33382	0.576808	0.607376	0.207514	0.216669	0.0817502	0.0805582	0.0369581	0.0395442	0.0191071	0.0204036
443.801	1.90041	1.96551	1.37505	1.33441	0.577097	0.60777	0.207842	0.216827	0.0820578	0.0806193	0.0370042	0.0395746	0.018647	0.0204194
444.001	1.90021	1.96573	1.37546	1.335	0.577467	0.608164	0.208458	0.216986	0.0818956	0.0806805	0.0365534	0.039605	0.0188904	0.0204351
444.201	1.90079	1.96595	1.37601	1.33559	0.577406	0.608557	0.208882	0.217144	0.0824132	0.0807416	0.036697	0.0396354	0.0187754	0.0204509
444.401	1.90209	1.96618	1.37729	1.33618	0.578155	0.608951	0.209371	0.217302	0.0830695	0.0808028	0.0374372	0.0396658	0.019579	0.0204667
444.601	1.90216	1.9664	1.37742	1.33676	0.57796	0.609344	0.209301	0.21746	0.082536	0.080864	0.0371008	0.0396962	0.0191914	0.0204824
444.801	1.90223	1.96662	1.37801	1.33735	0.577984	0.609738	0.208889	0.217618	0.0819463	0.0809251	0.0368631	0.0397266	0.0188265	0.0204982
445.001	1.90279	1.96683	1.37908	1.33794	0.5789	0.610131	0.209082	0.217777	0.0821021	0.0809863	0.0372987	0.039757	0.0195739	0.0205139
445.201	1.90316	1.96705	1.37985	1.33852	0.579442	0.610524	0.209279	0.217935	0.0822098	0.0810474	0.0372242	0.0397874	0.0194626	0.0205297
445.401	1.90306	1.96727	1.38005	1.33911	0.57986	0.610917	0.208892	0.218093	0.0823323	0.0811086	0.037416	0.0398179	0.0194255	0.0205454
445.601	1.90372	1.96749	1.38063	1.33969	0.58093	0.611309	0.209282	0.218251	0.0823027	0.0811697	0.0378133	0.0398483	0.0198092	0.0205612
445.801	1.90357	1.96771	1.38093	1.34028	0.581058	0.611702	0.209163	0.218409	0.0822205	0.0812309	0.0377622	0.0398787	0.0193616	0.020577
446.001	1.90342	1.96792	1.38128	1.34086	0.581154	0.612095	0.208823	0.218567	0.0817498	0.081292	0.0380144	0.0399091	0.0190628	0.0205927
446.201	1.90388	1.96814	1.38202	1.34145	0.582122	0.612487	0.209452	0.218725	0.0818186	0.0813532	0.0385563	0.0399395	0.0193977	0.0206085
446.401	1.9042	1.96836	1.38284	1.34203	0.582802	0.61288	0.209652	0.218883	0.081582	0.0814143	0.0386588	0.0399699	0.0191301	0.0206242
446.601	1.90429	1.96857	1.38386	1.34261	0.58317	0.613272	0.209777	0.219041	0.0815995	0.0814754	0.0388167	0.0400003	0.0189895	0.02064
446.801	1.90425	1.96879	1.38446	1.34319	0.584062	0.613664	0.209947	0.2192	0.0820965	0.0815366	0.0387605	0.0400307	0.019332	0.0206557
447.001	1.90447	1.969	1.38517	1.34378	0.583947	0.614056	0.210151	0.219358	0.0821134	0.0815977	0.0390382	0.0400611	0.0196484	0.0206715
447.201	1.90453	1.96921	1.38536	1.34436	0.583941	0.614448	0.210404	0.219516	0.0823851	0.0816589	0.0389499	0.0400915	0.0196793	0.0206873
447.401	1.90468	1.96943	1.38626	1.34494	0.584354	0.61484	0.211034	0.219674	0.083024	0.08172	0.0394901	0.0401219	0.0199535	0.020703
447.601	1.90504	1.96964	1.38683	1.34552	0.584568	0.615232	0.211439	0.219832	0.0832371	0.0817811	0.0395747	0.0401523	0.0196259	0.0207188
447.801	1.90515	1.96985	1.38733	1.3461	0.58471	0.615624	0.21164	0.21999	0.0841645	0.0818423	0.0395418	0.0401827	0.0196696	0.0207345
448.001	1.90487	1.97006	1.38772	1.34668	0.585136	0.616015	0.211509	0.220148	0.0840252	0.0819034	0.0393754	0.0402131	0.019475	0.0207503
448.201	1.90536	1.97027	1.38822	1.34726	0.585375	0.616407	0.211471	0.220305	0.0844399	0.0819645	0.0395595	0.0402436	0.0193236	0.0207661
448.401	1.90586	1.97048	1.38931	1.34784	0.585767	0.616798	0.211728	0.220463	0.0844522	0.0820256	0.0392327	0.040274	0.0194135	0.0207818
448.601	1.90529	1.97069	1.38957	1.34841	0.585582	0.617189	0.211889	0.220621	0.0840783	0.0820868	0.0392783	0.0403044	0.0189192	0.0207976
448.801	1.90537	1.9709	1.39043	1.34899	0.58603	0.61758	0.211828	0.220779	0.0840456	0.0821479	0.0390389	0.0403348	0.0190588	0.0208133
449.001	1.90531	1.97111	1.39098	1.34957	0.586687	0.617972	0.212148	0.220937	0.0836595	0.082209	0.0386637	0.0403652	0.0193808	0.0208291
449.201	1.9052	1.97132	1.39141	1.35015	0.587118	0.618362	0.212079	0.221095	0.0836402	0.0822701	0.0388561	0.0403956	0.0190231	0.0208448
449.401	1.90519	1.97153	1.39194	1.35072	0.587535	0.618753	0.211806	0.221253	0.0834706	0.0823312	0.0392294	0.040426	0.0193115	0.0208606
449.601	1.90535	1.97174	1.39212	1.3513	0.588658	0.619144	0.212183	0.221411	0.0831913	0.0823923	0.0394944	0.0404564	0.0198927	0.0208764
449.801	1.90611	1.97194	1.39273	1.35187	0.589671	0.619535	0.212473	0.221569	0.0830899	0.0824534	0.0400737	0.0404868	0.0201286	0.0208921
450.001	1.90573	1.97215	1.39314	1.35245	0.590183	0.619925	0.212454	0.221726	0.0826392	0.0825146	0.0397866	0.0405172	0.0203167	0.0209079
450.201	1.90609	1.97236	1.39362	1.35302	0.590499	0.620316	0.212945	0.221884	0.0825437	0.0825757	0.0398642	0.0405476	0.0206474	0.0209236
450.401	1.90629	1.97256	1.39443	1.3536	0.590856	0.620706	0.213329	0.222042	0.0824028	0.0826368	0.0397856	0.040578	0.0204913	0.0209394
450.601	1.9065	1.97277	1.39504	1.35417	0.591266	0.621096	0.21365	0.2222	0.083163	0.0826979	0.040106	0.0406084	0.0208543	0.0209551
450.801	1.90682	1.97297	1.39552	1.35474	0.591784	0.621486	0.213907	0.222357	0.0836541	0.082759	0.0405077	0.0406388	0.0214593	0.0209709
451.001	1.90701	1.97318	1.39616	1.35531	0.591822	0.621876	0.214023	0.222515	0.0835401	0.0828201	0.0405325	0.0406692	0.0217514	0.0209867
451.201	1.90754	1.97338	1.39626	1.35589	0.592151	0.622266	0.214363	0.222673	0.0839714	0.0828812	0.0406304	0.0406996	0.0215759	0.0210024
451.401	1.90813	1.97358	1.39698	1.35646	0.592561	0.622656	0.214268	0.222831	0.0843174	0.0829423	0.0409548	0.04073	0.0215899	0.0210182
451.601	1.90839	1.97379	1.39707	1.35703	0.592831	0.623046	0.213941	0.222988	0.0844029	0.0830034	0.0403572	0.0407604	0.0211924	0.0210339
451.801	1.90907	1.97399	1.39741	1.3576	0.59289	0.623435	0.213667	0.223146	0.0852887	0.0830645	0.0397983	0.0407908	0.0211984	0.0210497
452.001	1.90881	1.97419	1.39796	1.35817	0.593118	0.623825	0.213726	0.223304	0.0850056	0.0831256	0.0397136	0.0408212	0.0207925	0.0210654
452.201	1.90883	1.97439	1.39854	1.35874	0.593153	0.624214	0.214112	0.223461	0.085057	0.0831866	0.0396432	0.0408516	0.0204887	0.0210812
452.401	1.90876	1.97459	1.39927	1.35931	0.593397	0.624603	0.214624	0.223619	0.0845999	0.0832477	0.0390427	0.040882	0.020098	0.0210969
452.601	1.90866	1.97479	1.39963	1.35988	0.593522	0.624993	0.214924	0.223777	0.0843271	0.0833088	0.0389526	0.0409124	0.0200613	0.0211127
452.801	1.90869	1.97499	1.40025	1.36045	0.594082	0.625382	0.215139	0.223934	0.0838687	0.0833699	0.0384474	0.0409428	0.019986	0.0211285
453.001	1.90901	1.97519	1.40088	1.36101	0.594683	0.625771	0.215525	0.224092	0.0838569	0.083431	0.0386132	0.0409732	0.0200413	0.0211442
453.201	1.90927	1.97539	1.40182	1.36158	0.59523	0.62616	0.215587	0.22425	0.0838357	0.0834921	0.0393371	0.0410036	0.0201296	0.02116
453.401	1.90967	1.97559	1.40284	1.36215	0.59587	0.626548	0.216264	0.224407	0.0839578	0.0835531	0.0396998	0.041034	0.0206357	0.0211757
453.601	1.91016	1.97579	1.40317	1.36272	0.59717	0.626937	0.21679	0.224565	0.0841628	0.0836142	0.0402851	0.0410644	0.0214166	0.0211915
453.801	1.91106	1.97598	1.40431	1.36328	0.597253	0.627326	0.217281	0.224722	0.0844599	0.0836753	0.0406739	0.0410948	0.0216204	0.0212072
454.001	1.91086	1.97618	1.40513	1.36385	0.59704	0.627714	0.216927	0.22488	0.0841795	0.0837364	0.0406399	0.0411252	0.021334	0.021223
454.201	1.91148	1.97638	1.40595	1.36441	0.59734	0.628102	0.217707	0.225037	0.0851899	0.0837974	0.0411163	0.0411556	0.02188	0.0212388
454.401	1.91183	1.97657	1.40681	1.36498	0.598	0.628491	0.217954	0.225195	0.0857307	0.0838585	0.0415066	0.041186	0.0220426	0.0212545
454.601	1.9122	1.97677	1.40742	1.36554	0.598425	0.628879	0.217601	0.225352	0.0860084	0.0839196	0.0421179	0.0412164	0.0222852	0.0212703
454.801	1.91262	1.97696	1.40813	1.36611	0.598972	0.629267	0.217428	0.22551	0.0860425	0.0839806	0.042291	0.0412468	0.0225296	0.021286
455.001	1.91306	1.97716	1.40872	1.36667	0.599372	0.629655	0.217353	0.225667	0.0857977	0.0840417	0.0417291	0.0412772	0.0221463	0.0213018
455.201	1.91377	1.97735	1.40907	1.36723	0.599764	0.630043	0.217255	0.225825	0.0857086	0.0841028	0.0414781	0.0413075	0.0219212	0.0213175
455.401	1.91361	1.97755	1.40918	1.3678	0.59964	0.63043	0.216568	0.225982	0.0854794	0.0841638	0.0409964	0.0413379	0.0213558	0.0213333
455.601	1.9135	1.97774	1.40947	1.36836	0.59963	0.630818	0.216168	0.22614	0.0854381	0.0842249	0.0404833	0.0413683	0.0207931	0.021349
455.801	1.91355	1.97793	1.40978	1.36892	0.599308	0.631205	0.216066	0.226297	0.0856751	0.0842859	0.0398331	0.0413987	0.0204361	0.0213648
456.001	1.91303	1.97812	1.41039	1.36948	0.599733	0.631593	0.216127	0.226454	0.0854757	0.084347	0.0397089	0.0414291	0.020233	0.0213806
456.201	1.91293	1.97831	1.41063	1.37004	0.600039	0.63198	0.21609	0.226612	0.0855239	0.0844081	0.0393073	0.0414595	0.0202294	0.0213963
456.401	1.91298	1.97851	1.41094	1.3706	0.600575	0.632367	0.215978	0.226769	0.0850647	0.0844691	0.0387696	0.0414899	0.0199017	0.0214121
456.601	1.91305	1.9787	1.41102	1.37116	0.600556	0.632754	0.216156	0.226927	0.0851096	0.0845302	0.0384811	0.0415203	0.0198456	0.0214278
456.801	1.91327	1.97889	1.41133	1.37172	0.601214	0.633141	0.216365	0.227084	0.0847457	0.0845912	0.0386053	0.0415507	0.0197955	0.0214436
457.001	1.91397	1.97908	1.41184	1.37228	0.601784	0.633528	0.216939	0.227241	0.0851394	0.0846523	0.0387878	0.0415811	0.0201237	0.0214593
457.201	1.91415	1.97927	1.41241	1.37284	0.602294	0.633915	0.217326	0.227399	0.0852574	0.0847133	0.0392432	0.0416115	0.0204144	0.0214751
457.401	1.91428	1.97946	1.41268	1.3734	0.602931	0.634302	0.218005	0.227556	0.0853773	0.0847743	0.0394977	0.0416419	0.0203183	0.0214908
457.601	1.91493	1.97964	1.41336	1.37395	0.603734	0.634688	0.218938	0.227713	0.0859118	0.0848354	0.039984	0.0416723	0.0206572	0.0215066
457.801	1.91537	1.97983	1.41439	1.37451	0.603771	0.635075	0.218977	0.22787	0.0859728	0.0848964	0.0399787	0.0417027	0.0199892	0.0215223
458.001	1.91527	1.98002	1.41512	1.37507	0.604582	0.635461	0.219233	0.228028	0.0860078	0.0849575	0.0400242	0.041733	0.0198285	0.0215381
458.201	1.91542	1.98021	1.4156	1.37562	0.604996	0.635848	0.219341	0.228185	0.08625	0.0850185	0.0401111	0.0417634	0.0198372	0.0215539
458.401	1.9153	1.98039	1.41631	1.37618	0.605438	0.636234	0.219484	0.228342	0.0860621	0.0850795	0.0406653	0.0417938	0.019696	0.0215696
458.601	1.91602	1.98058	1.41729	1.37674	0.606346	0.63662	0.219867	0.228499	0.0864242	0.0851406	0.0408498	0.0418242	0.0199408	0.0215854
458.801	1.91658	1.98077	1.41847	1.37729	0.607459	0.637006	0.219891	0.228657	0.0866248	0.0852016	0.0404853	0.0418546	0.0202954	0.0216011
459.001	1.91725	1.98095	1.41915	1.37785	0.607993	0.637392	0.219826	0.228814	0.0859831	0.0852626	0.0402168	0.041885	0.0203352	0.0216169
459.201	1.91756	1.98114	1.42008	1.3784	0.608467	0.637778	0.220405	0.228971	0.0858784	0.0853236	0.0403092	0.0419154	0.0205304	0.0216326
459.401	1.91754	1.98132	1.42086	1.37895	0.609116	0.638163	0.2204	0.229128	0.0857619	0.0853847	0.0405717	0.0419458	0.020268	0.0216484
459.601	1.9177	1.98151	1.4216	1.37951	0.608995	0.638549	0.220385	0.229285	0.0860073	0.0854457	0.0404471	0.0419762	0.0202196	0.0216641
459.801	1.91754	1.98169	1.42221	1.38006	0.6096	0.638934	0.220464	0.229442	0.0860953	0.0855067	0.0399196	0.0420065	0.0202806	0.0216799
460.001	1.91739	1.98187	1.42216	1.38061	0.610225	0.63932	0.220278	0.2296	0.0863201	0.0855677	0.0398838	0.0420369	0.0205258	0.0216957
460.201	1.91717	1.98206	1.42259	1.38116	0.610321	0.639705	0.220145	0.229757	0.0865677	0.0856287	0.039699	0.0420673	0.0206397	0.0217114
460.401	1.91719	1.98224	1.42273	1.38171	0.610551	0.64009	0.220117	0.229914	0.0865239	0.0856898	0.0397606	0.0420977	0.0206394	0.0217272
460.601	1.91756	1.98242	1.42313	1.38227	0.610703	0.640475	0.220447	0.230071	0.0864441	0.0857508	0.0396338	0.0421281	0.0210008	0.0217429
460.801	1.91753	1.9826	1.42324	1.38282	0.611102	0.64086	0.220595	0.230228	0.0863899	0.0858118	0.0395148	0.0421585	0.0210364	0.0217587
461.001	1.91773	1.98278	1.4234	1.38337	0.611304	0.641245	0.220989	0.230385	0.0864828	0.0858728	0.0392369	0.0421889	0.0211069	0.0217744
461.201	1.91741	1.98296	1.42325	1.38392	0.611455	0.64163	0.220972	0.230542	0.0862274	0.0859338	0.0392641	0.0422193	0.0204411	0.0217902
461.401	1.9174	1.98314	1.42369	1.38446	0.611812	0.642014	0.221271	0.230699	0.0862557	0.0859948	0.0388685	0.0422496	0.0201669	0.0218059
461.601	1.91729	1.98332	1.42415	1.38501	0.612184	0.642399	0.221249	0.230856	0.0863373	0.0860558	0.0384641	0.04228	0.0200913	0.0218217
461.801	1.91711	1.9835	1.42419	1.38556	0.612389	0.642783	0.221232	0.231013	0.086135	0.0861168	0.0379895	0.0423104	0.0195294	0.0218374
462.001	1.91681	1.98368	1.42455	1.38611	0.612667	0.643168	0.221037	0.23117	0.085991	0.0861778	0.0378543	0.0423408	0.0194886	0.0218532
462.201	1.91705	1.98386	1.42462	1.38666	0.612814	0.643552	0.220814	0.231327	0.0856742	0.0862388	0.037916	0.0423712	0.0190419	0.0218689
462.401	1.91724	1.98404	1.4252	1.3872	0.613205	0.643936	0.221462	0.231484	0.0859262	0.0862998	0.0381348	0.0424016	0.0193277	0.0218847
462.601	1.91825	1.98422	1.42594	1.38775	0.614103	0.64432	0.221413	0.231641	0.0862991	0.0863608	0.0381367	0.0424319	0.0194176	0.0219005
462.801	1.91879	1.98439	1.42677	1.3883	0.614401	0.644704	0.221029	0.231798	0.0862256	0.0864218	0.0381611	0.0424623	0.019927	0.0219162
463.001	1.91961	1.98457	1.42775	1.38884	0.615373	0.645088	0.221788	0.231955	0.0862048	0.0864828	0.0387409	0.0424927	0.0201036	0.021932
463.201	1.91968	1.98475	1.42832	1.38939	0.615844	0.645471	0.222396	0.232112	0.0861857	0.0865438	0.0391666	0.0425231	0.0193618	0.0219477
463.401	1.9198	1.98492	1.42905	1.38993	0.6165	0.645855	0.222307	0.232268	0.0864426	0.0866048	0.0395106	0.0425535	0.0193113	0.0219635
463.601	1.92003	1.9851	1.4293	1.39048	0.616681	0.646239	0.222473	0.232425	0.0868603	0.0866658	0.0394454	0.0425839	0.0190826	0.0219792
463.801	1.92009	1.98527	1.43002	1.39102	0.617446	0.646622	0.222265	0.232582	0.0868308	0.0867267	0.0398612	0.0426142	0.0192852	0.021995
464.001	1.92007	1.98545	1.43044	1.39157	0.617926	0.647005	0.222524	0.232739	0.0869097	0.0867877	0.0400971	0.0426446	0.0196086	0.0220107
464.201	1.9206	1.98562	1.43146	1.39211	0.618076	0.647388	0.222884	0.232896	0.0866862	0.0868487	0.0405908	0.042675	0.0199039	0.0220265
464.401	1.92092	1.98579	1.43183	1.39265	0.618846	0.647772	0.223034	0.233053	0.0864911	0.0869097	0.0410094	0.0427054	0.0205568	0.0220422
464.601	1.9211	1.98597	1.43252	1.39319	0.619246	0.648155	0.223368	0.233209	0.0862765	0.0869707	0.0408821	0.0427358	0.021074	0.022058
464.801	1.92131	1.98614	1.43253	1.39374	0.619236	0.648537	0.223749	0.233366	0.0863578	0.0870316	0.0404988	0.0427661	0.0212396	0.0220737
465.001	1.92115	1.98631	1.43284	1.39428	0.619176	0.64892	0.223336	0.233523	0.0857012	0.0870926	0.0399287	0.0427965	0.0210869	0.0220895
465.201	1.92103	1.98649	1.43311	1.39482	0.619301	0.649303	0.223558	0.23368	0.0857084	0.0871536	0.0395597	0.0428269	0.0208494	0.0221052
465.401	1.92043	1.98666	1.43386	1.39536	0.619305	0.649686	0.22345	0.233837	0.0858685	0.0872146	0.0388905	0.0428573	0.0208714	0.022121
465.601	1.92068	1.98683	1.43437	1.3959	0.61968	0.650068	0.223827	0.233993	0.0860259	0.0872755	0.0392873	0.0428877	0.0206925	0.0221368
465.801	1.92094	1.987	1.43499	1.39644	0.620233	0.65045	0.224545	0.23415	0.0862478	0.0873365	0.0397015	0.042918	0.0202456	0.0221525
466.001	1.92142	1.98717	1.43583	1.39698	0.620453	0.650833	0.224783	0.234307	0.0868131	0.0873975	0.0402431	0.0429484	0.0198247	0.0221683
466.201	1.92225	1.98734	1.43638	1.39752	0.621148	0.651215	0.225591	0.234463	0.0873489	0.0874584	0.0409696	0.0429788	0.0200838	0.022184
466.401	1.92267	1.98751	1.43745	1.39805	0.621833	0.651597	0.225914	0.23462	0.0881056	0.0875194	0.0412932	0.0430092	0.0202715	0.0221998
466.601	1.92287	1.98768	1.43815	1.39859	0.622065	0.651979	0.22585	0.234777	0.088577	0.0875803	0.0413841	0.0430396	0.0200292	0.0222155
466.801	1.92345	1.98785	1.43901	1.39913	0.622676	0.652361	0.226061	0.234933	0.0888025	0.0876413	0.0419759	0.0430699	0.0201764	0.0222313
467.001	1.92393	1.98802	1.43958	1.39967	0.623868	0.652743	0.226904	0.23509	0.0894121	0.0877023	0.0429679	0.0431003	0.0200371	0.022247
467.201	1.92446	1.98818	1.43985	1.4002	0.624114	0.653124	0.227203	0.235247	0.0896652	0.0877632	0.0433805	0.0431307	0.0196788	0.0222628
467.401	1.92519	1.98835	1.44064	1.40074	0.625137	0.653506	0.227791	0.235403	0.0902711	0.0878242	0.0441561	0.0431611	0.0204676	0.0222785
467.601	1.92543	1.98852	1.44093	1.40128	0.625665	0.653887	0.22751	0.23556	0.0902646	0.0878851	0.0443423	0.0431914	0.0203833	0.0222943
467.801	1.92595	1.98869	1.44193	1.40181	0.626073	0.654269	0.227595	0.235716	0.0900519	0.0879461	0.0443975	0.0432218	0.0207746	0.02231
468.001	1.92618	1.98885	1.44261	1.40235	0.62686	0.65465	0.228316	0.235873	0.0900301	0.088007	0.0444199	0.0432522	0.0214864	0.0223258
468.201	1.92641	1.98902	1.443	1.40288	0.626906	0.655031	0.228577	0.23603	0.0896532	0.088068	0.0441301	0.0432826	0.0219077	0.0223415
468.401	1.92683	1.98918	1.44337	1.40341	0.627509	0.655412	0.22858	0.236186	0.0895835	0.0881289	0.0438283	0.0433129	0.0222196	0.0223573
468.601	1.92664	1.98935	1.4436	1.40395	0.627212	0.655793	0.228598	0.236343	0.089087	0.0881898	0.0430199	0.0433433	0.0218629	0.022373
468.801	1.92635	1.98951	1.44363	1.40448	0.627178	0.656174	0.228309	0.236499	0.0884522	0.0882508	0.0425174	0.0433737	0.0218004	0.0223888
469.001	1.9253	1.98968	1.44379	1.40501	0.627262	0.656555	0.227838	0.236656	0.0879046	0.0883117	0.0413432	0.0434041	0.0213297	0.0224045
469.201	1.9251	1.98984	1.44392	1.40555	0.627216	0.656936	0.228242	0.236812	0.0876411	0.0883727	0.041189	0.0434344	0.020814	0.0224203
469.401	1.92526	1.99001	1.44441	1.40608	0.62765	0.657316	0.228335	0.236969	0.0878118	0.0884336	0.0410717	0.0434648	0.0203281	0.022436
469.601	1.92577	1.99017	1.44478	1.40661	0.627963	0.657697	0.228837	0.237125	0.0875379	0.0884945	0.0411228	0.0434952	0.0200037	0.0224518
469.801	1.92597	1.99033	1.44513	1.40714	0.628342	0.658077	0.228662	0.237281	0.087363	0.0885555	0.0408752	0.0435256	0.0197192	0.0224676
470.001	1.92607	1.9905	1.44542	1.40767	0.628695	0.658457	0.228475	0.237438	0.0871496	0.0886164	0.0405646	0.0435559	0.0195272	0.0224833
470.201	1.92657	1.99066	1.4459	1.4082	0.629527	0.658837	0.228253	0.237594	0.0873482	0.0886773	0.0405958	0.0435863	0.0201113	0.0224991
470.401	1.9264	1.99082	1.44648	1.40873	0.629694	0.659217	0.227992	0.237751	0.0872396	0.0887382	0.0399897	0.0436167	0.019935	0.0225148
470.601	1.92665	1.99098	1.44696	1.40926	0.629877	0.659597	0.228138	0.237907	0.0875366	0.0887992	0.0407528	0.043647	0.019999	0.0225306
470.801	1.92751	1.99114	1.44734	1.40979	0.630597	0.659977	0.228678	0.238063	0.0879123	0.0888601	0.0413621	0.0436774	0.0205135	0.0225463
471.001	1.92804	1.9913	1.44775	1.41032	0.631407	0.660357	0.229049	0.23822	0.0884069	0.088921	0.0417434	0.0437078	0.0207421	0.0225621
471.201	1.92869	1.99146	1.44852	1.41085	0.631702	0.660737	0.228927	0.238376	0.0888955	0.0889819	0.0419573	0.0437382	0.0211417	0.0225778
471.401	1.92908	1.99162	1.44936	1.41137	0.632474	0.661116	0.229239	0.238532	0.0892652	0.0890428	0.0425058	0.0437685	0.0216978	0.0225936
471.601	1.92937	1.99178	1.44979	1.4119	0.632524	0.661496	0.229115	0.238689	0.0895279	0.0891037	0.0425185	0.0437989	0.021896	0.0226093
471.801	1.92964	1.99194	1.45099	1.41243	0.632425	0.661875	0.229595	0.238845	0.0895979	0.0891647	0.0426524	0.0438293	0.0222839	0.0226251
472.001	1.92959	1.9921	1.45202	1.41296	0.632805	0.662254	0.229962	0.239001	0.0896354	0.0892256	0.042712	0.0438596	0.0220368	0.0226408
472.201	1.93016	1.99226	1.45268	1.41348	0.633221	0.662633	0.230394	0.239158	0.0899158	0.0892865	0.0427606	0.04389	0.0218771	0.0226566
472.401	1.93078	1.99242	1.4538	1.41401	0.633871	0.663012	0.231158	0.239314	0.090255	0.0893474	0.0434727	0.0439204	0.0217167	0.0226723
472.601	1.93052	1.99257	1.45436	1.41453	0.634078	0.663391	0.231516	0.23947	0.0900719	0.0894083	0.0433639	0.0439507	0.0215753	0.0226881
472.801	1.93057	1.99273	1.45501	1.41506	0.634846	0.66377	0.232008	0.239626	0.0903384	0.0894692	0.0434639	0.0439811	0.0221748	0.0227038
473.001	1.93068	1.99289	1.4555	1.41558	0.635365	0.664149	0.232585	0.239783	0.0905392	0.0895301	0.0432697	0.0440115	0.0223578	0.0227196
473.201	1.93097	1.99304	1.45577	1.4161	0.635447	0.664528	0.232813	0.239939	0.0901662	0.089591	0.0434187	0.0440418	0.0221013	0.0227353
473.401	1.93141	1.9932	1.45623	1.41663	0.635758	0.664906	0.232914	0.240095	0.0900449	0.0896519	0.0428617	0.0440722	0.0218902	0.0227511
473.601	1.93118	1.99336	1.45669	1.41715	0.63574	0.665285	0.232425	0.240251	0.0893113	0.0897128	0.0424516	0.0441026	0.0217706	0.0227668
473.801	1.93136	1.99351	1.45697	1.41767	0.636148	0.665663	0.231944	0.240407	0.0889567	0.0897737	0.0422076	0.0441329	0.0216077	0.0227826
474.001	1.93097	1.99367	1.45707	1.4182	0.636508	0.666041	0.231763	0.240563	0.0884474	0.0898346	0.0416709	0.0441633	0.0211851	0.0227983
474.201	1.93148	1.99382	1.45732	1.41872	0.636928	0.666419	0.232003	0.24072	0.0888496	0.0898955	0.0415737	0.0441937	0.0214009	0.0228141
474.401	1.93097	1.99397	1.45751	1.41924	0.636808	0.666797	0.232271	0.240876	0.0885261	0.0899564	0.0408923	0.044224	0.021242	0.0228298
474.601	1.93158	1.99413	1.45808	1.41976	0.63788	0.667175	0.233085	0.241032	0.0891642	0.0900172	0.0413252	0.0442544	0.0213808	0.0228456
474.801	1.93157	1.99428	1.45829	1.42028	0.638315	0.667553	0.233698	0.241188	0.0889697	0.0900781	0.0412402	0.0442848	0.0211908	0.0228613
475.001	1.93174	1.99444	1.45869	1.4208	0.638909	0.667931	0.233098	0.241344	0.0891316	0.090139	0.0413222	0.0443151	0.020819	0.0228771
475.201	1.93115	1.99459	1.45904	1.42132	0.638534	0.668309	0.232435	0.2415	0.0888469	0.0901999	0.0411485	0.0443455	0.0206074	0.0228928
475.401	1.93102	1.99474	1.45941	1.42184	0.63899	0.668686	0.232744	0.241656	0.0886288	0.0902608	0.0415625	0.0443759	0.020622	0.0229086
475.601	1.93098	1.99489	1.45986	1.42236	0.639449	0.669064	0.23294	0.241812	0.0887557	0.0903217	0.0420063	0.0444062	0.020842	0.0229243
475.801	1.93061	1.99504	1.46026	1.42288	0.639574	0.669441	0.232864	0.241968	0.0884229	0.0903825	0.0423031	0.0444366	0.0202028	0.0229401
476.001	1.93117	1.99519	1.46108	1.4234	0.640595	0.669818	0.233031	0.242124	0.0889444	0.0904434	0.0423553	0.044467	0.0202348	0.0229558
476.201	1.93164	1.99535	1.46188	1.42391	0.641288	0.670195	0.233125	0.24228	0.0895863	0.0905043	0.0428883	0.0444973	0.0203192	0.0229716
476.401	1.93162	1.9955	1.46304	1.42443	0.641666	0.670572	0.233388	0.242436	0.0896153	0.0905652	0.0434703	0.0445277	0.0203624	0.0229873
476.601	1.93191	1.99565	1.46342	1.42495	0.642097	0.670949	0.23316	0.242592	0.0895687	0.090626	0.0432038	0.0445581	0.020735	0.0230031
476.801	1.93242	1.9958	1.46438	1.42546	0.642827	0.671326	0.233577	0.242748	0.0901143	0.0906869	0.0437937	0.0445884	0.0215744	0.0230188
477.001	1.93293	1.99595	1.46478	1.42598	0.643735	0.671703	0.233832	0.242904	0.0906282	0.0907478	0.0442003	0.0446188	0.0220835	0.0230346
477.201	1.9333	1.99609	1.46561	1.4265	0.644112	0.672079	0.234257	0.24306	0.0912375	0.0908086	0.0446174	0.0446491	0.0224574	0.0230503
477.401	1.93348	1.99624	1.4662	1.42701	0.64458	0.672456	0.234398	0.243216	0.0917393	0.0908695	0.0445715	0.0446795	0.0227598	0.0230661
477.601	1.93391	1.99639	1.46703	1.42753	0.644821	0.672832	0.234448	0.243372	0.0918892	0.0909303	0.0449707	0.0447099	0.023127	0.0230818
477.801	1.93425	1.99654	1.46685	1.42804	0.64531	0.673209	0.234596	0.243528	0.0919529	0.0909912	0.0447024	0.0447402	0.0228994	0.0230976
478.001	1.93447	1.99669	1.46695	1.42855	0.645688	0.673585	0.234843	0.243683	0.0921813	0.0910521	0.0444162	0.0447706	0.0232895	0.0231133
478.201	1.93466	1.99683	1.46719	1.42907	0.646154	0.673961	0.235442	0.243839	0.092492	0.0911129	0.0442093	0.0448009	0.0234609	0.0231291
478.401	1.93475	1.99698	1.46799	1.42958	0.64682	0.674337	0.236165	0.243995	0.0927276	0.0911738	0.0442336	0.0448313	0.0234947	0.0231448
478.601	1.93556	1.99713	1.46844	1.43009	0.647504	0.674713	0.237138	0.244151	0.0931889	0.0912346	0.0444619	0.0448617	0.0239058	0.0231606
478.801	1.93565	1.99727	1.46883	1.43061	0.647901	0.675089	0.237334	0.244307	0.0935625	0.0912955	0.044324	0.044892	0.0236411	0.0231763
479.001	1.93599	1.99742	1.46916	1.43112	0.648233	0.675465	0.236908	0.244463	0.0933923	0.0913563	0.0438926	0.0449224	0.0235288	0.0231921
479.201	1.93532	1.99757	1.46916	1.43163	0.647977	0.67584	0.236889	0.244618	0.0927052	0.0914172	0.0431151	0.0449527	0.0232341	0.0232078
479.401	1.9355	1.99771	1.46963	1.43214	0.648499	0.676216	0.237447	0.244774	0.0929416	0.091478	0.0431984	0.0449831	0.0232895	0.0232236
479.601	1.93551	1.99786	1.46994	1.43265	0.648549	0.676591	0.237836	0.24493	0.0929059	0.0915388	0.0431242	0.0450135	0.0228727	0.0232393
479.801	1.93533	1.998	1.47013	1.43316	0.648593	0.676966	0.237443	0.245086	0.0926625	0.0915997	0.042754	0.0450438	0.0226202	0.0232551
480.001	1.93553	1.99815	1.47141	1.43367	0.649084	0.677342	0.23704	0.245241	0.092963	0.0916605	0.0424555	0.0450742	0.0226321	0.0232708
480.201	1.93562	1.99829	1.47161	1.43418	0.649544	0.677717	0.236795	0.245397	0.0922092	0.0917214	0.0425784	0.0451045	0.0221486	0.0232866
480.401	1.93574	1.99843	1.47216	1.43469	0.649838	0.678092	0.236847	0.245553	0.0914999	0.0917822	0.0425074	0.0451349	0.0220049	0.0233023
480.601	1.93646	1.99858	1.47237	1.4352	0.65023	0.678467	0.236675	0.245709	0.0914529	0.091843	0.0422064	0.0451652	0.0217078	0.0233181
480.801	1.937	1.99872	1.47354	1.43571	0.650731	0.678842	0.236756	0.245864	0.0913241	0.0919039	0.0425924	0.0451956	0.0214394	0.0233338
481.001	1.9376	1.99886	1.47456	1.43622	0.652019	0.679216	0.23721	0.24602	0.0919547	0.0919647	0.0430351	0.045226	0.0214497	0.0233496
481.201	1.93819	1.999	1.47595	1.43672	0.652586	0.679591	0.237629	0.246176	0.0926886	0.0920255	0.0436279	0.0452563	0.0219003	0.0233653
481.401	1.93839	1.99914	1.47629	1.43723	0.652897	0.679965	0.237452	0.246331	0.0925258	0.0920863	0.0432734	0.0452867	0.0220234	0.0233811
481.601	1.93939	1.99929	1.47699	1.43774	0.653684	0.68034	0.237814	0.246487	0.0924947	0.0921472	0.0441987	0.045317	0.022374	0.0233968
481.801	1.93977	1.99943	1.47728	1.43824	0.654682	0.680714	0.238015	0.246642	0.0928859	0.092208	0.0444102	0.0453474	0.0223955	0.0234126
482.001	1.94033	1.99957	1.47782	1.43875	0.655439	0.681088	0.238492	0.246798	0.0933102	0.0922688	0.0446715	0.0453777	0.0227025	0.0234283
482.201	1.94129	1.99971	1.47867	1.43925	0.656161	0.681463	0.239155	0.246954	0.0936637	0.0923296	0.0450698	0.0454081	0.0230561	0.0234441
482.401	1.94172	1.99985	1.47905	1.43976	0.656734	0.681837	0.239634	0.247109	0.0940373	0.0923904	0.045537	0.0454384	0.0234538	0.0234598
482.601	1.94235	1.99999	1.47971	1.44026	0.657084	0.682211	0.240423	0.247265	0.0943428	0.0924513	0.0456911	0.0454688	0.0245584	0.0234756
482.801	1.9426	2.00013	1.48072	1.44077	0.657756	0.682584	0.240791	0.24742	0.0949916	0.0925121	0.0458536	0.0454991	0.0248446	0.0234913
483.001	1.94232	2.00027	1.48074	1.44127	0.657664	0.682958	0.240728	0.247576	0.0947407	0.0925729	0.0459673	0.0455295	0.0247157	0.0235071
483.201	1.94195	2.00041	1.48093	1.44178	0.657591	0.683332	0.240766	0.247731	0.0949157	0.0926337	0.0453612	0.0455599	0.0247927	0.0235228
483.401	1.94178	2.00054	1.48126	1.44228	0.658011	0.683705	0.240975	0.247887	0.0950936	0.0926945	0.0457212	0.0455902	0.0253782	0.0235386
483.601	1.94204	2.00068	1.4816	1.44278	0.658186	0.684079	0.241373	0.248042	0.0952301	0.0927553	0.0457408	0.0456206	0.0255317	0.0235543
483.801	1.94177	2.00082	1.48206	1.44328	0.65852	0.684452	0.241103	0.248198	0.0948348	0.0928161	0.0458582	0.0456509	0.0262184	0.0235701
484.001	1.94141	2.00096	1.48202	1.44378	0.658507	0.684825	0.2408	0.248353	0.0943908	0.0928769	0.0458658	0.0456813	0.0258903	0.0235858
484.201	1.9412	2.00109	1.48177	1.44429	0.658776	0.685198	0.240387	0.248509	0.0940346	0.0929377	0.0456456	0.0457116	0.0259021	0.0236016
484.401	1.94102	2.00123	1.48236	1.44479	0.658511	0.685571	0.240171	0.248664	0.0939343	0.0929985	0.0451092	0.045742	0.0255949	0.0236173
484.601	1.94127	2.00137	1.48319	1.44529	0.658878	0.685944	0.24005	0.248819	0.0940769	0.0930593	0.0452903	0.0457723	0.0254524	0.023633
484.801	1.94072	2.0015	1.48425	1.44579	0.658916	0.686317	0.239861	0.248975	0.0940248	0.0931201	0.0451404	0.0458027	0.0249278	0.0236488
485.001	1.94062	2.00164	1.48481	1.44629	0.659186	0.68669	0.239828	0.24913	0.0939974	0.0931809	0.0444395	0.045833	0.0245082	0.0236645
485.201	1.94045	2.00177	1.48498	1.44679	0.658766	0.687063	0.239649	0.249286	0.0940789	0.0932417	0.0442522	0.0458634	0.0243726	0.0236803
485.401	1.94018	2.00191	1.4846	1.44729	0.658534	0.687435	0.239297	0.249441	0.0935656	0.0933025	0.0435367	0.0458937	0.0233775	0.023696
485.601	1.94061	2.00204	1.48543	1.44778	0.659484	0.687808	0.239566	0.249596	0.0939157	0.0933633	0.0444372	0.0459241	0.0231549	0.0237118
485.801	1.9408	2.00218	1.48542	1.44828	0.65929	0.68818	0.239195	0.249752	0.0939803	0.0934241	0.0439513	0.0459544	0.0223399	0.0237275
486.001	1.94084	2.00231	1.48595	1.44878	0.659687	0.688552	0.239504	0.249907	0.0939528	0.0934848	0.044207	0.0459848	0.0220422	0.0237433
486.201	1.94096	2.00245	1.48644	1.44928	0.659981	0.688924	0.239931	0.250062	0.0940734	0.0935456	0.0440272	0.0460151	0.021969	0.023759
486.401	1.94078	2.00258	1.48684	1.44978	0.660286	0.689296	0.240502	0.250218	0.093895	0.0936064	0.0441735	0.0460455	0.0218631	0.0237748
486.601	1.94122	2.00271	1.48815	1.45027	0.660564	0.689668	0.241449	0.250373	0.0939136	0.0936672	0.0446164	0.0460758	0.0224655	0.0237905
486.801	1.94185	2.00285	1.48933	1.45077	0.66147	0.69004	0.242464	0.250528	0.0946386	0.093728	0.0451448	0.0461061	0.022674	0.0238063
487.001	1.94221	2.00298	1.4895	1.45126	0.662167	0.690412	0.242999	0.250683	0.0948853	0.0937887	0.045524	0.0461365	0.022651	0.023822
487.201	1.94253	2.00311	1.48983	1.45176	0.662577	0.690784	0.243319	0.250839	0.0945945	0.0938495	0.0453513	0.0461668	0.0227816	0.0238378
487.401	1.9428	2.00324	1.49048	1.45225	0.663271	0.691155	0.243786	0.250994	0.0945103	0.0939103	0.0456158	0.0461972	0.0228025	0.0238535
487.601	1.94372	2.00337	1.49114	1.45275	0.663955	0.691527	0.244139	0.251149	0.0945253	0.0939711	0.0455642	0.0462275	0.022949	0.0238693
487.801	1.94373	2.00351	1.49125	1.45324	0.664027	0.691898	0.244484	0.251304	0.0937136	0.0940318	0.0456245	0.0462579	0.023028	0.023885
488.001	1.94406	2.00364	1.49146	1.45374	0.66479	0.692269	0.2445	0.251459	0.094085	0.0940926	0.0450907	0.0462882	0.023018	0.0239008
488.201	1.9447	2.00377	1.49232	1.45423	0.665933	0.69264	0.244606	0.251615	0.0945919	0.0941534	0.0455477	0.0463186	0.023664	0.0239165
488.401	1.94541	2.0039	1.49279	1.45472	0.66662	0.693011	0.245058	0.25177	0.0942679	0.0942141	0.0459549	0.0463489	0.0241593	0.0239323
488.601	1.94559	2.00403	1.49343	1.45522	0.667561	0.693382	0.245173	0.251925	0.0939185	0.0942749	0.0460833	0.0463793	0.0246161	0.023948
488.801	1.94538	2.00416	1.49364	1.45571	0.667861	0.693753	0.245018	0.25208	0.0941278	0.0943356	0.045757	0.0464096	0.024485	0.0239637
489.001	1.94543	2.00429	1.49362	1.4562	0.668058	0.694124	0.244788	0.252235	0.0939127	0.0943964	0.0454886	0.0464399	0.0242831	0.0239795
489.201	1.94505	2.00442	1.49357	1.45669	0.668262	0.694495	0.244072	0.25239	0.0941312	0.0944572	0.0456617	0.0464703	0.024072	0.0239952
489.401	1.94463	2.00455	1.49346	1.45718	0.668684	0.694865	0.243059	0.252545	0.093884	0.0945179	0.0449398	0.0465006	0.0234103	0.024011
489.601	1.94459	2.00467	1.49411	1.45767	0.6696	0.695236	0.242862	0.2527	0.0942452	0.0945787	0.0455883	0.046531	0.0233489	0.0240267
489.801	1.94465	2.0048	1.4942	1.45816	0.6698	0.695606	0.242703	0.252855	0.0945911	0.0946394	0.0451032	0.0465613	0.0235232	0.0240425
490.001	1.94399	2.00493	1.4946	1.45865	0.670246	0.695976	0.24272	0.25301	0.0945657	0.0947002	0.0449046	0.0465917	0.0230949	0.0240582
490.201	1.94365	2.00506	1.49476	1.45914	0.670138	0.696346	0.242728	0.253165	0.0947895	0.0947609	0.0444212	0.046622	0.0229625	0.024074
490.401	1.94387	2.00518	1.49544	1.45963	0.669896	0.696716	0.24295	0.25332	0.0946283	0.0948217	0.0444321	0.0466523	0.0232313	0.0240897
490.601	1.94408	2.00531	1.49671	1.46012	0.670544	0.697086	0.243536	0.253475	0.0949794	0.0948824	0.0449265	0.0466827	0.0235518	0.0241055
490.801	1.9442	2.00544	1.4975	1.46061	0.670737	0.697456	0.243921	0.25363	0.0951485	0.0949431	0.0448328	0.046713	0.0233263	0.0241212
491.001	1.94386	2.00556	1.4972	1.4611	0.670645	0.697826	0.243998	0.253785	0.0951026	0.0950039	0.0443387	0.0467434	0.0227619	0.024137
491.201	1.9435	2.00569	1.49733	1.46159	0.670673	0.698196	0.24386	0.25394	0.0943581	0.0950646	0.0439037	0.0467737	0.0219358	0.0241527
491.401	1.94332	2.00582	1.49782	1.46207	0.671075	0.698565	0.243936	0.254095	0.0941968	0.0951254	0.0436201	0.0468041	0.0216733	0.0241684
491.601	1.94412	2.00594	1.49833	1.46256	0.671455	0.698935	0.244531	0.25425	0.094224	0.0951861	0.0437606	0.0468344	0.0217243	0.0241842
491.801	1.94417	2.00607	1.49901	1.46305	0.671886	0.699304	0.245274	0.254405	0.0938951	0.0952468	0.043665	0.0468647	0.0214798	0.0241999
492.001	1.94422	2.00619	1.49958	1.46353	0.672228	0.699673	0.245273	0.25456	0.0937069	0.0953076	0.0436271	0.0468951	0.0212473	0.0242157
492.201	1.94454	2.00632	1.50042	1.46402	0.672851	0.700043	0.245686	0.254715	0.0937906	0.0953683	0.044369	0.0469254	0.021801	0.0242314
492.401	1.94503	2.00644	1.50162	1.4645	0.67381	0.700412	0.246664	0.25487	0.0940673	0.095429	0.0447673	0.0469558	0.0225396	0.0242472
492.601	1.94539	2.00656	1.50204	1.46499	0.674344	0.700781	0.246876	0.255025	0.0944813	0.0954897	0.0444839	0.0469861	0.0230183	0.0242629
492.801	1.94553	2.00669	1.50246	1.46547	0.674684	0.70115	0.247144	0.25518	0.0952532	0.0955505	0.0446053	0.0470164	0.0231198	0.0242787
493.001	1.94555	2.00681	1.5031	1.46596	0.675172	0.701518	0.247368	0.255334	0.0954226	0.0956112	0.0447974	0.0470468	0.023145	0.0242944
493.201	1.94606	2.00693	1.50383	1.46644	0.675843	0.701887	0.247136	0.255489	0.0957918	0.0956719	0.0448374	0.0470771	0.0229391	0.0243102
493.401	1.94654	2.00706	1.50408	1.46692	0.676619	0.702256	0.247239	0.255644	0.096188	0.0957326	0.0451837	0.0471074	0.0231938	0.0243259
493.601	1.94733	2.00718	1.50508	1.46741	0.677508	0.702624	0.247447	0.255799	0.0969067	0.0957933	0.045762	0.0471378	0.0235998	0.0243417
493.801	1.94792	2.0073	1.50556	1.46789	0.677726	0.702992	0.247343	0.255954	0.0975682	0.095854	0.0456228	0.0471681	0.0237827	0.0243574
494.001	1.94784	2.00742	1.50567	1.46837	0.677491	0.703361	0.247069	0.256108	0.0974419	0.0959148	0.0454002	0.0471985	0.0233108	0.0243731
494.201	1.948	2.00755	1.50661	1.46885	0.678035	0.703729	0.247339	0.256263	0.0979024	0.0959755	0.0454376	0.0472288	0.0238307	0.0243889
494.401	1.94872	2.00767	1.50776	1.46933	0.678527	0.704097	0.247845	0.256418	0.0980237	0.0960362	0.0455658	0.0472591	0.0240032	0.0244046
494.601	1.94905	2.00779	1.50864	1.46981	0.679541	0.704465	0.248337	0.256573	0.0980399	0.0960969	0.0457248	0.0472895	0.0241105	0.0244204
494.801	1.94901	2.00791	1.50875	1.4703	0.679567	0.704833	0.248773	0.256727	0.0978733	0.0961576	0.0455751	0.0473198	0.0243064	0.0244361
495.001	1.94896	2.00803	1.50813	1.47078	0.680002	0.705201	0.248971	0.256882	0.0976009	0.0962183	0.0451802	0.0473501	0.0241304	0.0244519
495.201	1.94846	2.00815	1.50806	1.47126	0.679836	0.705568	0.248703	0.257037	0.0967075	0.096279	0.0449573	0.0473805	0.0238429	0.0244676
495.401	1.94843	2.00827	1.50837	1.47173	0.680043	0.705936	0.248737	0.257191	0.0964286	0.0963397	0.0449407	0.0474108	0.0236774	0.0244834
495.601	1.94885	2.00839	1.50885	1.47221	0.680266	0.706304	0.248991	0.257346	0.0962972	0.0964004	0.0449375	0.0474411	0.0234435	0.0244991
495.801	1.94851	2.00851	1.50922	1.47269	0.680372	0.706671	0.248981	0.257501	0.0958138	0.0964611	0.0444435	0.0474715	0.0230621	0.0245149
496.001	1.94836	2.00863	1.50918	1.47317	0.680357	0.707038	0.249072	0.257655	0.0954305	0.0965218	0.0444506	0.0475018	0.0227717	0.0245306
496.201	1.94831	2.00875	1.50976	1.47365	0.681028	0.707406	0.249312	0.25781	0.0956751	0.0965825	0.0443957	0.0475321	0.0232859	0.0245463
496.401	1.94891	2.00886	1.51021	1.47413	0.68175	0.707773	0.249767	0.257965	0.0961191	0.0966432	0.0445397	0.0475625	0.0233836	0.0245621
496.601	1.94916	2.00898	1.51008	1.4746	0.681842	0.70814	0.249642	0.258119	0.0961872	0.0967039	0.0443005	0.0475928	0.0236343	0.0245778
496.801	1.94933	2.0091	1.51061	1.47508	0.68201	0.708507	0.249693	0.258274	0.0960362	0.0967646	0.0444442	0.0476231	0.0236606	0.0245936
497.001	1.94966	2.00922	1.51083	1.47556	0.682589	0.708873	0.249858	0.258428	0.0960461	0.0968252	0.0450128	0.0476535	0.0233935	0.0246093
497.201	1.95066	2.00934	1.51111	1.47603	0.682891	0.70924	0.24976	0.258583	0.0961959	0.0968859	0.0453289	0.0476838	0.0232752	0.0246251
497.401	1.9506	2.00945	1.51153	1.47651	0.683724	0.709607	0.250044	0.258737	0.0964979	0.0969466	0.0458152	0.0477141	0.0237466	0.0246408
497.601	1.95052	2.00957	1.51237	1.47698	0.684093	0.709973	0.249767	0.258892	0.0967187	0.0970073	0.0457714	0.0477445	0.0237817	0.0246566
497.801	1.95091	2.00969	1.51304	1.47746	0.684363	0.71034	0.250432	0.259046	0.0972239	0.097068	0.0462033	0.0477748	0.0236127	0.0246723
498.001	1.95076	2.0098	1.51359	1.47793	0.684747	0.710706	0.251078	0.259201	0.0973543	0.0971286	0.0461861	0.0478051	0.023694	0.024688
498.201	1.9504	2.00992	1.51428	1.47841	0.685447	0.711072	0.251481	0.259355	0.0976337	0.0971893	0.0464267	0.0478355	0.0239503	0.0247038
498.401	1.95038	2.01003	1.51482	1.47888	0.685871	0.711438	0.251935	0.25951	0.0976442	0.09725	0.0462422	0.0478658	0.0241942	0.0247195
498.601	1.95044	2.01015	1.51534	1.47935	0.686792	0.711805	0.251799	0.259664	0.0972742	0.0973107	0.0459075	0.0478961	0.0246621	0.0247353
498.801	1.95029	2.01026	1.51565	1.47983	0.68682	0.71217	0.251795	0.259819	0.0971787	0.0973713	0.0458615	0.0479264	0.0249119	0.024751
499.001	1.95006	2.01038	1.51558	1.4803	0.686544	0.712536	0.251238	0.259973	0.0967898	0.097432	0.0453433	0.0479568	0.0246859	0.0247668
499.201	1.94976	2.01049	1.51614	1.48077	0.686541	0.712902	0.251679	0.260127	0.0965158	0.0974927	0.0451871	0.0479871	0.0244267	0.0247825
499.401	1.95007	2.01061	1.51652	1.48124	0.687295	0.713268	0.25154	0.260282	0.0968307	0.0975533	0.044854	0.0480174	0.0238943	0.0247983
499.601	1.95018	2.01072	1.51656	1.48172	0.687605	0.713633	0.251226	0.260436	0.0964674	0.097614	0.0447351	0.0480478	0.023585	0.024814
499.801	1.95019	2.01083	1.51696	1.48219	0.687757	0.713999	0.251177	0.260591	0.0966232	0.0976746	0.0449625	0.0480781	0.0232186	0.0248297
500.001	1.95021	2.01095	1.51707	1.48266	0.688479	0.714364	0.251528	0.260745	0.0965246	0.0977353	0.0449997	0.0481084	0.0230291	0.0248455
500.201	1.94998	2.01106	1.5176	1.48313	0.688647	0.714729	0.251288	0.260899	0.0968023	0.097796	0.0445727	0.0481387	0.0228625	0.0248612
500.401	1.9508	2.01117	1.51765	1.4836	0.689288	0.715095	0.251651	0.261054	0.0972859	0.0978566	0.0448479	0.0481691	0.0228179	0.024877
500.601	1.95131	2.01129	1.51815	1.48407	0.689659	0.71546	0.251786	0.261208	0.0976891	0.0979173	0.0449612	0.0481994	0.0229997	0.0248927
500.801	1.95192	2.0114	1.51856	1.48454	0.689612	0.715825	0.251915	0.261362	0.0978472	0.0979779	0.045013	0.0482297	0.0226967	0.0249085
501.001	1.95259	2.01151	1.51873	1.48501	0.69023	0.716189	0.252653	0.261517	0.0984364	0.0980386	0.0456488	0.04826	0.0224691	0.0249242
501.201	1.95317	2.01162	1.51953	1.48547	0.690947	0.716554	0.253485	0.261671	0.0991514	0.0980992	0.0456868	0.0482904	0.0229044	0.02494
501.401	1.95315	2.01173	1.52061	1.48594	0.691939	0.716919	0.254138	0.261825	0.0997605	0.0981599	0.0462987	0.0483207	0.0234436	0.0249557
501.601	1.95365	2.01185	1.52147	1.48641	0.692275	0.717283	0.25436	0.261979	0.0997609	0.0982205	0.0467279	0.048351	0.0234754	0.0249714
501.801	1.95403	2.01196	1.52222	1.48688	0.692636	0.717648	0.25522	0.262134	0.100096	0.0982812	0.0474023	0.0483813	0.023905	0.0249872
502.001	1.95373	2.01207	1.52256	1.48734	0.692968	0.718012	0.255196	0.262288	0.0998835	0.0983418	0.0472043	0.0484117	0.0241894	0.0250029
502.201	1.95338	2.01218	1.52306	1.48781	0.693176	0.718377	0.255597	0.262442	0.099977	0.0984024	0.0473011	0.048442	0.0246697	0.0250187
502.401	1.95359	2.01229	1.52413	1.48828	0.693974	0.718741	0.255717	0.262596	0.0999361	0.0984631	0.0473113	0.0484723	0.0252819	0.0250344
502.601	1.9535	2.0124	1.52495	1.48874	0.694297	0.719105	0.25519	0.26275	0.0993307	0.0985237	0.0472106	0.0485026	0.0252435	0.0250502
502.801	1.95356	2.01251	1.52557	1.48921	0.694333	0.719469	0.254859	0.262905	0.0989857	0.0985843	0.047411	0.048533	0.0249695	0.0250659
503.001	1.95336	2.01262	1.52608	1.48967	0.694293	0.719833	0.255004	0.263059	0.0983365	0.098645	0.047484	0.0485633	0.0248945	0.0250816
503.201	1.95361	2.01273	1.52661	1.49014	0.694832	0.720197	0.255379	0.263213	0.098319	0.0987056	0.0472269	0.0485936	0.0245537	0.0250974
503.401	1.95379	2.01284	1.52635	1.4906	0.695226	0.72056	0.254506	0.263367	0.0979436	0.0987662	0.0468772	0.0486239	0.0237957	0.0251131
503.601	1.95351	2.01294	1.52646	1.49107	0.695104	0.720924	0.254325	0.263521	0.096999	0.0988269	0.0470571	0.0486543	0.0235663	0.0251289
503.801	1.95333	2.01305	1.52667	1.49153	0.695354	0.721288	0.254376	0.263675	0.0973556	0.0988875	0.0470035	0.0486846	0.0235061	0.0251446
504.001	1.95339	2.01316	1.52695	1.49199	0.695844	0.721651	0.254551	0.263829	0.0972005	0.0989481	0.046838	0.0487149	0.0234052	0.0251604
504.201	1.95331	2.01327	1.52716	1.49246	0.696282	0.722014	0.254304	0.263983	0.0974753	0.0990087	0.0467362	0.0487452	0.0230927	0.0251761
504.401	1.95405	2.01338	1.52684	1.49292	0.696913	0.722377	0.254497	0.264137	0.0978687	0.0990693	0.0467541	0.0487755	0.0227497	0.0251918
504.601	1.95433	2.01348	1.52715	1.49338	0.697248	0.722741	0.254534	0.264291	0.0981323	0.09913	0.0465389	0.0488059	0.0227985	0.0252076
504.801	1.95484	2.01359	1.52763	1.49384	0.697592	0.723104	0.254851	0.264445	0.0986613	0.0991906	0.0465762	0.0488362	0.0224961	0.0252233
505.001	1.95557	2.0137	1.52822	1.4943	0.698717	0.723467	0.255848	0.264599	0.0991005	0.0992512	0.0468715	0.0488665	0.022634	0.0252391
505.201	1.9558	2.0138	1.52893	1.49476	0.699092	0.723829	0.256181	0.264753	0.0992634	0.0993118	0.0464289	0.0488968	0.0228678	0.0252548
505.401	1.95654	2.01391	1.53007	1.49523	0.699638	0.724192	0.256504	0.264907	0.0997766	0.0993724	0.0472978	0.0489271	0.023236	0.0252706
505.601	1.95682	2.01402	1.53058	1.49569	0.699975	0.724555	0.257205	0.265061	0.0998433	0.099433	0.0475499	0.0489575	0.0236736	0.0252863
505.801	1.95718	2.01412	1.53072	1.49615	0.700351	0.724917	0.257597	0.265215	0.100199	0.0994936	0.0478967	0.0489878	0.0241437	0.025302
506.001	1.95727	2.01423	1.53091	1.49661	0.70061	0.72528	0.257713	0.265369	0.100127	0.0995542	0.0475251	0.0490181	0.0241072	0.0253178
506.201	1.95743	2.01433	1.53171	1.49706	0.701093	0.725642	0.258449	0.265523	0.100286	0.0996148	0.0473461	0.0490484	0.0245343	0.0253335
506.401	1.95793	2.01444	1.53262	1.49752	0.701887	0.726004	0.258627	0.265677	0.100411	0.0996754	0.0477238	0.0490787	0.0247077	0.0253493
506.601	1.95786	2.01454	1.53306	1.49798	0.70185	0.726367	0.258408	0.265831	0.099684	0.099736	0.0471644	0.0491091	0.024046	0.025365
506.801	1.95772	2.01465	1.53355	1.49844	0.701767	0.726729	0.258507	0.265985	0.099283	0.0997966	0.047	0.0491394	0.0236975	0.0253808
507.001	1.958	2.01475	1.53434	1.4989	0.701855	0.727091	0.259261	0.266139	0.0994217	0.0998572	0.0472212	0.0491697	0.0238445	0.0253965
507.201	1.95823	2.01486	1.53473	1.49936	0.702268	0.727453	0.258811	0.266293	0.0993278	0.0999178	0.0470469	0.0492	0.0237005	0.0254122
507.401	1.95812	2.01496	1.53454	1.49981	0.702588	0.727814	0.258655	0.266447	0.098806	0.0999784	0.0468684	0.0492303	0.0234458	0.025428
507.601	1.95769	2.01506	1.53487	1.50027	0.702374	0.728176	0.258428	0.2666	0.0984508	0.100039	0.0467372	0.0492606	0.02313	0.0254437
507.801	1.95781	2.01517	1.53526	1.50072	0.70328	0.728538	0.25847	0.266754	0.0987519	0.1001	0.0471972	0.049291	0.0231658	0.0254595
508.001	1.95767	2.01527	1.53547	1.50118	0.703659	0.728899	0.25798	0.266908	0.09821	0.10016	0.0474338	0.0493213	0.0227939	0.0254752
508.201	1.95755	2.01537	1.53551	1.50164	0.703744	0.72926	0.257757	0.267062	0.0982461	0.100221	0.0474622	0.0493516	0.0219236	0.0254909
508.401	1.95745	2.01547	1.5355	1.50209	0.703998	0.729622	0.257674	0.267216	0.0983622	0.100281	0.0473417	0.0493819	0.0216657	0.0255067
508.601	1.95748	2.01558	1.53589	1.50255	0.704841	0.729983	0.257796	0.267369	0.0984015	0.100342	0.0478608	0.0494122	0.022162	0.0255224
508.801	1.95756	2.01568	1.53648	1.503	0.704886	0.730344	0.25755	0.267523	0.098477	0.100403	0.0478051	0.0494425	0.0217919	0.0255382
509.001	1.95768	2.01578	1.53682	1.50345	0.705681	0.730705	0.258021	0.267677	0.098744	0.100463	0.047923	0.0494728	0.0219205	0.0255539
509.201	1.95761	2.01588	1.53704	1.50391	0.705877	0.731066	0.257825	0.267831	0.0988557	0.100524	0.0478384	0.0495032	0.0220125	0.0255697
509.401	1.95758	2.01598	1.53744	1.50436	0.706669	0.731427	0.258045	0.267984	0.0991187	0.100584	0.0481619	0.0495335	0.0224491	0.0255854
509.601	1.95754	2.01609	1.53746	1.50482	0.707247	0.731787	0.258262	0.268138	0.0988893	0.100645	0.0480349	0.0495638	0.0229334	0.0256011
509.801	1.95838	2.01619	1.5379	1.50527	0.707995	0.732148	0.25834	0.268292	0.0992937	0.100705	0.0480364	0.0495941	0.0233511	0.0256169
510.001	1.9588	2.01629	1.53842	1.50572	0.708501	0.732509	0.258986	0.268445	0.0995328	0.100766	0.0479196	0.0496244	0.024	0.0256326
510.201	1.95929	2.01639	1.5392	1.50617	0.70915	0.732869	0.259928	0.268599	0.0998834	0.100827	0.047865	0.0496547	0.0241414	0.0256484
510.401	1.9594	2.01649	1.53942	1.50662	0.709306	0.733229	0.260225	0.268753	0.100051	0.100887	0.048266	0.049685	0.0237321	0.0256641
510.601	1.95893	2.01659	1.53983	1.50707	0.709143	0.73359	0.260174	0.268906	0.0997848	0.100948	0.047742	0.0497153	0.0234907	0.0256798
510.801	1.95892	2.01669	1.54032	1.50753	0.709271	0.73395	0.260438	0.26906	0.0998509	0.101008	0.0480059	0.0497457	0.0237515	0.0256956
511.001	1.96009	2.01679	1.54199	1.50798	0.710226	0.73431	0.261336	0.269213	0.100514	0.101069	0.048793	0.049776	0.0246839	0.0257113
511.201	1.96058	2.01689	1.54235	1.50843	0.71084	0.73467	0.261303	0.269367	0.100684	0.101129	0.048671	0.0498063	0.0247786	0.0257271
511.401	1.96117	2.01698	1.54303	1.50888	0.711396	0.73503	0.262171	0.269521	0.101369	0.10119	0.0488785	0.0498366	0.0250235	0.0257428
511.601	1.96153	2.01708	1.54386	1.50933	0.711679	0.735389	0.26231	0.269674	0.10127	0.10125	0.0492479	0.0498669	0.0250173	0.0257586
511.801	1.96185	2.01718	1.54453	1.50977	0.712518	0.735749	0.263127	0.269828	0.101521	0.101311	0.049776	0.0498972	0.0255766	0.0257743
512.001	1.96172	2.01728	1.54453	1.51022	0.71249	0.736109	0.263191	0.269981	0.101217	0.101372	0.0495499	0.0499275	0.0251425	0.02579
512.201	1.96204	2.01738	1.54488	1.51067	0.71276	0.736468	0.264303	0.270135	0.102032	0.101432	0.0499607	0.0499578	0.0250051	0.0258058
512.401	1.96224	2.01748	1.54522	1.51112	0.713671	0.736827	0.264738	0.270288	0.102227	0.101493	0.0500695	0.0499881	0.0257059	0.0258215
512.601	1.96255	2.01757	1.54558	1.51157	0.714059	0.737187	0.26467	0.270442	0.102083	0.101553	0.0498244	0.0500184	0.0258571	0.0258373
512.801	1.96226	2.01767	1.54548	1.51201	0.714109	0.737546	0.264065	0.270595	0.102013	0.101614	0.0490996	0.0500488	0.0255302	0.025853
513.001	1.96226	2.01777	1.54515	1.51246	0.714943	0.737905	0.264017	0.270749	0.102064	0.101674	0.0490351	0.0500791	0.0254381	0.0258687
513.201	1.96232	2.01786	1.54551	1.51291	0.715568	0.738264	0.263866	0.270902	0.101793	0.101735	0.0487455	0.0501094	0.0259514	0.0258845
513.401	1.96282	2.01796	1.54628	1.51335	0.7168	0.738623	0.263892	0.271056	0.102083	0.101795	0.048952	0.0501397	0.026183	0.0259002
513.601	1.96298	2.01806	1.54616	1.5138	0.717349	0.738982	0.263729	0.271209	0.101993	0.101856	0.0488418	0.05017	0.0260198	0.025916
513.801	1.96326	2.01815	1.54641	1.51425	0.71767	0.73934	0.263639	0.271362	0.102312	0.101916	0.0485888	0.0502003	0.0259909	0.0259317
514.001	1.96295	2.01825	1.54581	1.51469	0.717756	0.739699	0.263472	0.271516	0.102143	0.101977	0.0482372	0.0502306	0.0254473	0.0259474
514.201	1.9623	2.01834	1.54554	1.51513	0.717605	0.740058	0.263199	0.271669	0.101537	0.102037	0.0475344	0.0502609	0.0244613	0.0259632
514.401	1.96202	2.01844	1.5459	1.51558	0.7176	0.740416	0.262956	0.271823	0.101406	0.102098	0.0475601	0.0502912	0.02452	0.0259789
514.601	1.96163	2.01854	1.54641	1.51602	0.717649	0.740774	0.262307	0.271976	0.101034	0.102159	0.0468669	0.0503215	0.0241166	0.0259947
514.801	1.9621	2.01863	1.54688	1.51647	0.717977	0.741133	0.262599	0.272129	0.100982	0.102219	0.0469812	0.0503518	0.0244659	0.0260104
515.001	1.96261	2.01873	1.54764	1.51691	0.718265	0.741491	0.263161	0.272283	0.10138	0.10228	0.0466701	0.0503821	0.0247673	0.0260261
515.201	1.963	2.01882	1.54732	1.51735	0.718421	0.741849	0.262817	0.272436	0.101335	0.10234	0.0465415	0.0504124	0.0244353	0.0260419
515.401	1.96311	2.01891	1.54778	1.5178	0.718213	0.742207	0.263075	0.272589	0.101365	0.102401	0.046762	0.0504427	0.0243467	0.0260576
515.601	1.96326	2.01901	1.54821	1.51824	0.718536	0.742564	0.263036	0.272743	0.101051	0.102461	0.0467349	0.050473	0.0243524	0.0260734
515.801	1.96321	2.0191	1.54843	1.51868	0.718258	0.742922	0.263408	0.272896	0.101583	0.102522	0.0467746	0.0505033	0.0244912	0.0260891
516.001	1.9634	2.0192	1.54879	1.51912	0.717982	0.74328	0.263828	0.273049	0.1018	0.102582	0.0467057	0.0505336	0.0242238	0.0261048
516.201	1.96377	2.01929	1.54938	1.51956	0.718203	0.743637	0.264719	0.273202	0.102211	0.102643	0.0473953	0.0505639	0.0245539	0.0261206
516.401	1.9644	2.01938	1.55021	1.52	0.718751	0.743995	0.264513	0.273356	0.102379	0.102703	0.0476259	0.0505943	0.0249892	0.0261363
516.601	1.9648	2.01948	1.55043	1.52044	0.718966	0.744352	0.264175	0.273509	0.10251	0.102764	0.0474621	0.0506246	0.0252649	0.0261521
516.801	1.96525	2.01957	1.5511	1.52088	0.719726	0.74471	0.264052	0.273662	0.102604	0.102824	0.0479259	0.0506549	0.0253974	0.0261678
517.001	1.96601	2.01966	1.55184	1.52132	0.720289	0.745067	0.264039	0.273815	0.102575	0.102885	0.0484786	0.0506852	0.02541	0.0261835
517.201	1.96639	2.01975	1.5529	1.52176	0.721007	0.745424	0.263951	0.273968	0.102756	0.102945	0.0487132	0.0507155	0.0254803	0.0261993
517.401	1.96681	2.01984	1.55372	1.5222	0.721738	0.745781	0.264078	0.274122	0.103274	0.103006	0.0491825	0.0507458	0.0249827	0.026215
517.601	1.96654	2.01994	1.55343	1.52264	0.721986	0.746138	0.264245	0.274275	0.103202	0.103066	0.0488312	0.0507761	0.0249711	0.0262308
517.801	1.9663	2.02003	1.55426	1.52308	0.722534	0.746495	0.264434	0.274428	0.103629	0.103127	0.0489276	0.0508064	0.0250163	0.0262465
518.001	1.96583	2.02012	1.55423	1.52352	0.722934	0.746851	0.264281	0.274581	0.103276	0.103187	0.0485778	0.0508367	0.0244337	0.0262622
518.201	1.9658	2.02021	1.55424	1.52396	0.723599	0.747208	0.264883	0.274734	0.103134	0.103248	0.0484291	0.050867	0.02429	0.026278
518.401	1.96571	2.0203	1.55474	1.52439	0.724039	0.747564	0.265033	0.274887	0.102998	0.103308	0.0483554	0.0508973	0.0244053	0.0262937
518.601	1.96547	2.02039	1.55444	1.52483	0.724585	0.747921	0.264521	0.27504	0.10231	0.103369	0.0478494	0.0509276	0.0235362	0.0263095
518.801	1.96525	2.02048	1.55425	1.52527	0.724898	0.748277	0.26505	0.275193	0.102191	0.103429	0.0481392	0.0509579	0.0241771	0.0263252
519.001	1.96511	2.02057	1.55392	1.5257	0.725163	0.748633	0.265199	0.275346	0.102333	0.10349	0.0478054	0.0509882	0.0240979	0.0263409
519.201	1.96479	2.02066	1.55348	1.52614	0.725709	0.748989	0.26512	0.275499	0.102215	0.10355	0.0479181	0.0510185	0.0236652	0.0263567
519.401	1.96465	2.02075	1.55388	1.52657	0.725899	0.749345	0.265503	0.275652	0.102224	0.103611	0.0474949	0.0510488	0.0236619	0.0263724
519.601	1.96461	2.02084	1.55373	1.52701	0.726077	0.749701	0.265204	0.275805	0.10209	0.103671	0.0470586	0.0510791	0.0236525	0.0263882
519.801	1.96453	2.02093	1.5539	1.52744	0.726002	0.750057	0.265258	0.275958	0.10231	0.103732	0.0469624	0.0511094	0.0238138	0.0264039
520.001	1.96454	2.02102	1.55462	1.52788	0.726336	0.750413	0.26551	0.276111	0.102221	0.103792	0.0467094	0.0511397	0.0235018	0.0264196
520.201	1.96456	2.02111	1.55504	1.52831	0.726442	0.750769	0.265416	0.276264	0.102335	0.103853	0.0468917	0.05117	0.0236414	0.0264354
520.401	1.96508	2.0212	1.5559	1.52875	0.726921	0.751124	0.265289	0.276417	0.102425	0.103913	0.0470604	0.0512002	0.0238465	0.0264511
520.601	1.96569	2.02129	1.55685	1.52918	0.727339	0.75148	0.265502	0.27657	0.102243	0.103974	0.0472379	0.0512305	0.0242774	0.0264668
520.801	1.96607	2.02138	1.55852	1.52961	0.728066	0.751835	0.266054	0.276723	0.102419	0.104034	0.0477864	0.0512608	0.0243913	0.0264826
521.001	1.96683	2.02146	1.55938	1.53005	0.728205	0.75219	0.266175	0.276876	0.102965	0.104095	0.0478321	0.0512911	0.0249285	0.0264983
521.201	1.96733	2.02155	1.56034	1.53048	0.729015	0.752546	0.266618	0.277029	0.10354	0.104155	0.0481681	0.0513214	0.0253779	0.0265141
521.401	1.96872	2.02164	1.56136	1.53091	0.73004	0.752901	0.267477	0.277182	0.104782	0.104215	0.0492014	0.0513517	0.0261809	0.0265298
521.601	1.96911	2.02173	1.56184	1.53134	0.730738	0.753256	0.267766	0.277335	0.105016	0.104276	0.049184	0.051382	0.0267395	0.0265455
521.801	1.97	2.02182	1.56327	1.53178	0.731772	0.753611	0.268641	0.277488	0.105442	0.104336	0.0498878	0.0514123	0.0274397	0.0265613
522.001	1.9702	2.0219	1.56387	1.53221	0.732282	0.753965	0.269065	0.277641	0.105559	0.104397	0.0500269	0.0514426	0.0275954	0.026577
522.201	1.97052	2.02199	1.56399	1.53264	0.732849	0.75432	0.269578	0.277793	0.105771	0.104457	0.0502102	0.0514729	0.0278644	0.0265928
522.401	1.97039	2.02208	1.56441	1.53307	0.732895	0.754675	0.26966	0.277946	0.105196	0.104518	0.0499208	0.0515032	0.0280017	0.0266085
522.601	1.97006	2.02216	1.56439	1.5335	0.733398	0.755029	0.269878	0.278099	0.104977	0.104578	0.0500813	0.0515335	0.0276244	0.0266242
522.801	1.96997	2.02225	1.56455	1.53393	0.733595	0.755384	0.270007	0.278252	0.104972	0.104639	0.0502424	0.0515638	0.0277142	0.02664
523.001	1.97012	2.02234	1.56421	1.53436	0.733748	0.755738	0.270026	0.278405	0.105326	0.104699	0.0501724	0.0515941	0.0269182	0.0266557
523.201	1.97011	2.02242	1.56433	1.53479	0.733939	0.756092	0.270112	0.278557	0.104876	0.10476	0.0499049	0.0516244	0.0265789	0.0266714
523.401	1.97037	2.02251	1.56451	1.53521	0.733978	0.756446	0.269964	0.27871	0.104746	0.10482	0.0493987	0.0516547	0.0266304	0.0266872
523.601	1.96992	2.02259	1.56399	1.53564	0.733683	0.7568	0.269476	0.278863	0.104274	0.10488	0.0489211	0.051685	0.0260492	0.0267029
523.801	1.96945	2.02268	1.56442	1.53607	0.733722	0.757154	0.269651	0.279016	0.104138	0.104941	0.0488239	0.0517153	0.0255199	0.0267187
524.001	1.96881	2.02276	1.5644	1.5365	0.733235	0.757508	0.269329	0.279168	0.103633	0.105001	0.0478081	0.0517455	0.0245516	0.0267344
524.201	1.96869	2.02285	1.56481	1.53693	0.733124	0.757862	0.269191	0.279321	0.103775	0.105062	0.0480361	0.0517758	0.0244502	0.0267501
524.401	1.96849	2.02293	1.56504	1.53735	0.733641	0.758216	0.269271	0.279474	0.10342	0.105122	0.0483029	0.0518061	0.0244656	0.0267659
524.601	1.96836	2.02302	1.56542	1.53778	0.733725	0.758569	0.269354	0.279627	0.103809	0.105183	0.0482841	0.0518364	0.0246219	0.0267816
524.801	1.96828	2.0231	1.56561	1.53821	0.734163	0.758923	0.269472	0.279779	0.104095	0.105243	0.0477298	0.0518667	0.0248161	0.0267973
525.001	1.96853	2.02318	1.56552	1.53863	0.734396	0.759276	0.268921	0.279932	0.104225	0.105304	0.0475986	0.051897	0.0251362	0.0268131
525.201	1.96879	2.02327	1.56576	1.53906	0.735379	0.75963	0.269183	0.280084	0.104439	0.105364	0.04765	0.0519273	0.0251307	0.0268288
525.401	1.96999	2.02335	1.56645	1.53948	0.736113	0.759983	0.269344	0.280237	0.104922	0.105424	0.0484061	0.0519576	0.0259036	0.0268446
525.601	1.97012	2.02344	1.56706	1.53991	0.736801	0.760336	0.269963	0.28039	0.104877	0.105485	0.0485491	0.0519879	0.0262444	0.0268603
525.801	1.97018	2.02352	1.56751	1.54033	0.73747	0.760689	0.270368	0.280542	0.104996	0.105545	0.0488725	0.0520182	0.0261426	0.026876
526.001	1.96977	2.0236	1.56783	1.54076	0.737417	0.761042	0.2703	0.280695	0.104914	0.105606	0.0482614	0.0520484	0.0254901	0.0268918
526.201	1.97024	2.02368	1.56751	1.54118	0.737574	0.761395	0.270264	0.280847	0.104612	0.105666	0.047985	0.0520787	0.0249958	0.0269075
526.401	1.97046	2.02377	1.56775	1.5416	0.738162	0.761747	0.270572	0.281	0.104435	0.105727	0.0476132	0.052109	0.0248612	0.0269232
526.601	1.97028	2.02385	1.56796	1.54203	0.738844	0.7621	0.270423	0.281153	0.104514	0.105787	0.0478021	0.0521393	0.0243493	0.026939
526.801	1.97085	2.02393	1.56833	1.54245	0.739158	0.762453	0.270084	0.281305	0.104421	0.105847	0.0479216	0.0521696	0.0240627	0.0269547
527.001	1.97106	2.02401	1.56887	1.54287	0.739368	0.762805	0.270618	0.281458	0.104655	0.105908	0.048368	0.0521999	0.0240049	0.0269705
527.201	1.97128	2.0241	1.56951	1.54329	0.7396	0.763157	0.27081	0.28161	0.104301	0.105968	0.0482535	0.0522302	0.0244407	0.0269862
527.401	1.97106	2.02418	1.56987	1.54372	0.73975	0.76351	0.271041	0.281763	0.104156	0.106029	0.0480128	0.0522605	0.0239663	0.0270019
527.601	1.97129	2.02426	1.57015	1.54414	0.739918	0.763862	0.271605	0.281915	0.10348	0.106089	0.0482599	0.0522907	0.0238018	0.0270177
527.801	1.9717	2.02434	1.57114	1.54456	0.740569	0.764214	0.27249	0.282068	0.103573	0.106149	0.0480321	0.052321	0.0237016	0.0270334
528.001	1.97209	2.02442	1.57166	1.54498	0.740902	0.764566	0.272656	0.28222	0.103892	0.10621	0.0477389	0.0523513	0.0241169	0.0270491
528.201	1.9721	2.0245	1.57201	1.5454	0.741147	0.764918	0.272653	0.282372	0.104187	0.10627	0.0481259	0.0523816	0.0241421	0.0270649
528.401	1.97174	2.02458	1.57198	1.54582	0.741178	0.76527	0.272701	0.282525	0.103992	0.106331	0.0477085	0.0524119	0.0239239	0.0270806
528.601	1.97174	2.02466	1.5727	1.54624	0.741475	0.765621	0.273006	0.282677	0.104385	0.106391	0.0473345	0.0524422	0.0239257	0.0270963
528.801	1.97216	2.02474	1.57284	1.54666	0.742157	0.765973	0.273137	0.28283	0.104462	0.106451	0.0469543	0.0524725	0.024197	0.0271121
529.001	1.97175	2.02482	1.57314	1.54708	0.742533	0.766324	0.272961	0.282982	0.104502	0.106512	0.0472499	0.0525027	0.0242223	0.0271278
529.201	1.97185	2.0249	1.57341	1.5475	0.74272	0.766676	0.273219	0.283134	0.104648	0.106572	0.0472984	0.052533	0.0245107	0.0271436
529.401	1.97211	2.02498	1.57398	1.54792	0.742918	0.767027	0.27323	0.283287	0.104832	0.106633	0.0479749	0.0525633	0.024835	0.0271593
529.601	1.97171	2.02506	1.5745	1.54834	0.743322	0.767378	0.273161	0.283439	0.104897	0.106693	0.047575	0.0525936	0.0242739	0.027175
529.801	1.97182	2.02514	1.57459	1.54875	0.743574	0.767729	0.272876	0.283591	0.105099	0.106753	0.047494	0.0526239	0.0240745	0.0271908
530.001	1.97284	2.02522	1.57565	1.54917	0.744525	0.768081	0.273003	0.283744	0.105796	0.106814	0.04732	0.0526542	0.02452	0.0272065
530.201	1.97321	2.0253	1.57602	1.54959	0.745214	0.768431	0.273275	0.283896	0.106383	0.106874	0.0474992	0.0526844	0.0247308	0.0272222
530.401	1.973	2.02538	1.57658	1.55	0.745997	0.768782	0.273226	0.284048	0.106816	0.106935	0.0472189	0.0527147	0.0248142	0.027238
530.601	1.973	2.02546	1.57736	1.55042	0.746516	0.769133	0.273125	0.284201	0.106919	0.106995	0.0473196	0.052745	0.0248712	0.0272537
530.801	1.97339	2.02554	1.57806	1.55084	0.747038	0.769484	0.27307	0.284353	0.106781	0.107055	0.0478842	0.0527753	0.0248231	0.0272694
531.001	1.97359	2.02561	1.57875	1.55125	0.747254	0.769834	0.273505	0.284505	0.106735	0.107116	0.0479588	0.0528056	0.0249229	0.0272852
531.201	1.97394	2.02569	1.57848	1.55167	0.747274	0.770185	0.273268	0.284657	0.105778	0.107176	0.0478257	0.0528358	0.0247578	0.0273009
531.401	1.97419	2.02577	1.57839	1.55208	0.747808	0.770535	0.27339	0.28481	0.105375	0.107237	0.0476737	0.0528661	0.0240578	0.0273167
531.601	1.97499	2.02585	1.5786	1.5525	0.748345	0.770886	0.273859	0.284962	0.105481	0.107297	0.0481526	0.0528964	0.0243223	0.0273324
531.801	1.97511	2.02593	1.57908	1.55291	0.74888	0.771236	0.274035	0.285114	0.105518	0.107357	0.0479004	0.0529267	0.0241973	0.0273481
532.001	1.97513	2.026	1.57851	1.55333	0.748431	0.771586	0.27358	0.285266	0.104763	0.107418	0.0477349	0.052957	0.0234826	0.0273639
532.201	1.97481	2.02608	1.57812	1.55374	0.748358	0.771936	0.273307	0.285418	0.104217	0.107478	0.04725	0.0529872	0.0225056	0.0273796
532.401	1.97491	2.02616	1.57851	1.55416	0.748682	0.772286	0.273817	0.28557	0.104419	0.107538	0.0470665	0.0530175	0.0223619	0.0273953
532.601	1.975	2.02623	1.5786	1.55457	0.749154	0.772636	0.274264	0.285723	0.104293	0.107599	0.0475609	0.0530478	0.0224139	0.0274111
532.801	1.97483	2.02631	1.57826	1.55498	0.749026	0.772985	0.274238	0.285875	0.103773	0.107659	0.0472592	0.0530781	0.0223291	0.0274268
533.001	1.97405	2.02639	1.5784	1.55539	0.749086	0.773335	0.274183	0.286027	0.10348	0.107719	0.0474634	0.0531084	0.0221139	0.0274425
533.201	1.9743	2.02646	1.57869	1.55581	0.749226	0.773685	0.274168	0.286179	0.103581	0.10778	0.0475878	0.0531386	0.0224829	0.0274583
533.401	1.97457	2.02654	1.57918	1.55622	0.749646	0.774034	0.27413	0.286331	0.103616	0.10784	0.0478848	0.0531689	0.0226167	0.027474
533.601	1.97492	2.02661	1.58003	1.55663	0.750642	0.774383	0.274241	0.286483	0.104218	0.107901	0.0483222	0.0531992	0.0228904	0.0274897
533.801	1.97571	2.02669	1.58055	1.55704	0.751218	0.774733	0.274867	0.286635	0.104721	0.107961	0.0487071	0.0532295	0.0238535	0.0275055
534.001	1.97585	2.02677	1.58145	1.55745	0.752111	0.775082	0.274989	0.286787	0.1053	0.108021	0.0484427	0.0532597	0.024069	0.0275212
534.201	1.97588	2.02684	1.58212	1.55786	0.752313	0.775431	0.275328	0.286939	0.105714	0.108082	0.0486372	0.05329	0.0241098	0.027537
534.401	1.97622	2.02692	1.58268	1.55827	0.752795	0.77578	0.275489	0.287091	0.105978	0.108142	0.0485044	0.0533203	0.0243956	0.0275527
534.601	1.97655	2.02699	1.58356	1.55868	0.753219	0.776129	0.275599	0.287243	0.10564	0.108202	0.0484337	0.0533506	0.0247076	0.0275684
534.801	1.97704	2.02707	1.58417	1.55909	0.753823	0.776478	0.275845	0.287395	0.105887	0.108263	0.0485076	0.0533808	0.0246492	0.0275842
535.001	1.97716	2.02714	1.58497	1.5595	0.753911	0.776826	0.276317	0.287547	0.106003	0.108323	0.0483755	0.0534111	0.0245583	0.0275999
535.201	1.97724	2.02721	1.58529	1.55991	0.754395	0.777175	0.276986	0.287699	0.106093	0.108383	0.048733	0.0534414	0.0246061	0.0276156
535.401	1.97782	2.02729	1.58651	1.56032	0.755121	0.777524	0.277354	0.287851	0.107172	0.108444	0.0491437	0.0534717	0.0244543	0.0276314
535.601	1.978	2.02736	1.58688	1.56073	0.755553	0.777872	0.277436	0.288003	0.107307	0.108504	0.0493295	0.0535019	0.024395	0.0276471
535.801	1.97781	2.02744	1.58753	1.56114	0.756059	0.77822	0.277458	0.288155	0.107322	0.108564	0.0493857	0.0535322	0.024417	0.0276628
536.001	1.97789	2.02751	1.58763	1.56154	0.756127	0.778569	0.27763	0.288307	0.106896	0.108625	0.0491096	0.0535625	0.0239698	0.0276786
536.201	1.97777	2.02758	1.58852	1.56195	0.757113	0.778917	0.278225	0.288459	0.107632	0.108685	0.0492329	0.0535928	0.0242044	0.0276943
536.401	1.97762	2.02766	1.58912	1.56236	0.757565	0.779265	0.279015	0.288611	0.107805	0.108745	0.0492483	0.053623	0.0244919	0.02771
536.601	1.97761	2.02773	1.5896	1.56276	0.75771	0.779613	0.279268	0.288762	0.107666	0.108806	0.0495267	0.0536533	0.0242598	0.0277258
536.801	1.97741	2.0278	1.58978	1.56317	0.7581	0.779961	0.279322	0.288914	0.107389	0.108866	0.0491003	0.0536836	0.0242595	0.0277415
537.001	1.97775	2.02788	1.59004	1.56358	0.75885	0.780308	0.279601	0.289066	0.107607	0.108926	0.0495487	0.0537139	0.0241773	0.0277572
537.201	1.97785	2.02795	1.58992	1.56398	0.759298	0.780656	0.279584	0.289218	0.107743	0.108987	0.0495212	0.0537441	0.0241383	0.027773
537.401	1.97817	2.02802	1.58979	1.56439	0.759787	0.781004	0.279764	0.28937	0.107618	0.109047	0.0496742	0.0537744	0.0243114	0.0277887
537.601	1.97766	2.02809	1.5897	1.56479	0.760281	0.781351	0.279989	0.289522	0.107666	0.109107	0.0494447	0.0538047	0.0242069	0.0278044
537.801	1.97803	2.02817	1.58954	1.5652	0.760181	0.781699	0.280114	0.289673	0.107652	0.109168	0.0490745	0.0538349	0.0244982	0.0278202
538.001	1.97758	2.02824	1.5889	1.5656	0.7604	0.782046	0.27948	0.289825	0.107525	0.109228	0.049054	0.0538652	0.0238202	0.0278359
538.201	1.97766	2.02831	1.58868	1.56601	0.760397	0.782393	0.279348	0.289977	0.107592	0.109288	0.0491811	0.0538955	0.0235662	0.0278516
538.401	1.97796	2.02838	1.58864	1.56641	0.76058	0.78274	0.27956	0.290129	0.107435	0.109349	0.0487754	0.0539258	0.0236225	0.0278674
538.601	1.97793	2.02845	1.58904	1.56681	0.760685	0.783087	0.279454	0.29028	0.106933	0.109409	0.0484223	0.053956	0.0233109	0.0278831
538.801	1.97795	2.02852	1.58952	1.56722	0.761365	0.783434	0.279762	0.290432	0.107394	0.109469	0.0484434	0.0539863	0.0232646	0.0278988
539.001	1.97802	2.02859	1.59026	1.56762	0.761858	0.783781	0.280089	0.290584	0.107605	0.10953	0.0488342	0.0540166	0.0232244	0.0279146
539.201	1.97849	2.02867	1.59052	1.56802	0.762224	0.784128	0.280102	0.290735	0.107636	0.10959	0.0487554	0.0540468	0.0232704	0.0279303
539.401	1.97894	2.02874	1.59116	1.56842	0.763171	0.784475	0.279868	0.290887	0.107453	0.10965	0.0489513	0.0540771	0.0233924	0.027946
539.601	1.97871	2.02881	1.59072	1.56883	0.763258	0.784821	0.279148	0.291039	0.106809	0.10971	0.0485775	0.0541074	0.0234382	0.0279618
539.801	1.97849	2.02888	1.59156	1.56923	0.763918	0.785168	0.279295	0.29119	0.107216	0.109771	0.0486253	0.0541376	0.023543	0.0279775
540.001	1.97899	2.02895	1.59209	1.56963	0.764315	0.785514	0.279438	0.291342	0.106921	0.109831	0.0483869	0.0541679	0.0234674	0.0279932
540.201	1.97947	2.02902	1.59372	1.57003	0.765544	0.78586	0.28004	0.291494	0.107652	0.109891	0.0487312	0.0541982	0.0240973	0.028009
540.401	1.97954	2.02909	1.59433	1.57043	0.765868	0.786207	0.280238	0.291645	0.107601	0.109952	0.0483322	0.0542284	0.0241372	0.0280247
540.601	1.97997	2.02916	1.59545	1.57083	0.766576	0.786553	0.280881	0.291797	0.107925	0.110012	0.0486492	0.0542587	0.024383	0.0280405
540.801	1.97998	2.02923	1.59625	1.57123	0.767133	0.786899	0.281681	0.291949	0.10831	0.110072	0.0487236	0.054289	0.0245342	0.0280562
541.001	1.98063	2.0293	1.5972	1.57163	0.767582	0.787245	0.282212	0.2921	0.108431	0.110133	0.0488817	0.0543192	0.0247559	0.0280719
541.201	1.98038	2.02937	1.59704	1.57203	0.767513	0.787591	0.281984	0.292252	0.108615	0.110193	0.0485098	0.0543495	0.0248997	0.0280877
541.401	1.98081	2.02943	1.59729	1.57243	0.767878	0.787936	0.282521	0.292403	0.108755	0.110253	0.0484924	0.0543798	0.0253154	0.0281034
541.601	1.98044	2.0295	1.59705	1.57283	0.767642	0.788282	0.282487	0.292555	0.108728	0.110313	0.0483565	0.05441	0.0249152	0.0281191
541.801	1.98096	2.02957	1.59726	1.57322	0.767242	0.788628	0.282487	0.292706	0.108987	0.110374	0.0487524	0.0544403	0.0249095	0.0281349
542.001	1.98074	2.02964	1.59735	1.57362	0.767405	0.788973	0.28258	0.292858	0.109145	0.110434	0.0487995	0.0544706	0.0249365	0.0281506
542.201	1.98091	2.02971	1.5981	1.57402	0.767552	0.789318	0.283093	0.293009	0.109262	0.110494	0.0487311	0.0545008	0.0253827	0.0281663
542.401	1.98112	2.02978	1.59808	1.57442	0.767524	0.789664	0.283289	0.293161	0.108958	0.110555	0.0486923	0.0545311	0.025705	0.028182
542.601	1.98084	2.02985	1.59834	1.57481	0.767627	0.790009	0.283499	0.293312	0.108828	0.110615	0.0488511	0.0545614	0.0259192	0.0281978
542.801	1.98102	2.02991	1.59801	1.57521	0.767762	0.790354	0.283491	0.293464	0.108527	0.110675	0.0489518	0.0545916	0.0262286	0.0282135
543.001	1.98105	2.02998	1.59795	1.57561	0.767793	0.790699	0.283443	0.293615	0.108392	0.110735	0.0487921	0.0546219	0.0260796	0.0282292
543.201	1.98083	2.03005	1.59741	1.576	0.767517	0.791044	0.282926	0.293766	0.107383	0.110796	0.0483683	0.0546521	0.0255466	0.028245
543.401	1.98076	2.03012	1.59773	1.5764	0.7683	0.791389	0.283012	0.293918	0.106991	0.110856	0.0488212	0.0546824	0.0254085	0.0282607
543.601	1.981	2.03018	1.5973	1.57679	0.768254	0.791734	0.282321	0.294069	0.106842	0.110916	0.0483595	0.0547127	0.0248408	0.0282764
543.801	1.98068	2.03025	1.59753	1.57719	0.768904	0.792078	0.282409	0.294221	0.107109	0.110976	0.0481737	0.0547429	0.0243264	0.0282922
544.001	1.98128	2.03032	1.59797	1.57758	0.76959	0.792423	0.282333	0.294372	0.107002	0.111037	0.048373	0.0547732	0.0242542	0.0283079
544.201	1.98137	2.03038	1.59887	1.57798	0.770733	0.792767	0.28219	0.294523	0.107492	0.111097	0.0482109	0.0548035	0.0243472	0.0283236
544.401	1.98126	2.03045	1.59899	1.57837	0.771112	0.793112	0.282161	0.294675	0.107136	0.111157	0.0479109	0.0548337	0.023927	0.0283394
544.601	1.98151	2.03052	1.60004	1.57877	0.771712	0.793456	0.282565	0.294826	0.107318	0.111217	0.0482621	0.054864	0.0241633	0.0283551
544.801	1.9812	2.03058	1.60035	1.57916	0.772033	0.7938	0.282157	0.294977	0.10751	0.111278	0.0481684	0.0548942	0.0237183	0.0283708
545.001	1.98209	2.03065	1.6008	1.57955	0.772927	0.794144	0.282303	0.295129	0.10748	0.111338	0.048311	0.0549245	0.0237203	0.0283866
545.201	1.9821	2.03072	1.6009	1.57995	0.773337	0.794488	0.282509	0.29528	0.108036	0.111398	0.04807	0.0549548	0.023624	0.0284023
545.401	1.98276	2.03078	1.60178	1.58034	0.774099	0.794832	0.283293	0.295431	0.108372	0.111458	0.0484934	0.054985	0.0241445	0.028418
545.601	1.9831	2.03085	1.60248	1.58073	0.774461	0.795176	0.283591	0.295582	0.108687	0.111519	0.048737	0.0550153	0.0241934	0.0284338
545.801	1.98347	2.03091	1.60375	1.58112	0.775032	0.79552	0.284307	0.295734	0.109608	0.111579	0.0494425	0.0550455	0.024926	0.0284495
546.001	1.98378	2.03098	1.60505	1.58152	0.776037	0.795863	0.284904	0.295885	0.110331	0.111639	0.0496612	0.0550758	0.0257761	0.0284652
546.201	1.98418	2.03104	1.60577	1.58191	0.776347	0.796207	0.285249	0.296036	0.110876	0.111699	0.0499367	0.0551061	0.0263293	0.028481
546.401	1.98445	2.03111	1.60566	1.5823	0.776339	0.79655	0.285564	0.296187	0.111097	0.11176	0.0504964	0.0551363	0.0262912	0.0284967
546.601	1.98448	2.03117	1.60621	1.58269	0.776672	0.796894	0.286207	0.296339	0.111667	0.11182	0.0508205	0.0551666	0.026791	0.0285124
546.801	1.98451	2.03124	1.60629	1.58308	0.776992	0.797237	0.286515	0.29649	0.111916	0.11188	0.0510706	0.0551968	0.0269153	0.0285282
547.001	1.98408	2.0313	1.6068	1.58347	0.777278	0.79758	0.286819	0.296641	0.111987	0.11194	0.0508879	0.0552271	0.0268865	0.0285439
547.201	1.98395	2.03137	1.60734	1.58386	0.777778	0.797923	0.286993	0.296792	0.111866	0.112001	0.0514009	0.0552573	0.0267656	0.0285596
547.401	1.98383	2.03143	1.60777	1.58425	0.777878	0.798266	0.286957	0.296943	0.111937	0.112061	0.0513002	0.0552876	0.0266836	0.0285754
547.601	1.98384	2.03149	1.60753	1.58464	0.77782	0.798609	0.286837	0.297094	0.111628	0.112121	0.0509801	0.0553179	0.0265698	0.0285911
547.801	1.98318	2.03156	1.60736	1.58503	0.778	0.798952	0.286977	0.297245	0.111356	0.112181	0.0508819	0.0553481	0.0264126	0.0286068
548.001	1.98325	2.03162	1.60777	1.58542	0.778559	0.799295	0.287075	0.297397	0.111304	0.112242	0.0507145	0.0553784	0.0263337	0.0286226
548.201	1.98298	2.03169	1.60795	1.5858	0.7793	0.799637	0.286699	0.297548	0.111442	0.112302	0.0505057	0.0554086	0.0263446	0.0286383
548.401	1.98286	2.03175	1.608	1.58619	0.779428	0.79998	0.287066	0.297699	0.111149	0.112362	0.0509295	0.0554389	0.0266897	0.028654
548.601	1.9822	2.03181	1.60812	1.58658	0.779938	0.800322	0.287289	0.29785	0.111087	0.112422	0.0506491	0.0554691	0.0269303	0.0286697
548.801	1.98196	2.03188	1.60779	1.58697	0.780248	0.800665	0.287368	0.298001	0.11093	0.112483	0.0502712	0.0554994	0.026599	0.0286855
549.001	1.98262	2.03194	1.60803	1.58735	0.780781	0.801007	0.288112	0.298152	0.111146	0.112543	0.0507578	0.0555296	0.0269583	0.0287012
549.201	1.98246	2.032	1.60799	1.58774	0.780809	0.801349	0.288245	0.298303	0.111023	0.112603	0.0505558	0.0555599	0.0272268	0.0287169
549.401	1.98294	2.03206	1.60807	1.58813	0.780829	0.801691	0.288718	0.298454	0.110686	0.112663	0.0507633	0.0555901	0.0275626	0.0287327
549.601	1.98279	2.03213	1.60773	1.58851	0.78116	0.802033	0.288508	0.298605	0.110341	0.112723	0.0508802	0.0556204	0.0270984	0.0287484
549.801	1.98288	2.03219	1.60764	1.5889	0.781398	0.802375	0.288603	0.298756	0.110094	0.112784	0.0509412	0.0556507	0.0270352	0.0287641
550.001	1.98341	2.03225	1.60764	1.58928	0.781849	0.802717	0.288573	0.298907	0.109687	0.112844	0.0509646	0.0556809	0.0268217	0.0287799
550.201	1.98383	2.03231	1.6073	1.58967	0.781743	0.803059	0.288514	0.299058	0.109839	0.112904	0.0508163	0.0557112	0.026664	0.0287956
550.401	1.98373	2.03238	1.60739	1.59005	0.781799	0.8034	0.288696	0.299209	0.109919	0.112964	0.0510686	0.0557414	0.0260443	0.0288113
550.601	1.98448	2.03244	1.60854	1.59044	0.782621	0.803742	0.289232	0.29936	0.110799	0.113024	0.05154	0.0557717	0.0266475	0.0288271
550.801	1.98452	2.0325	1.6091	1.59082	0.782953	0.804083	0.289562	0.299511	0.110902	0.113085	0.0516503	0.0558019	0.0264088	0.0288428
551.001	1.98477	2.03256	1.60986	1.59121	0.782741	0.804425	0.288869	0.299661	0.110581	0.113145	0.0512226	0.0558322	0.0260691	0.0288585
551.201	1.985	2.03262	1.61037	1.59159	0.78301	0.804766	0.289246	0.299812	0.110995	0.113205	0.051407	0.0558624	0.0259385	0.0288743
551.401	1.98558	2.03268	1.61153	1.59197	0.783114	0.805107	0.289603	0.299963	0.111049	0.113265	0.0513106	0.0558927	0.0259323	0.02889
551.601	1.98623	2.03275	1.61259	1.59236	0.784113	0.805448	0.290328	0.300114	0.111262	0.113325	0.0515221	0.0559229	0.0259139	0.0289057
551.801	1.98663	2.03281	1.61364	1.59274	0.784949	0.805789	0.290801	0.300265	0.111965	0.113386	0.0512221	0.0559532	0.0263199	0.0289214
552.001	1.98707	2.03287	1.61496	1.59312	0.78588	0.80613	0.291282	0.300416	0.112785	0.113446	0.0513385	0.0559834	0.0264435	0.0289372
552.201	1.98731	2.03293	1.61597	1.5935	0.786889	0.806471	0.291369	0.300567	0.113422	0.113506	0.0517271	0.0560137	0.0268911	0.0289529
552.401	1.98696	2.03299	1.6166	1.59389	0.787177	0.806812	0.291805	0.300717	0.113311	0.113566	0.0513242	0.0560439	0.0273026	0.0289686
552.601	1.98666	2.03305	1.61697	1.59427	0.787834	0.807152	0.292018	0.300868	0.11315	0.113626	0.050715	0.0560742	0.0274545	0.0289844
552.801	1.98719	2.03311	1.61719	1.59465	0.788393	0.807493	0.292031	0.301019	0.113425	0.113687	0.0507586	0.0561044	0.0273257	0.0290001
553.001	1.98762	2.03317	1.6176	1.59503	0.788923	0.807833	0.291921	0.30117	0.113394	0.113747	0.0510416	0.0561347	0.0274505	0.0290158
553.201	1.98766	2.03323	1.61761	1.59541	0.789298	0.808174	0.292164	0.30132	0.113473	0.113807	0.051054	0.0561649	0.0272333	0.0290316
553.401	1.98786	2.03329	1.618	1.59579	0.789838	0.808514	0.291934	0.301471	0.113281	0.113867	0.0511612	0.0561952	0.0271064	0.0290473
553.601	1.98807	2.03335	1.61802	1.59617	0.790653	0.808854	0.291797	0.301622	0.11317	0.113927	0.051434	0.0562254	0.027001	0.029063
553.801	1.98816	2.03341	1.61809	1.59655	0.791088	0.809194	0.292306	0.301773	0.113254	0.113987	0.0518399	0.0562557	0.0272925	0.0290787
554.001	1.98838	2.03347	1.61834	1.59693	0.791681	0.809534	0.292591	0.301923	0.113583	0.114048	0.0519831	0.0562859	0.0272922	0.0290945
554.201	1.98839	2.03353	1.61836	1.59731	0.791992	0.809874	0.292609	0.302074	0.114085	0.114108	0.0521265	0.0563161	0.0272632	0.0291102
554.401	1.98839	2.03359	1.61904	1.59769	0.792471	0.810214	0.292872	0.302225	0.114506	0.114168	0.0526315	0.0563464	0.0275604	0.0291259
554.601	1.98856	2.03364	1.61932	1.59807	0.793312	0.810554	0.29292	0.302375	0.114551	0.114228	0.0532097	0.0563766	0.0278937	0.0291417
554.801	1.98828	2.0337	1.61915	1.59844	0.793545	0.810893	0.292867	0.302526	0.114534	0.114288	0.0529674	0.0564069	0.0273846	0.0291574
555.001	1.98818	2.03376	1.61923	1.59882	0.793724	0.811233	0.29212	0.302677	0.114397	0.114349	0.0525419	0.0564371	0.0273123	0.0291731
555.201	1.9878	2.03382	1.61967	1.5992	0.794269	0.811572	0.292923	0.302827	0.11461	0.114409	0.0524117	0.0564674	0.0272819	0.0291889
555.401	1.98801	2.03388	1.62023	1.59958	0.794477	0.811912	0.293104	0.302978	0.114331	0.114469	0.0521236	0.0564976	0.0270546	0.0292046
555.601	1.98782	2.03394	1.61985	1.59995	0.794674	0.812251	0.292867	0.303128	0.114108	0.114529	0.0514026	0.0565279	0.0266984	0.0292203
555.801	1.98778	2.034	1.61984	1.60033	0.794585	0.81259	0.292747	0.303279	0.113918	0.114589	0.0508729	0.0565581	0.0261764	0.029236
556.001	1.98733	2.03405	1.61995	1.60071	0.794961	0.812929	0.292854	0.30343	0.113638	0.114649	0.0508085	0.0565884	0.0258114	0.0292518
556.201	1.98724	2.03411	1.62055	1.60108	0.795327	0.813268	0.292876	0.30358	0.11333	0.114709	0.0505462	0.0566186	0.0260591	0.0292675
556.401	1.98677	2.03417	1.62051	1.60146	0.795046	0.813607	0.292945	0.303731	0.112754	0.11477	0.0499238	0.0566488	0.02582	0.0292832
556.601	1.98713	2.03423	1.62078	1.60183	0.795586	0.813946	0.293328	0.303881	0.113152	0.11483	0.0501128	0.0566791	0.0262277	0.029299
556.801	1.98723	2.03428	1.62098	1.60221	0.796076	0.814285	0.293171	0.304032	0.113258	0.11489	0.0501411	0.0567093	0.0259666	0.0293147
557.001	1.98717	2.03434	1.62115	1.60258	0.795999	0.814623	0.292779	0.304182	0.11279	0.11495	0.0500782	0.0567396	0.0254813	0.0293304
557.201	1.9873	2.0344	1.62123	1.60296	0.796568	0.814962	0.293132	0.304333	0.113215	0.11501	0.0501016	0.0567698	0.0255948	0.0293461
557.401	1.98729	2.03445	1.62137	1.60333	0.796532	0.8153	0.293145	0.304483	0.112858	0.11507	0.049871	0.0568001	0.0256658	0.0293619
557.601	1.9877	2.03451	1.62174	1.60371	0.797382	0.815639	0.293816	0.304634	0.113267	0.115131	0.0504792	0.0568303	0.0256048	0.0293776
557.801	1.98797	2.03457	1.62211	1.60408	0.798183	0.815977	0.294327	0.304784	0.113327	0.115191	0.0510842	0.0568605	0.0257569	0.0293933
558.001	1.98855	2.03463	1.62295	1.60445	0.798704	0.816315	0.294627	0.304934	0.113321	0.115251	0.0510533	0.0568908	0.0257945	0.0294091
558.201	1.98928	2.03468	1.62358	1.60483	0.799273	0.816653	0.294837	0.305085	0.113344	0.115311	0.0514224	0.056921	0.0257887	0.0294248
558.401	1.98992	2.03474	1.62409	1.6052	0.799922	0.816991	0.295069	0.305235	0.113482	0.115371	0.0519258	0.0569513	0.0262888	0.0294405
558.601	1.98998	2.03479	1.62392	1.60557	0.800632	0.817329	0.294909	0.305386	0.113159	0.115431	0.0517977	0.0569815	0.026229	0.0294563
558.801	1.99017	2.03485	1.624	1.60594	0.801137	0.817667	0.294459	0.305536	0.112948	0.115491	0.0510501	0.0570117	0.0257	0.029472
559.001	1.99	2.03491	1.62372	1.60632	0.801023	0.818005	0.293933	0.305686	0.11221	0.115551	0.0505784	0.057042	0.0254362	0.0294877
559.201	1.99009	2.03496	1.62399	1.60669	0.801015	0.818343	0.293496	0.305837	0.111826	0.115612	0.050471	0.0570722	0.0250887	0.0295034
559.401	1.99077	2.03502	1.62359	1.60706	0.800603	0.81868	0.293479	0.305987	0.111522	0.115672	0.050327	0.0571025	0.0252598	0.0295192
559.601	1.99092	2.03507	1.62371	1.60743	0.801076	0.819018	0.293275	0.306137	0.11159	0.115732	0.0501181	0.0571327	0.0254128	0.0295349
559.801	1.99115	2.03513	1.62432	1.6078	0.801243	0.819355	0.293585	0.306288	0.11196	0.115792	0.0505557	0.0571629	0.0254555	0.0295506
560.001	1.99143	2.03518	1.62505	1.60817	0.801846	0.819692	0.293808	0.306438	0.112194	0.115852	0.0508684	0.0571932	0.0263774	0.0295664
560.201	1.99152	2.03524	1.62551	1.60854	0.801726	0.82003	0.293686	0.306588	0.111994	0.115912	0.051139	0.0572234	0.0268222	0.0295821
560.401	1.99136	2.03529	1.62526	1.60891	0.801494	0.820367	0.293876	0.306739	0.111948	0.115972	0.0508173	0.0572536	0.0266558	0.0295978
560.601	1.99111	2.03535	1.62561	1.60928	0.80189	0.820704	0.293961	0.306889	0.112231	0.116032	0.0509692	0.0572839	0.0270644	0.0296135
560.801	1.9905	2.0354	1.62552	1.60965	0.801878	0.821041	0.293655	0.307039	0.112131	0.116093	0.0505709	0.0573141	0.0267901	0.0296293
561.001	1.99025	2.03546	1.62593	1.61002	0.801938	0.821377	0.294058	0.307189	0.112089	0.116153	0.0505403	0.0573444	0.0266682	0.029645
561.201	1.99008	2.03551	1.6262	1.61039	0.802135	0.821714	0.294406	0.30734	0.112327	0.116213	0.0502827	0.0573746	0.0268887	0.0296607
561.401	1.99005	2.03557	1.62666	1.61075	0.801937	0.822051	0.294467	0.30749	0.112022	0.116273	0.0504252	0.0574048	0.026701	0.0296764
561.601	1.9904	2.03562	1.62746	1.61112	0.803031	0.822387	0.29472	0.30764	0.112489	0.116333	0.0511832	0.0574351	0.0265512	0.0296922
561.801	1.99101	2.03567	1.62807	1.61149	0.803196	0.822724	0.295331	0.30779	0.112649	0.116393	0.0512325	0.0574653	0.0263713	0.0297079
562.001	1.99143	2.03573	1.62896	1.61186	0.802983	0.82306	0.295704	0.30794	0.112867	0.116453	0.0508536	0.0574955	0.0262409	0.0297236
562.201	1.99185	2.03578	1.62927	1.61222	0.803357	0.823397	0.29569	0.30809	0.113445	0.116513	0.0511582	0.0575258	0.0260929	0.0297394
562.401	1.99154	2.03584	1.6289	1.61259	0.803134	0.823733	0.295662	0.308241	0.11315	0.116573	0.0509545	0.057556	0.026111	0.0297551
562.601	1.99162	2.03589	1.62878	1.61296	0.803261	0.824069	0.295593	0.308391	0.113031	0.116634	0.0506923	0.0575862	0.0258339	0.0297708
562.801	1.99198	2.03594	1.629	1.61332	0.803759	0.824405	0.295503	0.308541	0.112783	0.116694	0.0505262	0.0576165	0.0250352	0.0297865
563.001	1.99255	2.036	1.62942	1.61369	0.804	0.824741	0.295424	0.308691	0.112911	0.116754	0.0508687	0.0576467	0.0253329	0.0298023
563.201	1.99335	2.03605	1.62999	1.61406	0.804665	0.825077	0.295653	0.308841	0.113234	0.116814	0.0513439	0.0576769	0.0259809	0.029818
563.401	1.99404	2.0361	1.6304	1.61442	0.805159	0.825413	0.296143	0.308991	0.113664	0.116874	0.0518608	0.0577072	0.0263649	0.0298337
563.601	1.99395	2.03616	1.63033	1.61479	0.805691	0.825748	0.295604	0.309141	0.113525	0.116934	0.051829	0.0577374	0.025919	0.0298495
563.801	1.99492	2.03621	1.63091	1.61515	0.806266	0.826084	0.295983	0.309291	0.11393	0.116994	0.0524081	0.0577676	0.0259919	0.0298652
564.001	1.99566	2.03626	1.63138	1.61552	0.806927	0.826419	0.296192	0.309441	0.113796	0.117054	0.052684	0.0577979	0.0264093	0.0298809
564.201	1.99576	2.03631	1.63147	1.61588	0.807135	0.826755	0.296144	0.309591	0.113281	0.117114	0.0527901	0.0578281	0.026346	0.0298966
564.401	1.99648	2.03637	1.63211	1.61624	0.807906	0.82709	0.2967	0.309741	0.113455	0.117174	0.052879	0.0578583	0.0261983	0.0299124
564.601	1.99638	2.03642	1.63264	1.61661	0.808508	0.827425	0.29685	0.309891	0.113759	0.117234	0.0531951	0.0578886	0.0261102	0.0299281
564.801	1.99652	2.03647	1.63276	1.61697	0.809475	0.82776	0.297054	0.310041	0.113716	0.117295	0.0529283	0.0579188	0.0262717	0.0299438
565.001	1.99693	2.03652	1.63348	1.61733	0.810272	0.828096	0.297595	0.310191	0.113681	0.117355	0.0533067	0.057949	0.0264732	0.0299595
565.201	1.99744	2.03657	1.634	1.6177	0.810969	0.82843	0.298009	0.310341	0.114089	0.117415	0.0534806	0.0579792	0.0267334	0.0299753
565.401	1.99727	2.03663	1.63424	1.61806	0.811394	0.828765	0.298097	0.310491	0.114009	0.117475	0.0534656	0.0580095	0.0263929	0.029991
565.601	1.99735	2.03668	1.63414	1.61842	0.811823	0.8291	0.298345	0.310641	0.113839	0.117535	0.0533536	0.0580397	0.0262083	0.0300067
565.801	1.99751	2.03673	1.63439	1.61878	0.811895	0.829435	0.298706	0.310791	0.114167	0.117595	0.0530364	0.0580699	0.0259419	0.0300225
566.001	1.99726	2.03678	1.63494	1.61914	0.812138	0.829769	0.298976	0.310941	0.114088	0.117655	0.0527922	0.0581002	0.0259332	0.0300382
566.201	1.99673	2.03683	1.63455	1.61951	0.812046	0.830104	0.298972	0.311091	0.114111	0.117715	0.0528492	0.0581304	0.0259401	0.0300539
566.401	1.99638	2.03688	1.63447	1.61987	0.811965	0.830438	0.299186	0.311241	0.113993	0.117775	0.0523137	0.0581606	0.025732	0.0300696
566.601	1.99635	2.03693	1.63475	1.62023	0.812163	0.830773	0.299058	0.31139	0.11436	0.117835	0.0522525	0.0581908	0.0252345	0.0300854
566.801	1.99638	2.03699	1.6352	1.62059	0.812646	0.831107	0.299071	0.31154	0.114631	0.117895	0.0520049	0.0582211	0.0251177	0.0301011
567.001	1.99626	2.03704	1.63565	1.62095	0.812595	0.831441	0.298997	0.31169	0.115191	0.117955	0.0519565	0.0582513	0.0255623	0.0301168
567.201	1.99608	2.03709	1.63563	1.62131	0.813067	0.831775	0.299282	0.31184	0.115424	0.118015	0.0520423	0.0582815	0.0260213	0.0301325
567.401	1.99558	2.03714	1.63555	1.62167	0.812828	0.832109	0.298749	0.31199	0.115341	0.118075	0.0518538	0.0583118	0.0255595	0.0301483
567.601	1.99572	2.03719	1.63566	1.62203	0.812945	0.832443	0.298856	0.312139	0.115646	0.118135	0.05187	0.058342	0.0253437	0.030164
567.801	1.99629	2.03724	1.63646	1.62239	0.813387	0.832777	0.299234	0.312289	0.116178	0.118195	0.0520032	0.0583722	0.0253964	0.0301797
568.001	1.99566	2.03729	1.63624	1.62274	0.813121	0.833111	0.298757	0.312439	0.115853	0.118256	0.052056	0.0584024	0.0251045	0.0301954
568.201	1.9955	2.03734	1.63649	1.6231	0.813181	0.833444	0.298718	0.312589	0.115295	0.118316	0.0518262	0.0584327	0.0249017	0.0302112
568.401	1.99571	2.03739	1.63672	1.62346	0.813477	0.833778	0.298683	0.312738	0.115618	0.118376	0.0517848	0.0584629	0.0246152	0.0302269
568.601	1.9954	2.03744	1.63661	1.62382	0.813698	0.834111	0.29829	0.312888	0.115443	0.118436	0.0516088	0.0584931	0.0244386	0.0302426
568.801	1.9954	2.03749	1.63672	1.62418	0.814356	0.834445	0.298307	0.313038	0.115423	0.118496	0.0515254	0.0585233	0.025107	0.0302584
569.001	1.99588	2.03754	1.63726	1.62453	0.815019	0.834778	0.298773	0.313188	0.115753	0.118556	0.0516815	0.0585536	0.0253434	0.0302741
569.201	1.99579	2.03759	1.63779	1.62489	0.815312	0.835111	0.298921	0.313337	0.115587	0.118616	0.0515781	0.0585838	0.0253051	0.0302898
569.401	1.99513	2.03764	1.63784	1.62525	0.815641	0.835444	0.299108	0.313487	0.115104	0.118676	0.0516019	0.058614	0.0252526	0.0303055
569.601	1.9959	2.03769	1.63829	1.6256	0.816291	0.835777	0.299817	0.313637	0.11499	0.118736	0.051704	0.0586442	0.0257746	0.0303213
569.801	1.99563	2.03773	1.63854	1.62596	0.816726	0.83611	0.300204	0.313786	0.115042	0.118796	0.0515283	0.0586745	0.0258497	0.030337
570.001	1.99598	2.03778	1.63909	1.62632	0.817552	0.836443	0.300819	0.313936	0.114977	0.118856	0.05153	0.0587047	0.0261574	0.0303527
570.201	1.99641	2.03783	1.63924	1.62667	0.817829	0.836776	0.301378	0.314086	0.11523	0.118916	0.0515034	0.0587349	0.0265525	0.0303684
570.401	1.99691	2.03788	1.63992	1.62703	0.818724	0.837108	0.302009	0.314235	0.115697	0.118976	0.0515586	0.0587651	0.02701	0.0303842
570.601	1.99709	2.03793	1.64034	1.62738	0.819125	0.837441	0.302626	0.314385	0.115999	0.119036	0.0515789	0.0587953	0.0272281	0.0303999
570.801	1.99808	2.03798	1.64147	1.62774	0.820049	0.837773	0.303922	0.314534	0.116949	0.119096	0.0517392	0.0588256	0.0283345	0.0304156
571.001	1.99807	2.03803	1.64205	1.62809	0.820174	0.838106	0.304469	0.314684	0.117259	0.119156	0.0516491	0.0588558	0.0288395	0.0304313
571.201	1.99799	2.03808	1.64227	1.62845	0.820613	0.838438	0.304935	0.314833	0.11727	0.119216	0.051601	0.058886	0.0292118	0.0304471
571.401	1.9979	2.03812	1.64262	1.6288	0.820591	0.83877	0.305198	0.314983	0.11714	0.119276	0.0513369	0.0589162	0.0290373	0.0304628
571.601	1.99845	2.03817	1.64294	1.62915	0.820655	0.839102	0.305154	0.315132	0.117334	0.119336	0.0516002	0.0589464	0.0285897	0.0304785
571.801	1.99835	2.03822	1.64304	1.62951	0.82064	0.839434	0.30473	0.315282	0.116969	0.119396	0.0515311	0.0589767	0.0283881	0.0304942
572.001	1.99878	2.03827	1.64335	1.62986	0.820702	0.839766	0.30463	0.315431	0.117042	0.119456	0.0516717	0.0590069	0.028303	0.03051
572.201	1.99899	2.03832	1.64403	1.63021	0.820757	0.840098	0.304664	0.315581	0.116984	0.119516	0.0516988	0.0590371	0.0281226	0.0305257
572.401	1.99885	2.03836	1.64411	1.63056	0.820842	0.84043	0.303925	0.31573	0.116972	0.119576	0.0516496	0.0590673	0.0277064	0.0305414
572.601	1.99909	2.03841	1.6446	1.63092	0.821393	0.840762	0.303953	0.31588	0.117056	0.119636	0.0517487	0.0590975	0.0277981	0.0305571
572.801	1.99922	2.03846	1.64473	1.63127	0.822087	0.841093	0.304309	0.316029	0.117635	0.119696	0.0517669	0.0591278	0.0280014	0.0305729
573.001	1.99957	2.0385	1.64532	1.63162	0.822836	0.841425	0.304461	0.316179	0.11792	0.119756	0.0520324	0.059158	0.0279017	0.0305886
573.201	1.99963	2.03855	1.6456	1.63197	0.823651	0.841756	0.30479	0.316328	0.118194	0.119816	0.0525041	0.0591882	0.0278489	0.0306043
573.401	1.99947	2.0386	1.64588	1.63232	0.824396	0.842087	0.3052	0.316478	0.118406	0.119876	0.0524912	0.0592184	0.027582	0.03062
573.601	2.00015	2.03865	1.64591	1.63267	0.824788	0.842419	0.305332	0.316627	0.118127	0.119936	0.0522995	0.0592486	0.0278037	0.0306358
573.801	2.00002	2.03869	1.64613	1.63302	0.825126	0.84275	0.305382	0.316776	0.118053	0.119996	0.0521474	0.0592789	0.0275899	0.0306515
574.001	2.00058	2.03874	1.64674	1.63337	0.826128	0.843081	0.305769	0.316926	0.118292	0.120056	0.0524263	0.0593091	0.0275907	0.0306672
574.201	2.001	2.03879	1.64715	1.63372	0.827371	0.843412	0.30632	0.317075	0.118674	0.120116	0.0528938	0.0593393	0.027919	0.0306829
574.401	2.00112	2.03883	1.64724	1.63407	0.828524	0.843743	0.306645	0.317224	0.118888	0.120176	0.0533569	0.0593695	0.0278231	0.0306987
574.601	2.00147	2.03888	1.64796	1.63442	0.829428	0.844074	0.306993	0.317374	0.119011	0.120236	0.0536699	0.0593997	0.0279492	0.0307144
574.801	2.00168	2.03893	1.6483	1.63477	0.829757	0.844404	0.307022	0.317523	0.11914	0.120296	0.0536608	0.0594299	0.0283364	0.0307301
575.001	2.00156	2.03897	1.64867	1.63512	0.830232	0.844735	0.306775	0.317672	0.119042	0.120356	0.0541434	0.0594602	0.0284043	0.0307458
575.201	2.00139	2.03902	1.64871	1.63547	0.830149	0.845065	0.30632	0.317822	0.118623	0.120416	0.0539108	0.0594904	0.0280201	0.0307616
575.401	2.00132	2.03906	1.64885	1.63582	0.830423	0.845396	0.306055	0.317971	0.118158	0.120476	0.0538604	0.0595206	0.0279898	0.0307773
575.601	2.00163	2.03911	1.64894	1.63617	0.830593	0.845726	0.305886	0.31812	0.117955	0.120536	0.0540891	0.0595508	0.0277152	0.030793
575.801	2.00181	2.03916	1.64941	1.63651	0.831229	0.846057	0.30662	0.318269	0.118118	0.120596	0.0543676	0.059581	0.0279364	0.0308087
576.001	2.00167	2.0392	1.64966	1.63686	0.831141	0.846387	0.306568	0.318419	0.118504	0.120656	0.0541558	0.0596112	0.0274902	0.0308245
576.201	2.00103	2.03925	1.64961	1.63721	0.831033	0.846717	0.306797	0.318568	0.118656	0.120716	0.0540727	0.0596414	0.0274857	0.0308402
576.401	2.00102	2.03929	1.6496	1.63755	0.831365	0.847047	0.306861	0.318717	0.118699	0.120776	0.0537055	0.0596717	0.0274633	0.0308559
576.601	2.00122	2.03934	1.65023	1.6379	0.831623	0.847377	0.307617	0.318866	0.119326	0.120836	0.0535888	0.0597019	0.0273639	0.0308716
576.801	2.00132	2.03938	1.65042	1.63825	0.832058	0.847707	0.307906	0.319015	0.119537	0.120896	0.0535722	0.0597321	0.0273714	0.0308874
577.001	2.00136	2.03943	1.65059	1.63859	0.8323	0.848036	0.307903	0.319165	0.119282	0.120956	0.0535025	0.0597623	0.0273832	0.0309031
577.201	2.00147	2.03947	1.65071	1.63894	0.832228	0.848366	0.308023	0.319314	0.119042	0.121016	0.0532832	0.0597925	0.0270925	0.0309188
577.401	2.00133	2.03952	1.65042	1.63928	0.831475	0.848695	0.307739	0.319463	0.118134	0.121076	0.052391	0.0598227	0.0266384	0.0309345
577.601	2.00166	2.03956	1.65052	1.63963	0.831644	0.849025	0.307683	0.319612	0.117897	0.121136	0.0526109	0.0598529	0.026948	0.0309503
577.801	2.00176	2.03961	1.65114	1.63998	0.831795	0.849354	0.307941	0.319761	0.118008	0.121196	0.052539	0.0598831	0.0269841	0.030966
578.001	2.0016	2.03965	1.65102	1.64032	0.832246	0.849684	0.307461	0.31991	0.1175	0.121256	0.0526549	0.0599133	0.0265231	0.0309817
578.201	2.00216	2.0397	1.65126	1.64066	0.833001	0.850013	0.307521	0.320059	0.117239	0.121316	0.0532515	0.0599436	0.0268015	0.0309974
578.401	2.00217	2.03974	1.65119	1.64101	0.833368	0.850342	0.307014	0.320208	0.116884	0.121376	0.0532977	0.0599738	0.0265946	0.0310131
578.601	2.00252	2.03978	1.65165	1.64135	0.833851	0.850671	0.306619	0.320357	0.116823	0.121436	0.0532025	0.060004	0.0270402	0.0310289
578.801	2.0025	2.03983	1.6518	1.6417	0.83417	0.851	0.306238	0.320507	0.116875	0.121496	0.0537705	0.0600342	0.0271631	0.0310446
579.001	2.00264	2.03987	1.65251	1.64204	0.83456	0.851329	0.306208	0.320656	0.117298	0.121556	0.053906	0.0600644	0.0269449	0.0310603
579.201	2.00232	2.03992	1.65276	1.64238	0.834329	0.851658	0.305879	0.320805	0.116755	0.121616	0.0536119	0.0600946	0.0267888	0.031076
579.401	2.00217	2.03996	1.65272	1.64272	0.834858	0.851986	0.306281	0.320954	0.116898	0.121676	0.0536061	0.0601248	0.0266606	0.0310918
579.601	2.00211	2.04	1.65343	1.64307	0.835706	0.852315	0.307147	0.321103	0.117486	0.121735	0.0537627	0.060155	0.0268407	0.0311075
579.801	2.00224	2.04005	1.65375	1.64341	0.83587	0.852643	0.307757	0.321252	0.1181	0.121795	0.0537805	0.0601852	0.026501	0.0311232
580.001	2.0022	2.04009	1.65387	1.64375	0.836138	0.852972	0.307972	0.321401	0.118713	0.121855	0.0538377	0.0602154	0.0266384	0.0311389
580.201	2.00243	2.04013	1.65441	1.64409	0.836579	0.8533	0.308886	0.321549	0.119253	0.121915	0.0541188	0.0602456	0.0267778	0.0311547
580.401	2.00236	2.04018	1.6546	1.64443	0.83678	0.853628	0.309104	0.321698	0.119351	0.121975	0.0538693	0.0602759	0.0261496	0.0311704
580.601	2.00254	2.04022	1.65552	1.64478	0.837618	0.853957	0.310027	0.321847	0.12004	0.122035	0.0541125	0.0603061	0.0263276	0.0311861
580.801	2.0029	2.04026	1.65588	1.64512	0.838502	0.854285	0.310653	0.321996	0.120493	0.122095	0.054382	0.0603363	0.0267065	0.0312018
581.001	2.00284	2.04031	1.65611	1.64546	0.838925	0.854613	0.31099	0.322145	0.120709	0.122155	0.0542109	0.0603665	0.0266658	0.0312176
581.201	2.00329	2.04035	1.65615	1.6458	0.839053	0.854941	0.311256	0.322294	0.120996	0.122215	0.0542074	0.0603967	0.0265837	0.0312333
581.401	2.00312	2.04039	1.65583	1.64614	0.839215	0.855268	0.311431	0.322443	0.120697	0.122275	0.0538271	0.0604269	0.0264039	0.031249
581.601	2.00327	2.04043	1.65612	1.64648	0.839121	0.855596	0.311069	0.322592	0.121002	0.122335	0.0536965	0.0604571	0.0267151	0.0312647
581.801	2.00316	2.04048	1.65566	1.64682	0.838758	0.855924	0.311097	0.322741	0.120284	0.122395	0.0527613	0.0604873	0.026458	0.0312804
582.001	2.00286	2.04052	1.65557	1.64716	0.839178	0.856251	0.310183	0.322889	0.119403	0.122455	0.0526404	0.0605175	0.025739	0.0312962
582.201	2.00297	2.04056	1.65576	1.64749	0.839683	0.856579	0.310026	0.323038	0.119233	0.122515	0.0522544	0.0605477	0.0257657	0.0313119
582.401	2.00259	2.0406	1.65528	1.64783	0.840149	0.856906	0.309291	0.323187	0.119166	0.122575	0.0515863	0.0605779	0.0255395	0.0313276
582.601	2.00298	2.04065	1.65547	1.64817	0.840574	0.857233	0.309352	0.323336	0.119402	0.122634	0.0513363	0.0606081	0.0256272	0.0313433
582.801	2.00334	2.04069	1.65568	1.64851	0.840753	0.857561	0.309138	0.323485	0.119169	0.122694	0.0515958	0.0606383	0.0254483	0.0313591
583.001	2.00343	2.04073	1.65593	1.64885	0.840679	0.857888	0.308832	0.323633	0.118874	0.122754	0.0511291	0.0606685	0.0252424	0.0313748
583.201	2.00382	2.04077	1.65641	1.64919	0.840961	0.858215	0.308418	0.323782	0.118621	0.122814	0.0514764	0.0606987	0.0251747	0.0313905
583.401	2.00433	2.04081	1.65669	1.64952	0.84133	0.858542	0.308395	0.323931	0.119146	0.122874	0.0514122	0.0607289	0.0250541	0.0314062
583.601	2.00487	2.04086	1.65787	1.64986	0.842123	0.858869	0.308725	0.32408	0.119375	0.122934	0.0516215	0.0607591	0.0253758	0.0314219
583.801	2.00538	2.0409	1.65796	1.6502	0.842065	0.859195	0.308957	0.324228	0.119314	0.122994	0.0519134	0.0607893	0.0252358	0.0314377
584.001	2.00562	2.04094	1.6584	1.65053	0.842684	0.859522	0.309219	0.324377	0.119474	0.123054	0.0523826	0.0608195	0.0256467	0.0314534
584.201	2.00566	2.04098	1.65877	1.65087	0.8433	0.859849	0.309747	0.324526	0.119936	0.123114	0.0529491	0.0608497	0.0255062	0.0314691
584.401	2.00545	2.04102	1.65905	1.6512	0.84392	0.860175	0.309672	0.324674	0.120089	0.123174	0.0531424	0.0608799	0.025713	0.0314848
584.601	2.00558	2.04106	1.66012	1.65154	0.844937	0.860502	0.310399	0.324823	0.120663	0.123234	0.053655	0.0609101	0.0263257	0.0315006
584.801	2.00544	2.0411	1.66033	1.65188	0.845007	0.860828	0.310645	0.324972	0.120843	0.123294	0.054017	0.0609403	0.026267	0.0315163
[truncated: 5,501 more rows]

## Sheet: EDFig5b
Time (s)	25 mM	25 mM Fit	12.5 mM	12.5 mM Fit	6.25 mM	6.25 mM Fit	3.13 mM	3.13 mM Fit	1.56 mM	1.56 mM Fit	0.7813 mM	0.7813 mM Fit	0.3906 mM	0.306 mM Fit
184.802	0.00251438	0	0.00392535	0	0.00303273	0	0.00113318	0	0.00173415	0	0.00265221	0	0.00377859	0
185.002	0.0021524	0.00154706	0.00370815	0.000801522	0.00237953	0.000395174	0.000887717	0.00018582	0.00127779	8.93e-05	0.00233788	5.1e-05	0.00320263	1.93e-05
185.202	0.00195674	0.00309195	0.00343628	0.00160247	0.00175295	0.000790201	0.000512506	0.000371602	0.000703308	0.0001786	0.00220475	0.000101988	0.00263396	3.86e-05
185.402	0.00211388	0.00463467	0.00308111	0.00240284	0.00129807	0.00118508	-4.98e-05	0.000557347	0.000169621	0.000267885	0.00215555	0.000152976	0.00203646	5.79e-05
185.602	0.00193118	0.00617522	0.00289899	0.00320265	0.000822045	0.00157981	-0.000115967	0.000743056	-0.000456607	0.00035716	0.00174817	0.000203961	0.00162737	7.72e-05
185.802	0.00256088	0.00771361	0.00299777	0.00400187	0.000615594	0.0019744	-0.000175577	0.000928727	-0.00124158	0.000446424	0.00128597	0.000254943	0.00126694	9.65e-05
186.002	0.00317033	0.00924984	0.0032572	0.00480053	0.00037584	0.00236884	-0.000323997	0.00111436	-0.00185854	0.000535679	0.000730725	0.00030592	0.000734633	0.000115771
186.202	0.00388929	0.0107839	0.00355074	0.00559861	9.22e-05	0.00276313	-0.000291872	0.00129996	-0.00238787	0.000624923	0.000767455	0.000356895	0.000616714	0.000135063
186.402	0.00500033	0.0123158	0.00414221	0.00639613	3.72e-05	0.00315728	-0.000440097	0.00148552	-0.00253562	0.000714157	0.00114269	0.000407865	0.000486242	0.000154354
186.602	0.00641743	0.0138456	0.00500903	0.00719307	0.000290019	0.00355128	-0.000119379	0.00167104	-0.00225527	0.000803382	0.00127665	0.000458832	0.000470126	0.000173644
186.802	0.00814416	0.0153732	0.00617941	0.00798944	0.000861008	0.00394514	0.000412795	0.00185653	-0.00187332	0.000892596	0.00178552	0.000509796	0.000975447	0.000192933
187.002	0.0102061	0.0168987	0.00720219	0.00878524	0.00121475	0.00433884	0.00102702	0.00204198	-0.00149874	0.0009818	0.00175057	0.000560756	0.00121599	0.000212221
187.202	0.0112052	0.018422	0.00775002	0.00958047	0.00103713	0.0047324	0.00101309	0.00222739	-0.00144948	0.00107099	0.00126156	0.000611712	0.00121703	0.000231508
187.402	0.0120668	0.0199432	0.00818704	0.0103751	0.0013934	0.00512582	0.0008025	0.00241277	-0.00159446	0.00116018	0.00144598	0.000662665	0.00108305	0.000250794
187.602	0.0128799	0.0214622	0.00934041	0.0111692	0.00189972	0.00551909	0.0013812	0.0025981	-0.0010561	0.00124935	0.00199979	0.000713614	0.000928287	0.00027008
187.802	0.0142082	0.0229791	0.00949206	0.0119627	0.00209152	0.00591221	0.00137833	0.00278341	-0.000915553	0.00133851	0.0018875	0.00076456	0.000736681	0.000289364
188.002	0.0158803	0.0244939	0.0100688	0.0127557	0.0024281	0.00630519	0.00139051	0.00296867	-0.000835975	0.00142767	0.00195813	0.000815502	0.000463959	0.000308647
188.202	0.0172057	0.0260066	0.0107302	0.0135481	0.00274559	0.00669802	0.00127683	0.0031539	-0.000682083	0.00151681	0.00207513	0.00086644	0.000359578	0.00032793
188.402	0.0188068	0.0275171	0.0114163	0.0143399	0.00350099	0.0070907	0.00136386	0.00333909	-0.000350823	0.00160594	0.00219259	0.000917375	0.000608347	0.000347212
188.602	0.0195166	0.0290255	0.0122137	0.0151312	0.00426248	0.00748324	0.0017543	0.00352424	0.000332401	0.00169507	0.00229514	0.000968306	0.000662459	0.000366492
188.802	0.0208824	0.0305318	0.0129183	0.0159218	0.00433896	0.00787563	0.00217032	0.00370936	0.000531124	0.00178418	0.00229285	0.00101923	0.000284216	0.000385772
189.002	0.0222484	0.032036	0.0135217	0.016712	0.0042868	0.00826788	0.00262823	0.00389444	0.000868213	0.00187328	0.00279827	0.00107016	0.000436733	0.000405051
189.202	0.0238924	0.033538	0.0142217	0.0175015	0.00508089	0.00865998	0.00310397	0.00407948	0.00136068	0.00196238	0.00354513	0.00112108	0.000862943	0.000424328
189.402	0.0249992	0.035038	0.0144374	0.0182905	0.00524502	0.00905193	0.00325487	0.00426449	0.00141628	0.00205146	0.00325583	0.001172	0.000777325	0.000443605
189.602	0.0258394	0.0365358	0.0149299	0.0190789	0.00544112	0.00944374	0.00393928	0.00444946	0.00131483	0.00214053	0.0025923	0.00122291	0.000752824	0.000462881
189.802	0.0276428	0.0380316	0.0158983	0.0198668	0.00591639	0.00983541	0.0044551	0.00463439	0.00134122	0.00222959	0.00285507	0.00127382	0.00103032	0.000482156
190.002	0.0284873	0.0395252	0.0162292	0.0206541	0.00634452	0.0102269	0.004228	0.00481928	0.00138481	0.00231865	0.00301257	0.00132473	0.000722543	0.00050143
190.202	0.0296474	0.0410168	0.0168707	0.0214408	0.00628326	0.0106183	0.00424255	0.00500414	0.00108353	0.00240769	0.00330905	0.00137563	0.00109434	0.000520703
190.402	0.0307834	0.0425062	0.0170602	0.022227	0.0063738	0.0110095	0.00426607	0.00518896	0.00114668	0.00249672	0.00345161	0.00142653	0.00111811	0.000539975
190.602	0.0319301	0.0439936	0.0173632	0.0230126	0.00622598	0.0114006	0.00457826	0.00537375	0.00132873	0.00258574	0.00327321	0.00147742	0.00103358	0.000559247
190.802	0.033178	0.0454788	0.0176899	0.0237976	0.00606523	0.0117915	0.00461785	0.0055585	0.00110606	0.00267476	0.00264833	0.00152831	0.00125626	0.000578517
191.002	0.0343088	0.046962	0.0179994	0.0245821	0.00594314	0.0121823	0.00444084	0.00574321	0.00102706	0.00276376	0.00188456	0.0015792	0.00107517	0.000597786
191.202	0.035212	0.0484431	0.018832	0.025366	0.00631318	0.012573	0.00459934	0.00592788	0.00128497	0.00285275	0.00200483	0.00163009	0.00132395	0.000617055
191.402	0.0369475	0.0499221	0.0197172	0.0261494	0.00697476	0.0129635	0.00494558	0.00611252	0.0010212	0.00294173	0.00237098	0.00168097	0.00167521	0.000636322
191.602	0.0381159	0.0513991	0.0204729	0.0269322	0.00741545	0.0133538	0.0052136	0.00629712	0.00105303	0.0030307	0.00259701	0.00173185	0.00208556	0.000655589
191.802	0.0393738	0.0528739	0.0208089	0.0277144	0.00745895	0.013744	0.005063	0.00648168	0.000710722	0.00311967	0.00218891	0.00178272	0.00204263	0.000674854
192.002	0.0401559	0.0543467	0.021209	0.0284961	0.00763563	0.0141341	0.00443633	0.00666621	-3.81e-05	0.00320862	0.00213115	0.00183359	0.00128349	0.000694119
192.202	0.0409422	0.0558174	0.0218539	0.0292772	0.00779623	0.014524	0.00385177	0.0068507	-1.36e-05	0.00329756	0.00199607	0.00188446	0.00150615	0.000713383
192.402	0.0422038	0.0572861	0.0225561	0.0300578	0.00809528	0.0149138	0.00364687	0.00703515	-0.000162676	0.00338649	0.00167226	0.00193532	0.00169571	0.000732646
192.602	0.0432451	0.0587527	0.0233371	0.0308378	0.0081456	0.0153034	0.00402664	0.00721957	0.000372938	0.00347541	0.00160499	0.00198618	0.00162647	0.000751908
192.802	0.0447954	0.0602172	0.0241994	0.0316172	0.00819599	0.0156929	0.00430979	0.00740395	0.000327831	0.00356432	0.00143598	0.00203704	0.00139632	0.000771168
193.002	0.0465045	0.0616797	0.0250458	0.0323961	0.00909221	0.0160823	0.00447549	0.00758829	0.00129601	0.00365322	0.00190563	0.00208789	0.00204163	0.000790428
193.202	0.0475279	0.0631401	0.0259444	0.0331744	0.00999654	0.0164715	0.00437532	0.0077726	0.00160038	0.00374212	0.00223746	0.00213874	0.00198331	0.000809687
193.402	0.0486769	0.0645985	0.026706	0.0339522	0.0102277	0.0168605	0.00444841	0.00795687	0.00181059	0.003831	0.00190979	0.00218959	0.00192467	0.000828946
193.602	0.0501213	0.0660548	0.0277578	0.0347294	0.0112195	0.0172494	0.00472811	0.0081411	0.00215826	0.00391987	0.00195328	0.00224043	0.00205393	0.000848203
193.802	0.0516535	0.0675091	0.0290403	0.035506	0.0120125	0.0176382	0.0050977	0.0083253	0.00273811	0.00400873	0.00279441	0.00229127	0.00220218	0.000867459
194.002	0.0525397	0.0689613	0.0295489	0.0362821	0.0128317	0.0180268	0.00492992	0.00850946	0.00239538	0.00409758	0.00274632	0.0023421	0.00158436	0.000886714
194.202	0.0538923	0.0704115	0.0309037	0.0370576	0.0129111	0.0184153	0.00561977	0.00869358	0.00253623	0.00418642	0.00299456	0.00239293	0.00234817	0.000905969
194.402	0.0549322	0.0718597	0.031222	0.0378326	0.0132687	0.0188036	0.00612806	0.00887767	0.00276803	0.00427525	0.00330031	0.00244376	0.00224382	0.000925222
194.602	0.0564705	0.0733058	0.0323003	0.0386071	0.0135232	0.0191918	0.00686685	0.00906172	0.00307079	0.00436407	0.00359079	0.00249458	0.0024345	0.000944475
194.802	0.0578222	0.0747499	0.0334487	0.0393809	0.0135415	0.0195798	0.00743294	0.00924573	0.00288017	0.00445288	0.0032933	0.0025454	0.0026135	0.000963726
195.002	0.0599278	0.0761919	0.0345109	0.0401543	0.014086	0.0199677	0.00859587	0.0094297	0.00354763	0.00454168	0.00420848	0.00259622	0.00318354	0.000982977
195.202	0.061662	0.077632	0.0356296	0.040927	0.014538	0.0203555	0.00994477	0.00961364	0.00376903	0.00463047	0.00446773	0.00264704	0.00301874	0.00100223
195.402	0.0632167	0.07907	0.0362606	0.0416992	0.0148689	0.0207431	0.0104558	0.00979754	0.00376577	0.00471925	0.00470561	0.00269784	0.00324538	0.00102148
195.602	0.063583	0.080506	0.0360055	0.0424709	0.0148004	0.0211305	0.00998956	0.00998141	0.00350897	0.00480802	0.00411081	0.00274865	0.00271764	0.00104072
195.802	0.0642587	0.0819399	0.0362082	0.043242	0.0146317	0.0215179	0.00963192	0.0101652	0.00284275	0.00489678	0.00393114	0.00279945	0.0022939	0.00105997
196.002	0.0653951	0.0833719	0.0365402	0.0440126	0.0147259	0.021905	0.00926483	0.010349	0.00261258	0.00498553	0.00336505	0.00285025	0.00197548	0.00107922
196.202	0.0663086	0.0848019	0.0370382	0.0447826	0.014741	0.0222921	0.00895963	0.0105328	0.00268262	0.00507428	0.00300099	0.00290105	0.00217485	0.00109846
196.402	0.0672795	0.0862298	0.0371083	0.045552	0.0148156	0.022679	0.00878304	0.0107165	0.00251672	0.00516301	0.00217583	0.00295184	0.00209386	0.0011177
196.602	0.068667	0.0876557	0.0372994	0.0463209	0.0151486	0.0230657	0.00909586	0.0109002	0.00328412	0.00525173	0.00207107	0.00300263	0.00199823	0.00113695
196.802	0.0696715	0.0890797	0.0376455	0.0470893	0.0151417	0.0234523	0.00910263	0.0110838	0.00320415	0.00534044	0.00168767	0.00305341	0.00172623	0.00115619
197.002	0.0704166	0.0905016	0.0378964	0.0478571	0.0154575	0.0238388	0.0087927	0.0112674	0.00363837	0.00542914	0.00141492	0.0031042	0.00142792	0.00117543
197.202	0.0711549	0.0919215	0.0377741	0.0486243	0.0149413	0.0242251	0.0077163	0.011451	0.00274527	0.00551783	0.000862823	0.00315497	0.000857111	0.00119467
197.402	0.0726547	0.0933395	0.0389713	0.049391	0.0157247	0.0246113	0.0082637	0.0116346	0.00376095	0.00560651	0.00133924	0.00320575	0.00154329	0.00121391
197.602	0.0741847	0.0947554	0.0398151	0.0501572	0.0162412	0.0249973	0.00875534	0.0118181	0.00417865	0.00569518	0.00179223	0.00325652	0.00145205	0.00123315
197.802	0.0753339	0.0961694	0.0406308	0.0509228	0.0165661	0.0253832	0.00918898	0.0120015	0.00474613	0.00578384	0.00218745	0.00330729	0.00143789	0.00125239
198.002	0.0765354	0.0975814	0.0415052	0.0516878	0.0171586	0.0257689	0.00927009	0.0121849	0.00461972	0.00587248	0.00251527	0.00335805	0.00178594	0.00127162
198.202	0.0780388	0.0989913	0.0424754	0.0524523	0.0175993	0.0261545	0.0100265	0.0123683	0.00501875	0.00596112	0.00293505	0.00340881	0.002596	0.00129086
198.402	0.079384	0.100399	0.0427312	0.0532163	0.0178703	0.0265399	0.0104045	0.0125517	0.0052049	0.00604975	0.00351164	0.00345957	0.00245302	0.00131009
198.602	0.0808341	0.101805	0.0436263	0.0539797	0.0181365	0.0269253	0.0107746	0.012735	0.00549128	0.00613837	0.0040804	0.00351032	0.00269278	0.00132933
198.802	0.0825955	0.103209	0.0441578	0.0547426	0.0182963	0.0273104	0.011264	0.0129183	0.00567896	0.00622698	0.00445308	0.00356107	0.00296428	0.00134856
199.002	0.0846581	0.104612	0.0448877	0.0555049	0.0193627	0.0276954	0.0120748	0.0131015	0.0061924	0.00631558	0.00501914	0.00361181	0.00358566	0.00136779
199.202	0.0860686	0.106012	0.0455613	0.0562666	0.0200349	0.0280803	0.012424	0.0132847	0.00611681	0.00640417	0.0048385	0.00366256	0.00371496	0.00138702
199.402	0.0869758	0.10741	0.0457838	0.0570279	0.0202255	0.0284651	0.0118224	0.0134679	0.00547653	0.00649275	0.004298	0.00371329	0.00382305	0.00140625
199.602	0.0877069	0.108806	0.0459065	0.0577886	0.0204853	0.0288497	0.011469	0.013651	0.00493595	0.00658132	0.0038061	0.00376403	0.00360728	0.00142548
199.802	0.0885498	0.1102	0.0464782	0.0585487	0.0208749	0.0292341	0.0114136	0.0138341	0.0047954	0.00666988	0.0039932	0.00381476	0.00334055	0.00144471
200.002	0.0897685	0.111592	0.0467442	0.0593083	0.0211796	0.0296184	0.011268	0.0140172	0.00460187	0.00675843	0.00339367	0.00386549	0.0030547	0.00146394
200.202	0.0906024	0.112983	0.0470997	0.0600673	0.021211	0.0300026	0.0111482	0.0142002	0.00411471	0.00684697	0.00322422	0.00391621	0.00286893	0.00148316
200.402	0.0917427	0.114371	0.0471422	0.0608258	0.0218181	0.0303866	0.0111736	0.0143832	0.00380142	0.0069355	0.0029252	0.00396693	0.0027301	0.00150239
200.602	0.0928354	0.115758	0.0473951	0.0615838	0.0221529	0.0307705	0.0111793	0.0145662	0.00347874	0.00702402	0.00281172	0.00401765	0.00245154	0.00152161
200.802	0.0931356	0.117142	0.0478076	0.0623412	0.0220919	0.0311542	0.0110041	0.0147491	0.00342601	0.00711253	0.00250617	0.00406836	0.0020022	0.00154084
201.002	0.0941006	0.118525	0.0485145	0.0630981	0.0225188	0.0315378	0.0108776	0.0149319	0.0031883	0.00720103	0.00300781	0.00411907	0.00190926	0.00156006
201.202	0.0951681	0.119905	0.0494636	0.0638544	0.0227479	0.0319213	0.0111887	0.0151148	0.00341393	0.00728952	0.00332902	0.00416978	0.00197992	0.00157928
201.402	0.0963535	0.121284	0.0503927	0.0646102	0.0235323	0.0323046	0.0119912	0.0152976	0.00422331	0.007378	0.00399787	0.00422048	0.00229257	0.0015985
201.602	0.0974878	0.12266	0.0511324	0.0653655	0.0240021	0.0326877	0.0124988	0.0154804	0.00417947	0.00746646	0.00433929	0.00427118	0.00188641	0.00161772
201.802	0.0980604	0.124035	0.0517078	0.0661202	0.024427	0.0330708	0.0126524	0.0156631	0.00426961	0.00755492	0.00396832	0.00432188	0.00182115	0.00163694
202.002	0.0995916	0.125408	0.0530304	0.0668744	0.0255734	0.0334536	0.0135179	0.0158458	0.00496438	0.00764337	0.00492236	0.00437257	0.00218891	0.00165616
202.202	0.100892	0.126779	0.0538482	0.067628	0.0260759	0.0338364	0.0141327	0.0160285	0.00548053	0.00773181	0.00508046	0.00442326	0.00221092	0.00167538
202.402	0.102418	0.128148	0.0547415	0.0683811	0.0267579	0.034219	0.0147536	0.0162111	0.00655145	0.00782024	0.00619985	0.00447395	0.00235211	0.00169459
202.602	0.103735	0.129515	0.0555165	0.0691336	0.0276693	0.0346014	0.0151972	0.0163937	0.00683172	0.00790866	0.00654966	0.00452463	0.00242939	0.00171381
202.802	0.105398	0.13088	0.0564695	0.0698856	0.0281668	0.0349838	0.01567	0.0165762	0.00730662	0.00799707	0.00666238	0.00457531	0.00325639	0.00173302
203.002	0.106706	0.132243	0.0575593	0.0706371	0.0285272	0.0353659	0.0156717	0.0167587	0.00740461	0.00808547	0.00670785	0.00462598	0.00323721	0.00175223
203.202	0.108269	0.133605	0.058229	0.0713881	0.0283332	0.035748	0.0153053	0.0169412	0.00755813	0.00817386	0.00635366	0.00467665	0.00293667	0.00177145
203.402	0.10918	0.134964	0.0587174	0.0721384	0.0279535	0.0361298	0.0149285	0.0171236	0.00689728	0.00826224	0.00600119	0.00472732	0.00241527	0.00179066
203.602	0.110768	0.136321	0.0596997	0.0728883	0.0281377	0.0365116	0.0150446	0.0173061	0.00701039	0.00835061	0.00641735	0.00477798	0.00236363	0.00180987
203.802	0.11238	0.137677	0.0604938	0.0736376	0.0284299	0.0368932	0.0149753	0.0174884	0.00710891	0.00843896	0.00671597	0.00482864	0.00214636	0.00182908
204.002	0.114134	0.139031	0.0609721	0.0743864	0.0286163	0.0372746	0.0148787	0.0176708	0.00661208	0.00852731	0.00664062	0.0048793	0.00220843	0.00184829
204.202	0.115772	0.140382	0.0622927	0.0751347	0.0292635	0.037656	0.0151985	0.017853	0.0064676	0.00861565	0.00719654	0.00492995	0.002812	0.00186749
204.402	0.11775	0.141732	0.0632821	0.0758824	0.0301732	0.0380371	0.0155187	0.0180353	0.00661264	0.00870398	0.00748724	0.0049806	0.00348353	0.0018867
204.602	0.118634	0.14308	0.0638781	0.0766296	0.0301691	0.0384182	0.0155261	0.0182175	0.00647089	0.0087923	0.00766197	0.00503125	0.00373344	0.00190591
204.802	0.119575	0.144426	0.0650534	0.0773762	0.0306962	0.0387991	0.0160759	0.0183997	0.00664529	0.00888061	0.00792877	0.00508189	0.00399982	0.00192511
205.002	0.121341	0.145771	0.0657872	0.0781223	0.0313133	0.0391798	0.0163764	0.0185819	0.00668918	0.00896891	0.00819788	0.00513253	0.00462996	0.00194431
205.202	0.122221	0.147113	0.066311	0.0788679	0.0313321	0.0395604	0.0162751	0.018764	0.00674187	0.0090572	0.00699353	0.00518317	0.00459361	0.00196352
205.402	0.123087	0.148453	0.0664783	0.0796129	0.031679	0.0399409	0.0159219	0.0189461	0.00652964	0.00914548	0.00636412	0.0052338	0.00464282	0.00198272
205.602	0.124129	0.149792	0.0673136	0.0803574	0.0323199	0.0403212	0.0162143	0.0191281	0.00665503	0.00923375	0.00617261	0.00528443	0.00487669	0.00200192
205.802	0.12505	0.151128	0.0675544	0.0811014	0.0319012	0.0407014	0.0162971	0.0193101	0.00687045	0.009322	0.00553584	0.00533505	0.00503112	0.00202112
206.002	0.126327	0.152463	0.0682252	0.0818449	0.0323211	0.0410815	0.0161759	0.0194921	0.00736145	0.00941025	0.00578746	0.00538567	0.00521006	0.00204032
206.202	0.127251	0.153796	0.0681712	0.0825878	0.0321053	0.0414614	0.0159094	0.019674	0.00735542	0.00949849	0.00515173	0.00543629	0.00472851	0.00205952
206.402	0.12892	0.155127	0.0686982	0.0833301	0.033072	0.0418411	0.0165358	0.0198559	0.00775088	0.00958672	0.00571487	0.0054869	0.00501887	0.00207872
206.602	0.12989	0.156456	0.0693119	0.084072	0.0331849	0.0422208	0.0163437	0.0200378	0.00792971	0.00967494	0.00535211	0.00553751	0.00491944	0.00209791
206.802	0.130955	0.157784	0.0697892	0.0848133	0.0331051	0.0426002	0.0162395	0.0202196	0.0081007	0.00976315	0.0052186	0.00558812	0.0049163	0.00211711
207.002	0.132385	0.159109	0.0703052	0.0855541	0.0328983	0.0429796	0.0159912	0.0204014	0.00808047	0.00985135	0.00522066	0.00563872	0.00422214	0.0021363
207.202	0.133851	0.160433	0.0709197	0.0862943	0.0329859	0.0433588	0.016132	0.0205831	0.00751616	0.00993954	0.00524216	0.00568932	0.00400206	0.0021555
207.402	0.134679	0.161754	0.0718012	0.0870341	0.0332336	0.0437378	0.0164776	0.0207648	0.00725615	0.0100277	0.00569674	0.00573992	0.00418486	0.00217469
207.602	0.136007	0.163074	0.0728091	0.0877733	0.0336072	0.0441168	0.0170019	0.0209465	0.00710004	0.0101159	0.0061361	0.00579051	0.00408835	0.00219388
207.802	0.137025	0.164392	0.0736872	0.0885119	0.0337812	0.0444955	0.0173699	0.0211282	0.00713268	0.010204	0.00635699	0.0058411	0.00414695	0.00221307
208.002	0.138376	0.165708	0.0744405	0.0892501	0.0338978	0.0448742	0.0178774	0.0213098	0.00684714	0.0102922	0.00682579	0.00589169	0.00416152	0.00223226
208.202	0.139259	0.167023	0.0752689	0.0899877	0.0338111	0.0452527	0.0181782	0.0214913	0.00667074	0.0103803	0.0071282	0.00594227	0.00433677	0.00225145
208.402	0.140452	0.168335	0.0756271	0.0907247	0.0336322	0.045631	0.0185131	0.0216729	0.00657836	0.0104685	0.00714247	0.00599285	0.00415263	0.00227064
208.602	0.141346	0.169646	0.0763223	0.0914613	0.0339725	0.0460092	0.0189802	0.0218544	0.00647082	0.0105566	0.00764946	0.00604342	0.00388388	0.00228982
208.802	0.142194	0.170954	0.0768969	0.0921973	0.0345077	0.0463873	0.019056	0.0220358	0.00634335	0.0106447	0.00721014	0.006094	0.00363355	0.00230901
209.002	0.143562	0.172261	0.0772452	0.0929328	0.0351597	0.0467652	0.018892	0.0222173	0.00679198	0.0107328	0.00677993	0.00614456	0.00343189	0.0023282
209.202	0.144448	0.173566	0.0774481	0.0936678	0.0350343	0.047143	0.018712	0.0223986	0.00666817	0.0108209	0.00616505	0.00619513	0.00285029	0.00234738
209.402	0.145648	0.17487	0.0777467	0.0944022	0.0354876	0.0475207	0.0188119	0.02258	0.00686545	0.010909	0.00663793	0.00624569	0.00243724	0.00236656
209.602	0.146595	0.176171	0.0777276	0.0951361	0.0353188	0.0478982	0.0180611	0.0227613	0.00692264	0.010997	0.00611604	0.00629625	0.0020536	0.00238575
209.802	0.14789	0.177471	0.0783617	0.0958695	0.0357208	0.0482756	0.0183565	0.0229426	0.00750425	0.0110851	0.00619829	0.0063468	0.00191793	0.00240493
210.002	0.149339	0.178768	0.0790479	0.0966024	0.0368837	0.0486528	0.0184356	0.0231238	0.0077668	0.0111731	0.00670962	0.00639735	0.00196099	0.00242411
210.202	0.150881	0.180064	0.0794209	0.0973347	0.0378884	0.0490299	0.0190034	0.023305	0.00818094	0.0112612	0.00664643	0.0064479	0.00214247	0.00244329
210.402	0.153238	0.181358	0.0802975	0.0980666	0.0390307	0.0494068	0.0195495	0.0234862	0.00903457	0.0113492	0.00689625	0.00649844	0.00310686	0.00246247
210.602	0.154419	0.182651	0.0808207	0.0987978	0.0390599	0.0497836	0.0196367	0.0236674	0.00964674	0.0114372	0.0064605	0.00654898	0.00314179	0.00248164
210.802	0.155611	0.183941	0.0808255	0.0995286	0.0396163	0.0501603	0.0195765	0.0238485	0.00935534	0.0115252	0.00641727	0.00659951	0.00295288	0.00250082
211.002	0.157464	0.18523	0.0818471	0.100259	0.0400925	0.0505368	0.0198965	0.0240295	0.0096467	0.0116132	0.00641953	0.00665005	0.00346198	0.00252
211.202	0.15892	0.186517	0.0827304	0.100989	0.0408441	0.0509132	0.0205256	0.0242105	0.00966637	0.0117012	0.00669741	0.00670058	0.0041026	0.00253917
211.402	0.159631	0.187802	0.0832596	0.101718	0.0409447	0.0512895	0.0204518	0.0243915	0.0100406	0.0117892	0.00653013	0.0067511	0.0044761	0.00255834
211.602	0.161088	0.189085	0.0838669	0.102446	0.0414543	0.0516656	0.0212344	0.0245725	0.0101062	0.0118772	0.00658883	0.00680162	0.00467469	0.00257752
211.802	0.16228	0.190367	0.0847589	0.103175	0.0414692	0.0520416	0.0212658	0.0247534	0.0099276	0.0119651	0.00645256	0.00685214	0.00513353	0.00259669
212.002	0.163588	0.191646	0.084872	0.103902	0.0414369	0.0524174	0.0217473	0.0249343	0.00954805	0.0120531	0.00677445	0.00690266	0.00520758	0.00261586
212.202	0.164079	0.192924	0.084934	0.104629	0.0410539	0.0527931	0.0214577	0.0251151	0.00935408	0.012141	0.00671366	0.00695317	0.00517277	0.00263503
212.402	0.165534	0.1942	0.0855258	0.105356	0.041304	0.0531686	0.0217709	0.025296	0.00939329	0.0122289	0.00714816	0.00700368	0.00523256	0.0026542
212.602	0.166719	0.195474	0.0862939	0.106082	0.0419276	0.053544	0.0222755	0.0254767	0.00922445	0.0123169	0.00725509	0.00705418	0.00528468	0.00267337
212.802	0.167355	0.196747	0.08657	0.106808	0.0420187	0.0539193	0.0223172	0.0256575	0.00901878	0.0124048	0.00659387	0.00710468	0.0048491	0.00269254
213.002	0.168802	0.198018	0.0876183	0.107533	0.0425171	0.0542944	0.0226046	0.0258382	0.00900213	0.0124927	0.00702064	0.00715518	0.00479048	0.0027117
213.202	0.169718	0.199287	0.0883614	0.108257	0.0428421	0.0546694	0.0226891	0.0260188	0.00885728	0.0125806	0.00741452	0.00720567	0.00426916	0.00273087
213.402	0.170803	0.200554	0.0895959	0.108981	0.0435404	0.0550443	0.022642	0.0261995	0.00920217	0.0126684	0.00798199	0.00725616	0.00393002	0.00275003
213.602	0.171677	0.201819	0.0901153	0.109705	0.0439559	0.055419	0.0223677	0.0263801	0.00902574	0.0127563	0.00787344	0.00730665	0.00366699	0.0027692
213.802	0.173132	0.203083	0.0912091	0.110428	0.0450163	0.0557936	0.0234127	0.0265606	0.00943671	0.0128442	0.00880989	0.00735713	0.0040104	0.00278836
214.002	0.174667	0.204344	0.0918344	0.11115	0.0456075	0.056168	0.0236709	0.0267411	0.00988559	0.012932	0.00908407	0.00740761	0.0043287	0.00280752
214.202	0.175644	0.205604	0.092113	0.111872	0.04567	0.0565423	0.0235113	0.0269216	0.0101422	0.0130199	0.00812682	0.00745808	0.00422677	0.00282668
214.402	0.177204	0.206863	0.0927323	0.112593	0.0457705	0.0569165	0.0237352	0.0271021	0.0103631	0.0131077	0.00802694	0.00750856	0.00439342	0.00284584
214.602	0.178056	0.208119	0.0933557	0.113314	0.0458301	0.0572905	0.0239794	0.0272825	0.0107157	0.0131955	0.00759721	0.00755903	0.00439488	0.002865
214.802	0.17965	0.209374	0.0937686	0.114035	0.0466194	0.0576644	0.024202	0.0274629	0.0110232	0.0132833	0.007864	0.00760949	0.00453873	0.00288416
215.002	0.181144	0.210627	0.0944816	0.114754	0.0466603	0.0580381	0.0244364	0.0276432	0.0112257	0.0133711	0.00806999	0.00765995	0.005042	0.00290332
215.202	0.182189	0.211878	0.0948958	0.115474	0.0469768	0.0584117	0.0244632	0.0278235	0.0115699	0.0134589	0.00847588	0.00771041	0.00534631	0.00292247
215.402	0.183278	0.213127	0.0952937	0.116193	0.0472225	0.0587852	0.0249389	0.0280038	0.0117231	0.0135467	0.00818865	0.00776086	0.00513122	0.00294163
215.602	0.184561	0.214375	0.0959479	0.116911	0.0481627	0.0591585	0.0257379	0.028184	0.0120259	0.0136345	0.00873295	0.00781132	0.00557125	0.00296078
215.802	0.18545	0.215621	0.096943	0.117629	0.0483468	0.0595317	0.0257341	0.0283642	0.0118972	0.0137222	0.00902232	0.00786176	0.00595526	0.00297994
216.002	0.187159	0.216865	0.0976574	0.118346	0.0488703	0.0599047	0.026634	0.0285444	0.0124743	0.01381	0.00974892	0.00791221	0.0067484	0.00299909
216.202	0.188887	0.218108	0.0986136	0.119063	0.0491831	0.0602776	0.0270222	0.0287245	0.0127361	0.0138977	0.0103423	0.00796265	0.00684002	0.00301824
216.402	0.190445	0.219348	0.099601	0.119779	0.049682	0.0606504	0.0274955	0.0289046	0.0129183	0.0139854	0.0109217	0.00801308	0.0067016	0.00303739
216.602	0.191911	0.220587	0.100835	0.120495	0.0506049	0.061023	0.028228	0.0290847	0.0130243	0.0140732	0.0111048	0.00806352	0.00701714	0.00305654
216.802	0.193028	0.221824	0.102031	0.12121	0.0506316	0.0613955	0.0284582	0.0292647	0.013032	0.0141609	0.0112322	0.00811395	0.00679569	0.00307569
217.002	0.194315	0.22306	0.102688	0.121925	0.0507511	0.0617679	0.0283398	0.0294447	0.0128714	0.0142486	0.0115446	0.00816437	0.00636852	0.00309484
217.202	0.19509	0.224294	0.103426	0.122639	0.0510191	0.0621401	0.0284115	0.0296246	0.0125713	0.0143363	0.0118426	0.0082148	0.00568801	0.00311398
217.402	0.196183	0.225526	0.10399	0.123353	0.0510143	0.0625122	0.0280824	0.0298045	0.0126701	0.014424	0.0120808	0.00826521	0.00553946	0.00313313
217.602	0.197518	0.226756	0.104455	0.124066	0.0512483	0.0628841	0.0281422	0.0299844	0.0125962	0.0145116	0.0125757	0.00831563	0.00540806	0.00315228
217.802	0.198776	0.227984	0.105268	0.124778	0.051157	0.0632559	0.0284033	0.0301643	0.0128225	0.0145993	0.0124912	0.00836604	0.00528319	0.00317142
218.002	0.199697	0.229211	0.105845	0.125491	0.0508927	0.0636276	0.0285454	0.0303441	0.013201	0.0146869	0.0118129	0.00841645	0.00542099	0.00319056
218.202	0.200255	0.230436	0.105846	0.126202	0.05035	0.0639991	0.028003	0.0305238	0.0130559	0.0147746	0.0111414	0.00846686	0.00498782	0.00320971
218.402	0.201382	0.23166	0.106179	0.126913	0.0502505	0.0643705	0.0278116	0.0307036	0.012979	0.0148622	0.0109892	0.00851726	0.00485177	0.00322885
218.602	0.202293	0.232881	0.106206	0.127624	0.0500862	0.0647417	0.0273063	0.0308833	0.0128911	0.0149498	0.0105021	0.00856765	0.00461419	0.00324799
218.802	0.203325	0.234101	0.105958	0.128334	0.0502097	0.0651129	0.0267046	0.0310629	0.0126575	0.0150374	0.0104341	0.00861805	0.00442402	0.00326713
219.002	0.203819	0.23532	0.105898	0.129044	0.0498696	0.0654838	0.0259854	0.0312425	0.012068	0.015125	0.0103575	0.00866844	0.00418508	0.00328627
219.202	0.20479	0.236536	0.106329	0.129753	0.0501796	0.0658547	0.0260966	0.0314221	0.0121612	0.0152126	0.00970135	0.00871883	0.0042837	0.0033054
219.402	0.205884	0.237751	0.107247	0.130462	0.0505867	0.0662254	0.0266929	0.0316017	0.0124693	0.0153002	0.00929415	0.00876921	0.00457991	0.00332454
219.602	0.206507	0.238964	0.107263	0.13117	0.0513782	0.0665959	0.0263364	0.0317812	0.0125073	0.0153878	0.00930522	0.00881959	0.00470894	0.00334368
219.802	0.207725	0.240175	0.108148	0.131877	0.0516651	0.0669663	0.0264974	0.0319607	0.0123742	0.0154753	0.0090949	0.00886997	0.0044839	0.00336281
220.002	0.209352	0.241385	0.109011	0.132584	0.0522846	0.0673366	0.0269376	0.0321401	0.0127297	0.0155629	0.00962781	0.00892034	0.00458446	0.00338194
220.202	0.210029	0.242593	0.109615	0.133291	0.0527076	0.0677068	0.0268358	0.0323195	0.0125155	0.0156504	0.00929791	0.00897071	0.00373536	0.00340108
220.402	0.210894	0.243799	0.109834	0.133997	0.0531369	0.0680768	0.0267488	0.0324989	0.0123642	0.015738	0.0091421	0.00902108	0.00346612	0.00342021
220.602	0.212481	0.245004	0.110842	0.134702	0.0542551	0.0684466	0.0273953	0.0326783	0.0125116	0.0158255	0.00938087	0.00907144	0.00422361	0.00343934
220.802	0.213028	0.246207	0.111375	0.135408	0.0541317	0.0688164	0.0271584	0.0328576	0.0122012	0.015913	0.00919729	0.0091218	0.00361298	0.00345847
221.002	0.21435	0.247408	0.111757	0.136112	0.0545235	0.069186	0.0272321	0.0330368	0.0120672	0.0160005	0.00920443	0.00917215	0.00338103	0.0034776
221.202	0.215889	0.248608	0.11253	0.136816	0.054975	0.0695554	0.0274473	0.0332161	0.0121127	0.016088	0.00948483	0.0092225	0.00333992	0.00349673
221.402	0.217037	0.249805	0.113202	0.13752	0.0555685	0.0699248	0.0275291	0.0333952	0.0125011	0.0161755	0.00928005	0.00927285	0.0036149	0.00351586
221.602	0.218952	0.251002	0.114489	0.138223	0.0563007	0.0702939	0.0282429	0.0335744	0.0131971	0.016263	0.00962929	0.0093232	0.00389339	0.00353498
221.802	0.220231	0.252196	0.115555	0.138925	0.0567544	0.070663	0.0284602	0.0337535	0.0135803	0.0163504	0.00908357	0.00937354	0.003935	0.00355411
222.002	0.221635	0.253389	0.116014	0.139627	0.0570046	0.0710319	0.0286869	0.0339326	0.0141648	0.0164379	0.00873151	0.00942388	0.00397839	0.00357323
222.202	0.2231	0.25458	0.116389	0.140329	0.0573231	0.0714007	0.028949	0.0341117	0.0141462	0.0165253	0.00889694	0.00947421	0.00382194	0.00359236
222.402	0.224612	0.255769	0.117335	0.14103	0.0580256	0.0717693	0.0293186	0.0342907	0.0143501	0.0166127	0.00886744	0.00952454	0.0040812	0.00361148
222.602	0.225481	0.256957	0.117535	0.14173	0.0583922	0.0721378	0.02961	0.0344697	0.0143264	0.0167002	0.00878524	0.00957487	0.00441892	0.0036306
222.802	0.226616	0.258143	0.117646	0.14243	0.0587111	0.0725062	0.0300046	0.0346486	0.0143871	0.0167876	0.00850142	0.00962519	0.00481577	0.00364972
223.002	0.228222	0.259328	0.118398	0.14313	0.0593695	0.0728744	0.0304359	0.0348275	0.0145001	0.016875	0.00838131	0.00967551	0.00509461	0.00366884
223.202	0.229878	0.260511	0.119121	0.143829	0.0597459	0.0732425	0.0311216	0.0350064	0.0145528	0.0169624	0.0082963	0.00972583	0.00577027	0.00368796
223.402	0.231184	0.261692	0.119777	0.144527	0.060463	0.0736104	0.0319881	0.0351852	0.0150319	0.0170498	0.00893122	0.00977614	0.00640026	0.00370708
223.602	0.232202	0.262871	0.119774	0.145225	0.0612423	0.0739782	0.0314569	0.035364	0.0147856	0.0171371	0.00890116	0.00982645	0.00617156	0.00372619
223.802	0.233467	0.264049	0.120804	0.145923	0.0614306	0.0743459	0.0317668	0.0355428	0.0146581	0.0172245	0.00922089	0.00987676	0.00628754	0.00374531
224.002	0.23454	0.265225	0.121435	0.14662	0.0619152	0.0747135	0.0320055	0.0357215	0.0148763	0.0173119	0.00980519	0.00992706	0.00618701	0.00376443
224.202	0.235786	0.2664	0.121867	0.147317	0.0623887	0.0750809	0.0321813	0.0359002	0.0150215	0.0173992	0.00999272	0.00997736	0.00667297	0.00378354
224.402	0.237321	0.267572	0.122487	0.148013	0.0630053	0.0754481	0.0321045	0.0360789	0.014908	0.0174865	0.0107228	0.0100277	0.00713102	0.00380265
224.602	0.2387	0.268744	0.123998	0.148708	0.063613	0.0758153	0.0324194	0.0362575	0.0152507	0.0175739	0.0114109	0.0100779	0.00768148	0.00382177
224.802	0.239526	0.269913	0.124552	0.149403	0.0635135	0.0761823	0.0323555	0.0364361	0.0152429	0.0176612	0.0118111	0.0101282	0.00715137	0.00384088
225.002	0.241236	0.271081	0.125185	0.150098	0.0636029	0.0765491	0.0326577	0.0366147	0.0152579	0.0177485	0.0119453	0.0101785	0.00717026	0.00385999
225.202	0.242441	0.272247	0.125828	0.150792	0.0635218	0.0769158	0.0326281	0.0367932	0.0155133	0.0178358	0.0114547	0.0102288	0.00678254	0.0038791
225.402	0.243526	0.273412	0.127321	0.151485	0.0641283	0.0772824	0.0327956	0.0369717	0.0160429	0.0179231	0.0117485	0.0102791	0.00705976	0.00389821
225.602	0.245091	0.274575	0.128663	0.152178	0.0646833	0.0776489	0.0332429	0.0371501	0.016472	0.0180103	0.0123422	0.0103294	0.00695874	0.00391732
225.802	0.245702	0.275736	0.129367	0.152871	0.0648007	0.0780152	0.033249	0.0373285	0.016647	0.0180976	0.0123417	0.0103796	0.00645346	0.00393642
226.002	0.246788	0.276896	0.130027	0.153563	0.0649985	0.0783814	0.0339146	0.0375069	0.0169539	0.0181848	0.0125647	0.0104299	0.00628499	0.00395553
226.202	0.247617	0.278054	0.13069	0.154254	0.0649638	0.0787474	0.0339054	0.0376852	0.0167586	0.0182721	0.0126169	0.0104802	0.00603472	0.00397463
226.402	0.248308	0.279211	0.131776	0.154945	0.0654274	0.0791133	0.0340858	0.0378635	0.0173339	0.0183593	0.0127266	0.0105304	0.00616151	0.00399374
226.602	0.249572	0.280366	0.132398	0.155636	0.065686	0.0794791	0.03457	0.0380418	0.0175032	0.0184466	0.0125452	0.0105807	0.00615135	0.00401284
226.802	0.250899	0.281519	0.132832	0.156326	0.0660216	0.0798447	0.0345232	0.0382201	0.0173632	0.0185338	0.0123245	0.0106309	0.00623094	0.00403194
227.002	0.252755	0.28267	0.133601	0.157016	0.0670461	0.0802102	0.0345979	0.0383982	0.017734	0.018621	0.0124032	0.0106812	0.00631676	0.00405104
227.202	0.253741	0.28382	0.133782	0.157705	0.0670914	0.0805756	0.0345605	0.0385764	0.0173006	0.0187082	0.0122535	0.0107314	0.00648046	0.00407014
227.402	0.254691	0.284969	0.13383	0.158393	0.0675183	0.0809408	0.0345968	0.0387545	0.0173431	0.0187954	0.0121584	0.0107817	0.00620667	0.00408924
227.602	0.25592	0.286116	0.134396	0.159081	0.0680902	0.0813059	0.0342679	0.0389326	0.017419	0.0188825	0.011681	0.0108319	0.00606853	0.00410834
227.802	0.257505	0.287261	0.135445	0.159769	0.0689877	0.0816708	0.035081	0.0391107	0.0179108	0.0189697	0.0123201	0.0108821	0.00666034	0.00412744
228.002	0.25849	0.288404	0.13549	0.160456	0.0688992	0.0820356	0.0348404	0.0392887	0.0180777	0.0190568	0.011929	0.0109324	0.00623304	0.00414654
228.202	0.259499	0.289546	0.135779	0.161143	0.0691254	0.0824003	0.0343059	0.0394667	0.0178363	0.019144	0.011586	0.0109826	0.00636493	0.00416563
228.402	0.260236	0.290687	0.136233	0.161829	0.0689814	0.0827649	0.0340088	0.0396446	0.0174178	0.0192311	0.0115218	0.0110328	0.00596735	0.00418473
228.602	0.261154	0.291825	0.136834	0.162514	0.0686761	0.0831293	0.0340632	0.0398226	0.0173205	0.0193183	0.0109844	0.011083	0.00573514	0.00420382
228.802	0.262437	0.292962	0.13766	0.1632	0.0691842	0.0834936	0.0340897	0.0400004	0.0172784	0.0194054	0.0110897	0.0111333	0.00555668	0.00422291
229.002	0.263848	0.294098	0.138631	0.163884	0.0693622	0.0838577	0.0342633	0.0401783	0.0171715	0.0194925	0.0104677	0.0111835	0.00573142	0.00424201
229.202	0.264941	0.295232	0.13936	0.164568	0.0694488	0.0842217	0.0341124	0.0403561	0.017314	0.0195796	0.0105098	0.0112337	0.00550555	0.0042611
229.402	0.265973	0.296364	0.140094	0.165252	0.0699556	0.0845856	0.0344237	0.0405339	0.0171214	0.0196667	0.0111958	0.0112839	0.00563857	0.00428019
229.602	0.266948	0.297495	0.140507	0.165935	0.0700864	0.0849493	0.0349111	0.0407116	0.0171265	0.0197537	0.0116272	0.0113341	0.00538094	0.00429928
229.802	0.267467	0.298624	0.14101	0.166618	0.0701849	0.0853129	0.0350675	0.0408893	0.0171436	0.0198408	0.0118072	0.0113843	0.00548889	0.00431837
230.002	0.268748	0.299752	0.141632	0.1673	0.0705234	0.0856764	0.035567	0.041067	0.0167362	0.0199279	0.0121757	0.0114345	0.00609746	0.00433745
230.202	0.270039	0.300878	0.14239	0.167982	0.0707743	0.0860397	0.0357268	0.0412446	0.016378	0.0200149	0.0125327	0.0114847	0.00639178	0.00435654
230.402	0.271505	0.302002	0.143874	0.168663	0.0718175	0.0864029	0.036807	0.0414222	0.017033	0.0201019	0.0133846	0.0115349	0.00718843	0.00437563
230.602	0.273281	0.303125	0.14467	0.169344	0.0726453	0.086766	0.0377445	0.0415997	0.0173476	0.020189	0.0135495	0.0115851	0.00745256	0.00439471
230.802	0.274058	0.304246	0.144591	0.170024	0.0729196	0.0871289	0.0380262	0.0417773	0.017052	0.020276	0.013381	0.0116352	0.00766974	0.00441379
231.002	0.275369	0.305366	0.14508	0.170704	0.0732034	0.0874917	0.0383828	0.0419548	0.017245	0.020363	0.0133109	0.0116854	0.00759553	0.00443288
231.202	0.276153	0.306484	0.14548	0.171383	0.0730141	0.0878543	0.0385158	0.0421322	0.0171381	0.02045	0.0131905	0.0117356	0.0074293	0.00445196
231.402	0.278005	0.307601	0.146039	0.172062	0.0739457	0.0882168	0.0393063	0.0423096	0.0177489	0.020537	0.013764	0.0117858	0.00766751	0.00447104
231.602	0.279977	0.308716	0.147421	0.17274	0.07507	0.0885792	0.0399574	0.042487	0.018561	0.020624	0.0140656	0.0118359	0.0084495	0.00449012
231.802	0.281263	0.309829	0.148432	0.173418	0.0757289	0.0889415	0.0402334	0.0426644	0.0189081	0.0207109	0.014731	0.0118861	0.00856046	0.0045092
232.002	0.282411	0.310941	0.148687	0.174095	0.0756849	0.0893036	0.0403421	0.0428417	0.0192099	0.0207979	0.0144115	0.0119363	0.00819519	0.00452828
232.202	0.283768	0.312051	0.149197	0.174772	0.076297	0.0896656	0.040053	0.0430189	0.0192746	0.0208848	0.0144322	0.0119864	0.00824742	0.00454735
232.402	0.285117	0.31316	0.150157	0.175448	0.0767025	0.0900274	0.0404085	0.0431962	0.0199697	0.0209718	0.0150606	0.0120366	0.00823388	0.00456643
232.602	0.286569	0.314267	0.15133	0.176124	0.0775166	0.0903891	0.040576	0.0433734	0.0204153	0.0210587	0.0152781	0.0120867	0.00833693	0.00458551
232.802	0.288181	0.315373	0.152819	0.1768	0.0785004	0.0907507	0.0410184	0.0435506	0.0207108	0.0211456	0.0158498	0.0121369	0.00880475	0.00460458
233.002	0.289222	0.316477	0.153071	0.177475	0.078535	0.0911122	0.0411191	0.0437277	0.0209648	0.0212325	0.0159952	0.012187	0.00897068	0.00462365
233.202	0.289963	0.317579	0.153581	0.178149	0.078525	0.0914735	0.0405783	0.0439048	0.0209208	0.0213194	0.0159129	0.0122372	0.00846157	0.00464273
233.402	0.290648	0.31868	0.153759	0.178823	0.078756	0.0918346	0.0404432	0.0440819	0.0206615	0.0214063	0.0158238	0.0122873	0.00828298	0.0046618
233.602	0.291176	0.31978	0.154014	0.179496	0.0784052	0.0921957	0.040166	0.0442589	0.0203005	0.0214932	0.0152658	0.0123374	0.0078429	0.00468087
233.802	0.291977	0.320878	0.154161	0.180169	0.0782602	0.0925566	0.0400127	0.0444359	0.0197754	0.0215801	0.0147534	0.0123876	0.00792686	0.00469994
234.002	0.29312	0.321974	0.154501	0.180842	0.0783232	0.0929174	0.0401128	0.0446128	0.019433	0.0216669	0.0147477	0.0124377	0.00799103	0.00471901
234.202	0.294513	0.323069	0.155376	0.181514	0.0789243	0.093278	0.0405411	0.0447898	0.0198258	0.0217538	0.0146889	0.0124878	0.00794037	0.00473807
234.402	0.295797	0.324162	0.15607	0.182186	0.0790193	0.0936385	0.0412084	0.0449666	0.0199377	0.0218406	0.0149056	0.0125379	0.00768858	0.00475714
234.602	0.296512	0.325254	0.156152	0.182857	0.0789232	0.0939989	0.0413844	0.0451435	0.019732	0.0219275	0.0144322	0.012588	0.0072006	0.00477621
234.802	0.297429	0.326344	0.156164	0.183527	0.0781785	0.0943591	0.0411947	0.0453203	0.0192617	0.0220143	0.0139963	0.0126382	0.00662154	0.00479527
235.002	0.298134	0.327432	0.156756	0.184197	0.0778893	0.0947192	0.0413214	0.0454971	0.0194441	0.0221011	0.0137911	0.0126883	0.00631297	0.00481434
235.202	0.29923	0.32852	0.157371	0.184867	0.0779138	0.0950792	0.0412583	0.0456738	0.0193514	0.0221879	0.0136437	0.0127384	0.00603977	0.0048334
235.402	0.300479	0.329605	0.158078	0.185536	0.0781977	0.095439	0.0413596	0.0458506	0.0192251	0.0222747	0.0133737	0.0127885	0.00596299	0.00485246
235.602	0.301345	0.330689	0.158548	0.186205	0.0781843	0.0957987	0.0414203	0.0460272	0.0191928	0.0223615	0.0129465	0.0128386	0.00603694	0.00487152
235.802	0.302117	0.331772	0.158918	0.186873	0.0781783	0.0961583	0.0415038	0.0462039	0.0191941	0.0224482	0.012869	0.0128887	0.00568973	0.00489058
236.002	0.303267	0.332853	0.159421	0.18754	0.0788181	0.0965177	0.0421329	0.0463805	0.0192577	0.022535	0.0126697	0.0129388	0.00597115	0.00490964
236.202	0.304228	0.333932	0.1597	0.188208	0.0793046	0.096877	0.0418139	0.0465571	0.0188373	0.0226218	0.0125273	0.0129888	0.00576517	0.0049287
236.402	0.305184	0.33501	0.160253	0.188874	0.079514	0.0972362	0.0421609	0.0467336	0.018828	0.0227085	0.0126922	0.0130389	0.00558	0.00494776
236.602	0.306	0.336087	0.160778	0.189541	0.0794783	0.0975952	0.0420924	0.0469101	0.0185908	0.0227952	0.0125383	0.013089	0.00530412	0.00496682
236.802	0.306851	0.337162	0.161387	0.190206	0.0797218	0.0979541	0.042167	0.0470866	0.018465	0.0228819	0.0122037	0.0131391	0.0056249	0.00498587
237.002	0.307451	0.338235	0.161461	0.190872	0.0799396	0.0983129	0.0416353	0.047263	0.018833	0.0229687	0.012149	0.0131892	0.00585189	0.00500493
237.202	0.3077	0.339307	0.161832	0.191537	0.0796774	0.0986715	0.0410947	0.0474394	0.0181611	0.0230554	0.0113059	0.0132392	0.00537724	0.00502398
237.402	0.308044	0.340378	0.161814	0.192201	0.0796239	0.09903	0.0408109	0.0476157	0.0177734	0.0231421	0.0106446	0.0132893	0.00481257	0.00504304
237.602	0.308333	0.341446	0.161756	0.192865	0.0792667	0.0993884	0.0404717	0.0477921	0.0175642	0.0232287	0.00979834	0.0133394	0.00427884	0.00506209
237.802	0.309651	0.342514	0.162184	0.193528	0.0798793	0.0997466	0.0407211	0.0479683	0.0183148	0.0233154	0.010173	0.0133894	0.0043094	0.00508114
238.002	0.311606	0.34358	0.163145	0.194191	0.0810527	0.100105	0.041434	0.0481446	0.0189658	0.0234021	0.0107307	0.0134395	0.00503445	0.00510019
238.202	0.312948	0.344644	0.164203	0.194854	0.0818408	0.100463	0.041981	0.0483208	0.0196689	0.0234887	0.0110396	0.0134895	0.00530886	0.00511924
238.402	0.314466	0.345707	0.165074	0.195516	0.0823712	0.10082	0.042362	0.048497	0.0198355	0.0235754	0.0116068	0.0135396	0.00531157	0.00513829
238.602	0.315612	0.346769	0.165737	0.196177	0.0828908	0.101178	0.0427445	0.0486732	0.020603	0.023662	0.0119122	0.0135896	0.00549362	0.00515733
238.802	0.316925	0.347829	0.166269	0.196838	0.0827007	0.101536	0.0426806	0.0488493	0.0206395	0.0237486	0.012023	0.0136397	0.00552314	0.00517638
239.002	0.318107	0.348887	0.166995	0.197499	0.0832449	0.101893	0.0431948	0.0490253	0.0213742	0.0238352	0.0120059	0.0136897	0.00615264	0.00519543
239.202	0.319385	0.349944	0.167619	0.198159	0.0837437	0.10225	0.0430266	0.0492014	0.0214946	0.0239219	0.0117774	0.0137397	0.00574739	0.00521447
239.402	0.32027	0.351	0.16805	0.198818	0.0839587	0.102608	0.0430656	0.0493774	0.0215031	0.0240084	0.0117448	0.0137898	0.00567825	0.00523351
239.602	0.32168	0.352054	0.167985	0.199478	0.0845332	0.102965	0.0431891	0.0495534	0.0216599	0.024095	0.0118911	0.0138398	0.00600217	0.00525256
239.802	0.323375	0.353106	0.168476	0.200136	0.0854627	0.103322	0.0434527	0.0497293	0.0220006	0.0241816	0.0122846	0.0138898	0.00625432	0.0052716
240.002	0.32522	0.354157	0.168904	0.200794	0.0863283	0.103678	0.0439177	0.0499052	0.0218809	0.0242682	0.0128111	0.0139398	0.00673025	0.00529064
240.202	0.326647	0.355207	0.169272	0.201452	0.0866051	0.104035	0.0436091	0.0500811	0.0217561	0.0243547	0.0131444	0.0139899	0.00673054	0.00530968
240.402	0.327704	0.356255	0.169463	0.202109	0.0863757	0.104392	0.0437313	0.0502569	0.0217675	0.0244413	0.0129478	0.0140399	0.0066058	0.00532872
240.602	0.328846	0.357301	0.170336	0.202766	0.0868312	0.104748	0.0442816	0.0504327	0.0222418	0.0245278	0.0134358	0.0140899	0.00676986	0.00534776
240.802	0.330052	0.358347	0.170713	0.203422	0.0872471	0.105104	0.0445718	0.0506085	0.0220069	0.0246143	0.0140613	0.0141399	0.00715558	0.0053668
241.002	0.3311	0.35939	0.171647	0.204078	0.0875936	0.10546	0.0449399	0.0507842	0.0219588	0.0247009	0.0144405	0.0141899	0.00782885	0.00538583
241.202	0.331609	0.360433	0.171803	0.204734	0.0873502	0.105816	0.0445732	0.0509599	0.0212495	0.0247874	0.0135855	0.0142399	0.00742533	0.00540487
241.402	0.332172	0.361473	0.172244	0.205389	0.0876693	0.106172	0.0444604	0.0511355	0.0212637	0.0248739	0.0133968	0.0142899	0.00715937	0.0054239
241.602	0.333276	0.362513	0.172776	0.206043	0.088079	0.106528	0.0444225	0.0513112	0.0217197	0.0249603	0.0136986	0.0143399	0.00724436	0.00544294
241.802	0.335076	0.36355	0.174147	0.206697	0.0889588	0.106883	0.0450887	0.0514868	0.02256	0.0250468	0.0145496	0.0143899	0.00759922	0.00546197
242.002	0.336269	0.364587	0.174934	0.20735	0.0892685	0.107239	0.0453621	0.0516623	0.0228171	0.0251333	0.0143801	0.0144398	0.00780072	0.005481
242.202	0.336803	0.365622	0.175877	0.208004	0.0892366	0.107594	0.0453606	0.0518378	0.0226362	0.0252197	0.0143859	0.0144898	0.00707618	0.00550003
242.402	0.337809	0.366655	0.176763	0.208656	0.0896336	0.107949	0.045602	0.0520133	0.0225352	0.0253062	0.0146501	0.0145398	0.00705435	0.00551906
242.602	0.339002	0.367687	0.17791	0.209308	0.090109	0.108304	0.0464858	0.0521888	0.0229958	0.0253926	0.0147921	0.0145898	0.0071286	0.00553809
242.802	0.339891	0.368718	0.178836	0.20996	0.0901157	0.108659	0.0468022	0.0523642	0.0231593	0.0254791	0.014373	0.0146398	0.00683621	0.00555712
243.002	0.341223	0.369747	0.179768	0.210611	0.0910392	0.109014	0.0475599	0.0525395	0.0237963	0.0255655	0.0142524	0.0146897	0.00694038	0.00557615
243.202	0.342417	0.370775	0.180358	0.211262	0.0916781	0.109369	0.0480552	0.0527149	0.0239889	0.0256519	0.0142641	0.0147397	0.00658573	0.00559517
243.402	0.343564	0.371801	0.181163	0.211912	0.091827	0.109723	0.0483803	0.0528902	0.02448	0.0257383	0.0146802	0.0147896	0.00721596	0.0056142
243.602	0.345363	0.372826	0.182198	0.212562	0.0922198	0.110078	0.0489339	0.0530655	0.0248101	0.0258247	0.0147381	0.0148396	0.00783681	0.00563322
243.802	0.346997	0.373849	0.182849	0.213211	0.0925896	0.110432	0.0490369	0.0532407	0.0250251	0.0259111	0.0146083	0.0148896	0.00751082	0.00565224
244.002	0.348634	0.374871	0.183655	0.21386	0.0927736	0.110786	0.0496429	0.0534159	0.0250608	0.0259974	0.0151416	0.0149395	0.00772449	0.00567127
244.202	0.349653	0.375891	0.184613	0.214508	0.093219	0.11114	0.0499584	0.0535911	0.0252201	0.0260838	0.0148219	0.0149895	0.00754563	0.00569029
244.402	0.350828	0.376911	0.185428	0.215156	0.0935942	0.111494	0.0504699	0.0537662	0.0253221	0.0261701	0.0145882	0.0150394	0.00729679	0.00570931
244.602	0.352133	0.377928	0.186567	0.215803	0.094032	0.111848	0.0507345	0.0539413	0.0252981	0.0262565	0.0149785	0.0150893	0.00737986	0.00572833
244.802	0.353599	0.378944	0.187352	0.21645	0.0944679	0.112201	0.0506129	0.0541164	0.0247928	0.0263428	0.0152738	0.0151393	0.00794109	0.00574735
245.002	0.354465	0.379959	0.187994	0.217097	0.0947605	0.112555	0.0504226	0.0542914	0.0247031	0.0264291	0.0147504	0.0151892	0.00853458	0.00576637
245.202	0.355215	0.380972	0.188449	0.217743	0.0949629	0.112908	0.0499989	0.0544664	0.0247674	0.0265154	0.0147627	0.0152391	0.00857187	0.00578538
245.402	0.355921	0.381984	0.189634	0.218389	0.0953096	0.113261	0.050018	0.0546413	0.0252752	0.0266017	0.015052	0.0152891	0.00875274	0.0058044
245.602	0.356887	0.382995	0.190147	0.219034	0.0953843	0.113614	0.049782	0.0548163	0.0253323	0.026688	0.0146197	0.015339	0.00864883	0.00582341
245.802	0.357916	0.384004	0.190785	0.219678	0.0956216	0.113967	0.0498371	0.0549912	0.0255717	0.0267743	0.0148569	0.0153889	0.00868718	0.00584243
246.002	0.358506	0.385012	0.191109	0.220323	0.0959337	0.11432	0.0498764	0.055166	0.0253529	0.0268606	0.014798	0.0154388	0.00903888	0.00586144
246.202	0.359682	0.386018	0.192044	0.220966	0.096358	0.114673	0.0501456	0.0553408	0.0253991	0.0269468	0.0152904	0.0154887	0.00928545	0.00588045
246.402	0.360585	0.387023	0.192862	0.22161	0.0971738	0.115025	0.0501856	0.0555156	0.0254445	0.0270331	0.0155849	0.0155386	0.0096771	0.00589947
246.602	0.361816	0.388026	0.193355	0.222252	0.09782	0.115378	0.0508288	0.0556904	0.0256296	0.0271193	0.0155664	0.0155885	0.00979061	0.00591848
246.802	0.362495	0.389028	0.193821	0.222895	0.0983436	0.11573	0.0508793	0.0558651	0.0258221	0.0272056	0.0158254	0.0156384	0.00991026	0.00593749
247.002	0.36368	0.390029	0.194439	0.223537	0.0992333	0.116082	0.0512664	0.0560398	0.0256979	0.0272918	0.0161272	0.0156883	0.0102597	0.00595649
247.202	0.364976	0.391028	0.19458	0.224178	0.0995384	0.116434	0.0511902	0.0562144	0.0259733	0.027378	0.016066	0.0157382	0.0103279	0.0059755
247.402	0.366118	0.392026	0.195452	0.224819	0.0999792	0.116786	0.0515045	0.056389	0.0264548	0.0274642	0.0164434	0.0157881	0.0106365	0.00599451
247.602	0.367369	0.393022	0.196405	0.22546	0.100802	0.117138	0.0520725	0.0565636	0.0265618	0.0275504	0.0164902	0.015838	0.0102522	0.00601351
247.802	0.368174	0.394017	0.19614	0.2261	0.100798	0.117489	0.0516909	0.0567381	0.0261686	0.0276366	0.0161809	0.0158879	0.00937723	0.00603252
248.002	0.369594	0.395011	0.196786	0.226739	0.101311	0.117841	0.0520826	0.0569126	0.0263812	0.0277228	0.0168574	0.0159378	0.0094823	0.00605152
248.202	0.370452	0.396003	0.196923	0.227378	0.101901	0.118192	0.0517957	0.0570871	0.0262847	0.0278089	0.0165278	0.0159877	0.00870802	0.00607053
248.402	0.371589	0.396994	0.197213	0.228017	0.102151	0.118544	0.0518124	0.0572615	0.0260758	0.0278951	0.0167203	0.0160375	0.00837697	0.00608953
248.602	0.372411	0.397983	0.197477	0.228655	0.102667	0.118895	0.051832	0.0574359	0.0262609	0.0279812	0.0166953	0.0160874	0.00809009	0.00610853
248.802	0.37378	0.398971	0.198372	0.229293	0.103292	0.119246	0.0520727	0.0576103	0.0267752	0.0280674	0.0168191	0.0161373	0.00839931	0.00612753
249.002	0.374612	0.399958	0.198555	0.22993	0.103277	0.119597	0.0519673	0.0577846	0.0270853	0.0281535	0.0167336	0.0161871	0.00811463	0.00614653
249.202	0.375481	0.400943	0.199405	0.230567	0.103482	0.119947	0.0525295	0.0579589	0.0273782	0.0282396	0.0170689	0.016237	0.00803551	0.00616553
249.402	0.375908	0.401927	0.1996	0.231204	0.103165	0.120298	0.0524346	0.0581332	0.0273786	0.0283257	0.0164411	0.0162869	0.00746913	0.00618453
249.602	0.377176	0.402909	0.199633	0.23184	0.103039	0.120648	0.0524773	0.0583074	0.0269087	0.0284118	0.0158352	0.0163367	0.00686903	0.00620352
249.802	0.378239	0.40389	0.199771	0.232475	0.103071	0.120999	0.052417	0.0584816	0.0271432	0.0284979	0.0159065	0.0163866	0.00660712	0.00622252
250.002	0.379675	0.40487	0.200553	0.23311	0.103286	0.121349	0.0524437	0.0586558	0.0271536	0.028584	0.0162675	0.0164364	0.0069339	0.00624151
250.202	0.380837	0.405848	0.200751	0.233745	0.102956	0.121699	0.0524956	0.0588299	0.0270468	0.02867	0.0159987	0.0164862	0.00610301	0.00626051
250.402	0.381922	0.406825	0.20146	0.234379	0.103134	0.122049	0.0524563	0.059004	0.0265873	0.0287561	0.0155982	0.0165361	0.00574988	0.0062795
250.602	0.382919	0.407801	0.20197	0.235013	0.103508	0.122399	0.052627	0.059178	0.0265715	0.0288421	0.0151203	0.0165859	0.00577497	0.00629849
250.802	0.383542	0.408775	0.202872	0.235646	0.10361	0.122748	0.0529983	0.0593521	0.0266445	0.0289282	0.0155061	0.0166357	0.00558373	0.00631748
251.002	0.38496	0.409748	0.203639	0.236279	0.104057	0.123098	0.0531726	0.059526	0.0266131	0.0290142	0.0153042	0.0166856	0.00572728	0.00633647
251.202	0.385977	0.410719	0.204151	0.236911	0.104525	0.123447	0.0532244	0.0597	0.0269572	0.0291002	0.014981	0.0167354	0.00592167	0.00635546
251.402	0.386849	0.41169	0.205201	0.237543	0.105163	0.123797	0.0540828	0.0598739	0.0270884	0.0291862	0.0152949	0.0167852	0.00611184	0.00637445
251.602	0.38775	0.412658	0.205984	0.238174	0.106221	0.124146	0.0546808	0.0600478	0.0271379	0.0292722	0.0156548	0.016835	0.00676985	0.00639344
251.802	0.388728	0.413626	0.206392	0.238805	0.106489	0.124495	0.0549287	0.0602216	0.0270556	0.0293582	0.0159318	0.0168848	0.00718736	0.00641242
252.002	0.389948	0.414592	0.207241	0.239436	0.107033	0.124844	0.055453	0.0603954	0.0273404	0.0294442	0.0163343	0.0169347	0.00740983	0.00643141
252.202	0.390804	0.415556	0.207729	0.240066	0.107648	0.125192	0.0560357	0.0605692	0.0275596	0.0295302	0.0164462	0.0169845	0.00799548	0.00645039
252.402	0.391802	0.41652	0.208594	0.240695	0.108113	0.125541	0.0564886	0.060743	0.0274382	0.0296161	0.0169041	0.0170343	0.00853049	0.00646938
252.602	0.393113	0.417482	0.209752	0.241324	0.109173	0.12589	0.0570973	0.0609167	0.0279405	0.0297021	0.017534	0.0170841	0.00929049	0.00648836
252.802	0.394442	0.418442	0.210731	0.241953	0.109544	0.126238	0.0578138	0.0610903	0.0283359	0.029788	0.0179207	0.0171339	0.00982581	0.00650734
253.002	0.395003	0.419402	0.210694	0.242581	0.109689	0.126586	0.0574574	0.061264	0.0280902	0.0298739	0.0179863	0.0171837	0.00985497	0.00652632
253.202	0.395451	0.42036	0.210944	0.243209	0.109813	0.126934	0.0578633	0.0614376	0.0277317	0.0299599	0.0180219	0.0172334	0.0098242	0.0065453
253.402	0.396252	0.421316	0.21162	0.243836	0.109862	0.127282	0.0582492	0.0616111	0.0278007	0.0300458	0.018059	0.0172832	0.00994193	0.00656428
253.602	0.397852	0.422271	0.211924	0.244463	0.110019	0.12763	0.0582476	0.0617847	0.0274991	0.0301317	0.0178227	0.017333	0.00980205	0.00658326
253.802	0.399079	0.423225	0.212968	0.24509	0.1107	0.127978	0.0581577	0.0619582	0.028062	0.0302176	0.018341	0.0173828	0.00982823	0.00660224
254.002	0.40049	0.424178	0.21437	0.245716	0.111291	0.128326	0.0584875	0.0621316	0.0281007	0.0303034	0.0190335	0.0174326	0.00958006	0.00662121
254.202	0.402033	0.425129	0.214906	0.246341	0.111129	0.128673	0.0588024	0.0623051	0.0281617	0.0303893	0.0190091	0.0174823	0.00942765	0.00664019
254.402	0.403057	0.426079	0.215848	0.246967	0.111269	0.12902	0.0587095	0.0624785	0.0281071	0.0304752	0.0187089	0.0175321	0.00947835	0.00665916
254.602	0.40433	0.427028	0.2165	0.247591	0.111336	0.129368	0.0586592	0.0626518	0.0282946	0.030561	0.0186299	0.0175819	0.00933336	0.00667814
254.802	0.405253	0.427975	0.216833	0.248215	0.111078	0.129715	0.0588299	0.0628251	0.0282105	0.0306469	0.0188033	0.0176316	0.00893408	0.00669711
255.002	0.406972	0.428921	0.217561	0.248839	0.111798	0.130062	0.0586051	0.0629984	0.0280484	0.0307327	0.0184502	0.0176814	0.00890014	0.00671608
255.202	0.408225	0.429865	0.218075	0.249462	0.112243	0.130409	0.0588482	0.0631717	0.0280258	0.0308185	0.0180867	0.0177312	0.00899862	0.00673505
255.402	0.409882	0.430808	0.218674	0.250085	0.112887	0.130755	0.0591341	0.0633449	0.0283122	0.0309043	0.0180665	0.0177809	0.0092351	0.00675402
255.602	0.410878	0.43175	0.219042	0.250708	0.113268	0.131102	0.0589037	0.0635181	0.0282419	0.0309901	0.0178934	0.0178307	0.00912755	0.00677299
255.802	0.411857	0.432691	0.219702	0.25133	0.113013	0.131448	0.0590003	0.0636913	0.028459	0.0310759	0.0177133	0.0178804	0.00872625	0.00679196
256.002	0.413253	0.43363	0.220362	0.251951	0.113058	0.131795	0.0590154	0.0638644	0.0283988	0.0311617	0.017569	0.0179301	0.00873711	0.00681093
256.202	0.41452	0.434568	0.220821	0.252572	0.113627	0.132141	0.0594048	0.0640375	0.0289224	0.0312475	0.0179399	0.0179799	0.00941868	0.00682989
256.402	0.415727	0.435505	0.221511	0.253193	0.114029	0.132487	0.0595086	0.0642105	0.0291235	0.0313333	0.0182193	0.0180296	0.00971924	0.00684886
256.602	0.417131	0.43644	0.221908	0.253813	0.114937	0.132833	0.0603645	0.0643835	0.0299284	0.031419	0.0184169	0.0180793	0.0101681	0.00686782
256.802	0.417905	0.437374	0.221967	0.254433	0.115477	0.133179	0.060377	0.0645565	0.0303104	0.0315048	0.0181525	0.0181291	0.00975364	0.00688679
257.002	0.418408	0.438307	0.222264	0.255052	0.115424	0.133524	0.0598005	0.0647294	0.0301024	0.0315905	0.0182198	0.0181788	0.00982958	0.00690575
257.202	0.419495	0.439238	0.22318	0.255671	0.116125	0.13387	0.0604117	0.0649024	0.0303857	0.0316762	0.0186448	0.0182285	0.0101361	0.00692471
257.402	0.420318	0.440168	0.224005	0.25629	0.116679	0.134215	0.0604648	0.0650752	0.0303921	0.0317619	0.0189559	0.0182782	0.00994892	0.00694367
257.602	0.421414	0.441097	0.224582	0.256908	0.117144	0.13456	0.0602053	0.0652481	0.0302521	0.0318477	0.0191176	0.0183279	0.00937815	0.00696263
257.802	0.422312	0.442024	0.226116	0.257525	0.11791	0.134906	0.060339	0.0654209	0.0306312	0.0319333	0.0200435	0.0183776	0.00941231	0.00698159
258.002	0.423448	0.442951	0.227064	0.258142	0.118234	0.135251	0.0607633	0.0655937	0.0307239	0.032019	0.0204758	0.0184273	0.00907037	0.00700055
258.202	0.424728	0.443875	0.228001	0.258759	0.118369	0.135596	0.0612911	0.0657664	0.031188	0.0321047	0.0206633	0.0184771	0.00923478	0.0070195
258.402	0.425405	0.444799	0.228487	0.259375	0.11822	0.13594	0.0613481	0.0659391	0.0312094	0.0321904	0.0203092	0.0185267	0.00891448	0.00703846
258.602	0.426296	0.445721	0.228821	0.259991	0.118241	0.136285	0.0614326	0.0661118	0.0306868	0.032276	0.0200667	0.0185764	0.00880097	0.00705741
258.802	0.426876	0.446642	0.229156	0.260606	0.118223	0.136629	0.0614886	0.0662844	0.0303742	0.0323617	0.0198547	0.0186261	0.00875152	0.00707637
259.002	0.42795	0.447562	0.229816	0.261221	0.118614	0.136974	0.0613999	0.066457	0.0306972	0.0324473	0.0195884	0.0186758	0.00859809	0.00709532
259.202	0.428455	0.44848	0.22991	0.261835	0.11831	0.137318	0.0611763	0.0666296	0.0302719	0.032533	0.0190953	0.0187255	0.00866965	0.00711427
259.402	0.428335	0.449397	0.22955	0.26245	0.117632	0.137662	0.0606444	0.0668021	0.0298261	0.0326186	0.0186259	0.0187752	0.00805789	0.00713323
259.602	0.428561	0.450313	0.229484	0.263063	0.11686	0.138006	0.0599562	0.0669746	0.029325	0.0327042	0.0179847	0.0188249	0.00709119	0.00715218
259.802	0.429769	0.451228	0.229869	0.263676	0.117004	0.13835	0.0604002	0.0671471	0.0296647	0.0327898	0.0183773	0.0188745	0.00734255	0.00717113
260.002	0.431035	0.452141	0.230406	0.264289	0.117399	0.138694	0.0606674	0.0673195	0.0297432	0.0328754	0.0184216	0.0189242	0.00767769	0.00719007
260.202	0.432148	0.453053	0.2309	0.264901	0.117727	0.139038	0.060636	0.0674919	0.0304122	0.032961	0.018777	0.0189739	0.00827097	0.00720902
260.402	0.433013	0.453963	0.231625	0.265513	0.117886	0.139381	0.0610629	0.0676643	0.0306609	0.0330465	0.0190775	0.0190235	0.00862758	0.00722797
260.602	0.433794	0.454873	0.2319	0.266124	0.118641	0.139724	0.0611022	0.0678366	0.0306683	0.0331321	0.0192359	0.0190732	0.00825746	0.00724691
260.802	0.43476	0.455781	0.232552	0.266735	0.119416	0.140068	0.0609046	0.0680089	0.0309023	0.0332176	0.019332	0.0191229	0.00828277	0.00726586
261.002	0.436	0.456688	0.233309	0.267346	0.119562	0.140411	0.0609734	0.0681811	0.0313613	0.0333032	0.0197806	0.0191725	0.00832335	0.0072848
261.202	0.437286	0.457593	0.234016	0.267956	0.120463	0.140754	0.061162	0.0683534	0.031526	0.0333887	0.0203227	0.0192222	0.00870741	0.00730375
261.402	0.438335	0.458498	0.234924	0.268565	0.120939	0.141097	0.0612991	0.0685255	0.0319232	0.0334742	0.0210098	0.0192718	0.0091004	0.00732269
261.602	0.439526	0.459401	0.236167	0.269175	0.121334	0.141439	0.061828	0.0686977	0.0321709	0.0335597	0.0211975	0.0193215	0.00946247	0.00734163
261.802	0.440952	0.460302	0.237005	0.269783	0.121847	0.141782	0.0623942	0.0688698	0.0327053	0.0336452	0.0218181	0.0193711	0.00963213	0.00736057
262.002	0.442297	0.461203	0.238067	0.270392	0.122569	0.142124	0.0630475	0.0690419	0.0329836	0.0337307	0.0218408	0.0194207	0.00946945	0.00737951
262.202	0.443224	0.462102	0.238764	0.271	0.123031	0.142467	0.0633116	0.069214	0.0334233	0.0338162	0.0218384	0.0194704	0.00970861	0.00739845
262.402	0.44432	0.463	0.23879	0.271607	0.122907	0.142809	0.0630566	0.069386	0.0328046	0.0339017	0.0217506	0.01952	0.00941468	0.00741739
262.602	0.445146	0.463897	0.239246	0.272214	0.123311	0.143151	0.0634549	0.069558	0.0323266	0.0339872	0.0216251	0.0195696	0.00902028	0.00743632
262.802	0.44611	0.464792	0.239679	0.272821	0.123679	0.143493	0.0632327	0.0697299	0.0329315	0.0340726	0.0219434	0.0196192	0.00903729	0.00745526
263.002	0.446882	0.465686	0.240285	0.273427	0.124105	0.143835	0.0635111	0.0699018	0.0329968	0.0341581	0.0217015	0.0196689	0.0089387	0.00747419
263.202	0.447165	0.466579	0.240153	0.274033	0.123576	0.144177	0.0630377	0.0700737	0.0319594	0.0342435	0.0215089	0.0197185	0.00864781	0.00749313
263.402	0.448273	0.467471	0.240462	0.274638	0.123766	0.144518	0.0633306	0.0702455	0.0320802	0.0343289	0.0211579	0.0197681	0.00844976	0.00751206
263.602	0.450256	0.468361	0.241225	0.275243	0.124455	0.14486	0.0635835	0.0704174	0.032557	0.0344143	0.0212421	0.0198177	0.0085514	0.00753099
263.802	0.452031	0.46925	0.242383	0.275847	0.125342	0.145201	0.0643497	0.0705891	0.0329099	0.0344997	0.0217074	0.0198673	0.00962331	0.00754992
264.002	0.453227	0.470138	0.24346	0.276451	0.125929	0.145542	0.064528	0.0707609	0.0330817	0.0345851	0.0214075	0.0199169	0.0101544	0.00756885
264.202	0.454341	0.471025	0.244004	0.277055	0.12606	0.145883	0.064084	0.0709326	0.0329863	0.0346705	0.0206198	0.0199665	0.0101836	0.00758778
264.402	0.455268	0.47191	0.244614	0.277658	0.126646	0.146224	0.0646464	0.0711043	0.0330106	0.0347559	0.0205923	0.0200161	0.0103888	0.00760671
264.602	0.456503	0.472795	0.245284	0.27826	0.127204	0.146565	0.0647717	0.0712759	0.033505	0.0348413	0.0205596	0.0200657	0.0104274	0.00762564
264.802	0.457494	0.473677	0.246067	0.278863	0.127646	0.146906	0.0652	0.0714475	0.0337208	0.0349266	0.0201544	0.0201153	0.0110043	0.00764456
265.002	0.458999	0.474559	0.246661	0.279464	0.127879	0.147246	0.065582	0.0716191	0.0342244	0.035012	0.0207083	0.0201649	0.0115385	0.00766349
265.202	0.459933	0.47544	0.247402	0.280066	0.12825	0.147587	0.0658679	0.0717906	0.0343817	0.0350973	0.0208349	0.0202144	0.0124543	0.00768242
265.402	0.461077	0.476319	0.248494	0.280667	0.128788	0.147927	0.066204	0.0719621	0.0348107	0.0351826	0.0209586	0.020264	0.01306	0.00770134
265.602	0.461761	0.477197	0.249329	0.281267	0.129007	0.148267	0.0659457	0.0721336	0.0349339	0.035268	0.0202954	0.0203136	0.01279	0.00772026
265.802	0.462653	0.478074	0.249538	0.281867	0.128948	0.148607	0.0656113	0.072305	0.0350184	0.0353533	0.020499	0.0203632	0.0123645	0.00773918
266.002	0.463869	0.478949	0.250397	0.282467	0.129425	0.148947	0.0656695	0.0724764	0.0347097	0.0354386	0.0202896	0.0204127	0.0122509	0.0077581
266.202	0.464767	0.479823	0.250708	0.283066	0.129139	0.149287	0.0655376	0.0726478	0.0344862	0.0355239	0.0202052	0.0204623	0.0116764	0.00777702
266.402	0.465555	0.480696	0.250841	0.283665	0.128972	0.149627	0.065261	0.0728191	0.0337303	0.0356091	0.0202973	0.0205118	0.0105973	0.00779594
266.602	0.466313	0.481568	0.251255	0.284263	0.129151	0.149966	0.0655975	0.0729904	0.0339093	0.0356944	0.0205817	0.0205614	0.0102156	0.00781486
266.802	0.466973	0.482439	0.251366	0.284861	0.129482	0.150306	0.06532	0.0731617	0.0340058	0.0357797	0.0207308	0.0206109	0.00979397	0.00783378
267.002	0.467605	0.483308	0.251574	0.285459	0.129438	0.150645	0.0656568	0.0733329	0.0333516	0.0358649	0.0204	0.0206605	0.00904566	0.0078527
267.202	0.468015	0.484176	0.251105	0.286056	0.129064	0.150984	0.0650812	0.0735041	0.0327012	0.0359502	0.0205268	0.02071	0.00797748	0.00787161
267.402	0.469493	0.485043	0.251718	0.286653	0.129751	0.151323	0.0660377	0.0736753	0.033202	0.0360354	0.0205664	0.0207596	0.00782653	0.00789053
267.602	0.470174	0.485909	0.25224	0.287249	0.12952	0.151662	0.0656164	0.0738464	0.0325665	0.0361206	0.0206868	0.0208091	0.00749435	0.00790944
267.802	0.470803	0.486774	0.252741	0.287845	0.129367	0.152001	0.0658818	0.0740175	0.0324486	0.0362058	0.0203561	0.0208587	0.00736284	0.00792835
268.002	0.471234	0.487637	0.253131	0.28844	0.12916	0.15234	0.0660131	0.0741886	0.0320257	0.036291	0.0197396	0.0209082	0.00703155	0.00794726
268.202	0.472057	0.488499	0.253437	0.289035	0.129142	0.152678	0.0662772	0.0743596	0.0319676	0.0363762	0.0195864	0.0209577	0.00662837	0.00796617
268.402	0.473149	0.48936	0.254348	0.28963	0.12973	0.153017	0.0668862	0.0745306	0.032353	0.0364614	0.0200288	0.0210072	0.00697197	0.00798508
268.602	0.473581	0.490219	0.254843	0.290224	0.129872	0.153355	0.0671748	0.0747015	0.032238	0.0365466	0.0197751	0.0210568	0.00648297	0.00800399
268.802	0.474369	0.491078	0.255417	0.290817	0.130606	0.153693	0.0674412	0.0748725	0.0320987	0.0366318	0.0195811	0.0211063	0.00637289	0.0080229
269.002	0.475761	0.491935	0.256044	0.291411	0.130834	0.154031	0.0678139	0.0750433	0.0324568	0.0367169	0.020081	0.0211558	0.00652918	0.00804181
269.202	0.476776	0.492791	0.257366	0.292003	0.131464	0.154369	0.0683062	0.0752142	0.0330077	0.0368021	0.0202631	0.0212053	0.00695112	0.00806072
269.402	0.478056	0.493646	0.258606	0.292596	0.132031	0.154707	0.0683882	0.075385	0.0334809	0.0368872	0.02064	0.0212548	0.00746849	0.00807962
269.602	0.47936	0.4945	0.25988	0.293188	0.132934	0.155045	0.0684091	0.0755558	0.0337837	0.0369723	0.0207363	0.0213043	0.00781158	0.00809852
269.802	0.48114	0.495352	0.260991	0.293779	0.133726	0.155382	0.0691709	0.0757266	0.034369	0.0370574	0.0215944	0.0213538	0.00860568	0.00811743
270.002	0.482754	0.496203	0.261858	0.294371	0.134615	0.15572	0.0698123	0.0758973	0.0346058	0.0371425	0.0211554	0.0214033	0.00892127	0.00813633
270.202	0.483491	0.497053	0.262092	0.294961	0.134857	0.156057	0.069591	0.076068	0.0342295	0.0372276	0.0214217	0.0214528	0.00851814	0.00815523
270.402	0.484711	0.497902	0.262585	0.295552	0.136122	0.156394	0.0698123	0.0762386	0.0349938	0.0373127	0.0217935	0.0215023	0.00905465	0.00817413
270.602	0.486008	0.49875	0.262588	0.296141	0.136991	0.156731	0.069946	0.0764092	0.0350943	0.0373978	0.0216792	0.0215518	0.00946118	0.00819303
270.802	0.486913	0.499596	0.262682	0.296731	0.137716	0.157068	0.0698578	0.0765798	0.0350625	0.0374829	0.0214469	0.0216013	0.00923543	0.00821193
271.002	0.487652	0.500442	0.262462	0.29732	0.138143	0.157405	0.0697193	0.0767504	0.0346642	0.0375679	0.0216825	0.0216507	0.00916116	0.00823083
271.202	0.488196	0.501286	0.262462	0.297908	0.138129	0.157741	0.0692788	0.0769209	0.0347513	0.037653	0.0216995	0.0217002	0.0093638	0.00824973
271.402	0.489165	0.502129	0.263497	0.298497	0.138657	0.158078	0.0693407	0.0770914	0.0348728	0.037738	0.0215518	0.0217497	0.00967467	0.00826862
271.602	0.490082	0.50297	0.264141	0.299084	0.138421	0.158414	0.0690958	0.0772618	0.0347266	0.037823	0.0217823	0.0217992	0.00969449	0.00828752
271.802	0.490813	0.503811	0.264425	0.299672	0.13873	0.158751	0.0694671	0.0774322	0.0349532	0.0379081	0.0214409	0.0218486	0.00974604	0.00830641
272.002	0.4916	0.50465	0.265056	0.300259	0.139134	0.159087	0.0697865	0.0776026	0.0347852	0.0379931	0.0213725	0.0218981	0.0101086	0.00832531
272.202	0.49274	0.505488	0.266018	0.300845	0.139876	0.159423	0.0701779	0.0777729	0.0352713	0.0380781	0.0216734	0.0219476	0.0103621	0.0083442
272.402	0.493352	0.506325	0.266399	0.301431	0.140241	0.159759	0.0698907	0.0779432	0.0351252	0.0381631	0.0208386	0.021997	0.0102208	0.00836309
272.602	0.494392	0.507161	0.266862	0.302017	0.140718	0.160095	0.0700906	0.0781135	0.0352151	0.0382481	0.0210232	0.0220465	0.0102006	0.00838198
272.802	0.495902	0.507996	0.267867	0.302602	0.140993	0.16043	0.0709869	0.0782838	0.0361524	0.038333	0.021825	0.0220959	0.0106963	0.00840087
273.002	0.496803	0.508829	0.268762	0.303187	0.140626	0.160766	0.0711873	0.078454	0.0363051	0.038418	0.0216549	0.0221453	0.010821	0.00841976
273.202	0.497615	0.509662	0.269877	0.303771	0.141313	0.161101	0.0720413	0.0786241	0.0365147	0.0385029	0.0219894	0.0221948	0.0109379	0.00843865
273.402	0.498592	0.510493	0.270738	0.304355	0.14156	0.161437	0.0725141	0.0787943	0.0363048	0.0385879	0.0220549	0.0222442	0.0108132	0.00845753
273.602	0.500145	0.511323	0.272273	0.304939	0.142201	0.161772	0.0733092	0.0789644	0.036381	0.0386728	0.0222314	0.0222937	0.0111188	0.00847642
273.802	0.501513	0.512152	0.273173	0.305522	0.142424	0.162107	0.0738511	0.0791345	0.0369894	0.0387577	0.0226272	0.0223431	0.0111755	0.00849531
274.002	0.502851	0.512979	0.274043	0.306105	0.142843	0.162442	0.0740871	0.0793045	0.0373968	0.0388427	0.0223752	0.0223925	0.0111913	0.00851419
274.202	0.504015	0.513806	0.274796	0.306687	0.143241	0.162776	0.0744463	0.0794745	0.0375897	0.0389276	0.0230499	0.0224419	0.011329	0.00853307
274.402	0.505413	0.514631	0.275509	0.307269	0.143701	0.163111	0.074664	0.0796445	0.0384252	0.0390124	0.0233523	0.0224914	0.0120352	0.00855196
274.602	0.506556	0.515455	0.275809	0.30785	0.143942	0.163446	0.074579	0.0798144	0.0380961	0.0390973	0.0232029	0.0225408	0.0121404	0.00857084
274.802	0.507088	0.516278	0.27604	0.308431	0.143537	0.16378	0.0741692	0.0799843	0.0377252	0.0391822	0.0232676	0.0225902	0.0116543	0.00858972
275.002	0.507829	0.5171	0.276078	0.309012	0.143553	0.164114	0.073678	0.0801542	0.0374424	0.0392671	0.0234147	0.0226396	0.0116665	0.0086086
275.202	0.508279	0.517921	0.276198	0.309592	0.143021	0.164449	0.0730255	0.080324	0.0374424	0.0393519	0.0227423	0.022689	0.0115721	0.00862748
275.402	0.508975	0.51874	0.27677	0.310172	0.143422	0.164783	0.0727171	0.0804938	0.0368566	0.0394368	0.0225044	0.0227384	0.0111947	0.00864635
275.602	0.509897	0.519559	0.277035	0.310752	0.143844	0.165117	0.0728533	0.0806636	0.0372926	0.0395216	0.0222587	0.0227878	0.0110909	0.00866523
275.802	0.510223	0.520376	0.276829	0.311331	0.143462	0.16545	0.0723664	0.0808333	0.0366309	0.0396064	0.0216421	0.0228372	0.0107554	0.00868411
276.002	0.511584	0.521192	0.277044	0.311909	0.144403	0.165784	0.0729328	0.081003	0.0366107	0.0396913	0.0220835	0.0228866	0.0110559	0.00870298
276.202	0.512229	0.522007	0.277251	0.312487	0.144925	0.166118	0.0725496	0.0811727	0.0366518	0.0397761	0.0220489	0.022936	0.0105995	0.00872186
276.402	0.513193	0.522821	0.27734	0.313065	0.145664	0.166451	0.0726706	0.0813423	0.036713	0.0398609	0.0219975	0.0229854	0.0106271	0.00874073
276.602	0.514684	0.523634	0.277896	0.313642	0.146304	0.166784	0.0733101	0.0815119	0.0371817	0.0399457	0.0226849	0.0230348	0.0109604	0.0087596
276.802	0.515524	0.524445	0.278291	0.314219	0.146722	0.167118	0.0738564	0.0816815	0.0376715	0.0400304	0.022837	0.0230841	0.0108863	0.00877847
277.002	0.516106	0.525255	0.278732	0.314796	0.147234	0.167451	0.0738117	0.081851	0.0372892	0.0401152	0.0225421	0.0231335	0.0101422	0.00879734
277.202	0.517518	0.526065	0.279514	0.315372	0.148135	0.167783	0.0749166	0.0820205	0.0373623	0.0402	0.0234298	0.0231829	0.0101261	0.00881621
277.402	0.518676	0.526873	0.280628	0.315947	0.148515	0.168116	0.0754803	0.08219	0.0375586	0.0402847	0.0238036	0.0232323	0.0100311	0.00883508
277.602	0.520078	0.52768	0.28202	0.316523	0.149042	0.168449	0.0758822	0.0823594	0.0382713	0.0403695	0.0241318	0.0232816	0.0103868	0.00885395
277.802	0.521592	0.528486	0.283307	0.317098	0.150049	0.168782	0.0766383	0.0825288	0.0394842	0.0404542	0.0249654	0.023331	0.0104945	0.00887282
278.002	0.522872	0.52929	0.284477	0.317672	0.150345	0.169114	0.0773084	0.0826982	0.0405136	0.0405389	0.0249284	0.0233803	0.0108075	0.00889168
278.202	0.523493	0.530094	0.285168	0.318246	0.150398	0.169446	0.0777346	0.0828675	0.0406491	0.0406236	0.0252144	0.0234297	0.0108235	0.00891055
278.402	0.52463	0.530896	0.285791	0.31882	0.150526	0.169779	0.0778799	0.0830368	0.0407839	0.0407083	0.0249832	0.023479	0.0107821	0.00892941
278.602	0.525779	0.531698	0.286735	0.319393	0.150965	0.170111	0.0783407	0.0832061	0.0406945	0.040793	0.0249152	0.0235284	0.0110549	0.00894827
278.802	0.526585	0.532498	0.287273	0.319966	0.150571	0.170443	0.0782169	0.0833753	0.0402938	0.0408777	0.0245775	0.0235777	0.0109579	0.00896714
279.002	0.527486	0.533297	0.288071	0.320538	0.150729	0.170774	0.0782087	0.0835445	0.0405177	0.0409624	0.0245749	0.0236271	0.011264	0.008986
279.202	0.528204	0.534095	0.28894	0.32111	0.150587	0.171106	0.0780415	0.0837136	0.04044	0.041047	0.0246787	0.0236764	0.0115637	0.00900486
279.402	0.529084	0.534892	0.289639	0.321682	0.151073	0.171438	0.0781327	0.0838828	0.0402736	0.0411317	0.0245642	0.0237257	0.0114792	0.00902372
279.602	0.529665	0.535687	0.290396	0.322253	0.151356	0.171769	0.0779651	0.0840519	0.0405797	0.0412163	0.0248379	0.0237751	0.0115152	0.00904257
279.802	0.530833	0.536482	0.290724	0.322823	0.151214	0.1721	0.0780184	0.0842209	0.0400638	0.041301	0.0251167	0.0238244	0.0115406	0.00906143
280.002	0.531606	0.537275	0.291074	0.323394	0.151833	0.172432	0.0781505	0.0843899	0.0401251	0.0413856	0.0252259	0.0238737	0.0115177	0.00908029
280.202	0.53211	0.538068	0.291799	0.323964	0.152181	0.172763	0.0777689	0.0845589	0.0400627	0.0414702	0.0249341	0.023923	0.0113241	0.00909914
280.402	0.533401	0.538859	0.292343	0.324533	0.152606	0.173094	0.0780211	0.0847279	0.0401191	0.0415548	0.0247477	0.0239724	0.0117332	0.009118
280.602	0.534064	0.539649	0.292578	0.325102	0.152595	0.173424	0.0777724	0.0848968	0.0397036	0.0416394	0.0245467	0.0240217	0.0111939	0.00913685
280.802	0.534884	0.540438	0.292616	0.325671	0.153016	0.173755	0.0777821	0.0850657	0.0395688	0.041724	0.0241826	0.024071	0.0109127	0.00915571
281.002	0.53517	0.541226	0.292855	0.326239	0.153313	0.174086	0.07757	0.0852346	0.0390208	0.0418086	0.0239078	0.0241203	0.010237	0.00917456
281.202	0.535727	0.542013	0.292992	0.326807	0.15331	0.174416	0.0775995	0.0854034	0.0389655	0.0418932	0.0237894	0.0241696	0.0105024	0.00919341
281.402	0.536033	0.542798	0.293498	0.327375	0.15374	0.174747	0.0774274	0.0855722	0.0388427	0.0419777	0.0238104	0.0242189	0.0100677	0.00921226
281.602	0.536877	0.543583	0.29415	0.327942	0.154328	0.175077	0.0780158	0.0857409	0.0393815	0.0420623	0.023258	0.0242682	0.0103125	0.00923111
281.802	0.537975	0.544367	0.294604	0.328508	0.154433	0.175407	0.0786791	0.0859096	0.0399587	0.0421468	0.0235477	0.0243175	0.0101929	0.00924996
282.002	0.538682	0.545149	0.294788	0.329075	0.154662	0.175737	0.0787655	0.0860783	0.0397874	0.0422313	0.0227767	0.0243668	0.0103537	0.00926881
282.202	0.539464	0.54593	0.295259	0.329641	0.154972	0.176067	0.0792578	0.086247	0.0396373	0.0423159	0.0233015	0.0244161	0.0100862	0.00928765
282.402	0.540628	0.54671	0.296154	0.330206	0.15566	0.176396	0.0800519	0.0864156	0.0396143	0.0424004	0.0236982	0.0244653	0.0104862	0.0093065
282.602	0.541956	0.54749	0.297256	0.330771	0.155899	0.176726	0.0809582	0.0865842	0.0396333	0.0424849	0.0246184	0.0245146	0.0111637	0.00932534
282.802	0.542916	0.548268	0.297875	0.331336	0.156192	0.177056	0.0811805	0.0867527	0.0396157	0.0425694	0.0250959	0.0245639	0.0115516	0.00934419
283.002	0.543996	0.549044	0.298471	0.3319	0.155963	0.177385	0.0808473	0.0869213	0.0392099	0.0426538	0.0257116	0.0246132	0.0118127	0.00936303
283.202	0.545537	0.54982	0.299198	0.332464	0.156616	0.177714	0.0812838	0.0870898	0.0396682	0.0427383	0.0268096	0.0246624	0.0118621	0.00938187
283.402	0.546939	0.550595	0.299794	0.333027	0.156854	0.178043	0.0818489	0.0872582	0.0401483	0.0428228	0.0270057	0.0247117	0.0119701	0.00940071
283.602	0.548012	0.551369	0.300201	0.33359	0.156998	0.178372	0.0820031	0.0874266	0.0405253	0.0429072	0.0275676	0.024761	0.012323	0.00941955
283.802	0.549415	0.552141	0.300426	0.334153	0.157276	0.178701	0.0820929	0.087595	0.040853	0.0429917	0.0274013	0.0248102	0.0123889	0.00943839
284.002	0.550262	0.552913	0.300439	0.334715	0.157463	0.17903	0.0821411	0.0877634	0.0410188	0.0430761	0.0274639	0.0248595	0.0119413	0.00945723
284.202	0.551053	0.553683	0.300916	0.335277	0.158058	0.179359	0.082314	0.0879317	0.0409353	0.0431605	0.0272701	0.0249087	0.0119418	0.00947607
284.402	0.55226	0.554452	0.301073	0.335838	0.157969	0.179687	0.0820665	0.0881	0.0409409	0.0432449	0.0274009	0.024958	0.0117345	0.0094949
284.602	0.553032	0.555221	0.301246	0.336399	0.158461	0.180015	0.0819602	0.0882682	0.0405591	0.0433294	0.0272948	0.0250072	0.0116006	0.00951374
284.802	0.553513	0.555988	0.30125	0.33696	0.158351	0.180344	0.0818339	0.0884364	0.0407328	0.0434137	0.0269613	0.0250565	0.0114088	0.00953257
285.002	0.553631	0.556754	0.301933	0.33752	0.159113	0.180672	0.081706	0.0886046	0.0410031	0.0434981	0.0268666	0.0251057	0.0115439	0.00955141
285.202	0.554092	0.557519	0.302353	0.33808	0.159326	0.181	0.0817123	0.0887728	0.041444	0.0435825	0.0267215	0.0251549	0.0115053	0.00957024
285.402	0.554868	0.558283	0.302974	0.338639	0.1598	0.181328	0.0817469	0.0889409	0.0415787	0.0436669	0.0267838	0.0252042	0.0114122	0.00958907
285.602	0.555673	0.559046	0.304094	0.339198	0.160543	0.181656	0.0822175	0.089109	0.0422888	0.0437512	0.0265165	0.0252534	0.0119599	0.0096079
285.802	0.556482	0.559807	0.304729	0.339757	0.160594	0.181983	0.0819163	0.089277	0.0427041	0.0438356	0.0265587	0.0253026	0.0118488	0.00962673
286.002	0.556942	0.560568	0.305572	0.340315	0.161228	0.182311	0.0820426	0.089445	0.0423643	0.0439199	0.0262173	0.0253518	0.0118324	0.00964556
286.202	0.557687	0.561328	0.306651	0.340873	0.161244	0.182638	0.0820055	0.089613	0.0423001	0.0440043	0.0265833	0.025401	0.0115495	0.00966439
286.402	0.558152	0.562086	0.307957	0.34143	0.161581	0.182965	0.0824987	0.089781	0.0421553	0.0440886	0.0263277	0.0254503	0.0117027	0.00968322
286.602	0.559082	0.562844	0.308807	0.341987	0.161583	0.183293	0.0827996	0.0899489	0.0418797	0.0441729	0.026096	0.0254995	0.0113868	0.00970204
286.802	0.559535	0.5636	0.309376	0.342544	0.161945	0.18362	0.0824478	0.0901168	0.0420298	0.0442572	0.0257607	0.0255487	0.0108287	0.00972087
287.002	0.560607	0.564356	0.310069	0.3431	0.162022	0.183947	0.082764	0.0902846	0.041742	0.0443415	0.0256582	0.0255979	0.0104866	0.00973969
287.202	0.561942	0.56511	0.310587	0.343656	0.162577	0.184273	0.0833743	0.0904524	0.0422334	0.0444258	0.0256845	0.0256471	0.010249	0.00975852
287.402	0.562783	0.565863	0.310969	0.344211	0.162139	0.1846	0.0836884	0.0906202	0.0421997	0.04451	0.0251904	0.0256963	0.0104708	0.00977734
287.602	0.563628	0.566615	0.311017	0.344766	0.162444	0.184927	0.0836319	0.090788	0.0421615	0.0445943	0.0248822	0.0257455	0.0102211	0.00979616
287.802	0.564928	0.567366	0.311376	0.345321	0.162692	0.185253	0.0836737	0.0909557	0.0420892	0.0446785	0.0247775	0.0257946	0.0100877	0.00981498
288.002	0.565864	0.568117	0.311597	0.345875	0.163046	0.185579	0.0838865	0.0911234	0.0418636	0.0447628	0.0251307	0.0258438	0.00982095	0.0098338
288.202	0.566765	0.568866	0.312133	0.346429	0.163389	0.185906	0.084148	0.091291	0.0420908	0.044847	0.0253116	0.025893	0.0105684	0.00985262
288.402	0.568224	0.569614	0.312331	0.346983	0.16344	0.186232	0.0841349	0.0914586	0.042333	0.0449312	0.0255332	0.0259422	0.0103761	0.00987144
288.602	0.569017	0.57036	0.312633	0.347536	0.163818	0.186558	0.0842703	0.0916262	0.0425068	0.0450155	0.0255632	0.0259914	0.0105723	0.00989026
288.802	0.56941	0.571106	0.312922	0.348088	0.164063	0.186883	0.0844312	0.0917937	0.0429104	0.0450997	0.0257804	0.0260405	0.0104277	0.00990907
289.002	0.570011	0.571851	0.313717	0.34864	0.16513	0.187209	0.0846699	0.0919613	0.0432059	0.0451839	0.0261368	0.0260897	0.010935	0.00992789
289.202	0.570822	0.572595	0.314181	0.349192	0.164998	0.187535	0.084711	0.0921287	0.0432767	0.045268	0.026317	0.0261389	0.0112244	0.0099467
289.402	0.571742	0.573338	0.314652	0.349744	0.165155	0.18786	0.0848041	0.0922962	0.0430125	0.0453522	0.026471	0.026188	0.0115196	0.00996552
289.602	0.572818	0.574079	0.315605	0.350295	0.165844	0.188186	0.0850017	0.0924636	0.0431216	0.0454364	0.0266102	0.0262372	0.0120655	0.00998433
289.802	0.573601	0.57482	0.315806	0.350846	0.16588	0.188511	0.0851221	0.092631	0.0428897	0.0455205	0.0263547	0.0262863	0.0119596	0.0100031
290.002	0.574396	0.57556	0.316478	0.351396	0.166316	0.188836	0.0852846	0.0927983	0.0427595	0.0456047	0.0266725	0.0263355	0.0118715	0.010022
290.202	0.57549	0.576298	0.317437	0.351946	0.167043	0.189161	0.0855103	0.0929656	0.0432334	0.0456888	0.0269716	0.0263846	0.012042	0.0100408
290.402	0.575774	0.577036	0.317735	0.352495	0.167322	0.189486	0.0857949	0.0931329	0.0431738	0.045773	0.0267466	0.0264338	0.0113199	0.0100596
290.602	0.576269	0.577772	0.318398	0.353044	0.167508	0.189811	0.0855448	0.0933002	0.0428892	0.0458571	0.0265826	0.0264829	0.0108721	0.0100784
290.802	0.577034	0.578508	0.319175	0.353593	0.167796	0.190135	0.0855901	0.0934674	0.0430408	0.0459412	0.0267009	0.0265321	0.0108793	0.0100972
291.002	0.577844	0.579242	0.319738	0.354141	0.168393	0.19046	0.0857515	0.0936346	0.0428301	0.0460253	0.0267778	0.0265812	0.0113695	0.010116
291.202	0.579094	0.579976	0.320467	0.354689	0.168925	0.190784	0.0860452	0.0938017	0.0432313	0.0461094	0.0266188	0.0266303	0.0118933	0.0101348
291.402	0.5796	0.580708	0.321183	0.355237	0.169126	0.191108	0.0863007	0.0939688	0.0434599	0.0461935	0.0263648	0.0266794	0.0120751	0.0101536
291.602	0.580302	0.581439	0.322191	0.355784	0.169639	0.191432	0.0864551	0.0941359	0.0435842	0.0462775	0.0266927	0.0267286	0.0124953	0.0101724
291.802	0.58136	0.58217	0.323149	0.35633	0.170022	0.191756	0.0867823	0.094303	0.0437988	0.0463616	0.026923	0.0267777	0.0124756	0.0101912
292.002	0.581822	0.582899	0.323775	0.356877	0.170668	0.19208	0.0867549	0.09447	0.0437144	0.0464456	0.0271195	0.0268268	0.0125459	0.01021
292.202	0.582325	0.583627	0.324262	0.357423	0.170517	0.192404	0.0868392	0.094637	0.0437244	0.0465297	0.0268523	0.0268759	0.0125431	0.0102288
292.402	0.583216	0.584354	0.325061	0.357968	0.170964	0.192728	0.0867334	0.0948039	0.0439167	0.0466137	0.0269111	0.026925	0.0121441	0.0102476
292.602	0.583451	0.585081	0.32561	0.358513	0.171209	0.193051	0.0863618	0.0949708	0.0438826	0.0466977	0.0272674	0.0269741	0.0123448	0.0102664
292.802	0.584253	0.585806	0.326405	0.359058	0.171855	0.193375	0.0866689	0.0951377	0.0439266	0.0467818	0.0274153	0.0270232	0.0126456	0.0102852
293.002	0.584964	0.58653	0.32675	0.359603	0.171856	0.193698	0.0865389	0.0953045	0.0436799	0.0468658	0.0275239	0.0270723	0.0125013	0.010304
293.202	0.586222	0.587253	0.327006	0.360147	0.171657	0.194021	0.0867518	0.0954714	0.0432742	0.0469498	0.027406	0.0271214	0.0124969	0.0103228
293.402	0.587478	0.587975	0.327214	0.36069	0.172037	0.194344	0.0870465	0.0956381	0.0431361	0.0470338	0.0276312	0.0271705	0.0119973	0.0103416
293.602	0.588209	0.588696	0.327285	0.361233	0.172217	0.194667	0.0870464	0.0958049	0.0434322	0.0471177	0.0275912	0.0272196	0.011611	0.0103604
293.802	0.589221	0.589417	0.327463	0.361776	0.172392	0.19499	0.0877716	0.0959716	0.0439178	0.0472017	0.0275607	0.0272687	0.0113025	0.0103792
294.002	0.590303	0.590136	0.327859	0.362319	0.172515	0.195313	0.0877989	0.0961383	0.0438689	0.0472857	0.0277292	0.0273178	0.0109963	0.010398
294.202	0.591024	0.590854	0.327928	0.362861	0.172779	0.195635	0.088287	0.0963049	0.0438343	0.0473696	0.0277888	0.0273669	0.0109411	0.0104168
294.402	0.591669	0.591571	0.328047	0.363402	0.172371	0.195958	0.0881019	0.0964715	0.0438424	0.0474535	0.0274327	0.0274159	0.0103989	0.0104356
294.602	0.592139	0.592287	0.328538	0.363944	0.172295	0.19628	0.0879066	0.0966381	0.0436492	0.0475375	0.0269935	0.027465	0.0099754	0.0104544
294.802	0.593804	0.593002	0.329074	0.364485	0.17281	0.196602	0.0885619	0.0968047	0.0444028	0.0476214	0.0272716	0.0275141	0.0104818	0.0104731
295.002	0.59504	0.593716	0.329772	0.365025	0.17356	0.196924	0.0890941	0.0969712	0.0452343	0.0477053	0.0273386	0.0275631	0.0105459	0.0104919
295.202	0.596155	0.594429	0.330465	0.365565	0.17407	0.197246	0.0890924	0.0971377	0.0454211	0.0477892	0.0270896	0.0276122	0.0105233	0.0105107
295.402	0.597084	0.595141	0.33162	0.366105	0.174737	0.197568	0.0898466	0.0973041	0.0458481	0.0478731	0.0274348	0.0276613	0.0109852	0.0105295
295.602	0.597871	0.595852	0.332815	0.366644	0.174967	0.19789	0.090027	0.0974705	0.0461734	0.047957	0.0277026	0.0277103	0.0112847	0.0105483
295.802	0.599033	0.596562	0.333784	0.367183	0.175727	0.198212	0.090067	0.0976369	0.0466461	0.0480408	0.0274065	0.0277594	0.0114526	0.0105671
296.002	0.599816	0.597271	0.334295	0.367722	0.176467	0.198533	0.0897883	0.0978033	0.0463335	0.0481247	0.0270831	0.0278084	0.011837	0.0105859
296.202	0.600706	0.59798	0.33509	0.36826	0.176875	0.198855	0.0903318	0.0979696	0.0465481	0.0482086	0.0269493	0.0278574	0.0119391	0.0106046
296.402	0.602079	0.598687	0.336275	0.368798	0.178116	0.199176	0.0907064	0.0981359	0.0470661	0.0482924	0.0278363	0.0279065	0.012666	0.0106234
296.602	0.602793	0.599393	0.33654	0.369335	0.178394	0.199497	0.0908454	0.0983021	0.0471048	0.0483762	0.0280584	0.0279555	0.0131193	0.0106422
296.802	0.604325	0.600098	0.337318	0.369872	0.179374	0.199818	0.0915616	0.0984683	0.0474903	0.0484601	0.0284351	0.0280046	0.0136524	0.010661
297.002	0.605363	0.600802	0.337658	0.370409	0.179607	0.200139	0.0915438	0.0986345	0.0476413	0.0485439	0.0289169	0.0280536	0.0136137	0.0106798
297.202	0.606388	0.601505	0.338432	0.370945	0.180155	0.20046	0.0918292	0.0988007	0.0476725	0.0486277	0.0293274	0.0281026	0.0142578	0.0106985
297.402	0.607056	0.602207	0.339089	0.371481	0.181038	0.20078	0.0924548	0.0989668	0.0480528	0.0487115	0.0301143	0.0281516	0.0145365	0.0107173
297.602	0.607372	0.602908	0.339154	0.372016	0.180771	0.201101	0.0924124	0.0991329	0.047974	0.0487953	0.0297831	0.0282007	0.014605	0.0107361
297.802	0.608206	0.603608	0.3398	0.372552	0.181157	0.201421	0.0928773	0.0992989	0.0478922	0.048879	0.0301793	0.0282497	0.0150218	0.0107549
298.002	0.608612	0.604308	0.340265	0.373086	0.181273	0.201742	0.0925773	0.0994649	0.0471101	0.0489628	0.0300846	0.0282987	0.0146482	0.0107736
298.202	0.608972	0.605006	0.340322	0.373621	0.181106	0.202062	0.0928435	0.0996309	0.0471974	0.0490466	0.0299841	0.0283477	0.0143504	0.0107924
298.402	0.609668	0.605703	0.3409	0.374155	0.18103	0.202382	0.0931865	0.0997969	0.0474986	0.0491303	0.0295633	0.0283967	0.0141902	0.0108112
298.602	0.610614	0.606399	0.34148	0.374688	0.181266	0.202702	0.0934858	0.0999628	0.0474975	0.049214	0.0297091	0.0284457	0.0138433	0.01083
298.802	0.612155	0.607095	0.342013	0.375221	0.181589	0.203022	0.0941167	0.100129	0.0480631	0.0492978	0.029783	0.0284947	0.0142068	0.0108487
299.002	0.612921	0.607789	0.342643	0.375754	0.181672	0.203341	0.0938442	0.100295	0.04783	0.0493815	0.029615	0.0285437	0.0137056	0.0108675
299.202	0.613659	0.608482	0.343418	0.376287	0.181953	0.203661	0.0934218	0.10046	0.0479822	0.0494652	0.0291938	0.0285927	0.0135892	0.0108863
299.402	0.614892	0.609174	0.34491	0.376819	0.182487	0.20398	0.0946433	0.100626	0.0487906	0.0495489	0.0297051	0.0286417	0.0146894	0.010905
299.602	0.615415	0.609866	0.345707	0.37735	0.182497	0.2043	0.0941587	0.100792	0.0488909	0.0496326	0.0292074	0.0286907	0.0145402	0.0109238
299.802	0.616453	0.610556	0.346257	0.377882	0.183257	0.204619	0.0943659	0.100958	0.0491283	0.0497163	0.02862	0.0287396	0.0147335	0.0109426
300.002	0.617694	0.611246	0.346999	0.378412	0.183454	0.204938	0.0945206	0.101123	0.0489259	0.0498	0.0285693	0.0287886	0.0142336	0.0109613
300.202	0.618682	0.611934	0.347466	0.378943	0.183611	0.205257	0.0950977	0.101289	0.0488642	0.0498836	0.0286285	0.0288376	0.0145584	0.0109801
300.402	0.619869	0.612622	0.347864	0.379473	0.183693	0.205576	0.0947706	0.101455	0.0487474	0.0499673	0.0290094	0.0288866	0.0148738	0.0109989
300.602	0.620963	0.613308	0.348345	0.380003	0.183851	0.205895	0.0947925	0.10162	0.0490524	0.0500509	0.0292217	0.0289355	0.0152975	0.0110176
300.802	0.621628	0.613994	0.348972	0.380532	0.184117	0.206213	0.0943487	0.101786	0.049117	0.0501345	0.0292533	0.0289845	0.015175	0.0110364
301.002	0.621748	0.614678	0.349073	0.381061	0.18364	0.206532	0.0935637	0.101951	0.0484172	0.0502182	0.029118	0.0290335	0.0151828	0.0110551
301.202	0.62209	0.615362	0.349285	0.38159	0.183775	0.20685	0.0930437	0.102117	0.0480402	0.0503018	0.0291036	0.0290824	0.0152824	0.0110739
301.402	0.622205	0.616045	0.349644	0.382118	0.183834	0.207169	0.0928004	0.102282	0.0477551	0.0503854	0.0290541	0.0291314	0.0149197	0.0110927
301.602	0.622901	0.616726	0.350059	0.382646	0.183718	0.207487	0.09235	0.102448	0.0473312	0.050469	0.0289346	0.0291803	0.0145162	0.0111114
301.802	0.623366	0.617407	0.350482	0.383174	0.183772	0.207805	0.0920457	0.102613	0.0471952	0.0505526	0.0288645	0.0292293	0.0139329	0.0111302
302.002	0.624136	0.618087	0.350599	0.383701	0.183644	0.208123	0.0921685	0.102778	0.046807	0.0506362	0.0285791	0.0292782	0.0133148	0.0111489
302.202	0.625151	0.618766	0.350649	0.384227	0.183835	0.208441	0.0926631	0.102944	0.0472497	0.0507197	0.0287572	0.0293272	0.0135	0.0111677
302.402	0.626366	0.619443	0.351467	0.384754	0.184633	0.208758	0.0935014	0.103109	0.0474103	0.0508033	0.0292243	0.0293761	0.0139406	0.0111864
302.602	0.627393	0.62012	0.351822	0.38528	0.184626	0.209076	0.0935917	0.103274	0.0473535	0.0508868	0.0294747	0.029425	0.0138617	0.0112052
302.802	0.628539	0.620796	0.352053	0.385805	0.185357	0.209393	0.0942028	0.103439	0.0476348	0.0509704	0.0293864	0.029474	0.0138005	0.0112239
303.002	0.629047	0.621471	0.352369	0.386331	0.185716	0.209711	0.0940659	0.103605	0.0479228	0.0510539	0.0293149	0.0295229	0.013505	0.0112427
303.202	0.629969	0.622145	0.353296	0.386855	0.186638	0.210028	0.0947144	0.10377	0.0490626	0.0511374	0.0295436	0.0295718	0.0133761	0.0112614
303.402	0.630792	0.622819	0.35378	0.38738	0.187593	0.210345	0.0953829	0.103935	0.0492798	0.0512209	0.0297061	0.0296207	0.0136817	0.0112802
303.602	0.631253	0.623491	0.354247	0.387904	0.188254	0.210662	0.0954326	0.1041	0.0494902	0.0513044	0.029079	0.0296696	0.0130538	0.0112989
303.802	0.632128	0.624162	0.354581	0.388428	0.188967	0.210979	0.0957931	0.104265	0.0500553	0.0513879	0.0289369	0.0297186	0.0128115	0.0113177
304.002	0.633032	0.624832	0.355044	0.388951	0.189303	0.211296	0.0960012	0.10443	0.0502625	0.0514714	0.0292891	0.0297675	0.0125869	0.0113364
304.202	0.63373	0.625502	0.355521	0.389474	0.189695	0.211612	0.0960113	0.104595	0.0502977	0.0515549	0.0291803	0.0298164	0.0132037	0.0113552
304.402	0.634583	0.62617	0.355528	0.389997	0.189579	0.211929	0.0960282	0.10476	0.0505429	0.0516384	0.0292228	0.0298653	0.0131134	0.0113739
304.602	0.63515	0.626838	0.35611	0.390519	0.189465	0.212245	0.0961676	0.104925	0.0507037	0.0517218	0.0294817	0.0299142	0.012912	0.0113927
304.802	0.635528	0.627504	0.356318	0.391041	0.1893	0.212562	0.0957091	0.10509	0.0501215	0.0518053	0.029128	0.0299631	0.0118304	0.0114114
305.002	0.635786	0.62817	0.356595	0.391562	0.188988	0.212878	0.0954909	0.105255	0.0496392	0.0518887	0.029026	0.030012	0.0117314	0.0114302
305.202	0.636625	0.628834	0.357648	0.392083	0.189586	0.213194	0.095745	0.10542	0.0499052	0.0519721	0.0298596	0.0300609	0.0119686	0.0114489
305.402	0.637001	0.629498	0.358471	0.392604	0.189413	0.21351	0.0955553	0.105584	0.0496897	0.0520555	0.0299281	0.0301097	0.0120944	0.0114676
305.602	0.638159	0.630161	0.359123	0.393124	0.189526	0.213825	0.0955671	0.105749	0.0492176	0.0521389	0.0299061	0.0301586	0.0122825	0.0114864
305.802	0.639157	0.630823	0.359301	0.393644	0.189567	0.214141	0.0960745	0.105914	0.0492186	0.0522223	0.0301251	0.0302075	0.0125406	0.0115051
306.002	0.64055	0.631484	0.360025	0.394164	0.190081	0.214457	0.0972282	0.106079	0.0492256	0.0523057	0.0307491	0.0302564	0.0129583	0.0115239
306.202	0.641952	0.632144	0.360637	0.394683	0.190489	0.214772	0.0977517	0.106243	0.0495413	0.0523891	0.0307232	0.0303052	0.013746	0.0115426
306.402	0.643623	0.632803	0.361723	0.395202	0.191262	0.215088	0.0983115	0.106408	0.0496273	0.0524725	0.0313375	0.0303541	0.0143702	0.0115613
306.602	0.644723	0.633461	0.36211	0.395721	0.191573	0.215403	0.098982	0.106572	0.0501675	0.0525558	0.031542	0.030403	0.0147468	0.0115801
306.802	0.64589	0.634118	0.362784	0.396239	0.19273	0.215718	0.0995073	0.106737	0.0507131	0.0526392	0.0320909	0.0304518	0.0154878	0.0115988
307.002	0.646469	0.634775	0.36305	0.396757	0.19329	0.216033	0.0993367	0.106902	0.0510484	0.0527225	0.0318207	0.0305007	0.0156285	0.0116175
307.202	0.647479	0.63543	0.364248	0.397274	0.194168	0.216348	0.100118	0.107066	0.0517149	0.0528059	0.0320009	0.0305496	0.0158926	0.0116363
307.402	0.647973	0.636085	0.3646	0.397791	0.194923	0.216663	0.10037	0.107231	0.0518274	0.0528892	0.0318021	0.0305984	0.0160384	0.011655
307.602	0.648535	0.636738	0.365476	0.398308	0.195335	0.216977	0.100672	0.107395	0.0521503	0.0529725	0.0313839	0.0306473	0.0159493	0.0116737
307.802	0.649398	0.637391	0.366003	0.398824	0.19565	0.217292	0.100773	0.107559	0.0527472	0.0530558	0.0319001	0.0306961	0.0160414	0.0116925
308.002	0.650012	0.638042	0.366209	0.39934	0.195949	0.217606	0.101161	0.107724	0.0530909	0.0531391	0.0317789	0.0307449	0.0160921	0.0117112
308.202	0.650709	0.638693	0.366763	0.399855	0.195988	0.21792	0.101032	0.107888	0.0530496	0.0532224	0.0313761	0.0307938	0.015928	0.0117299
308.402	0.651794	0.639343	0.367143	0.400371	0.196326	0.218235	0.101434	0.108052	0.0536353	0.0533057	0.0316505	0.0308426	0.0157098	0.0117486
308.602	0.652154	0.639992	0.367358	0.400885	0.196292	0.218549	0.101003	0.108217	0.0537264	0.0533889	0.0315376	0.0308914	0.014898	0.0117674
308.802	0.652584	0.64064	0.368133	0.4014	0.196554	0.218863	0.100577	0.108381	0.0536357	0.0534722	0.0313948	0.0309403	0.0142306	0.0117861
309.002	0.652845	0.641287	0.368776	0.401914	0.196548	0.219176	0.100688	0.108545	0.0535431	0.0535554	0.0316689	0.0309891	0.0144705	0.0118048
309.202	0.653164	0.641934	0.369252	0.402427	0.196517	0.21949	0.100091	0.108709	0.0529151	0.0536387	0.0318155	0.0310379	0.0145325	0.0118235
309.402	0.653692	0.642579	0.36969	0.402941	0.196248	0.219804	0.099823	0.108873	0.0526468	0.0537219	0.0313972	0.0310867	0.0141872	0.0118423
309.602	0.654374	0.643223	0.369759	0.403454	0.196508	0.220117	0.0995791	0.109038	0.052043	0.0538051	0.0310887	0.0311355	0.0141162	0.011861
309.802	0.655041	0.643867	0.37002	0.403966	0.196317	0.220431	0.100105	0.109202	0.0516741	0.0538883	0.0311323	0.0311844	0.0138492	0.0118797
310.002	0.65619	0.64451	0.370864	0.404479	0.196628	0.220744	0.0999768	0.109366	0.0517002	0.0539715	0.0310387	0.0312332	0.0141683	0.0118984
310.202	0.657081	0.645151	0.371091	0.40499	0.197024	0.221057	0.099917	0.10953	0.052003	0.0540547	0.0306068	0.031282	0.014267	0.0119171
310.402	0.658228	0.645792	0.372291	0.405502	0.197735	0.22137	0.10018	0.109694	0.0523413	0.0541379	0.0309892	0.0313308	0.014698	0.0119359
310.602	0.658454	0.646432	0.37249	0.406013	0.197781	0.221683	0.100185	0.109858	0.0521898	0.0542211	0.0305579	0.0313796	0.0150294	0.0119546
310.802	0.658862	0.647071	0.372632	0.406524	0.197668	0.221996	0.0995318	0.110022	0.0517173	0.0543042	0.0301914	0.0314284	0.0146512	0.0119733
311.002	0.659512	0.647709	0.373185	0.407034	0.197786	0.222308	0.0996593	0.110185	0.0518712	0.0543874	0.0300747	0.0314771	0.0143376	0.011992
311.202	0.659354	0.648346	0.373596	0.407544	0.197564	0.222621	0.0997687	0.110349	0.0516467	0.0544705	0.0300308	0.0315259	0.0139329	0.0120107
311.402	0.659904	0.648983	0.374189	0.408054	0.197827	0.222933	0.100091	0.110513	0.0518693	0.0545536	0.0302175	0.0315747	0.013539	0.0120294
311.602	0.660613	0.649618	0.374679	0.408563	0.198021	0.223246	0.100174	0.110677	0.0516627	0.0546368	0.0300478	0.0316235	0.0132333	0.0120481
311.802	0.661388	0.650253	0.375104	0.409072	0.198453	0.223558	0.100478	0.110841	0.0521066	0.0547199	0.0307312	0.0316723	0.01328	0.0120669
312.002	0.662188	0.650886	0.375351	0.409581	0.198716	0.22387	0.100725	0.111004	0.0518445	0.054803	0.0304715	0.031721	0.0130335	0.0120856
312.202	0.662975	0.651519	0.376278	0.410089	0.198943	0.224182	0.101079	0.111168	0.0521755	0.0548861	0.0310656	0.0317698	0.0130734	0.0121043
312.402	0.663854	0.652151	0.376867	0.410597	0.19958	0.224494	0.101547	0.111332	0.0524988	0.0549692	0.031436	0.0318186	0.0130273	0.012123
312.602	0.664089	0.652782	0.376605	0.411104	0.199489	0.224805	0.101213	0.111495	0.0521292	0.0550523	0.0312683	0.0318673	0.0125937	0.0121417
312.802	0.664718	0.653412	0.377653	0.411611	0.199792	0.225117	0.101714	0.111659	0.0519282	0.0551353	0.0315729	0.0319161	0.0125878	0.0121604
313.002	0.666092	0.654041	0.378489	0.412118	0.200107	0.225428	0.102158	0.111822	0.0516141	0.0552184	0.031858	0.0319649	0.0131095	0.0121791
313.202	0.666743	0.65467	0.379515	0.412624	0.200702	0.22574	0.102353	0.111986	0.051588	0.0553014	0.0320552	0.0320136	0.0136805	0.0121978
313.402	0.668307	0.655297	0.380878	0.41313	0.201393	0.226051	0.103044	0.112149	0.0519518	0.0553845	0.0324773	0.0320624	0.0143707	0.0122165
313.602	0.669031	0.655924	0.381328	0.413636	0.201776	0.226362	0.10296	0.112313	0.0518384	0.0554675	0.0322908	0.0321111	0.0146943	0.0122352
313.802	0.669901	0.656549	0.382098	0.414141	0.201983	0.226673	0.103504	0.112476	0.0516539	0.0555505	0.0316639	0.0321598	0.0148882	0.0122539
314.002	0.670992	0.657174	0.382681	0.414646	0.202712	0.226984	0.103389	0.11264	0.0521386	0.0556335	0.0316181	0.0322086	0.0153468	0.0122726
314.202	0.671599	0.657798	0.38274	0.415151	0.203069	0.227295	0.10376	0.112803	0.052375	0.0557165	0.0310608	0.0322573	0.0150627	0.0122913
314.402	0.672032	0.658421	0.383616	0.415655	0.203251	0.227606	0.103723	0.112966	0.0525593	0.0557995	0.0306136	0.032306	0.0150534	0.01231
314.602	0.672621	0.659043	0.383769	0.416159	0.203626	0.227916	0.103716	0.11313	0.052507	0.0558825	0.0303578	0.0323548	0.0149543	0.0123287
314.802	0.673496	0.659665	0.384369	0.416663	0.2039	0.228227	0.104054	0.113293	0.0531772	0.0559655	0.0308615	0.0324035	0.0145581	0.0123474
315.002	0.674249	0.660285	0.385153	0.417166	0.204588	0.228537	0.104463	0.113456	0.0539998	0.0560484	0.0314467	0.0324522	0.0150832	0.0123661
315.202	0.67497	0.660905	0.385344	0.417668	0.204507	0.228847	0.104829	0.113619	0.0541067	0.0561314	0.0314329	0.0325009	0.0147909	0.0123848
315.402	0.67648	0.661523	0.385795	0.418171	0.205025	0.229157	0.105325	0.113782	0.054741	0.0562143	0.0315906	0.0325496	0.0146931	0.0124035
315.602	0.677616	0.662141	0.385859	0.418673	0.20559	0.229467	0.105399	0.113946	0.0549437	0.0562973	0.0316507	0.0325984	0.0147022	0.0124222
315.802	0.678617	0.662758	0.385799	0.419175	0.205833	0.229777	0.105778	0.114109	0.0553299	0.0563802	0.0321485	0.0326471	0.0149084	0.0124409
316.002	0.679856	0.663374	0.386159	0.419676	0.206056	0.230087	0.106111	0.114272	0.0551329	0.0564631	0.0319941	0.0326958	0.015044	0.0124596
316.202	0.680451	0.663989	0.386865	0.420177	0.206549	0.230397	0.106747	0.114435	0.055992	0.056546	0.0326717	0.0327445	0.0152496	0.0124783
316.402	0.68106	0.664604	0.386919	0.420678	0.206629	0.230706	0.106766	0.114598	0.0555673	0.0566289	0.0321502	0.0327932	0.0152755	0.012497
316.602	0.681787	0.665217	0.387145	0.421178	0.206679	0.231016	0.106784	0.114761	0.0555554	0.0567118	0.0321876	0.0328419	0.0156972	0.0125157
316.802	0.682761	0.66583	0.387893	0.421678	0.206978	0.231325	0.107183	0.114924	0.0555911	0.0567947	0.0322671	0.0328906	0.016085	0.0125343
317.002	0.684329	0.666442	0.388906	0.422177	0.207697	0.231634	0.107573	0.115087	0.0557769	0.0568776	0.0326142	0.0329392	0.0168039	0.012553
317.202	0.685012	0.667053	0.389935	0.422676	0.208381	0.231943	0.10815	0.115249	0.0558051	0.0569604	0.0328802	0.0329879	0.0172918	0.0125717
317.402	0.685395	0.667663	0.390527	0.423175	0.208401	0.232252	0.108266	0.115412	0.055357	0.0570433	0.0329326	0.0330366	0.0173994	0.0125904
317.602	0.68571	0.668272	0.391343	0.423674	0.209046	0.232561	0.10878	0.115575	0.0553734	0.0571261	0.0330214	0.0330853	0.0171971	0.0126091
317.802	0.685734	0.66888	0.391913	0.424172	0.20905	0.23287	0.108625	0.115738	0.0548521	0.057209	0.0325564	0.033134	0.0169004	0.0126278
318.002	0.685653	0.669488	0.392171	0.42467	0.208954	0.233178	0.108228	0.115901	0.0545387	0.0572918	0.0326273	0.0331826	0.0164933	0.0126465
318.202	0.685576	0.670094	0.39261	0.425167	0.209127	0.233487	0.108519	0.116063	0.0542682	0.0573746	0.0323526	0.0332313	0.0161042	0.0126651
318.402	0.685539	0.6707	0.393294	0.425664	0.209181	0.233795	0.108106	0.116226	0.0538732	0.0574574	0.0320436	0.03328	0.0154904	0.0126838
318.602	0.686496	0.671305	0.393973	0.426161	0.209834	0.234104	0.108237	0.116389	0.0537127	0.0575402	0.0325839	0.0333286	0.0158155	0.0127025
318.802	0.687513	0.671909	0.394502	0.426657	0.209964	0.234412	0.10849	0.116551	0.0537138	0.057623	0.0327164	0.0333773	0.0155988	0.0127212
319.002	0.687695	0.672512	0.394668	0.427153	0.209931	0.23472	0.108251	0.116714	0.0534628	0.0577058	0.0323132	0.0334259	0.0150911	0.0127399
319.202	0.688435	0.673115	0.395036	0.427649	0.210158	0.235028	0.108291	0.116876	0.0531403	0.0577885	0.0323528	0.0334746	0.0146577	0.0127585
319.402	0.689069	0.673716	0.395437	0.428144	0.211015	0.235336	0.108165	0.117039	0.0534731	0.0578713	0.0327747	0.0335232	0.0144803	0.0127772
319.602	0.689854	0.674317	0.395713	0.428639	0.211496	0.235643	0.108233	0.117201	0.0536378	0.057954	0.0330591	0.0335719	0.0145113	0.0127959
319.802	0.690668	0.674917	0.395951	0.429133	0.21156	0.235951	0.108246	0.117364	0.0532152	0.0580368	0.0331794	0.0336205	0.0143757	0.0128146
320.002	0.691774	0.675516	0.397147	0.429628	0.211757	0.236258	0.108177	0.117526	0.0536675	0.0581195	0.0334353	0.0336691	0.0145487	0.0128332
320.202	0.691949	0.676114	0.397624	0.430121	0.211556	0.236566	0.107825	0.117689	0.0537145	0.0582022	0.0334218	0.0337178	0.013886	0.0128519
320.402	0.692637	0.676711	0.397728	0.430615	0.211733	0.236873	0.107514	0.117851	0.0536376	0.0582849	0.0330649	0.0337664	0.0138567	0.0128706
320.602	0.693789	0.677308	0.398167	0.431108	0.21217	0.23718	0.107929	0.118013	0.0540524	0.0583676	0.0332259	0.033815	0.0138493	0.0128893
320.802	0.695168	0.677903	0.398697	0.431601	0.21277	0.237487	0.108003	0.118176	0.0545263	0.0584503	0.0334159	0.0338636	0.0134594	0.0129079
321.002	0.696569	0.678498	0.399215	0.432093	0.21383	0.237794	0.108326	0.118338	0.055352	0.058533	0.0340755	0.0339123	0.0137592	0.0129266
321.202	0.697449	0.679092	0.39953	0.432585	0.214669	0.238101	0.108558	0.1185	0.055237	0.0586157	0.0342422	0.0339609	0.0137898	0.0129453
321.402	0.69824	0.679685	0.400396	0.433077	0.215508	0.238407	0.109197	0.118662	0.055689	0.0586984	0.0350248	0.0340095	0.0140403	0.0129639
321.602	0.699319	0.680278	0.401348	0.433568	0.216367	0.238714	0.109488	0.118824	0.0562512	0.058781	0.0353491	0.0340581	0.0144001	0.0129826
321.802	0.699846	0.680869	0.401658	0.434059	0.216016	0.239021	0.10902	0.118987	0.0561973	0.0588637	0.034812	0.0341067	0.0140686	0.0130013
322.002	0.70073	0.68146	0.402088	0.43455	0.216085	0.239327	0.109376	0.119149	0.0563212	0.0589463	0.0349326	0.0341553	0.0141934	0.0130199
322.202	0.701608	0.68205	0.402617	0.43504	0.216333	0.239633	0.110129	0.119311	0.0568483	0.0590289	0.034776	0.0342039	0.0142774	0.0130386
322.402	0.702853	0.682639	0.403355	0.43553	0.216843	0.239939	0.11034	0.119473	0.0571471	0.0591115	0.0350063	0.0342525	0.0147154	0.0130573
322.602	0.703909	0.683227	0.403697	0.43602	0.217418	0.240245	0.110986	0.119635	0.0574405	0.0591941	0.0351505	0.0343011	0.0152285	0.0130759
322.802	0.704382	0.683814	0.403582	0.436509	0.217256	0.240551	0.111362	0.119797	0.0573271	0.0592767	0.0344825	0.0343497	0.0150666	0.0130946
323.002	0.704286	0.684401	0.404273	0.436998	0.21763	0.240857	0.111437	0.119959	0.0574614	0.0593593	0.0343539	0.0343983	0.0150044	0.0131132
323.202	0.705206	0.684986	0.405132	0.437487	0.21799	0.241162	0.111744	0.12012	0.0574999	0.0594419	0.0347182	0.0344468	0.0151399	0.0131319
323.402	0.70564	0.685571	0.40577	0.437975	0.217655	0.241468	0.111988	0.120282	0.0574384	0.0595245	0.0348411	0.0344954	0.0150744	0.0131506
323.602	0.706107	0.686155	0.406215	0.438463	0.2169	0.241773	0.112222	0.120444	0.0568457	0.059607	0.0342029	0.034544	0.0150148	0.0131692
323.802	0.706559	0.686738	0.40698	0.43895	0.216449	0.242079	0.112421	0.120606	0.0568709	0.0596896	0.0342842	0.0345926	0.0149824	0.0131879
324.002	0.706889	0.687321	0.407687	0.439438	0.21594	0.242384	0.112198	0.120768	0.0571929	0.0597721	0.0340917	0.0346411	0.0146924	0.0132065
324.202	0.70686	0.687902	0.408125	0.439924	0.215725	0.242689	0.112229	0.120929	0.0570116	0.0598547	0.0337188	0.0346897	0.0141075	0.0132252
324.402	0.707343	0.688483	0.408804	0.440411	0.215986	0.242994	0.11248	0.121091	0.0575258	0.0599372	0.0340879	0.0347383	0.0141451	0.0132438
324.602	0.708026	0.689063	0.409543	0.440897	0.216307	0.243299	0.112989	0.121253	0.0580102	0.0600197	0.0343638	0.0347868	0.0145735	0.0132625
324.802	0.708825	0.689642	0.409799	0.441383	0.216576	0.243604	0.112708	0.121415	0.0580006	0.0601022	0.0346114	0.0348354	0.0145831	0.0132811
325.002	0.709216	0.690221	0.409923	0.441868	0.217132	0.243908	0.112598	0.121576	0.058097	0.0601847	0.0352794	0.0348839	0.0151088	0.0132998
325.202	0.710053	0.690798	0.41068	0.442353	0.21797	0.244213	0.112945	0.121738	0.0580891	0.0602672	0.0357439	0.0349325	0.0154666	0.0133184
325.402	0.710964	0.691375	0.411974	0.442838	0.218706	0.244517	0.113394	0.121899	0.058694	0.0603497	0.0362838	0.034981	0.0159123	0.0133371
325.602	0.711784	0.691951	0.41242	0.443322	0.219123	0.244821	0.113544	0.122061	0.058912	0.0604321	0.0362911	0.0350296	0.0159802	0.0133557
325.802	0.712673	0.692526	0.412717	0.443806	0.219294	0.245126	0.11378	0.122222	0.0588469	0.0605146	0.0364533	0.0350781	0.015721	0.0133744
326.002	0.713272	0.6931	0.41285	0.44429	0.21972	0.24543	0.113643	0.122384	0.0588892	0.060597	0.0365322	0.0351266	0.0155963	0.013393
326.202	0.714386	0.693673	0.413109	0.444773	0.220593	0.245734	0.113901	0.122545	0.0593667	0.0606795	0.0365839	0.0351752	0.0157067	0.0134117
326.402	0.715375	0.694246	0.413271	0.445256	0.221289	0.246037	0.113937	0.122706	0.0594791	0.0607619	0.0364331	0.0352237	0.0157414	0.0134303
326.602	0.715679	0.694818	0.413012	0.445739	0.221534	0.246341	0.113795	0.122868	0.0593511	0.0608443	0.0359635	0.0352722	0.0157431	0.013449
326.802	0.716072	0.695389	0.413063	0.446221	0.221581	0.246645	0.113549	0.123029	0.058915	0.0609268	0.0355339	0.0353207	0.0157662	0.0134676
327.002	0.716737	0.695959	0.414151	0.446703	0.222401	0.246948	0.113924	0.12319	0.058804	0.0610092	0.0352586	0.0353692	0.0155682	0.0134863
327.202	0.717287	0.696529	0.414423	0.447185	0.22221	0.247252	0.113963	0.123352	0.0582785	0.0610915	0.034742	0.0354178	0.0153408	0.0135049
327.402	0.718018	0.697097	0.414933	0.447666	0.222035	0.247555	0.113829	0.123513	0.058014	0.0611739	0.0344747	0.0354663	0.0148957	0.0135235
327.602	0.718495	0.697665	0.415697	0.448147	0.222395	0.247858	0.113894	0.123674	0.0582034	0.0612563	0.0342581	0.0355148	0.0148847	0.0135422
327.802	0.718372	0.698232	0.415577	0.448628	0.222261	0.248161	0.113584	0.123835	0.0578664	0.0613387	0.0339624	0.0355633	0.0140618	0.0135608
328.002	0.719202	0.698799	0.416392	0.449108	0.222292	0.248464	0.113509	0.123996	0.0581577	0.061421	0.0337552	0.0356118	0.0134312	0.0135795
328.202	0.71934	0.699364	0.417065	0.449588	0.222613	0.248767	0.113674	0.124157	0.0582855	0.0615034	0.0340573	0.0356603	0.0130956	0.0135981
328.402	0.720181	0.699929	0.417776	0.450068	0.223189	0.24907	0.113947	0.124319	0.0588686	0.0615857	0.0345583	0.0357088	0.0131327	0.0136167
328.602	0.720646	0.700493	0.418447	0.450547	0.223568	0.249372	0.11424	0.12448	0.0592187	0.061668	0.0349245	0.0357572	0.0134191	0.0136354
328.802	0.721714	0.701056	0.419204	0.451026	0.223764	0.249675	0.114603	0.124641	0.05924	0.0617504	0.0354456	0.0358057	0.0136423	0.013654
329.002	0.722409	0.701618	0.420218	0.451504	0.224222	0.249977	0.114932	0.124802	0.0596995	0.0618327	0.0358877	0.0358542	0.0140083	0.0136726
329.202	0.723922	0.702179	0.421777	0.451982	0.225049	0.250279	0.116212	0.124962	0.0605942	0.061915	0.0367992	0.0359027	0.0151058	0.0136913
329.402	0.724382	0.70274	0.422663	0.45246	0.225779	0.250581	0.116796	0.125123	0.0607786	0.0619973	0.0371486	0.0359512	0.0154757	0.0137099
329.602	0.725183	0.7033	0.422907	0.452938	0.225849	0.250884	0.117096	0.125284	0.0607214	0.0620795	0.0372732	0.0359996	0.0157931	0.0137285
329.802	0.725544	0.703859	0.422955	0.453415	0.225856	0.251185	0.116805	0.125445	0.0605621	0.0621618	0.0369128	0.0360481	0.0158349	0.0137472
330.002	0.726086	0.704418	0.423616	0.453892	0.226446	0.251487	0.116588	0.125606	0.0608819	0.0622441	0.0365589	0.0360966	0.0162656	0.0137658
330.202	0.727101	0.704975	0.423872	0.454368	0.227123	0.251789	0.116989	0.125767	0.0611504	0.0623263	0.0367143	0.036145	0.0166809	0.0137844
330.402	0.727381	0.705532	0.424389	0.454844	0.226919	0.252091	0.117223	0.125927	0.0611161	0.0624086	0.0367058	0.0361935	0.0170978	0.013803
330.602	0.727904	0.706088	0.42489	0.45532	0.227171	0.252392	0.117481	0.126088	0.060777	0.0624908	0.0367122	0.036242	0.0181185	0.0138217
330.802	0.728571	0.706643	0.424955	0.455795	0.227628	0.252693	0.117624	0.126249	0.0604179	0.062573	0.0364728	0.0362904	0.0186698	0.0138403
331.002	0.729485	0.707198	0.42527	0.456271	0.228028	0.252995	0.117638	0.126409	0.0602019	0.0626552	0.036064	0.0363389	0.0184376	0.0138589
331.202	0.730466	0.707751	0.425739	0.456745	0.228137	0.253296	0.117696	0.12657	0.0601863	0.0627374	0.0362319	0.0363873	0.0187196	0.0138775
331.402	0.731412	0.708304	0.426055	0.45722	0.228636	0.253597	0.1176	0.126731	0.0600505	0.0628196	0.036325	0.0364357	0.0183852	0.0138962
331.602	0.731668	0.708856	0.426538	0.457694	0.229668	0.253898	0.117743	0.126891	0.0601294	0.0629018	0.036539	0.0364842	0.0180561	0.0139148
331.802	0.732179	0.709408	0.426294	0.458168	0.229915	0.254199	0.11751	0.127052	0.0596684	0.062984	0.0360567	0.0365326	0.0170954	0.0139334
332.002	0.733396	0.709958	0.427216	0.458641	0.230796	0.254499	0.11782	0.127212	0.060054	0.0630662	0.0364549	0.036581	0.0170067	0.013952
332.202	0.733688	0.710508	0.4274	0.459114	0.231262	0.2548	0.11761	0.127373	0.0597667	0.0631483	0.0364568	0.0366295	0.0163637	0.0139706
332.402	0.734699	0.711057	0.428192	0.459587	0.231651	0.2551	0.117614	0.127533	0.0601581	0.0632305	0.0366393	0.0366779	0.016294	0.0139893
332.602	0.735159	0.711605	0.428583	0.460059	0.231805	0.255401	0.117895	0.127693	0.0597875	0.0633126	0.0370218	0.0367263	0.015854	0.0140079
332.802	0.736291	0.712153	0.429391	0.460531	0.231987	0.255701	0.118333	0.127854	0.0596128	0.0633948	0.0372188	0.0367747	0.0159056	0.0140265
333.002	0.737272	0.712699	0.430596	0.461003	0.232502	0.256001	0.119097	0.128014	0.0599224	0.0634769	0.0378662	0.0368231	0.0163257	0.0140451
333.202	0.738083	0.713245	0.431725	0.461474	0.233256	0.256301	0.119998	0.128174	0.0605018	0.063559	0.0385722	0.0368716	0.0170594	0.0140637
333.402	0.738255	0.71379	0.432313	0.461945	0.233346	0.256601	0.11969	0.128335	0.0603269	0.0636411	0.0385717	0.03692	0.0169892	0.0140823
333.602	0.739309	0.714335	0.433161	0.462416	0.233271	0.256901	0.119769	0.128495	0.0606245	0.0637232	0.0384869	0.0369684	0.0169239	0.0141009
333.802	0.739775	0.714879	0.433982	0.462886	0.233591	0.2572	0.119789	0.128655	0.0609784	0.0638053	0.0383872	0.0370168	0.0169298	0.0141196
334.002	0.740295	0.715421	0.434772	0.463356	0.233942	0.2575	0.119507	0.128815	0.0612732	0.0638874	0.038839	0.0370652	0.016864	0.0141382
334.202	0.740905	0.715964	0.435251	0.463826	0.23399	0.257799	0.119455	0.128975	0.0616194	0.0639694	0.0387501	0.0371136	0.0171462	0.0141568
334.402	0.741146	0.716505	0.435904	0.464296	0.233756	0.258099	0.119817	0.129135	0.0616668	0.0640515	0.0390467	0.037162	0.0178261	0.0141754
334.602	0.741826	0.717045	0.436156	0.464765	0.233839	0.258398	0.119993	0.129296	0.0615557	0.0641335	0.0389373	0.0372103	0.0182069	0.014194
334.802	0.742329	0.717585	0.436221	0.465233	0.234105	0.258697	0.119728	0.129456	0.0618175	0.0642156	0.0389876	0.0372587	0.0184051	0.0142126
335.002	0.742991	0.718124	0.436597	0.465702	0.233906	0.258996	0.119503	0.129616	0.0617203	0.0642976	0.0389785	0.0373071	0.0182143	0.0142312
335.202	0.743131	0.718663	0.436756	0.46617	0.234151	0.259295	0.119654	0.129776	0.0614153	0.0643796	0.039042	0.0373555	0.0182925	0.0142498
335.402	0.743241	0.7192	0.43665	0.466637	0.234681	0.259594	0.119664	0.129935	0.0613131	0.0644616	0.0387305	0.0374039	0.0179623	0.0142684
335.602	0.74382	0.719737	0.43739	0.467105	0.235721	0.259893	0.120543	0.130095	0.0621503	0.0645436	0.0391073	0.0374522	0.0178597	0.014287
335.802	0.744388	0.720273	0.437511	0.467572	0.235956	0.260191	0.120646	0.130255	0.0618695	0.0646256	0.0385408	0.0375006	0.0177062	0.0143056
336.002	0.744707	0.720808	0.437851	0.468038	0.236306	0.26049	0.120918	0.130415	0.0619101	0.0647076	0.0384493	0.037549	0.0176294	0.0143242
336.202	0.744951	0.721343	0.437743	0.468505	0.236338	0.260788	0.120646	0.130575	0.0617632	0.0647896	0.0381516	0.0375973	0.0170539	0.0143428
336.402	0.745412	0.721877	0.438072	0.468971	0.236456	0.261086	0.121161	0.130735	0.0617857	0.0648716	0.0380481	0.0376457	0.0168283	0.0143614
336.602	0.746319	0.72241	0.438609	0.469436	0.237307	0.261384	0.121925	0.130894	0.0616781	0.0649535	0.0380331	0.037694	0.0167218	0.01438
336.802	0.747302	0.722942	0.439596	0.469902	0.237485	0.261682	0.122236	0.131054	0.0618122	0.0650355	0.037858	0.0377424	0.0166798	0.0143986
337.002	0.748166	0.723474	0.440561	0.470367	0.238224	0.26198	0.122695	0.131214	0.0623216	0.0651174	0.0384371	0.0377907	0.0169363	0.0144172
337.202	0.749078	0.724004	0.441207	0.470831	0.238374	0.262278	0.122237	0.131373	0.0623208	0.0651993	0.0381546	0.0378391	0.0165083	0.0144358
337.402	0.749879	0.724534	0.441986	0.471296	0.238499	0.262576	0.122325	0.131533	0.0625765	0.0652812	0.0381651	0.0378874	0.0162752	0.0144544
337.602	0.751065	0.725064	0.443038	0.47176	0.239075	0.262873	0.122623	0.131693	0.0627038	0.0653631	0.0381428	0.0379357	0.0162719	0.014473
337.802	0.751386	0.725592	0.443694	0.472223	0.239206	0.263171	0.122436	0.131852	0.0629151	0.065445	0.0379864	0.0379841	0.016187	0.0144916
338.002	0.752125	0.72612	0.443875	0.472687	0.239129	0.263468	0.122259	0.132012	0.0630605	0.0655269	0.0377728	0.0380324	0.0158439	0.0145102
338.202	0.752355	0.726647	0.444615	0.47315	0.238965	0.263765	0.122583	0.132171	0.063073	0.0656088	0.0374313	0.0380807	0.0162088	0.0145288
338.402	0.752885	0.727174	0.445086	0.473612	0.239141	0.264063	0.12242	0.132331	0.0630553	0.0656907	0.0377604	0.0381291	0.0160628	0.0145474
338.602	0.753608	0.727699	0.44564	0.474075	0.238725	0.26436	0.122342	0.13249	0.0627499	0.0657726	0.0376477	0.0381774	0.016211	0.014566
338.802	0.753873	0.728224	0.44597	0.474537	0.238658	0.264656	0.122084	0.13265	0.0627306	0.0658544	0.0375112	0.0382257	0.0161979	0.0145846
339.002	0.754161	0.728748	0.446226	0.474998	0.238428	0.264953	0.122178	0.132809	0.0623553	0.0659362	0.0374687	0.038274	0.0159618	0.0146031
339.202	0.754914	0.729272	0.446876	0.47546	0.23882	0.26525	0.12271	0.132968	0.0622647	0.0660181	0.0376497	0.0383223	0.0157085	0.0146217
339.402	0.755422	0.729794	0.447651	0.475921	0.239723	0.265547	0.123286	0.133128	0.0628425	0.0660999	0.0376528	0.0383706	0.0158353	0.0146403
339.602	0.756276	0.730316	0.448305	0.476381	0.240263	0.265843	0.124056	0.133287	0.0632284	0.0661817	0.0381752	0.0384189	0.0159814	0.0146589
339.802	0.757212	0.730837	0.448604	0.476842	0.240819	0.266139	0.124653	0.133446	0.0634552	0.0662635	0.0383975	0.0384672	0.0161154	0.0146775
340.002	0.757541	0.731358	0.448383	0.477302	0.241139	0.266436	0.125193	0.133605	0.0639626	0.0663453	0.0384044	0.0385155	0.0162945	0.0146961
340.202	0.75807	0.731878	0.448774	0.477762	0.24116	0.266732	0.125142	0.133764	0.0638859	0.0664271	0.0384832	0.0385638	0.0163537	0.0147146
340.402	0.758776	0.732397	0.449529	0.478221	0.241559	0.267028	0.125497	0.133924	0.063566	0.0665089	0.0384883	0.0386121	0.0163591	0.0147332
340.602	0.759618	0.732915	0.450337	0.47868	0.242296	0.267324	0.125619	0.134083	0.0636306	0.0665907	0.0386469	0.0386604	0.0170547	0.0147518
340.802	0.760193	0.733432	0.450822	0.479139	0.242499	0.26762	0.125273	0.134242	0.0635428	0.0666724	0.0386116	0.0387087	0.0170875	0.0147704
341.002	0.760955	0.733949	0.451468	0.479597	0.243063	0.267915	0.125231	0.134401	0.063714	0.0667542	0.0388485	0.0387569	0.0172114	0.014789
341.202	0.762239	0.734465	0.452459	0.480055	0.243494	0.268211	0.125851	0.13456	0.0641131	0.0668359	0.0391352	0.0388052	0.0177907	0.0148075
341.402	0.763117	0.734981	0.453451	0.480513	0.244284	0.268506	0.126827	0.134719	0.0646859	0.0669177	0.0395547	0.0388535	0.0182146	0.0148261
341.602	0.763846	0.735495	0.454019	0.48097	0.244646	0.268802	0.126678	0.134878	0.0648263	0.0669994	0.0399502	0.0389018	0.0186013	0.0148447
341.802	0.76401	0.736009	0.454479	0.481427	0.244646	0.269097	0.127074	0.135037	0.065304	0.0670811	0.0399325	0.03895	0.018404	0.0148633
342.002	0.765103	0.736522	0.454967	0.481884	0.245013	0.269392	0.127388	0.135196	0.0656572	0.0671628	0.0399011	0.0389983	0.0181562	0.0148819
342.202	0.765383	0.737035	0.455846	0.482341	0.24556	0.269687	0.127629	0.135354	0.0657822	0.0672445	0.0402715	0.0390465	0.0181644	0.0149004
342.402	0.765917	0.737547	0.456153	0.482797	0.245683	0.269982	0.12748	0.135513	0.0659332	0.0673262	0.0401649	0.0390948	0.0181246	0.014919
342.602	0.765998	0.738058	0.456375	0.483252	0.24541	0.270277	0.127774	0.135672	0.0656024	0.0674079	0.0401187	0.039143	0.017826	0.0149376
342.802	0.766225	0.738568	0.456702	0.483708	0.24574	0.270572	0.12788	0.135831	0.0659992	0.0674895	0.040558	0.0391913	0.0174305	0.0149561
343.002	0.76679	0.739078	0.457325	0.484163	0.246428	0.270866	0.128337	0.13599	0.066223	0.0675712	0.0407282	0.0392395	0.0173092	0.0149747
343.202	0.767584	0.739586	0.458125	0.484618	0.246781	0.271161	0.128554	0.136148	0.0660733	0.0676528	0.0406015	0.0392878	0.0169742	0.0149933
343.402	0.767756	0.740095	0.458536	0.485072	0.247371	0.271455	0.128748	0.136307	0.0663278	0.0677345	0.0408577	0.039336	0.0168852	0.0150118
343.602	0.768275	0.740602	0.458738	0.485526	0.247441	0.271749	0.128979	0.136466	0.0659688	0.0678161	0.0407729	0.0393842	0.0168865	0.0150304
343.802	0.768703	0.741109	0.4587	0.48598	0.247708	0.272044	0.129302	0.136624	0.0659022	0.0678977	0.0406594	0.0394325	0.0168819	0.015049
344.002	0.768829	0.741615	0.458658	0.486434	0.24729	0.272338	0.128724	0.136783	0.0653558	0.0679793	0.040272	0.0394807	0.0168994	0.0150675
344.202	0.76912	0.74212	0.458937	0.486887	0.24692	0.272632	0.127729	0.136941	0.0646235	0.0680609	0.0397714	0.0395289	0.0164124	0.0150861
344.402	0.769405	0.742625	0.459084	0.48734	0.247046	0.272925	0.127519	0.1371	0.0638391	0.0681425	0.0394645	0.0395772	0.0161387	0.0151047
344.602	0.770187	0.743129	0.459836	0.487792	0.247658	0.273219	0.127881	0.137258	0.0644736	0.0682241	0.0395235	0.0396254	0.0168286	0.0151232
344.802	0.770608	0.743632	0.460459	0.488244	0.248033	0.273513	0.127715	0.137417	0.0645098	0.0683057	0.03937	0.0396736	0.0169555	0.0151418
345.002	0.771076	0.744134	0.461021	0.488696	0.248007	0.273806	0.12755	0.137575	0.0646147	0.0683873	0.0393241	0.0397218	0.0170217	0.0151604
345.202	0.77181	0.744636	0.461298	0.489148	0.248281	0.2741	0.128008	0.137734	0.0648315	0.0684688	0.0395188	0.03977	0.0175046	0.0151789
345.402	0.772513	0.745137	0.46114	0.489599	0.248695	0.274393	0.128193	0.137892	0.064836	0.0685504	0.0395786	0.0398182	0.0173007	0.0151975
345.602	0.772965	0.745638	0.461521	0.49005	0.248821	0.274686	0.128108	0.13805	0.0648419	0.0686319	0.03947	0.0398664	0.0174847	0.015216
345.802	0.774204	0.746137	0.462124	0.490501	0.249327	0.274979	0.128674	0.138209	0.0650781	0.0687134	0.0393725	0.0399146	0.0176465	0.0152346
346.002	0.774922	0.746636	0.462197	0.490951	0.249706	0.275272	0.128876	0.138367	0.0653399	0.068795	0.039183	0.0399628	0.0174268	0.0152532
346.202	0.775429	0.747134	0.462477	0.491401	0.249794	0.275565	0.129158	0.138525	0.064911	0.0688765	0.0393882	0.040011	0.0175304	0.0152717
346.402	0.775916	0.747632	0.462816	0.49185	0.249785	0.275858	0.129451	0.138683	0.065132	0.068958	0.0392624	0.0400592	0.0175723	0.0152903
346.602	0.776145	0.748129	0.463085	0.4923	0.250389	0.27615	0.129753	0.138841	0.065296	0.0690395	0.0393301	0.0401074	0.0172816	0.0153088
346.802	0.776671	0.748625	0.463899	0.492749	0.250735	0.276443	0.129944	0.139	0.0660182	0.0691209	0.0396333	0.0401555	0.0176036	0.0153274
347.002	0.777367	0.74912	0.464619	0.493197	0.251391	0.276735	0.130078	0.139158	0.0662668	0.0692024	0.0399172	0.0402037	0.0178601	0.0153459
347.202	0.778152	0.749615	0.465344	0.493646	0.251382	0.277028	0.130065	0.139316	0.0663026	0.0692839	0.039856	0.0402519	0.0179272	0.0153645
347.402	0.778476	0.750109	0.466271	0.494094	0.252005	0.27732	0.130174	0.139474	0.0665615	0.0693653	0.0401972	0.0403001	0.0183097	0.015383
347.602	0.779146	0.750603	0.466461	0.494541	0.252409	0.277612	0.1299	0.139632	0.066516	0.0694468	0.0397357	0.0403482	0.0183531	0.0154016
347.802	0.779922	0.751095	0.466988	0.494989	0.252888	0.277904	0.130121	0.13979	0.0668636	0.0695282	0.0402793	0.0403964	0.0181495	0.0154201
348.002	0.780128	0.751587	0.467361	0.495436	0.252889	0.278196	0.129753	0.139948	0.0670081	0.0696097	0.0402353	0.0404446	0.0172575	0.0154387
348.202	0.780599	0.752079	0.467787	0.495882	0.253311	0.278488	0.129572	0.140106	0.0670519	0.0696911	0.0399085	0.0404927	0.0167783	0.0154572
348.402	0.781327	0.752569	0.4684	0.496329	0.253973	0.278779	0.130382	0.140263	0.0673024	0.0697725	0.0403956	0.0405409	0.0167105	0.0154758
348.602	0.781601	0.753059	0.468681	0.496775	0.254596	0.279071	0.130423	0.140421	0.0678656	0.0698539	0.0402101	0.040589	0.0166035	0.0154943
348.802	0.781699	0.753549	0.468784	0.497221	0.25427	0.279362	0.129779	0.140579	0.0675862	0.0699353	0.0401782	0.0406372	0.0163157	0.0155128
349.002	0.782024	0.754037	0.468874	0.497666	0.254256	0.279654	0.129074	0.140737	0.0673413	0.0700167	0.0397741	0.0406853	0.0160683	0.0155314
349.202	0.782782	0.754525	0.468935	0.498111	0.254739	0.279945	0.129345	0.140895	0.0672868	0.070098	0.0396058	0.0407334	0.0163116	0.0155499
349.402	0.783126	0.755012	0.469142	0.498556	0.254979	0.280236	0.129269	0.141052	0.0671278	0.0701794	0.0391724	0.0407816	0.0162488	0.0155685
349.602	0.783671	0.755499	0.470196	0.499	0.254993	0.280527	0.129303	0.14121	0.0673685	0.0702607	0.0389823	0.0408297	0.0167761	0.015587
349.802	0.784325	0.755984	0.47064	0.499445	0.255175	0.280818	0.129828	0.141368	0.0675129	0.0703421	0.0387988	0.0408778	0.0169247	0.0156055
350.002	0.784404	0.75647	0.470907	0.499888	0.255312	0.281109	0.130372	0.141525	0.0673264	0.0704234	0.0382763	0.040926	0.0169127	0.0156241
350.202	0.784462	0.756954	0.471353	0.500332	0.255019	0.281399	0.130081	0.141683	0.0664229	0.0705048	0.0382339	0.0409741	0.0167854	0.0156426
350.402	0.784357	0.757438	0.472051	0.500775	0.255409	0.28169	0.130476	0.141841	0.066755	0.0705861	0.0380256	0.0410222	0.0170506	0.0156612
350.602	0.784532	0.757921	0.472642	0.501218	0.255604	0.281981	0.130446	0.141998	0.066565	0.0706674	0.0378039	0.0410703	0.0169959	0.0156797
350.802	0.784981	0.758403	0.473635	0.501661	0.255663	0.282271	0.130272	0.142156	0.0666237	0.0707487	0.0380546	0.0411184	0.0173424	0.0156982
351.002	0.78559	0.758885	0.474137	0.502103	0.25612	0.282561	0.130649	0.142313	0.0663735	0.07083	0.0387687	0.0411665	0.0177574	0.0157168
351.202	0.78656	0.759366	0.474985	0.502545	0.256257	0.282851	0.130974	0.14247	0.0666037	0.0709112	0.0387135	0.0412147	0.0180695	0.0157353
351.402	0.787019	0.759846	0.475479	0.502987	0.256514	0.283141	0.131323	0.142628	0.0667357	0.0709925	0.0390056	0.0412628	0.0182628	0.0157538
351.602	0.78806	0.760326	0.475859	0.503428	0.256994	0.283431	0.131528	0.142785	0.0671639	0.0710738	0.0395672	0.0413109	0.0182312	0.0157724
351.802	0.78881	0.760805	0.476884	0.503869	0.257331	0.283721	0.132038	0.142943	0.0672662	0.071155	0.0399977	0.041359	0.0180646	0.0157909
352.002	0.789654	0.761284	0.477506	0.50431	0.25791	0.284011	0.132091	0.1431	0.0675716	0.0712363	0.0405407	0.041407	0.0182265	0.0158094
352.202	0.790943	0.761761	0.478072	0.50475	0.25875	0.2843	0.132418	0.143257	0.0678212	0.0713175	0.0411213	0.0414551	0.0186716	0.0158279
352.402	0.792193	0.762238	0.47813	0.50519	0.258851	0.28459	0.132954	0.143414	0.068021	0.0713987	0.0412187	0.0415032	0.0184804	0.0158465
352.602	0.792627	0.762715	0.478101	0.50563	0.258876	0.284879	0.132268	0.143572	0.0679058	0.07148	0.0409895	0.0415513	0.0181437	0.015865
352.802	0.793664	0.76319	0.47872	0.506069	0.258987	0.285169	0.13242	0.143729	0.067659	0.0715612	0.0413935	0.0415994	0.0181652	0.0158835
353.002	0.794294	0.763665	0.479075	0.506508	0.259291	0.285458	0.13226	0.143886	0.0680573	0.0716424	0.0410798	0.0416475	0.0180227	0.0159021
353.202	0.794944	0.76414	0.479317	0.506947	0.259767	0.285747	0.132711	0.144043	0.0682534	0.0717235	0.0409675	0.0416955	0.0180945	0.0159206
353.402	0.795238	0.764613	0.48005	0.507385	0.260091	0.286036	0.133012	0.1442	0.0684892	0.0718047	0.0408803	0.0417436	0.0182117	0.0159391
353.602	0.796	0.765086	0.480638	0.507824	0.260265	0.286325	0.13342	0.144357	0.0689615	0.0718859	0.041117	0.0417917	0.0182062	0.0159576
353.802	0.795774	0.765559	0.480538	0.508261	0.260053	0.286613	0.133543	0.144514	0.069094	0.0719671	0.0410318	0.0418397	0.0179012	0.0159761
[truncated: 6,654 more rows]
