# Supplementary material for: TMPRSS2-mediated coronavirus spike activation and inhibition
Source: Nat Struct Mol Biol. 2026 Apr 28;33(5):810–23. doi: 10.1038/s41594-026-01801-y (PMC13186702; doi:10.1038/s41594-026-01801-y)
Supplement: Supplementary file 12 — Virus and pseudovirus neutralization data. [file 41594_2026_1801_MOESM12_ESM.xlsx]

## Sheet: EDF 6c
[Nafamostat] (nM)	Ancestral				Delta				BA.5				XBB.1.5				KP.3				XFG
33000	154.121	155.779	158.63	151.503	140.242	139.978	117.998	124.193	113.853	120.438	107.081	113.644	147.63	152.757	128.436	131.962	139.687	130.156	130.837	114.654	113.215	118.315	99.7105	101.188
11000	136.009	138.767	131.934	116.796	112.556	97.3135	102.297	107.531	98.0619	105.638	104.449	98.8878	117.106	131.887	129.474	120.07	120.59	110.594	111.024	97.5755	105.13	101.577	96.5965	106.358
3666.67	132.615	143.539	120.019	116.796	102.213	107.684	89.8246	113.795	100.231	107.07	80.6519	91.3776	108.753	111.042	104.589	107.915	97.5875	110.092	100.86	109.722	94.75	102.944	90.6178	100.07
1222.22	125.829	87.2017	109.746	116.749	92.3441	98.4827	88.6693	106.849	83.0085	79.5727	81.3126	82.2927	102.651	105.127	105.952	88.1956	91.8189	103.631	93.8732	109.244	87.0346	96.9258	84.3198	97.9239
407.407	124.14	107.856	134.258	110.35	86.5813	109.772	91.3419	105.749	67.911	70.642	79.4076	63.6163	103.826	85.5821	91.2217	46.9801	63.2509	102.365	82.993	98.5429	82.1739	78.9001	86.3759	75.0973
135.802	49.8451	137.171	57.5612	66.0366	27.1993	10.2589	64.3513	63.4048	43.6185	33.983	28.3449	45.865	26.4599	35.7884	108.366	43.7914	87.6866	96.3573	48.1667	35.5189	33.676	12.1469	29.9731	20.9003
45.2675	40.4865	44.67	44.67	14.983	34.8831	38.2099	31.1943	11.1498	21.8809	16.474	21.2642	12.9501	13.7176	-5.81468	-0.162561	-5.10191	28.9263	20.8169	0.0358294	9.19623	-0.988123	-2.41541	-2.67492	-0.489071
15.0892	-18.3917	-19.8017	-11.0629	-18.3917	4.73274	11.3029	19.1258	2.00445	-4.69111	-2.8411	1.22233	13.4567	5.22696	0.250094	3.37627	2.27585	-3.3202	7.13006	2.34086	6.15072	-5.1602	-0.279469	-2.6849	-0.718635

## Sheet: EDF 6d
eCD4-Ig (ng/mL)	Ancestral				Delta				BA.5				XBB.1.5				KP.3				XFG
9000	-1.348	-7.04989	-4.10598	5.84134	-1.29454	2.79788	11.0245	0.153118	0.891972	1.38751	0.154168	4.19557	7.01513	-0.775291	6.08978	8.15306	-3.29631	2.69915	3.98901	-2.05422	-2.78471	-0.918255	-4.60126	-1.86645
3000	-13.48	-18.0043	-3.57918	-10.2727	4.12027	0.431514	7.08519	-3.52171	-0.143156	1.99317	-3.31461	2.16936	0.512692	-0.962861	2.3884	6.27735	-3.91735	-3.60683	-1.3018	-0.131375	-2.61503	-3.55325	1.29753	-0.459128
1000	-9.48249	6.04276	-3.85807	-0.511311	-4.62138	8.42149	12.7784	-1.96269	-1.33245	-0.429468	-2.45568	-1.90508	-1.8632	-4.32662	0.100038	-0.175066	-3.52323	-0.537442	-2.3528	3.45157	-0.96816	-0.618824	-1.93632	5.66923
333.333	-6.2287	-8.01054	-13.1856	-14.0688	-0.139198	-0.278396	2.56125	0.821269	-3.23753	-1.81698	-1.88305	-0.891972	1.12542	0.175066	-0.600225	-2.95111	-1.45706	0.549385	0.441897	-2.48418	-3.91257	-1.35742	-1.66683	-3.25382
111.111	0.852185	1.0691	-0.604276	-7.17385	9.6186	5.01114	-6.22216	1.16927	-1.38751	-1.11221	-2.70895	-2.36758	-1.27548	-1.56309	4.7893	-2.63849	-0.0955452	-0.441897	-2.19754	-3.27242	-1.90638	-2.20581	-1.99621	-4.27188
37.037	-4.67927	7.79362	-15.6337	-6.58506	-1.41982	0.821269	-2.51949	0.542873	-2.89616	-3.58991	-1.96014	-3.25955	-0.162561	-0.275103	0.162561	-0.100038	-2.00645	0.477726	-0.0955452	-2.07811	0.439166	-1.41731	-0.728616	4.28186
12.3457	5.53145	-2.696	-1.6114	-0.387357	-3.70267	1.41982	-3.54955	-0.556793	-1.23334	-2.88514	-1.44257	-1.85002	-1.17544	-2.15081	-0.500188	-2.48843	-1.77953	3.05745	-1.38541	3.67849	-2.48528	-3.37359	-2.64497	-1.95628
4.11523	-8.04152	-14.0533	-4.13697	-11.2333	7.07127	2.28285	-6.12472	1.37806	0.2753	-1.82799	-1.09019	2.31252	2.33838	-6.1398	-1.13793	0.975366	-2.49612	-0.87185	-2.55583	-3.61877	1.5271	-0.788502	-2.60505	-2.67492

## Sheet: EDF 6e
raw data						normalized data
H1H7 IgG (ng/mL)	Calu3 : SARS2					H1H7 IgG (ng/mL)	Calu3 : SARS2
50000	383	817	352			50000	0.394103	1.33389	0.326976
16666.7	11	2361	13			16666.7	-0.411427	4.67727	-0.407096
5555.56	2080	11	37709			5555.56	4.06879	-0.411427	81.2199
1851.85	1116	3861	2519			1851.85	1.98134	7.92538	5.0194
617.284	14180	35510	1680			617.284	30.2702	76.4582	3.20263
205.761	13668	45998	22196			205.761	29.1615	99.169	47.628
68.5871	61831	35209	102845			68.5871	133.454	75.8064	222.266
22.8624	38876	24128	55831			22.8624	83.747	51.8116	120.461
7.62079	41482	15205	31750			7.62079	89.39	32.4897	68.3163
2.54026	35184	24481	80501			2.54026	75.7523	52.576	173.882
0.846755	30141	36135	19046			0.846755	64.8322	77.8116	40.807
0.282252	29955	25319	81289			0.282252	64.4294	54.3906	175.588
H1H7 IgG (ng/mL)	Calu3 : SARS2					H1H7 IgG (ng/mL)	Calu3 : SARS2
50000	1044	542	1037	802		50000	0.214097	-0.121942	0.209411	0.0521017
16666.7	30366	3122	1130	1019		16666.7	19.8423	1.60511	0.271665	0.197362
5555.56	3037	3218	2042	2308		5555.56	1.54821	1.66937	0.882158	1.06022
1851.85	19837	27934	11639	3787		1851.85	12.7941	18.2143	7.30639	2.05026
617.284	6377	13792	26898	17052		617.284	3.78401	8.74761	17.5208	10.9299
205.761	84510	54423	44469	82853		205.761	56.0863	35.946	29.2828	54.9771
68.5871	51693	172058	43352	64789		68.5871	34.1186	114.691	28.5351	42.885
22.8624	213295	100261	130763	53706		22.8624	142.295	66.63	87.0481	35.4661
7.62079	71427	46636	66487	68354		7.62079	47.3285	30.7334	44.0217	45.2714
2.54026	304029	195004	62913	201463		2.54026	203.032	130.051	41.6292	134.375
0.846755	83877	67305	146333	167164		0.846755	55.6625	44.5692	97.4706	111.415
0.282252	197983	75983	58724	271169		0.282252	132.045	50.3783	38.8251	181.036
H1H7 IgG (ng/mL)	Calu3 : SARS2					H1H7 IgG (ng/mL)	Calu3 : SARS2
50000	13254	3510	3041	79546		50000	2.97993	0.482262	0.362044	19.9725
16666.7	12785	18485	2222	5403		16666.7	2.85972	4.32079	0.15211	0.967494
5555.56	9198	3748	29716	4998		5555.56	1.94026	0.543269	7.19963	0.86368
1851.85	21851	6353	10153	75177		1851.85	5.1836	1.21101	2.18506	18.8526
617.284	82506	50839	39575	79821		617.284	20.7313	12.6141	9.72678	20.043
205.761	69342	115032	105337	285176		205.761	17.3569	29.0686	26.5835	72.6815
68.5871	337007	305376	230014	95967		68.5871	85.9673	77.8594	58.5419	24.1817
22.8624	139522	179278	314929	395750		22.8624	35.3461	45.5368	80.3081	101.025
7.62079	93572	286045	205942	285089		7.62079	23.5678	72.9043	52.3715	72.6592
2.54026	473892	178116	184858	365061		2.54026	121.055	45.2389	46.9671	93.1584
0.846755	307917	369450	160298	209425		0.846755	78.5107	94.2834	40.6716	53.2643
0.282252	229532	675523	415969	416498		0.282252	58.4183	172.739	106.208	106.343

## Sheet: EDF 6f
raw data						normalized data
H1H7 IgG (ng/mL)	Calu3 : SARS					H1H7 IgG (ng/mL)	Calu3 : SARS
50000	77171	93816	51632			50000	12.4635	15.2056	8.2563
16666.7	253861	69895	37604			16666.7	41.5709	11.2649	5.94537
5555.56	47342	101689	54438			5555.56	7.54958	16.5026	8.71855
1851.85	111756	152202	233291			1851.85	18.161	24.8239	38.1823
617.284	373612	448593	253090			617.284	61.2984	73.6506	41.4439
205.761	373870	574363	498376			205.761	61.3409	94.3696	81.8517
68.5871	574234	840089	623019			68.5871	94.3483	138.145	102.385
22.8624	473994	717696	434500			22.8624	77.835	117.982	71.3289
7.62079	744312	598004	687737			7.62079	122.366	98.2641	113.046
2.54026	397732	515331	578840			2.54026	65.2719	84.6448	95.1071
0.846755	615521	656881	516688			0.846755	101.15	107.963	84.8683
0.282252	773887	778851	664338			0.282252	127.239	128.056	109.192
H1H7 IgG (ng/mL)	Calu3 : SARS					H1H7 IgG (ng/mL)	Calu3 : SARS
50000	262467	126636	195150	157654		50000	46.1045	22.0646	34.1905	27.5543
16666.7	179523	154443	179945	270713		16666.7	31.4247	26.986	31.4994	47.5639
5555.56	286836	297795	326094	267518		5555.56	50.4174	52.357	57.3655	46.9985
1851.85	356969	223985	254548	240921		1851.85	62.8299	39.2938	44.703	42.2912
617.284	517927	247434	303754	408281		617.284	91.3169	43.4439	53.4117	71.9113
205.761	594963	440868	335861	376104		205.761	104.951	77.6787	59.0941	66.2165
68.5871	486212	597157	324827	530538		68.5871	85.7038	105.339	57.1412	93.5488
22.8624	772839	636411	386206	477919		22.8624	136.432	112.287	68.0044	84.2361
7.62079	486310	610242	652837	507508		7.62079	85.7212	107.655	115.194	89.4729
2.54026	683797	395733	743199	592174		2.54026	120.673	69.6905	131.186	104.457
0.846755	544848	686295	571269	665659		0.846755	96.0815	121.115	100.758	117.463
0.282252	902486	755546	687283	1114488		0.282252	159.378	133.372	121.29	196.899
H1H7 IgG (ng/mL)	Calu3 : SARS					H1H7 IgG (ng/mL)	Calu3 : SARS
50000	60978	77746	71149	84542		50000	8.16104	10.4956	9.57712	11.4418
16666.7	61043	76655	70347	78946		16666.7	8.17009	10.3437	9.46546	10.6627
5555.56	68759	75277	56403	107844		5555.56	9.24437	10.1518	7.52408	14.6861
1851.85	145097	166458	90515	164109		1851.85	19.8727	22.8467	12.2734	22.5197
617.284	330276	312204	269945	396780		617.284	45.6546	43.1385	37.2549	54.9138
205.761	643884	388315	335818	393958		205.761	89.3173	53.7352	46.4262	54.5209
68.5871	367210	579828	389575	500389		68.5871	50.7968	80.399	53.9106	69.339
22.8624	840981	429040	434763	560421		22.8624	116.759	59.4052	60.202	77.697
7.62079	622219	594287	544800	654939		7.62079	86.301	82.4121	75.5222	90.8565
2.54026	645267	521421	637217	495580		2.54026	89.5099	72.2672	88.3891	68.6694
0.846755	590072	723379	773080	749688		0.846755	81.8253	100.385	107.305	104.048
0.282252	683184	497320	578144	633277		0.282252	94.789	68.9117	80.1646	87.8406

## Sheet: EDF 6g
raw data						normalized data
H1H7 IgG (ng/mL)	Calu3 : MERS					H1H7 IgG (ng/mL)	Calu3 : MERS
50000	42176	98062	33317			50000	12.6158	30.0359	9.85442
16666.7	145431	52606	32431			16666.7	44.8012	15.8669	9.57824
5555.56	267307	45696	81307			5555.56	82.7908	13.713	24.8132
1851.85	70466	94374	67505			1851.85	21.434	28.8863	20.5111
617.284	145096	223327	226456			617.284	44.6967	69.0819	70.0572
205.761	273864	193710	168967			205.761	84.8346	59.8501	52.1375
68.5871	377815	215097	164275			68.5871	117.237	66.5166	50.675
22.8624	301529	419989	289774			22.8624	93.458	130.383	89.7939
7.62079	431049	391536	312286			7.62079	133.83	121.514	96.8111
2.54026	298170	208654	472489			2.54026	92.411	64.5082	146.747
0.846755	672438	276124	302205			0.846755	209.073	85.5391	93.6687
0.282252	359995	373446	398965			0.282252	111.682	115.875	123.83
H1H7 IgG (ng/mL)	Calu3 : MERS					H1H7 IgG (ng/mL)	Calu3 : MERS
50000	177502	169175	147244	199252		50000	39.9619	38.0715	33.0927	44.8996
16666.7	143667	109538	153288	203907		16666.7	32.2807	24.5327	34.4649	45.9564
5555.56	190433	174749	188520	134132		5555.56	42.8975	39.3369	42.4632	30.1161
1851.85	106159	164844	205428	124506		1851.85	23.7656	37.0883	46.3017	27.9308
617.284	329487	192265	243544	273129		617.284	74.4655	43.3134	54.9548	61.6711
205.761	368162	306320	445219	313466		205.761	83.2455	69.2061	100.739	70.8284
68.5871	437468	501371	228843	528954		68.5871	98.9793	113.487	51.6173	119.748
22.8624	460365	495656	379789	511159		22.8624	104.177	112.189	85.8851	115.709
7.62079	393829	549878	552284	608784		7.62079	89.0724	124.499	125.045	137.871
2.54026	537744	363423	578045	461152		2.54026	121.744	82.1697	130.893	104.356
0.846755	372493	467142	479036	551291		0.846755	84.2287	105.716	108.416	124.819
0.282252	850929	568864	423831	557224		0.282252	192.843	128.809	95.8835	126.166
H1H7 IgG (ng/mL)	Calu3 : MERS					H1H7 IgG (ng/mL)	Calu3 : MERS
50000	265213	150519	177688	281861		50000	265213	150519	177688	281861
16666.7	194515	278912	161546	208838		16666.7	194515	278912	161546	208838
5555.56	302935	374534	256908	246954		5555.56	302935	374534	256908	246954
1851.85	243405	184051	171512	267126		1851.85	243405	184051	171512	267126
617.284	223513	433120	322530	290930		617.284	223513	433120	322530	290930
205.761	440030	335575	335806	360577		205.761	440030	335575	335806	360577
68.5871	624210	469475	431188	416878		68.5871	624210	469475	431188	416878
22.8624	811336	614746	574302	694009		22.8624	811336	614746	574302	694009
7.62079	623426	484379	686964	742337		7.62079	623426	484379	686964	742337
2.54026	681271	623993	634176	613907		2.54026	681271	623993	634176	613907
0.846755	799221	978879	425630	566547		0.846755	799221	978879	425630	566547
0.282252	707615	976076	868217	566170		0.282252	707615	976076	868217	566170
