# Supplementary material for: TMPRSS2-mediated coronavirus spike activation and inhibition
Source: Nat Struct Mol Biol. 2026 Apr 28;33(5):810–23. doi: 10.1038/s41594-026-01801-y (PMC13186702; doi:10.1038/s41594-026-01801-y)
Supplement: Supplementary file 13 — In vivo challenge data. [file 41594_2026_1801_MOESM13_ESM.xlsx]

## Sheet: EDF 7b
Days Post Challenge	Control (25 mg/kg)								H1H0 (25 mg/kg)								H1H (10 mg/kg)								H1H (5 mg/kg)
	6999	7000	7001	7002	7003	7004	7005	7006	6975	6976	6977	6978	6979	6980	6981	6982	6983	6984	6985	6986	6987	6988	6989	6990	6991	6992	6993	6994	6995	6996	6997	6998
0	0	0	0	0	0	0	0	0	0	0	0	0	0	0	0	0	0	0	0	0	0	0	0	0	0	0	0	0	0	0	0	0
1	-3.9	-0.73	-0.81	-3.43	-0.89	-5.14	-3.68	-1.09	-1.02	-4.38	-5.78	-1.02	-3.37	-2.69	-3.34	-2.23	-2.38	-3.99	-0.93	-3.89	-3.38	-1.41	-3.41	-1.13	-2.65	-2.79	-2.52	-0.5	-2.44	-1.34	-3.37	0.85
2	-10.36	-5.92	-11.79	-10.83	-15.19	-16.59	-6.29	-13.62	-3.17	-2.05	-5.78	-10.56	-1.33	-0.94	-2.79	-1.48	-5.76	-13.25	-7.25	-2.23	-13.35	-8.61	-14.92	-12.72	-14.81	-4.31	-13.02	-8.96	-14.61	-13.13	-14.61	-1.86
3			-12.54	-8.69			-2.95	-16.82			-3.48	-6.47			-3.11	2.01			-1.26	0.57			-8.67	-11.38			-13.14	-9.07			-19.4	-0.43
4			-13.67	-13.28			-2.52	-21.11			-2.65	-16.75			-7.29	2.62			-13.34	1.59			-15.44	-18.43			-12.8	-15.69			-20.01	2.36
5			-18.14	-20.81			-13.12				-13.15	-22.6			-10.12	-11.31			-19.6	-12.8			-21.7	-28.44			-19.23	-22.04				-1.08

## Sheet: EDF 7c
Days Post Challenge	Control (25 mg/kg)	H1H0 (25 mg/kg)	H1H (10 mg/kg)	H1H (5 mg/kg)
4				1
4	1
5		1
5			1
5			1
5				1
5	1
5	0	0	0	0
5	0	0	0	0
5		0

## Sheet: EDF 7d
	Control 25mg/kg								H1H 25mg/kg								H1H 10mg/kg								H1H 5mg/kg
2 dpi	5144230769	124468085			487654321	1270676692			117000000	79797980			396296296	434959350			217391304	223214286			632000000	951219512			569148936	265957447			718181818	4495798319
5 dpi			11037736	8315789			4572650	5524			3048780	28089888			2336	585000			8876404	2070423			134482759	4734513			5144231	4819820			481982	622047

## Sheet: EDF 7e
	Control 25mg/kg								H1H 25mg/kg								H1H 10mg/kg								H1H 5mg/kg
2 dpi	58088	5302			4847	77483			1583	3282209			2542	18519			102424	73869			3905109	320359			717791	5508			111184	16339869
5 dpi			1583	1583			1583	1583			1583	1583			1583	1583			1583	1583			1583	2188			1583	1583			1583	1583
